# Supplementary material for: Parental high dietary arachidonic acid levels modulated the hepatic transcriptome of adult zebrafish (Danio rerio) progeny
Source: PLoS One. 2018 Aug 2;13(8):e0201278. doi: 10.1371/journal.pone.0201278 (PMC6071982; doi:10.1371/journal.pone.0201278)
Supplement: S1 Table — (CSV) [file pone.0201278.s006.csv]

S1 Table. Differentially expressed genes in male F0 high ARA livers compared to control livers using the RefSeq genome.
	baseMean	log2FoldChange	lfcSE	stat	pvalue	padj	name	symbol	ensembl.gene
572649	2013.388988	0.468064121	0.080156276	5.839394575	5.24E-09	6.52E-05	butyrobetaine (gamma), 2-oxoglutarate dioxygenase (gamma-butyrobetaine hydroxylase) 1	bbox1	ENSDARG00000036135
335110	625.7018752	0.458553921	0.081498777	5.626512895	1.84E-08	0.000114416	dynein, cytoplasmic 1, heavy chain 1	dync1h1	NA
103911461	39.51013983	0.969908801	0.174597963	5.555098024	2.77E-08	0.000115089	NA	NA	NA
570695	21.43157439	0.928201311	0.175141725	5.299715482	1.16E-07	0.000360824	membrane bound O-acyltransferase domain containing 2a	mboat2a	ENSDARG00000031845
100536075	74.70334416	0.772014506	0.147300957	5.241069186	1.60E-07	0.000397334	pseudokinase FAM20A-like	LOC100536075	NA
100151267	262.3191314	-0.89890958	0.186479998	-4.820407484	1.43E-06	0.002516306	tachykinin 4 (hemokinin)	tac4	ENSDARG00000096234
65239	125.088962	-0.741434617	0.15305271	-4.844308962	1.27E-06	0.002516306	mitogen-activated protein kinase kinase 6	map2k6	ENSDARG00000099184
569719	44.42133686	0.681493015	0.142092567	4.796120097	1.62E-06	0.002516306	N-acetylglucosamine-1-phosphodiester alpha-N-acetylglucosaminidase	nagpa	ENSDARG00000075149
322603	4644.590763	-0.42382415	0.089859259	-4.716532895	2.40E-06	0.003316984	si:ch73-15n24.1	si:ch73-15n24.1	ENSDARG00000079901
541523	42.13128905	-0.722423405	0.159677846	-4.524255684	6.06E-06	0.007542112	eukaryotic translation initiation factor 4E family member 2	eif4e2	ENSDARG00000038585
559101	34.54308302	0.735477222	0.164027162	4.483874572	7.33E-06	0.008292202	ectodermal-neural cortex 1	enc1	ENSDARG00000035398
564308	225.3573236	0.689599668	0.157760243	4.371187909	1.24E-05	0.012814456	family with sequence similarity 20, member A	fam20a	ENSDARG00000079486
564519	253.0144882	0.473979006	0.110668404	4.282875603	1.84E-05	0.016368541	nuclear receptor coactivator 3	ncoa3	ENSDARG00000077404
101884870	14.45241881	0.797037461	0.185405363	4.298891074	1.72E-05	0.016368541	NEDD4 binding protein 3	n4bp3	ENSDARG00000060007
566349	57.37753601	0.670490823	0.157100237	4.267917316	1.97E-05	0.016368541	PX domain containing 1b	pxdc1b	ENSDARG00000040309
560020	55.83349193	0.759320739	0.17926467	4.235752308	2.28E-05	0.017716193	acyl-CoA synthetase short-chain family member 2 like	acss2l	NA
572502	36.19239112	0.738838435	0.175462354	4.210808857	2.54E-05	0.018626324	WD repeat domain 7	wdr7	NA
431755	42.2408162	-0.702619707	0.167471755	-4.195451995	2.72E-05	0.01882694	tubulin polyglutamylase complex subunit 2	tpgs2	ENSDARG00000011926
103910901	14.52702433	0.781168877	0.187007059	4.177215996	2.95E-05	0.018832017	vacuolar protein sorting-associated protein 13B-like	LOC103910901	NA
562626	134.8797455	0.477371729	0.114743986	4.16032026	3.18E-05	0.018832017	nuclear receptor binding protein 2b	nrbp2b	ENSDARG00000009626
100333590	80.03555251	0.77288032	0.185733565	4.161231274	3.17E-05	0.018832017	eukaryotic translation initiation factor 4 gamma, 1b	eif4g1b	NA
406651	161.2091941	-0.663189064	0.160710363	-4.126610457	3.68E-05	0.020823858	dopa decarboxylase	ddc	ENSDARG00000016494
664699	512.0937401	-0.410407703	0.099997271	-4.104189017	4.06E-05	0.021952062	arsenite methyltransferase	as3mt	ENSDARG00000027572
393561	3773.913646	0.255208372	0.062399219	4.089928974	4.32E-05	0.02237355	ATP-binding cassette, sub-family C (CFTR/MRP), member 2	abcc2	ENSDARG00000014031
100331906	55.93462347	0.599183563	0.147760265	4.055106168	5.01E-05	0.023984153	PH domain and leucine rich repeat protein phosphatase 1	phlpp1	NA
101882187	25.20575311	0.73498978	0.180859442	4.063872882	4.83E-05	0.023984153	NA	NA	NA
561138	249.2668968	0.547647621	0.137933677	3.970369189	7.18E-05	0.031892793	exportin 1 (CRM1 homolog, yeast) b	xpo1b	ENSDARG00000063229
558648	399.2286691	0.383322072	0.096539005	3.970644515	7.17E-05	0.031892793	selenoprotein O	selo	ENSDARG00000041951
100332215	41.01311431	0.681887247	0.173915954	3.920786064	8.83E-05	0.035679871	kynurenine--oxoglutarate transaminase 3-like	LOC100332215	ENSDARG00000101791
64605	147.3928595	-0.484429712	0.123607733	-3.919089028	8.89E-05	0.035679871	HIV-1 Tat interactive protein 2	htatip2	ENSDARG00000028386
553283	171.2986007	0.68009581	0.172983639	3.931561471	8.44E-05	0.035679871	pyruvate carboxylase a	pcxa	ENSDARG00000098766
571228	125.1846392	-0.597156747	0.152989581	-3.90325107	9.49E-05	0.036907799	zinc finger protein 326	znf326	ENSDARG00000098348
100537178	304.961335	0.684128789	0.176239442	3.881814318	0.00010368	0.038544032	E3 ubiquitin-protein ligase RNF14-like	LOC100537178	NA
100333903	41.72901979	0.665900586	0.171711642	3.87801653	0.000105312	0.038544032	ADAMTS-like 4	adamtsl4	NA
555979	208.8193796	0.560601967	0.144869639	3.86969949	0.00010897	0.038743358	solute carrier family 22, member 23	slc22a23	ENSDARG00000078856
335176	292.8329307	-0.393819939	0.102268152	-3.850856136	0.000117706	0.040686913	paraoxonase 2	pon2	ENSDARG00000016856
556665	60.8356797	0.571494615	0.148706188	3.843112541	0.000121484	0.040857932	nuclear factor I/A	nfia	ENSDARG00000062420
100150892	80.98082518	-0.705282059	0.186221372	-3.787331448	0.000152274	0.048587092	chloride channel, voltage-sensitive 2a	clcn2a	NA
100534771	26.62206089	-0.707378655	0.18648402	-3.793240052	0.000148694	0.048587092	phosphatidylinositol-binding clathrin assembly protein-like	LOC100534771	NA
171477	256.6933198	-0.504111071	0.133708219	-3.770232482	0.000163096	0.050739024	retinol binding protein 1a, cellular	rbp5	ENSDARG00000101481
103911244	23.88326569	0.683187794	0.183678025	3.719485739	0.000199629	0.060589781	NA	NA	NA
568448	138.2539825	0.638680132	0.172580768	3.70076074	0.000214954	0.063503955	aconitase 1, soluble	aco1	ENSDARG00000026376
336430	174.1353764	0.536036913	0.145050446	3.695520605	0.000219437	0.063503955	si:ch73-21k16.5	si:ch73-21k16.5	ENSDARG00000078770
570732	35.82254062	0.645769515	0.175638644	3.676693807	0.000236276	0.06651371	kinase D-interacting substrate 220a	kidins220a	ENSDARG00000031240
436914	186.5311068	-0.447245439	0.121794191	-3.672140986	0.000240527	0.06651371	acyl-CoA synthetase short-chain family member 2	acss2	ENSDARG00000037781
30704	49.27997911	0.60266834	0.165073028	3.650919524	0.000261303	0.069184169	protein phosphatase, Mg2+/Mn2+ dependent, 1Aa	ppm1aa	ENSDARG00000032155
415237	1144.266026	0.441753359	0.120928407	3.653015608	0.000259178	0.069184169	D-dopachrome tautomerase	ddt	ENSDARG00000044751
100334010	58.39043682	0.64350286	0.176549716	3.644881873	0.000267515	0.069353172	centromere protein V	cenpv	ENSDARG00000092285
386705	10.76649652	0.680050112	0.187000006	3.636631494	0.000276227	0.070150298	protein tyrosine kinase 2aa	ptk2aa	NA
171481	133579.9301	-0.30926825	0.085165358	-3.631385556	0.000281904	0.070160184	fatty acid binding protein 10a, liver basic	fabp10a	ENSDARG00000038439
317737	633.6997345	-0.427062886	0.118953697	-3.590160665	0.000330474	0.079085018	glutamate dehydrogenase 1a	glud1a	ENSDARG00000008816
494478	1447.917711	0.604051397	0.168173818	3.591827821	0.000328367	0.079085018	transferrin receptor 1b	tfr1b	ENSDARG00000077372
368752	80.60125364	0.483523369	0.136444548	3.543735359	0.000394501	0.090910568	vesicle amine transport 1	vat1	ENSDARG00000056481
100006778	25.60348338	0.636413014	0.179500732	3.545461943	0.000391926	0.090910568	interleukin 6 signal transducer	il6st	ENSDARG00000104693
569403	19.53622521	0.619656851	0.175366118	3.533503839	0.00041009	0.092784757	adrenergic, beta, receptor kinase 2	adrbk2	ENSDARG00000104094
572001	21.68984374	0.65700819	0.186963319	3.514102086	0.000441243	0.094859466	insulin receptor substrate 2b	irs2b	ENSDARG00000075282
100034523	13.0005015	-0.654476372	0.186271074	-3.513569546	0.000442129	0.094859466	chemokine (C-C motif) ligand 38, duplicate 6	ccl38.6	ENSDARG00000041923
100002437	143.0788042	0.395941139	0.112429187	3.521693504	0.0004288	0.094859466	si:ch73-269m23.5	si:ch73-269m23.5	ENSDARG00000054218
619256	202.5637667	-0.381005355	0.108708616	-3.504831254	0.000456897	0.0963665	acyl-CoA binding domain containing 7	acbd7	ENSDARG00000094730
565909	11.61771426	0.651055069	0.186881163	3.483791834	0.000494364	0.102531058	Ets2 repressor factor like 3	erfl3	ENSDARG00000062801
100498671	31.63013451	0.591860517	0.171318329	3.454741364	0.000550821	0.112367472	coiled-coil domain containing 88Ab	ccdc88ab	NA
327615	79.38746614	-0.597607507	0.173981735	-3.434886464	0.000592802	0.118981126	C-reactive protein 2	crp2	ENSDARG00000056462
393504	34.47770098	-0.626686343	0.183623755	-3.412882739	0.000642796	0.126967503	RAS, dexamethasone-induced 1	rasd1	ENSDARG00000019274
323528	1052.951737	0.403292775	0.118660265	3.398717966	0.000677025	0.131639033	DENN/MADD domain containing 5B	dennd5b	ENSDARG00000003789
266961	205.6114536	0.358060798	0.105677054	3.388254908	0.000703389	0.132620725	HNF1 homeobox a	hnf1a	ENSDARG00000009470
553700	602.9702102	0.549236976	0.16207224	3.388840529	0.000701888	0.132620725	cAMP responsive element binding protein 3-like 3a	creb3l3a	ENSDARG00000056226
751598	58.01508895	0.543832628	0.160893329	3.380081886	0.000724642	0.1345888	elastin microfibril interfacer 1b	emilin1b	NA
140424	14.11950323	-0.628413905	0.186454298	-3.37033746	0.000750762	0.135398262	guanylate cyclase 2F, retinal	gucy2f	ENSDARG00000025504
100333625	44.19453673	0.519872539	0.154178634	3.371884442	0.000746558	0.135398262	dmX-like protein 1	LOC100333625	NA
794256	15.7546395	0.622780564	0.185048961	3.365490744	0.000764076	0.135830937	si:ch211-236d3.4	si:ch211-236d3.4	ENSDARG00000086300
561431	323.6860607	0.442616581	0.132174861	3.348719864	0.000811858	0.142292473	myosin, heavy chain 9b, non-muscle	myh9b	ENSDARG00000001014
564990	26.87733111	0.564243075	0.169004389	3.338629705	0.000841927	0.145513074	amyloid beta (A4) precursor protein-binding, family B, member 2b	apbb2b	ENSDARG00000099995
572477	110.4945391	0.448075149	0.134524676	3.330802657	0.00086596	0.147616472	WDFY family member 4	wdfy4	ENSDARG00000077009
378847	360.5378716	0.321515481	0.097035688	3.31337355	0.000921778	0.155008144	5-methyltetrahydrofolate-homocysteine methyltransferase	mtr	NA
567236	11.07640395	-0.614835578	0.186190137	-3.302191975	0.000959324	0.155188677	si:dkeyp-20g2.3	si:dkeyp-20g2.3	ENSDARG00000092464
559576	44.72548074	-0.609014395	0.184106001	-3.307955148	0.000939799	0.155188677	cell growth regulator with EF-hand domain 1	cgref1	ENSDARG00000075444
100037349	195.5125304	0.381583229	0.115564144	3.301917167	0.000960264	0.155188677	malonyl-CoA decarboxylase	mlycd	ENSDARG00000104732
100005187	11.29281893	-0.615229631	0.187030869	-3.289455027	0.001003816	0.158511641	phosphatidylinositol-binding clathrin assembly protein-like	LOC100005187	NA
101887155	109.5770564	0.563292561	0.171278155	3.288758914	0.001006302	0.158511641	patatin-like phospholipase domain containing 2	pnpla2	ENSDARG00000089390
799678	44.99130105	-0.606492432	0.185158915	-3.275523798	0.001054662	0.164052718	tripartite motif containing 35-10	trim35-10	ENSDARG00000033071
641495	59.19390352	-0.550574031	0.169338006	-3.251331723	0.001148658	0.167687912	protein O-glucosyltransferase 1	poglut1	NA
402906	59.87094201	-0.523070113	0.161091919	-3.247028868	0.001166166	0.167687912	hematological and neurological expressed 1b	hn1b	ENSDARG00000099312
798408	47.88060513	-0.458536299	0.140448049	-3.26481074	0.001095372	0.167687912	TAO kinase 3a	taok3a	ENSDARG00000060751
321504	692.4582774	-0.383113751	0.117629836	-3.256943667	0.001126188	0.167687912	Sjogren syndrome antigen B (autoantigen La)	ssb	ENSDARG00000029252
553407	258.6796202	0.389416346	0.119802523	3.250485361	0.001152082	0.167687912	SEC24 homolog D, COPII coat complex component	sec24d	NA
368274	304.2546591	0.563337828	0.17322413	3.252074806	0.001145659	0.167687912	solute carrier family 16 (monocarboxylate transporter), member 1b	slc16a1b	ENSDARG00000068572
321622	444.1859157	-0.354930538	0.109360118	-3.24552079	0.00117236	0.167687912	high mobility group box 1a	hmgb1a	ENSDARG00000099175
393458	255.0706658	-0.524548597	0.162375858	-3.230459285	0.001235915	0.172805921	solute carrier family 25, member 39	slc25a39	ENSDARG00000007449
321314	307.4328053	0.360864884	0.11165307	3.232019376	0.001229187	0.172805921	limb development membrane protein 1-like	lmbr1l	ENSDARG00000004745
436937	480.8663028	-0.425715978	0.132062997	-3.223582587	0.001265978	0.17504254	NIPA-like domain containing 4	nipal4	ENSDARG00000059365
407655	89.36621812	0.472444722	0.147455074	3.203990946	0.001355367	0.185342767	zinc finger protein, FOG family member 1	zfpm1	ENSDARG00000041572
447924	901.7379006	0.290919396	0.091400438	3.182910312	0.001458028	0.188032225	zgc:103678	zgc:103678	NA
445471	16.33962637	0.583070014	0.183275179	3.181391053	0.001465696	0.188032225	cadherin 5	cdh5	ENSDARG00000075549
565875	139.7409258	0.420303856	0.13199035	3.184352915	0.00145078	0.188032225	nuclear receptor subfamily 1, group I, member 2	nr1i2	ENSDARG00000029766
326710	414.800323	0.246451309	0.07721073	3.19193082	0.001413252	0.188032225	membrane-bound transcription factor peptidase, site 1	mbtps1	ENSDARG00000014634
436959	187.7746667	-0.323280729	0.101505603	-3.184856012	0.00144826	0.188032225	biliverdin reductase B	blvrb	ENSDARG00000096829
100000160	698.6036281	0.543482339	0.170192054	3.193347318	0.001406337	0.188032225	fibroblast growth factor receptor 4	fgfr4	ENSDARG00000069105
566096	3526.284453	-0.189812044	0.060016868	-3.162644955	0.001563429	0.19852355	haptoglobin	hp	NA
100126120	13.60276937	-0.580922633	0.184057639	-3.156199525	0.001598395	0.200445106	zgc:173726	zgc:173726	ENSDARG00000077078
246094	1565.115231	0.303568905	0.096250443	3.153948129	0.001610777	0.200445106	glucose-6-phosphate isomerase a	gpia	ENSDARG00000012987
494476	117.1180924	0.503963187	0.159964993	3.15045923	0.00163014	0.200846168	transferrin receptor 2	tfr2	NA
353365	235.2195744	0.331196104	0.105359716	3.143479483	0.001669521	0.203648071	annexin A11b	anxa11b	NA
335494	68.29907811	-0.455864165	0.145148644	-3.140671186	0.001685612	0.203648071	fucosidase, alpha-L- 1, tissue, tandem duplicate 1	fuca1.1	ENSDARG00000035890
768167	143.6388166	-0.585352651	0.18674796	-3.134452723	0.00172175	0.206014004	zgc:153102	zgc:153102	NA
101886297	30.35432859	-0.56867102	0.181817727	-3.127698428	0.001761809	0.208799476	E3 ubiquitin-protein ligase NEDD4-like	LOC101886297	NA
791613	46.32267992	0.450195073	0.144329934	3.119207915	0.00181338	0.211915384	UDP glucuronosyltransferase 2 family, polypeptide A4	ugt2a4	ENSDARG00000051940
559340	104.1199021	0.347706552	0.111523595	3.117784644	0.001822159	0.211915384	chloride channel 3	clcn3	ENSDARG00000003269
406207	1025.990634	0.265763709	0.085737803	3.099726153	0.001936996	0.218826741	microsomal triglyceride transfer protein	mtp	ENSDARG00000008637
567111	217.7732324	0.272687094	0.088223098	3.090880955	0.001995636	0.218826741	CREB binding protein b	crebbpb	ENSDARG00000104148
30497	702.5667962	0.450552882	0.145779907	3.090637744	0.001997271	0.218826741	lactate dehydrogenase Ba	ldhba	ENSDARG00000019644
393968	122.3393501	-0.324491761	0.104490085	-3.105478978	0.001899711	0.218826741	zgc:55733	zgc:55733	ENSDARG00000103845
793037	620.0816861	0.552694473	0.178854123	3.090196994	0.002000238	0.218826741	cerebellin 6	cbln6	ENSDARG00000035718
557205	181.9834654	-0.363344642	0.117715253	-3.086640278	0.002024324	0.218826741	5-phosphohydroxy-L-lysine phospho-lyase	phykpl	ENSDARG00000040566
368359	1939.943174	-0.520981868	0.168481619	-3.092217838	0.00198667	0.218826741	thioredoxin interacting protein a	txnipa	ENSDARG00000036107
259252	24.55465532	-0.575431573	0.186563848	-3.084368055	0.002039851	0.218826741	estrogen receptor 1	esr1	ENSDARG00000004111
101882071	39.47412224	0.562864851	0.182387016	3.086101532	0.002027996	0.218826741	formin-J-like	LOC101882071	NA
100002184	49.41893033	-0.449660163	0.145922897	-3.081491468	0.002059664	0.219063729	histone PARylation factor 1	hpf1	ENSDARG00000057114
101884924	38.6462779	0.568211406	0.184620493	3.077726627	0.002085862	0.219970023	solute carrier family 38, member 3b	slc38a3b	ENSDARG00000091061
494056	195.4193173	-0.456790875	0.148819671	-3.06942538	0.00214471	0.222406402	zgc:103559	zgc:103559	ENSDARG00000038293
568518	55.6169768	0.477847058	0.155670425	3.069607206	0.002143405	0.222406402	low density lipoprotein receptor-related protein 5	lrp5	ENSDARG00000006921
378451	35.27689321	0.558147175	0.182281797	3.062001714	0.002198622	0.226112821	F-box and leucine-rich repeat protein 3a	fbxl3a	ENSDARG00000103505
335493	20.54746614	-0.526355878	0.172341641	-3.0541422	0.002257051	0.228204957	cytochrome C oxidase assembly factor 3b	coa3b	ENSDARG00000097456
562833	35.9851838	0.565382272	0.185255849	3.051899714	0.002273981	0.228204957	SECIS binding protein 2-like	secisbp2l	NA
792588	11.49074786	0.571141351	0.187027814	3.053777608	0.002259795	0.228204957	zinc finger protein 319b	znf319b	ENSDARG00000062401
327588	41622.58632	-0.307854389	0.101029504	-3.047173131	0.002310046	0.229969715	hemopexin	hpx	ENSDARG00000012609
572406	76.40315341	0.478596165	0.15765791	3.035662244	0.002400081	0.237036529	NA	NA	NA
450050	82.57744026	-0.508552281	0.168475267	-3.018557493	0.002539812	0.245003265	dehydrogenase/reductase (SDR family) member 3b	dhrs3b	ENSDARG00000044803
393248	992.746551	-0.267631069	0.088617945	-3.020055	0.002527288	0.245003265	SH3 domain binding glutamate-rich protein like 3	sh3bgrl3	ENSDARG00000098075
403004	139.2497846	0.489994874	0.162126415	3.0223013	0.002508607	0.245003265	ATPase family, AAA domain containing 3	atad3	NA
100317326	128.2243931	0.328128991	0.109041326	3.009216803	0.002619221	0.250719928	si:ch1073-55a19.2	si:ch1073-55a19.2	ENSDARG00000093125
569661	2292.436234	-0.333074439	0.111353081	-2.991156025	0.002779235	0.253021618	si:cabz01068815.1	si:cabz01068815.1	ENSDARG00000105451
569613	15.09752846	0.553896401	0.185577315	2.984720423	0.002838376	0.253021618	malectin	mlec	ENSDARG00000059630
393113	4430.800292	0.342124309	0.114444982	2.989421666	0.002795061	0.253021618	uridine phosphorylase 2	upp2	ENSDARG00000036833
334026	60.20598989	0.382472345	0.128228034	2.982751379	0.002856699	0.253021618	si:dkey-40c23.2	si:dkey-40c23.2	ENSDARG00000075504
799085	50.95981807	0.538165583	0.179271887	3.001951902	0.002682546	0.253021618	abhydrolase domain containing 6a	abhd6a	ENSDARG00000060756
553602	11.91323477	-0.557850963	0.18633643	-2.993783669	0.002755412	0.253021618	arachidonate 5-lipoxygenase b, tandem duplicate 3	alox5b.3	ENSDARG00000069966
322228	22371.89866	0.393040521	0.131819484	2.981657252	0.002866928	0.253021618	betaine-homocysteine methyltransferase	bhmt	ENSDARG00000013430
406370	157.2301514	0.318871126	0.106863019	2.983923985	0.002845775	0.253021618	phospholipase A2, group VI (cytosolic, calcium-independent)	pla2g6	ENSDARG00000060921
100307101	84.05670746	-0.417961864	0.13925185	-3.001481577	0.002686693	0.253021618	si:ch211-210c8.7	si:ch211-210c8.7	NA
415146	11.50747802	-0.557362434	0.186922309	-2.98178659	0.002865717	0.253021618	hypoxanthine phosphoribosyltransferase 1, like	hprt1l	ENSDARG00000014866
100537329	45.6467459	0.489223056	0.163516002	2.991897127	0.002772497	0.253021618	mutated in colorectal cancers	mcc	ENSDARG00000105237
386920	154.5450134	-0.480762474	0.162068973	-2.966406612	0.003013018	0.259439424	histone 2, H2, like	hist2h2l	ENSDARG00000068996
793969	11.44230155	0.553056411	0.186368181	2.967547402	0.00300186	0.259439424	coiled-coil serine-rich protein 2a	ccser2a	ENSDARG00000087749
393372	135.3187828	0.403311951	0.136137411	2.962535787	0.003051163	0.259439424	zgc:63863	zgc:63863	ENSDARG00000099753
334529	165.471597	-0.404328993	0.136438818	-2.963445435	0.00304216	0.259439424	aquaporin 7	aqp7	ENSDARG00000026787
436697	20.60525327	0.547400447	0.184859579	2.961168955	0.003064738	0.259439424	solute carrier family 48 (heme transporter), member 1a	slc48a1a	ENSDARG00000026907
373100	736.2819189	0.202101549	0.068051966	2.969812059	0.00297982	0.259439424	signal sequence receptor, alpha	ssr1	ENSDARG00000101627
100005603	42.72059932	0.518515798	0.175351924	2.957000903	0.003106472	0.261195531	single stranded DNA binding protein 3a	ssbp3a	ENSDARG00000058237
100332309	265.7985811	0.401523267	0.136005442	2.952258818	0.003154584	0.26346069	caseinolytic mitochondrial matrix peptidase chaperone subunit b	clpxb	ENSDARG00000067796
553790	56.27929096	-0.428857357	0.145525132	-2.94696421	0.003209103	0.266227221	tRNA methyltransferase 11-2 homolog (S. cerevisiae)	trmt112	ENSDARG00000071878
798260	20.36330975	0.542775246	0.184583302	2.940543587	0.003276369	0.268231159	si:dkey-40c11.2	si:dkey-40c11.2	ENSDARG00000032482
387301	16.86443896	0.549233322	0.186650171	2.942581408	0.003254882	0.268231159	purinergic receptor P2X, ligand-gated ion channel, 4b	p2rx4b	ENSDARG00000042452
100331020	121.747333	0.467418233	0.159626176	2.928205415	0.003409247	0.268955151	choline dehydrogenase	chdh	ENSDARG00000100304
559907	200.5255292	0.353771215	0.120623478	2.93285538	0.003358603	0.268955151	proto-oncogene DBL-like	LOC559907	ENSDARG00000056603
567691	130.3897003	-0.331645632	0.113231526	-2.928916022	0.003401463	0.268955151	si:ch211-251p5.5	si:ch211-251p5.5	ENSDARG00000054814
406619	494.828816	0.254933612	0.087076678	2.927691055	0.003414892	0.268955151	nicotinamide nucleotide transhydrogenase	nnt	ENSDARG00000023536
321183	39.64945769	-0.433834909	0.147922353	-2.932855653	0.0033586	0.268955151	ribosomal RNA processing 36	rrp36	ENSDARG00000032516
100005372	22.94080384	-0.484776387	0.165420773	-2.930565357	0.003383458	0.268955151	interactor of little elongator complex ELL subunit 2	ice2	ENSDARG00000086670
572323	93.84105863	0.434806106	0.148744698	2.923170454	0.003464868	0.271174937	si:ch211-160o17.4	si:ch211-160o17.4	ENSDARG00000077095
101885452	62.23409678	-0.499060036	0.17141283	-2.911450892	0.003597545	0.279799027	zinc-activated ligand-gated ion channel-like	LOC101885452	NA
100005373	404.8560251	-0.370102511	0.127550243	-2.901621378	0.003712369	0.28322637	growth regulation by estrogen in breast cancer-like	greb1l	ENSDARG00000039196
402840	297.326237	0.275357634	0.094841598	2.90334241	0.003692027	0.28322637	transmembrane protein 214	tmem214	ENSDARG00000016968
101886887	15.69769957	0.54252719	0.186963294	2.901784502	0.003710437	0.28322637	uncharacterized LOC101886887	LOC101886887	NA
359835	154.9016097	0.404951709	0.139642668	2.899913857	0.003732652	0.28322637	TIMP metallopeptidase inhibitor 2a	timp2a	ENSDARG00000061226
101886676	49.73522371	-0.418726078	0.14469592	-2.893834729	0.003805684	0.287017779	si:dkey-3n22.9	si:dkey-3n22.9	ENSDARG00000096273
563359	116.9665369	0.328826048	0.113805176	2.88937692	0.003860061	0.289365042	adaptor-related protein complex 3, delta 1 subunit	ap3d1	ENSDARG00000071424
431773	25.74960263	-0.494585264	0.171636579	-2.881584259	0.003956814	0.293229365	enolase-phosphatase 1	enoph1	ENSDARG00000026198
100329124	10.65668614	0.538913465	0.187029794	2.881431095	0.003958738	0.293229365	interferon gamma receptor 1	ifngr1	ENSDARG00000074488
103911796	189.0153158	0.359124969	0.124790742	2.877817402	0.004004368	0.29485421	si:ch1073-456m8.1	si:ch1073-456m8.1	ENSDARG00000105323
436734	1047.436288	-0.251767463	0.087770549	-2.868473143	0.004124582	0.298408722	thioredoxin	txn	ENSDARG00000044125
445139	160.8088504	-0.494433038	0.172228444	-2.870797793	0.004094373	0.298408722	BCL2-associated athanogene 3	bag3	ENSDARG00000039486
100037315	276.3182933	-0.32467462	0.113185493	-2.868517975	0.004123998	0.298408722	adrenoceptor beta 2, surface b	adrb2b	ENSDARG00000054510
100037314	152.263955	-0.40613608	0.142293827	-2.854207299	0.004314437	0.308556622	zgc:162183	zgc:162183	ENSDARG00000074663
100141350	12523.44577	-0.32736456	0.114638071	-2.855635621	0.004295077	0.308556622	C-reactive protein 3	crp3	ENSDARG00000042613
794337	137.0493843	0.366788556	0.128838404	2.846888378	0.004414884	0.313357344	pecanex homolog (Drosophila)	pcnx	ENSDARG00000011819
795748	45.08531563	0.43027265	0.151247651	2.844822027	0.004443624	0.313357344	ring finger protein 169	rnf169	ENSDARG00000042825
558617	233.1852782	-0.292982196	0.103022838	-2.843856774	0.004457108	0.313357344	si:dkey-51e6.1	si:dkey-51e6.1	ENSDARG00000042133
751727	42.14951434	0.49191073	0.173363684	2.837449679	0.004547551	0.316189916	synaptosomal-associated protein, 47	snap47	ENSDARG00000063445
494100	98.10587163	-0.509725099	0.179644939	-2.837403058	0.004548216	0.316189916	nucleic acid binding protein 1a	nabp1a	ENSDARG00000004692
406550	271.9779497	0.341280031	0.120589627	2.830094425	0.004653427	0.318351219	helicase with zinc finger	helz	ENSDARG00000030560
79375	16.09670141	0.528310339	0.186803533	2.828160313	0.004681636	0.318351219	forkhead box C1b	foxc1b	ENSDARG00000055398
100000526	485.6818618	0.268597325	0.094919189	2.829747382	0.004658477	0.318351219	SEC24 homolog A, COPII coat complex component	sec24a	ENSDARG00000104375
557735	627.8588728	-0.236084653	0.083453613	-2.828932693	0.004670352	0.318351219	ureidoimidazoline (2-oxo-4-hydroxy-4-carboxy-5-) decarboxylase	urad	ENSDARG00000071579
793823	82.09636777	0.337341265	0.119451452	2.824086775	0.004741555	0.319591187	huntingtin interacting protein 1	hip1	ENSDARG00000062972
555595	150.5595063	0.423255754	0.149908197	2.82343303	0.004751235	0.319591187	family with sequence similarity 214, member A	fam214a	ENSDARG00000040452
404233	709.0379812	0.404179525	0.143711506	2.81243678	0.004916769	0.327188612	amyloid beta (A4) precursor-like protein 1	aplp1	ENSDARG00000098368
560000	768.8284628	0.188901309	0.067147229	2.813240583	0.004904494	0.327188612	carnitine palmitoyltransferase 1Ab (liver)	cpt1ab	ENSDARG00000062054
555281	376.7819167	-0.380881447	0.135693656	-2.806921557	0.005001742	0.327565569	zgc:158432	zgc:158432	ENSDARG00000067806
793418	314.2427313	-0.449749888	0.160150473	-2.808295715	0.004980447	0.327565569	apolipoprotein F	apof	ENSDARG00000090980
678555	20.99748189	0.495078678	0.176340506	2.807515356	0.00499253	0.327565569	BTB and CNC homology 1, basic leucine zipper transcription factor 1 a	bach1a	ENSDARG00000062553
565267	28.75275226	-0.498930673	0.177855922	-2.80525196	0.005027726	0.327565569	myosin VAb	myo5ab	ENSDARG00000074622
102467219	77.30410249	-0.334889125	0.119643917	-2.799048489	0.005125344	0.328761758	major histocompatibility complex class I ZDA	mhc1zda	NA
619269	1364.268106	0.301879498	0.107821465	2.799808917	0.005113286	0.328761758	alanine--glyoxylate aminotransferase 2	agxt2	ENSDARG00000100709
100329719	59.2572218	0.511269314	0.182618699	2.79965479	0.005115728	0.328761758	SLC9A3 regulator 1	slc9a3r1	ENSDARG00000102503
100006023	587.0668015	0.265402615	0.09502028	2.793115487	0.005220305	0.333135777	acyl-CoA synthetase bubblegum family member 1	acsbg1	ENSDARG00000062077
568800	9.926425963	0.521940108	0.187031891	2.790647657	0.00526027	0.333973473	RAB31, member RAS oncogene family	rab31	ENSDARG00000020128
553523	36.69861039	-0.442045519	0.158512165	-2.788716688	0.005291733	0.334265638	tRNA isopentenyltransferase 1	trit1	ENSDARG00000032876
560210	22.73239336	0.511308986	0.183640928	2.784286655	0.00536456	0.337154467	heat shock cognate 70-kd protein, like	hsp70l	ENSDARG00000055723
323154	28.71726255	0.47814221	0.172165184	2.777229389	0.005482447	0.341117862	collagen, type XIII, alpha 1	col13a1	NA
557911	34.57395139	-0.486046692	0.174929454	-2.778529753	0.005460551	0.341117862	CXXC finger protein 5a	cxxc5a	ENSDARG00000078865
100334020	110.8738968	0.3164766	0.114063816	2.774557374	0.005527688	0.342221657	SMG6 nonsense mediated mRNA decay factor	smg6	ENSDARG00000100481
445499	129.1945353	0.383090122	0.138322286	2.769547361	0.005613424	0.343308211	transportin 2 (importin 3, karyopherin beta 2b)	tnpo2	ENSDARG00000038239
567649	102.4425582	0.380806262	0.13753962	2.768702295	0.005628003	0.343308211	Rho guanine nucleotide exchange factor (GEF) 10-like b	arhgef10lb	ENSDARG00000074244
562945	18.07822585	0.493538986	0.178123869	2.770762784	0.005592515	0.343308211	si:ch73-375g18.1	si:ch73-375g18.1	ENSDARG00000075024
553321	65.62642235	-0.410027647	0.14841313	-2.7627451	0.005731751	0.344420805	prolyl 3-hydroxylase 1	p3h1	ENSDARG00000071212
447872	13.6230406	-0.407240044	0.147480598	-2.761312664	0.005756953	0.344420805	DNA replication and sister chromatid cohesion 1	dscc1	ENSDARG00000019907
100334572	179.4431253	0.285693104	0.103391443	2.763218061	0.005723451	0.344420805	ADP-ribosylation factor guanine nucleotide-exchange factor 2 (brefeldin A-inhibited)	arfgef2	ENSDARG00000074702
100333008	115.082711	0.33862949	0.122528748	2.763673801	0.005715464	0.344420805	nuclear transcription factor, X-box binding-like 1	nfxl1	ENSDARG00000070127
497283	31.78013993	-0.492047323	0.178413143	-2.757909618	0.005817228	0.346361649	hypoxia-inducible factor 1, alpha subunit, like 2	hif1al2	ENSDARG00000044550
566557	292.6450144	0.326524487	0.118493914	2.755622427	0.005858058	0.347131761	furin (paired basic amino acid cleaving enzyme) a	furina	ENSDARG00000062909
447830	62.32688535	0.433125435	0.157553781	2.749064055	0.005976571	0.352476037	abhydrolase domain containing 3	abhd3	ENSDARG00000018809
751743	127.0120074	0.447418225	0.163375487	2.738588465	0.006170356	0.35713445	solute carrier family 25, member 42	slc25a42	ENSDARG00000099368
450077	177.6288577	0.400934221	0.146365101	2.739274727	0.00615749	0.35713445	deoxyribose-phosphate aldolase (putative)	dera	ENSDARG00000005897
322372	2440.18248	0.25144134	0.091685486	2.742433427	0.006098581	0.35713445	fumarylacetoacetate hydrolase (fumarylacetoacetase)	fah	NA
558499	515.3967771	0.320389162	0.116909125	2.740497483	0.006134625	0.35713445	choline kinase alpha	chka	ENSDARG00000041078
751707	3332.613279	-0.236080793	0.086524826	-2.72847464	0.006362798	0.360580729	acyl-CoA synthetase family member 2	acsf2	ENSDARG00000061201
335396	1796.082763	-0.253429867	0.092861571	-2.729114577	0.006350464	0.360580729	serine/arginine-rich splicing factor 5a	srsf5a	ENSDARG00000029818
100330495	73.96068904	0.463123909	0.169815486	2.727218349	0.006387076	0.360580729	calmin	clmn	ENSDARG00000096867
30681	44.32048667	-0.434849304	0.159123591	-2.732777093	0.006280282	0.360580729	mitogen-activated protein kinase 12a	mapk12a	ENSDARG00000042021
560369	33.13610696	-0.412239153	0.151081155	-2.728594137	0.006360493	0.360580729	si:dkey-118j18.1	si:dkey-118j18.1	ENSDARG00000071594
564077	1234.299169	0.359003475	0.131678788	2.726357685	0.006403756	0.360580729	CD36 antigen-like	LOC564077	ENSDARG00000100753
100330433	73.84664399	0.351073549	0.129090631	2.719589686	0.006536297	0.364742942	thioredoxin domain containing 11	txndc11	ENSDARG00000101291
560435	11.27142199	0.451259204	0.165839338	2.721062498	0.006507246	0.364742942	si:dkey-14k9.2	si:dkey-14k9.2	ENSDARG00000045594
334347	113.4205101	0.401083225	0.147650822	2.7164307	0.006599001	0.366598066	lysine (K)-specific demethylase 4A, genome duplicate b	kdm4ab	ENSDARG00000019103
406575	147.2306937	-0.378542886	0.139712756	-2.709436833	0.006739754	0.368749554	leukotriene A4 hydrolase	lta4h	ENSDARG00000006029
393191	14.03727172	-0.495319121	0.183063296	-2.705726007	0.006815525	0.368749554	glutathione peroxidase 8 (putative)	gpx8	ENSDARG00000013302
557037	117.9174043	0.398848127	0.147325142	2.707264504	0.006784018	0.368749554	peroxisome proliferator-activated receptor gamma	pparg	NA
30510	55.10901439	0.418149627	0.154481368	2.706796501	0.006793589	0.368749554	transcription factor 7-like 2 (T-cell specific, HMG-box)	tcf7l2	ENSDARG00000004415
559363	30.69135531	-0.4286035	0.158326954	-2.70707854	0.00678782	0.368749554	spectrin repeat containing, nuclear envelope 2a	syne2a	ENSDARG00000030107
100003986	91.21656334	0.318838213	0.117582765	2.711606703	0.006695799	0.368749554	NCK interacting protein with SH3 domain	nckipsd	ENSDARG00000079475
567075	323.6242527	0.232770663	0.086080205	2.704113728	0.006848684	0.368939521	SEC16 homolog A, endoplasmic reticulum export factor	sec16a	NA
100151129	43.71309196	-0.502437193	0.186231754	-2.697913658	0.006977554	0.372690161	RAB11 family interacting protein 4 (class II) b	rab11fip4b	ENSDARG00000103207
100536189	13.55889035	0.499417761	0.185421351	2.693420993	0.00707229	0.372690161	ankyrin repeat and BTB (POZ) domain containing 1	abtb1	ENSDARG00000063354
402868	288.3327768	-0.291115766	0.108053104	-2.694191598	0.007055959	0.372690161	pyridoxamine 5'-phosphate oxidase	pnpo	NA
445412	21.80564594	-0.462047224	0.171713289	-2.690806435	0.007127954	0.372690161	polymerase (RNA) I polypeptide D	polr1d	ENSDARG00000037570
30580	102.644489	0.309100994	0.114868475	2.690912312	0.007125692	0.372690161	myocyte enhancer factor 2d	mef2d	ENSDARG00000040237
562490	141.9715561	-0.374367262	0.138806286	-2.697048343	0.006995711	0.372690161	SWAP switching B-cell complex 70b subunit 70b	swap70b	ENSDARG00000057286
559194	951.3515393	0.29551148	0.109715028	2.693445795	0.007071764	0.372690161	prothymosin, alpha b	ptmab	ENSDARG00000101766
394148	80.34859719	-0.437774946	0.162799934	-2.689036379	0.007165861	0.373104492	cytochrome P450, family 7, subfamily A, polypeptide 1	cyp7a1	ENSDARG00000069018
556414	10.44077961	-0.500252605	0.18678413	-2.678239336	0.007401031	0.375411641	WD repeat domain 19	wdr19	ENSDARG00000037406
553686	48.28692084	0.462385236	0.172604955	2.678864215	0.007387234	0.375411641	thyrotrophic embryonic factor b	tefb	ENSDARG00000098103
100037361	658.077025	-0.416144554	0.155220472	-2.680990133	0.007340468	0.375411641	zgc:158463	zgc:158463	ENSDARG00000089382
564552	1444.708973	0.179357044	0.066900669	2.680945464	0.007341448	0.375411641	oxoglutarate (alpha-ketoglutarate) dehydrogenase a (lipoamide)	ogdha	ENSDARG00000034270
447940	18.67583742	0.471793097	0.175868202	2.682651509	0.007304106	0.375411641	ADAM metallopeptidase domain 9	adam9	ENSDARG00000010070
562654	11.74293639	-0.494339034	0.184639431	-2.677321038	0.007421349	0.375411641	sideroflexin 5a	sfxn5a	ENSDARG00000103595
394197	89.81502517	0.400726983	0.149291782	2.68418648	0.007270654	0.375411641	BCL2/adenovirus E1B interacting protein 2	bnip2	ENSDARG00000013397
101886966	28.58984595	0.446359313	0.166889791	2.674575304	0.007482397	0.376967401	protein NLRC3-like	LOC101886966	NA
798528	64.86056556	0.359087525	0.134376401	2.672251399	0.007534418	0.378057645	DENN/MADD domain containing 4B	dennd4b	ENSDARG00000102914
393800	34.57030042	0.48773572	0.1831306	2.663321807	0.007737338	0.386031179	EFR3 homolog A (S. cerevisiae)	efr3a	ENSDARG00000005163
101886606	19.18289441	0.494496607	0.185817515	2.661194817	0.007786389	0.386031179	si:dkey-37f13.4	si:dkey-37f13.4	ENSDARG00000052059
100332262	24.34713889	0.469704814	0.176463982	2.661760262	0.007773322	0.386031179	RNA binding motif protein 27	rbm27	ENSDARG00000060521
30485	96.62150179	-0.348374236	0.130989827	-2.659551849	0.007824469	0.38637971	max interactor 1, dimerization protein	mxi1	ENSDARG00000040884
100329707	61.40290542	0.397477872	0.149534263	2.658105669	0.007858125	0.386507936	FERM, RhoGEF (ARHGEF) and pleckstrin domain protein 1 (chondrocyte-derived)	farp1	ENSDARG00000074381
393313	69.37383661	-0.337784061	0.127145616	-2.656670929	0.007891643	0.386628385	ubiquitin-conjugating enzyme E2Nb	ube2nb	ENSDARG00000045877
793671	12.37441954	-0.493559513	0.186129574	-2.651698506	0.008008802	0.389302859	chondroitin sulfate N-acetylgalactosaminyltransferase 1a	csgalnact1a	ENSDARG00000040535
436909	416.7446144	-0.286862396	0.108175968	-2.651812608	0.008006096	0.389302859	ketohexokinase	khk	ENSDARG00000029874
100004144	428.6089439	-0.238695251	0.090060894	-2.65037623	0.008040218	0.389309235	zinc finger, FYVE domain containing 21	zfyve21	ENSDARG00000027887
557250	489.8623359	0.437950118	0.165862765	2.640436613	0.008279928	0.394771739	microtubule associated tumor suppressor 1b	mtus1b	NA
431723	97.04924381	-0.339593555	0.128568011	-2.641353425	0.008257553	0.394771739	threonine aldolase 1	tha1	ENSDARG00000076225
100329403	17.50202212	0.493835685	0.186921172	2.641946226	0.008243114	0.394771739	NA	NA	NA
100006548	169.1866964	0.371137482	0.140549488	2.640617803	0.008275502	0.394771739	wu:fb16f03	wu:fb16f03	NA
563432	100.0671899	0.394865675	0.149685519	2.637968435	0.008340434	0.396138804	si:ch211-79e4.4	si:ch211-79e4.4	ENSDARG00000062190
555190	33.48932686	0.426304078	0.161779524	2.635092925	0.008411425	0.39799154	F-box protein 31	fbxo31	ENSDARG00000062195
567039	337.9511597	0.251758027	0.095763663	2.628951511	0.008564857	0.403716225	CDC42 binding protein kinase beta (DMPK-like)	cdc42bpb	ENSDARG00000019383
436940	1583.042153	-0.426514274	0.162708643	-2.621337535	0.00875855	0.408994745	solute carrier family 25 (pyrimidine nucleotide carrier ), member 36a	slc25a36a	ENSDARG00000038731
266638	194.8819778	0.333523956	0.127218122	2.621670183	0.008750006	0.408994745	SEC31 homolog A, COPII coat complex component	sec31a	ENSDARG00000021082
560807	180.2813591	0.392928142	0.149933621	2.620680672	0.008775442	0.408994745	adenylate cyclase 6b	adcy6b	ENSDARG00000027797
550328	36.10757242	-0.457878629	0.174936386	-2.617400751	0.008860225	0.411405375	parkin RBR E3 ubiquitin protein ligase	park2	ENSDARG00000021555
100002034	620.2486896	0.202531151	0.077444554	2.615176164	0.008918145	0.412555354	HECT domain containing 1	hectd1	ENSDARG00000054213
556229	78.57677062	0.469370129	0.179688407	2.612133625	0.008997908	0.41470357	aminoadipate-semialdehyde synthase	aass	ENSDARG00000051816
334334	226.1536763	-0.48525319	0.186100858	-2.607474222	0.009121294	0.418839042	influenza virus NS1A binding protein b	ivns1abpb	ENSDARG00000013946
378998	31.4466106	0.402130202	0.154589337	2.601280324	0.009287653	0.419994334	Rho GTPase activating protein 29b	arhgap29b	ENSDARG00000017748
447897	57.20438004	-0.361826573	0.138977817	-2.603484363	0.009228148	0.419994334	adaptor-related protein complex 1, sigma 3 subunit, b	ap1s3b	ENSDARG00000027966
100001531	20.16050966	0.463842883	0.178412167	2.599838841	0.009326755	0.419994334	RAB22A, member RAS oncogene family	rab22a	ENSDARG00000015807
445069	31.4402255	-0.453513722	0.174383366	-2.600670772	0.00930417	0.419994334	nucleoside-triphosphatase, cancer-related	ntpcr	ENSDARG00000021853
373867	37.1212747	0.404945427	0.155806804	2.599022748	0.009348958	0.419994334	phospholipase C, gamma 1	plcg1	ENSDARG00000038442
559439	583.3569317	0.2225135	0.085539723	2.601288515	0.009287431	0.419994334	HECT, UBA and WWE domain containing 1	huwe1	NA
571989	90.93169797	0.346544666	0.133489996	2.596034743	0.009430653	0.420453726	si:ch1073-219n12.1	si:ch1073-219n12.1	ENSDARG00000063580
541490	929.6995176	-0.158758572	0.061179887	-2.594947142	0.009460547	0.420453726	ER lipid raft associated 1	erlin1	ENSDARG00000021991
334206	1260.775333	0.310971916	0.119829032	2.595130004	0.009455515	0.420453726	oxysterol binding protein-like 2b	osbpl2b	ENSDARG00000013830
403086	2587.995604	0.277585557	0.107211458	2.589140771	0.009621575	0.424806773	glutamic pyruvate transaminase (alanine aminotransferase) 2, like	gpt2l	NA
562062	79.31878678	0.442918325	0.171136158	2.588104881	0.009650559	0.424806773	suppressor of cytokine signaling 2	socs2	ENSDARG00000045557
559303	49.3899651	0.36716879	0.141888054	2.587735749	0.009660906	0.424806773	Ral GTPase activating protein, beta subunit (non-catalytic)	ralgapb	ENSDARG00000088899
100330243	129.7162604	0.370541371	0.143262817	2.586444815	0.00969717	0.424899929	pollen-specific leucine-rich repeat extensin-like protein 1	LOC100330243	NA
570613	1000.354611	-0.289494407	0.112321284	-2.577378011	0.009955301	0.434679897	sorbitol dehydrogenase	sord	ENSDARG00000053405
386628	18.94264317	0.475270408	0.184580757	2.574864337	0.010027941	0.436320624	ntl-dependent gene 5	ntd5	NA
327057	80.9763099	-0.440176983	0.17164812	-2.564414829	0.010334994	0.437035167	uridine-cytidine kinase 2b	uck2b	ENSDARG00000022213
100331649	20.45282454	-0.443648958	0.172798643	-2.567433115	0.010245455	0.437035167	diacylglycerol kinase, iota	dgki	ENSDARG00000063578
103911399	125.7059058	-0.386868933	0.150802459	-2.565402026	0.010305632	0.437035167	uncharacterized LOC103911399	LOC103911399	NA
100002795	16.66273531	0.46878291	0.182399017	2.570095598	0.010167045	0.437035167	double C2-like domains, delta	doc2d	ENSDARG00000079962
791929	51.46224618	0.443518148	0.173008608	2.563561155	0.010360445	0.437035167	nudix (nucleoside diphosphate linked moiety X)-type motif 8	nudt8	NA
393638	55.34991988	-0.42250821	0.164649639	-2.566104689	0.010284778	0.437035167	translocase of inner mitochondrial membrane 50 homolog (S. cerevisiae)	timm50	ENSDARG00000031098
494046	42.99492361	0.386990555	0.15069959	2.567960243	0.010229889	0.437035167	anaphase promoting complex subunit 4	anapc4	ENSDARG00000032237
563327	419.1822099	0.286091536	0.11149441	2.565972009	0.010288713	0.437035167	ankyrin repeat and KH domain containing 1	ankhd1	ENSDARG00000077860
613144	128.0605952	-0.473986091	0.184419417	-2.570152852	0.010165365	0.437035167	dyskeratosis congenita 1, dyskerin	dkc1	ENSDARG00000016484
100334730	611.131456	0.247791694	0.096861436	2.558207929	0.010521316	0.442321816	glucosidase, alpha
100536712	244.4825039	-0.396758349	0.155336053	-2.554193577	0.010643407	0.445947985	si:dkey-16p21.8	si:dkey-16p21.8	NA
556700	170.6015124	0.340435823	0.133409113	2.55181835	0.010716237	0.446101879	sphingomyelin phosphodiesterase 1, acid lysosomal	smpd1	NA
322482	34493.45161	-0.338153746	0.132519106	-2.551735782	0.010718777	0.446101879	alcohol dehydrogenase 8a	adh8a	ENSDARG00000091211
562939	26.22199464	0.423397959	0.166019675	2.550287846	0.010763401	0.446465878	si:ch211-282j22.3	si:ch211-282j22.3	ENSDARG00000010524
373116	14.8147635	-0.46466385	0.182454839	-2.546733504	0.010873644	0.448756557	hes family bHLH transcription factor 6	hes6	ENSDARG00000019335
100005763	98.16995283	-0.325228176	0.127731563	-2.546184885	0.010890749	0.448756557	uridine-cytidine kinase 2a	uck2a	ENSDARG00000006074
334205	103.1701194	-0.270089107	0.106272786	-2.541470086	0.011038739	0.452639711	family with sequence similarity 3, member C	fam3c	ENSDARG00000056152
30222	91.83970924	-0.330388552	0.13002975	-2.540868928	0.011057736	0.452639711	cyclin D1	ccnd1	ENSDARG00000101637
100004401	20.25669725	0.455452209	0.179489287	2.537489662	0.011165067	0.45404604	si:ch211-132g1.3	si:ch211-132g1.3	NA
571066	30.35132877	0.445961733	0.175694328	2.538281896	0.011139821	0.45404604	si:ch1073-513e17.1	si:ch1073-513e17.1	ENSDARG00000086739
565541	388.6761611	0.283223421	0.11193905	2.530157452	0.011401135	0.462135913	regulator of complement activation group 2 gene 2	rca2.2	ENSDARG00000095512
103908876	48.31817964	-0.382191107	0.151190478	-2.527878168	0.011475417	0.46326156	NA	NA	NA
103909646	195.5646016	0.243944349	0.096534239	2.527024102	0.011503361	0.46326156	NA	NA	NA
565366	26.38366316	-0.410479633	0.162697651	-2.522959796	0.01163717	0.467138546	polybromo 1	pbrm1	ENSDARG00000003877
556934	69.26320145	-0.312009875	0.123817819	-2.519910917	0.011738454	0.46968913	tetraspanin 4b	tspan4b	ENSDARG00000070391
768201	39.17290532	-0.430676838	0.17116001	-2.516223491	0.011861994	0.470933651	ubiquitin specific peptidase 37	usp37	ENSDARG00000040990
100334415	17.02983463	-0.460179694	0.182923037	-2.515701143	0.011879587	0.470933651	growth factor receptor-bound protein 14	grb14	ENSDARG00000068280
556416	92.25841184	-0.362424055	0.144140237	-2.514385037	0.011924017	0.470933651	proline and serine rich 1	proser1	ENSDARG00000086302
553769	90.69327016	-0.3677781	0.146329351	-2.513358384	0.011958778	0.470933651	tumor protein D52-like 1	tpd52l1	ENSDARG00000042548
101884223	17.11705059	0.459692965	0.182886898	2.513536895	0.011952727	0.470933651	L-seryl-tRNA(Sec) kinase-like	LOC101884223	ENSDARG00000101800
559878	62.57897427	0.326343654	0.129961689	2.511075811	0.012036385	0.471008707	ubiquitin specific peptidase 12b	usp12b	ENSDARG00000074367
323579	595.9881477	0.197510658	0.07864567	2.511399009	0.012025369	0.471008707	clathrin, heavy chain a (Hc)	cltca	ENSDARG00000043493
402891	47.89920901	-0.436464923	0.173915294	-2.509640832	0.012085401	0.471444311	membrane magnesium transporter 1	mmgt1	ENSDARG00000010553
101886283	25.50024737	0.404586587	0.161452583	2.505915849	0.012213468	0.473471652	mastermind-like transcriptional coactivator 3	maml3	ENSDARG00000079552
564336	49.93418774	-0.379590715	0.151415884	-2.506941184	0.012178097	0.473471652	ST6 (alpha-N-acetyl-neuraminyl-2,3-beta-galactosyl-1,3)-N-acetylgalactosaminide alpha-2,6-sialyltransferase 1, tandem duplicate 1	st6galnac1.1	ENSDARG00000043814
437018	28.89994033	0.401167031	0.160220106	2.503849487	0.012285028	0.474766747	inositol(myo)-1(or 4)-monophosphatase 1	impa1	ENSDARG00000003517
403070	1550.211204	-0.358021547	0.143094851	-2.501987633	0.012349824	0.475793215	regucalcin	rgn	ENSDARG00000098645
799847	18.76798843	0.46329099	0.185344962	2.499614693	0.012432845	0.477513333	DENN/MADD domain containing 5A	dennd5a	ENSDARG00000017006
407726	300.6772599	0.261423494	0.104738007	2.49597544	0.01256113	0.480955998	aminopeptidase puromycin sensitive	npepps	ENSDARG00000044943
100003037	10.12533694	0.465993	0.186796633	2.49465417	0.012607994	0.481269573	cnksr family member 3	cnksr3	ENSDARG00000105277
100003354	34.41328455	0.389174187	0.156176825	2.491881789	0.012706832	0.482084811	bromodomain and PHD finger containing, 3b	brpf3b	ENSDARG00000074238
407625	423.6102792	0.199312287	0.079982668	2.491943458	0.012704626	0.482084811	ubiquitin protein ligase E3 component n-recognin 4	ubr4	ENSDARG00000009549
792628	70.35527857	0.452779683	0.181857965	2.489743478	0.012783532	0.483520601	si:dkey-18a10.3	si:dkey-18a10.3	NA
100004299	435.5119836	0.236534402	0.095127904	2.486488115	0.012901088	0.486488296	Rho GTPase activating protein 35	arhgap35	ENSDARG00000062577
324211	160.9582223	0.305272933	0.12284079	2.485110458	0.012951124	0.486899667	nicotinamide phosphoribosyltransferase b	namptb	ENSDARG00000027183
799873	394.4079684	0.193385754	0.077865083	2.483600429	0.013006165	0.487496153	spinster homolog 1 (Drosophila)	spns1	ENSDARG00000011925
415184	140.5314936	0.263497006	0.106630809	2.471115126	0.013469245	0.488662634	methionine sulfoxide reductase B3	msrb3	ENSDARG00000045658
559866	39.98539734	0.398984182	0.161143283	2.475959124	0.013287879	0.488662634	exocyst complex component 4	exoc4	ENSDARG00000004336
100003413	136.2943398	0.339915645	0.13743136	2.473348477	0.013385355	0.488662634	lysine (K)-specific demethylase 4A, genome duplicate a	kdm4aa	ENSDARG00000018782
100000122	91.84682011	0.372955851	0.15038539	2.480000553	0.013138218	0.488662634	si:dkey-175g6.5	si:dkey-175g6.5	ENSDARG00000003984
566886	268.6417406	0.359640203	0.145488106	2.471956044	0.013437604	0.488662634	endothelial PAS domain protein 1a	epas1a	ENSDARG00000008697
794975	88.01273968	0.320862438	0.129611397	2.475572714	0.013302267	0.488662634	attractin	atrn	NA
321860	188.2439665	-0.282421739	0.114105808	-2.475086434	0.013320393	0.488662634	RNA binding motif protein, X-linked	rbmx	ENSDARG00000014244
100002196	194.7769545	0.357839766	0.144778541	2.471635394	0.013449661	0.488662634	si:ch211-235e9.8	si:ch211-235e9.8	ENSDARG00000071353
334496	44.16398965	-0.373160759	0.1507514	-2.475338602	0.013310991	0.488662634	RNA binding motif protein 12B	rbm12b	ENSDARG00000079717
555929	11.86914759	-0.460152953	0.186023949	-2.473622111	0.013375109	0.488662634	solute carrier family 35, member F2	slc35f2	ENSDARG00000069745
564413	477.2505141	-0.254612646	0.102990297	-2.472200336	0.013428424	0.488662634	homeodomain interacting protein kinase 3a	hipk3a	ENSDARG00000062469
100037321	65.98065654	0.303855054	0.123103297	2.468293389	0.0135759	0.491100285	zgc:162255	zgc:162255	ENSDARG00000078301
100148744	18.82251258	0.443520932	0.179955216	2.464618367	0.013715925	0.494727459	inositol-tetrakisphosphate 1-kinase b	itpk1b	ENSDARG00000070583
794462	384.1009366	0.410503849	0.166724637	2.462166692	0.013810047	0.495251355	insulin receptor substrate 2-B-like	LOC794462	NA
100384897	137.7115931	-0.446243105	0.181186216	-2.462897652	0.013781925	0.495251355	UDP glucuronosyltransferase 1 family, polypeptide A5	ugt1a5	NA
404612	14.14531461	0.451387993	0.18346321	2.460373359	0.013879255	0.495526178	ralA binding protein 1	ralbp1	ENSDARG00000078653
100003363	38.99564554	0.427152293	0.173645797	2.459905741	0.013897351	0.495526178	RAB9B, member RAS oncogene family	rab9b	ENSDARG00000103391
100537129	35.92583759	0.458296456	0.186678586	2.45500283	0.014088348	0.498055118	si:dkey-103g5.4	si:dkey-103g5.4	NA
447920	57.97870596	0.422705938	0.172172927	2.455124301	0.014083588	0.498055118	aldehyde dehydrogenase 3 family, member A2b	aldh3a2b	ENSDARG00000029381
571836	327.9314513	0.359100678	0.14621349	2.456002367	0.014049223	0.498055118	transmembrane protein 56a	tmem56a	ENSDARG00000098451
393608	13.4957657	0.454462301	0.185543083	2.449362668	0.014310927	0.503065474	prostaglandin E receptor 2a (subtype EP2)	ptger2a	ENSDARG00000011434
793834	1245.563277	0.189757006	0.077461947	2.449680308	0.01429831	0.503065474	hydroxyacyl-CoA dehydrogenase/3-ketoacyl-CoA thiolase/enoyl-CoA hydratase (trifunctional protein), alpha subunit b	hadhab	ENSDARG00000060594
565816	20.09820895	-0.453664018	0.185805442	-2.441607804	0.014622022	0.511808422	c18h3orf33 homolog (H. sapiens)	c18h3orf33	ENSDARG00000040582
100535941	30.04921763	0.385756214	0.15802445	2.441117262	0.0146419	0.511808422	zinc finger protein 239	LOC100535941	NA
568891	931.7120156	-0.341621943	0.140010673	-2.439970712	0.014688453	0.511997494	si:ch211-79k12.1	si:ch211-79k12.1	ENSDARG00000079175
474326	20.64947832	0.452346077	0.185752836	2.435204146	0.01488339	0.517343315	WD repeat and FYVE domain containing 1	wdfy1	ENSDARG00000005425
373078	487.9097596	0.266531693	0.109502004	2.434034829	0.014931558	0.517571897	nucleobindin 2a	nucb2a	ENSDARG00000036299
280653	410.3563635	-0.349375777	0.143633368	-2.432413736	0.014998564	0.518450354	transient receptor potential cation channel, subfamily M, member 7	trpm7	NA
322544	235.4790285	0.387798458	0.159580136	2.430117361	0.015093934	0.519486886	DnaJ (Hsp40) homolog, subfamily C, member 3a	dnajc3a	ENSDARG00000041110
558285	201.6761552	-0.287000542	0.118122638	-2.429682799	0.015112042	0.519486886	si:dkey-188i13.10	si:dkey-188i13.10	ENSDARG00000075151
503771	191.0420024	-0.219819967	0.090621474	-2.425694022	0.015279146	0.523784283	zgc:112982	zgc:112982	ENSDARG00000001829
103911443	167.6818425	0.293269158	0.121025455	2.423202269	0.015384358	0.52450124	hepatocyte nuclear factor 4-alpha-like	LOC103911443	NA
100330721	40.15818585	0.361724185	0.149247288	2.423656672	0.015365124	0.52450124	AXL receptor tyrosine kinase	axl	NA
558373	33.92442713	-0.387236429	0.160425646	-2.413806256	0.015786854	0.525271701	exostosin-like glycosyltransferase 2	extl2	ENSDARG00000063191
555432	141.7877454	0.412189467	0.170490483	2.417668477	0.015620301	0.525271701	cAMP responsive element modulator a	crema	ENSDARG00000023217
334466	205.3131362	0.319342388	0.132023513	2.418829661	0.01557053	0.525271701	ATPase type 13A1	atp13a1	ENSDARG00000029931
100003679	88.88388294	0.329472588	0.136454172	2.414529232	0.015755559	0.525271701	kelch-like ECH-associated protein 1b	keap1b	ENSDARG00000074634
568817	154.1779546	0.444178661	0.183503207	2.420549854	0.015497054	0.525271701	dedicator of cytokinesis 7	dock7	ENSDARG00000078675
692313	312.4755885	0.449907985	0.186118174	2.4173243	0.01563508	0.525271701	zgc:136461	zgc:136461	ENSDARG00000093844
321114	55.31149229	-0.430819846	0.178315042	-2.416060029	0.015689475	0.525271701	SNU13 homolog, small nuclear ribonucleoprotein b (U4/U6.U5)	snu13b	ENSDARG00000023299
567508	91.67365411	-0.41843236	0.172881686	-2.42033942	0.015506026	0.525271701	si:dkey-237h12.3	si:dkey-237h12.3	ENSDARG00000087599
100333901	49.40346837	0.407977844	0.168994317	2.414151258	0.015771913	0.525271701	phosphatidylinositol transfer protein membrane associated 2	pitpnm2	NA
337142	20.92889465	-0.437868728	0.181476597	-2.412810991	0.015830026	0.525303591	calponin 3, acidic b	cnn3b	ENSDARG00000029856
574001	90.01329422	0.448791162	0.186228458	2.409895714	0.015957081	0.526794333	six-cysteine containing astacin protease 4	c6ast4	ENSDARG00000052578
100003675	39.43599886	-0.40525373	0.168166396	-2.409837752	0.015959616	0.526794333	prolyl 4-hydroxylase, alpha polypeptide I b	p4ha1b	ENSDARG00000071082
563912	10.8903975	0.450345068	0.187024402	2.407948175	0.016042458	0.528127908	ubiquitin specific peptidase 54a	usp54a	ENSDARG00000077948
100333215	345.2398421	0.238180557	0.09899923	2.405882937	0.016133434	0.529721496	dystonin	dst	NA
393409	101.3279343	0.290660852	0.120867722	2.404784727	0.016181995	0.529917752	transmembrane protein 185	tmem185	ENSDARG00000044327
560986	774.9693954	0.229031825	0.095559241	2.39675225	0.016541104	0.532098663	patatin-like phospholipase domain containing 6	pnpla6	ENSDARG00000010773
436897	29.870335	-0.418716147	0.174478393	-2.399816618	0.016403287	0.532098663	claudin 11a	cldn11a	ENSDARG00000020031
795658	165.7731296	-0.296729847	0.123861644	-2.395655646	0.016590669	0.532098663	si:ch211-147a11.3	si:ch211-147a11.3	ENSDARG00000069009
550503	22.91346712	-0.408116941	0.170203201	-2.397821763	0.016492888	0.532098663	V-set and immunoglobulin domain containing 8a	vsig8a	ENSDARG00000054050
323918	191.8032284	0.332978286	0.138750532	2.3998343	0.016402495	0.532098663	STT3B, subunit of the oligosaccharyltransferase complex (catalytic)	stt3b	ENSDARG00000001890
796547	330.1911536	0.205702541	0.085846796	2.396158644	0.016567918	0.532098663	baculoviral IAP repeat containing 6	birc6	ENSDARG00000074166
560651	17484.2319	-0.206957756	0.086254925	-2.399373214	0.016423166	0.532098663	carboxylesterase 3	ces3	ENSDARG00000041595
321658	14.38719021	0.447419894	0.186501113	2.399019966	0.016439018	0.532098663	opioid growth factor receptor	ogfr	ENSDARG00000037837
768198	20.11956292	0.439722375	0.183675818	2.39401343	0.016665139	0.53311307	kelch-like family member 24a	klhl24a	ENSDARG00000021739
570807	93.2254104	0.384446243	0.160675068	2.392693824	0.016725192	0.533662265	pleckstrin homology-like domain, family B, member 2a	phldb2a	ENSDARG00000079889
335195	250.5962169	-0.265118626	0.110859078	-2.391492241	0.016780039	0.534042969	tyrosine 3-monooxygenase/tryptophan 5-monooxygenase activation protein, theta polypeptide b	ywhaqb	ENSDARG00000023323
336368	107.4065885	0.319273943	0.133705535	2.387888748	0.016945471	0.535201614	vacuolar protein sorting 37A	vps37a	ENSDARG00000017119
100006523	49.18387256	0.440362108	0.184370214	2.38846665	0.016918844	0.535201614	zgc:198419	zgc:198419	ENSDARG00000076221
793658	140.543055	0.366204487	0.153315095	2.388574247	0.01691389	0.535201614	ADP-ribosylation factor-like 13A	arl13a	ENSDARG00000052575
735249	599.1781158	0.179865058	0.075354049	2.386932887	0.016989592	0.53523668	VCP-interacting membrane selenoprotein	vimp	ENSDARG00000070097
553657	26.00642619	-0.388897932	0.163083681	-2.384652658	0.017095254	0.535852231	RAB12, member RAS oncogene family	rab12	ENSDARG00000089428
30707	58.9606222	-0.384166839	0.161076151	-2.385001367	0.017079058	0.535852231	CSE1 chromosome segregation 1-like (yeast)	cse1l	ENSDARG00000006963
100037332	7455.549859	0.321468607	0.13489106	2.383172074	0.017164169	0.536660605	zgc:162608	zgc:162608	ENSDARG00000069375
570420	178.8210465	0.372312076	0.156575107	2.377849727	0.017413921	0.541747082	thrombospondin-type laminin G domain and EAR repeats a	tspeara	ENSDARG00000077580
561678	74.44083667	-0.360835914	0.151719571	-2.378308297	0.017392278	0.541747082	TBC/LysM-associated domain containing 1	tldc1	ENSDARG00000062951
245699	375.7478496	0.290718006	0.122374805	2.375636104	0.01751873	0.543638067	insulin receptor a	insra	ENSDARG00000011948
30579	138.0290727	-0.24998387	0.105268601	-2.374723963	0.017562078	0.543638067	LIM domain binding 1a	ldb1a	ENSDARG00000010137
432383	44.00052649	-0.341199744	0.144153112	-2.366925958	0.017936521	0.547498515	mitochondrial ribosomal protein S33	mrps33	ENSDARG00000020015
101886904	13.50995134	-0.442131542	0.186784633	-2.367065935	0.017929738	0.547498515	chondroitin sulfate N-acetylgalactosaminyltransferase 1b	csgalnact1b	ENSDARG00000089233
558831	253.5820436	0.197876126	0.083525921	2.369038543	0.017834395	0.547498515	myosin phosphatase Rho interacting protein	mprip	ENSDARG00000102081
100136868	39.89514001	0.442069568	0.18678593	2.3667177	0.017946616	0.547498515	ATP-binding cassette, sub-family A (ABC1), member 1B	abca1b	ENSDARG00000079009
100003787	90.04670603	-0.319881275	0.135032124	-2.368927227	0.017839763	0.547498515	NHP2 ribonucleoprotein homolog (yeast)	nhp2	ENSDARG00000069422
567029	2699.896131	0.288653749	0.121968159	2.366632016	0.017950771	0.547498515	ribosome binding protein 1b	rrbp1b	ENSDARG00000041703
436806	12.53328288	-0.441521622	0.186854913	-2.362911493	0.018131999	0.550062283	RAB11 family interacting protein 4 (class II) a	rab11fip4a	ENSDARG00000090170
100302404	40.30538766	0.41969636	0.17757838	2.363442896	0.018106017	0.550062283	coagulation factor VIII, procoagulant component	f8	ENSDARG00000101385
436969	1330.120117	0.297964601	0.126139253	2.362187766	0.018167438	0.550062283	zgc:92630	zgc:92630	ENSDARG00000004141
559126	24.86006782	0.4161675	0.177126789	2.349545777	0.018796333	0.550591978	transmembrane protein 8A	tmem8a	ENSDARG00000032795
567114	13.33881531	0.409085543	0.173890638	2.352544956	0.018645436	0.550591978	YTH domain containing 2	ythdc2	NA
323696	238.4733009	-0.205283365	0.087083621	-2.357313137	0.018407717	0.550591978	F11 receptor, tandem duplicate 1	f11r.1	ENSDARG00000017320
445486	35.49688822	-0.424841952	0.180077128	-2.359222161	0.018313289	0.550591978	adenylate kinase 1	ak1	ENSDARG00000001950
561146	251.8096131	0.36051478	0.153443141	2.349500793	0.018798604	0.550591978	sema domain, immunoglobulin domain (Ig), transmembrane domain (TM) and short cytoplasmic domain, (semaphorin) 4Bb	sema4bb	ENSDARG00000076104
561197	116.4744281	0.290255159	0.123452322	2.351151875	0.018715393	0.550591978	protein tyrosine phosphatase, receptor type, g a	ptprga	ENSDARG00000045006
558711	151.883555	-0.340183227	0.144274333	-2.357891521	0.018379063	0.550591978	H2A histone family, member Y2	h2afy2	ENSDARG00000087897
566323	625.76172	0.389400664	0.16546859	2.353320734	0.018606577	0.550591978	quinoid dihydropteridine reductase a	qdpra	ENSDARG00000040190
565911	10.7305869	-0.433027822	0.183927437	-2.354340539	0.018555603	0.550591978	myosin regulatory light chain interacting protein b	mylipb	ENSDARG00000055118
568156	712.6488809	0.207851876	0.088293845	2.354092469	0.018567991	0.550591978	La ribonucleoprotein domain family, member 1B	larp1b	ENSDARG00000061169
570027	12.68114341	0.434559577	0.184548612	2.354716039	0.018536865	0.550591978	nurim (nuclear envelope membrane protein	nrm	ENSDARG00000063690
393348	2505.653972	-0.241509427	0.102771099	-2.349974157	0.018774715	0.550591978	zgc:64106	zgc:64106	ENSDARG00000011371
563257	189.6859116	0.34197554	0.144917601	2.359793005	0.018285135	0.550591978	lon peptidase 1, mitochondrial	lonp1	ENSDARG00000102765
114444	46.47968481	0.334764139	0.142490018	2.349386605	0.018804371	0.550591978	ets variant 6	etv6	NA
415099	12.76671307	0.435422072	0.185807028	2.343410134	0.019108365	0.556872349	v-rel avian reticuloendotheliosis viral oncogene homolog A	rela	ENSDARG00000098696
492617	588.3873985	0.335637881	0.14319288	2.343956504	0.019080396	0.556872349	isochorismatase domain containing 2	isoc2	ENSDARG00000013371
245700	32.64819664	0.3929323	0.167796004	2.341726206	0.01919479	0.558084041	insulin receptor b	insrb	ENSDARG00000071524
100034534	11.65562982	-0.437460638	0.186883852	-2.34081561	0.019241668	0.558142916	si:dkey-23a23.2	si:dkey-23a23.2	ENSDARG00000023036
555454	776.6296636	0.382202115	0.163570873	2.336614747	0.019459225	0.56314092	myosin, heavy chain 10, non-muscle	myh10	ENSDARG00000000103
569543	37.77888051	0.359142168	0.153918593	2.333325433	0.019631072	0.56679595	ectopic P-granules autophagy protein 5 homolog (C. elegans)	epg5	ENSDARG00000059846
791142	27.54248197	0.383168516	0.164308194	2.332011003	0.019700112	0.567472681	SAC1 suppressor of actin mutations 1-like b (yeast)	sacm1lb	ENSDARG00000059806
768140	41.44723561	-0.36576277	0.157019374	-2.329411715	0.019837265	0.568790153	APC11 anaphase promoting complex subunit 11 homolog (yeast)	anapc11	ENSDARG00000102531
556744	2082.616254	0.306212921	0.131422807	2.329983111	0.019807044	0.568790153	urocanate hydratase 1	uroc1	ENSDARG00000070394
406667	102.0153887	0.281617179	0.121027462	2.326886605	0.019971301	0.569604275	phosphatidylinositol 4-kinase type 2 alpha	pi4k2a	ENSDARG00000033666
568021	852.9589369	0.360690288	0.155049447	2.326291994	0.020002979	0.569604275	tumor protein p53 inducible nuclear protein 1	tp53inp1	ENSDARG00000028017
114551	6954.804419	-0.361736981	0.155451471	-2.327009057	0.019964783	0.569604275	pyruvate kinase, liver and RBC	pklr	NA
100332617	136.7740036	-0.303574137	0.130581687	-2.324783384	0.020083546	0.570592798	neurobeachin-like 1	nbeal1	ENSDARG00000099547
566695	36.05206971	-0.430789267	0.185418431	-2.323335734	0.020161124	0.571492078	NHS-like 1a	nhsl1a	ENSDARG00000054537
100037309	351.8656687	0.343598532	0.148113985	2.319825042	0.020350344	0.573170391	sterol regulatory element binding transcription factor 2	srebf2	ENSDARG00000063438
550610	20.54029623	-0.408709825	0.176134804	-2.32043761	0.020317216	0.573170391	ankyrin repeat domain 31	ankrd31	ENSDARG00000052731
327285	486.5561796	-0.411607002	0.177441733	-2.319674151	0.020358511	0.573170391	protein phosphatase 1, regulatory subunit 3B	ppp1r3b	ENSDARG00000044691
322000	177.5906223	-0.273157965	0.118603986	-2.303109486	0.021272684	0.573234053	acidic (leucine-rich) nuclear phosphoprotein 32 family, member B	anp32b	ENSDARG00000023330
103908656	46.47227493	-0.398064618	0.172252475	-2.310937	0.020836335	0.573234053	zinc finger protein 845-like	LOC103908656	NA
436851	57.1015163	-0.347992242	0.151076693	-2.303414477	0.021255534	0.573234053	ankyrin repeat domain 54	ankrd54	ENSDARG00000055743
101883535	49.21104709	0.357246767	0.154230191	2.316321888	0.0205407	0.573234053	chemokine (C-X-C motif) ligand 11, duplicate 5	cxcl11.5	ENSDARG00000092423
565615	143.0411986	0.354140023	0.153105937	2.313039127	0.020720488	0.573234053	si:ch211-85n16.4	si:ch211-85n16.4	ENSDARG00000077040
565181	75.91398913	0.364131343	0.1574264	2.313025913	0.020721214	0.573234053	tensin 1a	tns1a	ENSDARG00000078842
323285	18.61571224	0.427571806	0.185305915	2.307383475	0.021033452	0.573234053	scinderin like a	scinla	ENSDARG00000102415
101885211	26.05105883	-0.427581005	0.185501789	-2.304996673	0.02116676	0.573234053	leucine rich repeat containing 75Ba	lrrc75ba	ENSDARG00000074308
445502	15.26176079	-0.407899047	0.176610808	-2.30959278	0.02091071	0.573234053	transmembrane protein 230a	tmem230a	ENSDARG00000027687
751627	396.0013593	0.312378721	0.135277688	2.309166613	0.020934337	0.573234053	RAB43, member RAS oncogene family	rab43	ENSDARG00000059404
791165	104.9027579	0.31100966	0.134787572	2.307406049	0.021032194	0.573234053	R3H domain containing 4	r3hdm4	ENSDARG00000063254
692252	182.0267457	0.314724649	0.136439998	2.306689037	0.021072162	0.573234053	polycomb group ring finger 5b	pcgf5b	ENSDARG00000052388
394244	137.3722987	-0.342314562	0.148251112	-2.309018511	0.020942554	0.573234053	nudE neurodevelopment protein 1-like 1a	ndel1a	ENSDARG00000010953
337172	1257.736668	-0.333731348	0.144915184	-2.302942575	0.021282074	0.573234053	carboxypeptidase N, polypeptide 1	cpn1	ENSDARG00000005185
100537975	425.2546809	0.357277161	0.154527414	2.31206329	0.020774196	0.573234053	thyroid hormone receptor interactor 11	trip11	ENSDARG00000078381
797890	30.59221581	-0.42723879	0.185388734	-2.30455638	0.021191431	0.573234053	zgc:175176	zgc:175176	ENSDARG00000058775
338237	45.31577934	0.408799494	0.177127001	2.30794566	0.021002159	0.573234053	ras responsive element binding protein 1a	rreb1a	ENSDARG00000063701
561295	21.76331152	-0.432875222	0.187028854	-2.31448364	0.020641208	0.573234053	sema domain, seven thrombospondin repeats (type 1 and type 1-like), transmembrane domain (TM) and short cytoplasmic domain, (semaphorin) 5A	sema5a	ENSDARG00000058821
436812	48.95178443	-0.321223617	0.139038104	-2.310327944	0.020870005	0.573234053	adaptor-related protein complex 3, sigma 2 subunit	ap3s2	ENSDARG00000039882
100332758	29.69052489	0.411741868	0.178718927	2.303851505	0.021230981	0.573234053	cullin 9	cul9	NA
559293	127.6754605	-0.411746353	0.179001802	-2.300235798	0.021434865	0.575466848	low density lipoprotein receptor-related protein 1Bb	lrp1bb	ENSDARG00000061517
768304	12.03704965	0.427916865	0.186064	2.299836957	0.021457459	0.575466848	ATPase, Ca++ transporting, plasma membrane 4	atp2b4	NA
565501	9228.73124	-0.169954985	0.074003643	-2.296575921	0.021642974	0.576478029	eukaryotic translation elongation factor 1 delta a (guanine nucleotide exchange protein)	eef1da	ENSDARG00000102291
100333266	12.33523982	-0.428576698	0.186552899	-2.297346764	0.021598996	0.576478029	uncharacterized LOC100333266	LOC100333266	ENSDARG00000102467
393180	57.19542426	-0.37826939	0.164715384	-2.296503108	0.021647132	0.576478029	fragile X mental retardation, autosomal homolog 2	fxr2	ENSDARG00000016260
570636	30.48210173	0.394845571	0.172036021	2.295133128	0.021725496	0.576478029	c-abl oncogene 2, non-receptor tyrosine kinase	abl2	ENSDARG00000013841
101884374	10.14543257	-0.42707317	0.186079567	-2.295110514	0.021726792	0.576478029	uncharacterized LOC101884374	LOC101884374	NA
563581	84.89477849	-0.337904941	0.147419524	-2.292131548	0.021898053	0.579785908	transmembrane and coiled-coil domain family 1b	tmcc1b	ENSDARG00000060954
554842	386.2994297	0.385626351	0.168638402	2.286705438	0.022213022	0.580172484	acyl-CoA thioesterase 11a	acot11a	ENSDARG00000058229
566832	12.82267193	-0.338776855	0.149517591	-2.265799316	0.023463673	0.580172484	dipeptidyl-peptidase 6b	dpp6b	ENSDARG00000024744
553633	65.82646481	-0.311718944	0.136211143	-2.288498108	0.02210853	0.580172484	poly (ADP-ribose) polymerase family, member 12b	parp12b	ENSDARG00000057974
324560	203.6197383	-0.236659872	0.104114237	-2.273078862	0.023021428	0.580172484	cytochrome b5 reductase 3	cyb5r3	ENSDARG00000005891
100331498	23.11433043	-0.400842541	0.176224456	-2.274613583	0.022929121	0.580172484	si:ch73-263o4.4	si:ch73-263o4.4	ENSDARG00000096045
100535945	216.0169332	0.382091262	0.168879795	2.262504301	0.023666263	0.580172484	carbohydrate-responsive element-binding protein-like	LOC100535945	NA
402916	90.46339418	-0.385326866	0.170388723	-2.261457556	0.023730938	0.580172484	metaxin 3	mtx3	ENSDARG00000090195
368823	29.73833515	0.408003302	0.17906357	2.278538854	0.022694492	0.580172484	FK506 binding protein 11	fkbp11	ENSDARG00000037000
503774	20.76531889	-0.41041595	0.180538681	-2.27328541	0.023008986	0.580172484	tumor protein p53 inducible protein 11a	tp53i11a	ENSDARG00000069430
445166	19.72941355	-0.391890636	0.172542731	-2.271267145	0.023130811	0.580172484	cytosolic thiouridylase subunit 2 homolog (S. pombe)	ctu2	ENSDARG00000051851
553406	199.3098455	0.255262425	0.112077473	2.277553357	0.022753202	0.580172484	lysine (K)-specific demethylase 5C	kdm5c	ENSDARG00000006124
30553	3147.395047	0.170288365	0.074642248	2.281393848	0.022525152	0.580172484	superoxide dismutase 1, soluble	sod1	ENSDARG00000043848
100536597	44.54061374	0.36368821	0.159106747	2.285812616	0.022265223	0.580172484	L antigen family member 3	lage3	NA
335839	808.7216071	-0.175109417	0.076809999	-2.279773715	0.022621113	0.580172484	CCHC-type zinc finger, nucleic acid binding protein b	cnbpb	ENSDARG00000070922
555489	373.7311318	0.230614421	0.101555451	2.270822676	0.023157715	0.580172484	si:dkey-38p12.3	si:dkey-38p12.3	ENSDARG00000061844
558084	39.03857379	0.411988922	0.182121754	2.262162066	0.023687392	0.580172484	heparan sulfate (glucosamine) 3-O-sulfotransferase 3B1b	hs3st3b1b	ENSDARG00000086645
437012	19.09193474	0.41820594	0.18393398	2.273674176	0.022985584	0.580172484	HID1 domain containing b	hid1b	ENSDARG00000100583
100330440	1272.683162	0.402560668	0.177148088	2.272452798	0.023059176	0.580172484	ornithine aminotransferase, mitochondrial-like	LOC100330440	NA
393563	146.1278602	0.215558539	0.095232282	2.263502813	0.023604711	0.580172484	growth hormone inducible transmembrane protein	ghitm	NA
796750	28.05112816	-0.380259879	0.167501134	-2.270192858	0.023195884	0.580172484	si:dkey-15f17.8	si:dkey-15f17.8	ENSDARG00000074588
100302471	242.6873973	-0.351367639	0.155285837	-2.262715293	0.023653245	0.580172484	si:dkey-188i13.7	si:dkey-188i13.7	ENSDARG00000078389
553620	38.02547467	0.35574811	0.156651816	2.27094788	0.023150133	0.580172484	neuralized E3 ubiquitin protein ligase 1B	neurl1b	ENSDARG00000099694
795414	53.42547225	0.305356994	0.134836209	2.264651287	0.023534087	0.580172484	v-rel avian reticuloendotheliosis viral oncogene homolog B	relb	NA
100286814	11.02701208	-0.421733855	0.186224436	-2.264653691	0.023533939	0.580172484	family with sequence similarity 101, member B	fam101b	ENSDARG00000093931
556847	12.73934058	0.424103455	0.186420723	2.274980209	0.022907117	0.580172484	CUE domain containing 1b	cuedc1b	ENSDARG00000054748
559461	59.67823128	0.3637864	0.158822767	2.290517963	0.021991308	0.580172484	WD repeat domain 26a	wdr26a	NA
565172	333.4246491	0.318449765	0.140653316	2.264075765	0.023569455	0.580172484	MAP7 domain containing 1a	map7d1a	ENSDARG00000098802
103909113	16.73827661	0.408361764	0.180051464	2.26802801	0.0233275	0.580172484	WD repeat domain 59	wdr59	ENSDARG00000088817
327005	163.2693896	0.21629064	0.095103717	2.274260643	0.02295032	0.580172484	ariadne ubiquitin-conjugating enzyme E2 binding protein homolog 1 (Drosophila)	arih1	ENSDARG00000003616
406688	3116.38653	0.246763199	0.108513021	2.274042295	0.022963444	0.580172484	glutamic-oxaloacetic transaminase 2a, mitochondrial	got2a	ENSDARG00000041068
394083	61.78934361	0.30789818	0.135613066	2.270416777	0.023182308	0.580172484	solute carrier family 33 (acetyl-CoA transporter), member 1	slc33a1	ENSDARG00000020085
563348	15.33087644	0.426657243	0.187022234	2.281318289	0.022529619	0.580172484	glycoprotein (transmembrane) nmb	gpnmb	ENSDARG00000062688
101882745	18.17129874	-0.419656775	0.183358486	-2.288722947	0.022095455	0.580172484	NA	NA	NA
568029	38.28927235	0.355291683	0.155497301	2.28487364	0.022320238	0.580172484	exocyst complex component 8	exoc8	ENSDARG00000063211
553303	20.67551675	-0.421566753	0.186201624	-2.264033703	0.023572042	0.580172484	centrosomal protein 135	cep135	ENSDARG00000002991
100319138	96.94963997	0.345123702	0.151209174	2.282425685	0.02246422	0.580172484	importin 13	ipo13	ENSDARG00000060618
100330530	16.02493091	0.415255003	0.182499833	2.275371958	0.022883626	0.580172484	olfactomedin-like protein 2A	LOC100330530	ENSDARG00000104539
568510	33.41693792	-0.384776295	0.169377692	-2.27170586	0.023104282	0.580172484	general transcription factor IIIC, polypeptide 4	gtf3c4	ENSDARG00000069538
559851	13.16153392	-0.418301629	0.184390929	-2.268558604	0.023295181	0.580172484	zinc finger protein 1161	znf1161	ENSDARG00000074125
334757	344.545677	0.340596272	0.150709006	2.25995964	0.023823756	0.581299642	sideroflexin 2	sfxn2	ENSDARG00000017960
114429	15.17807151	-0.41748934	0.184843639	-2.258608097	0.023907774	0.582208093	zinc finger protein 703	znf703	ENSDARG00000035563
563267	75.08419571	-0.296792419	0.131728117	-2.253068109	0.024254855	0.585814829	Rho GTPase activating protein 12a	arhgap12a	ENSDARG00000008548
561497	342.5030237	-0.265487894	0.117774583	-2.254203654	0.024183359	0.585814829	si:dkey-202l16.5	si:dkey-202l16.5	ENSDARG00000013252
560147	18.43930197	-0.414330038	0.18389695	-2.253055513	0.024255649	0.585814829	SFI1 centrin binding protein	sfi1	ENSDARG00000053992
449776	19.83940148	-0.409288978	0.181705045	-2.252490997	0.024291261	0.585814829	methyltransferase like 5	mettl5	ENSDARG00000068893
100002805	14.99224732	0.336457334	0.149208866	2.254941963	0.024136972	0.585814829	si:dkey-193p11.2	si:dkey-193p11.2	NA
571775	27.96778666	-0.372151599	0.165312703	-2.251197838	0.02437301	0.586649389	zgc:162025	zgc:162025	ENSDARG00000046141
406340	432.398692	-0.319148632	0.141901222	-2.249090085	0.024506765	0.588730091	dual specificity phosphatase 1	dusp1	ENSDARG00000100515
550507	213.267064	-0.26780332	0.119557965	-2.239945442	0.025094465	0.59084371	3-hydroxybutyrate dehydrogenase, type 2	bdh2	ENSDARG00000052696
556995	12.28350444	-0.41321336	0.184351072	-2.241448102	0.024997064	0.59084371	ligase I, DNA, ATP-dependent	lig1	ENSDARG00000060041
564107	129.7613594	-0.369685721	0.164903906	-2.241825132	0.024972676	0.59084371	cytochrome P450, family 2, subfamily k, polypeptide 21	cyp2k21	ENSDARG00000105151
406482	33.52257617	-0.366830601	0.163394729	-2.245057733	0.024764427	0.59084371	glycerophosphodiester phosphodiesterase domain containing 3a	gdpd3a	ENSDARG00000074466
321974	299.5979116	-0.3865544	0.172423185	-2.241893392	0.024968263	0.59084371	protein arginine methyltransferase 1	prmt1	ENSDARG00000010246
556502	104.1650378	-0.348453905	0.155482354	-2.241115443	0.025018598	0.59084371	adrenomedullin a	adma	ENSDARG00000015263
557878	24.58097069	0.413383926	0.184605392	2.239284133	0.025137435	0.59084371	immunoglobulin superfamily, member 3	igsf3	ENSDARG00000077002
561215	11.89697431	0.415511059	0.185446671	2.240595944	0.02505226	0.59084371	GA binding protein transcription factor, beta subunit 2b	gabpb2b	ENSDARG00000054344
393482	354.5873739	0.162187778	0.072310795	2.242926227	0.024901572	0.59084371	transmembrane 9 superfamily protein member 4	tm9sf4	ENSDARG00000002536
562087	165.7812948	0.37856437	0.168482287	2.246909013	0.024645843	0.59084371	si:ch211-149b19.3	si:ch211-149b19.3	ENSDARG00000076011
103909756	1224.42286	0.262419428	0.116897065	2.244876113	0.024776087	0.59084371	HERV-H LTR-associating 2b, tandem duplicate 2	hhla2b.2	ENSDARG00000086254
337191	200.372014	-0.207787005	0.09280896	-2.238867936	0.02516451	0.59084371	SPT2 chromatin protein domain containing 1	spty2d1	ENSDARG00000033889
570908	29.25690019	-0.418382515	0.186939886	-2.238059115	0.0252172	0.590965803	zgc:194209	zgc:194209	ENSDARG00000039356
436686	16.92704012	0.347699408	0.155550584	2.235281913	0.025398847	0.591878743	synaptotagmin Va	syt5a	ENSDARG00000037941
323424	43.37604858	-0.417417281	0.186731923	-2.235382537	0.025392246	0.591878743	sulfotransferase family 1, cytosolic sulfotransferase 1	sult1st1	ENSDARG00000028275
100329450	178.3934802	0.211315253	0.094498678	2.236171526	0.025340538	0.591878743	tetratricopeptide repeat domain 3	ttc3	ENSDARG00000086075
100007333	49.80575636	-0.343370973	0.153686898	-2.234224104	0.025468331	0.592388624	si:dkey-285b23.4	si:dkey-285b23.4	ENSDARG00000099796
100148539	88.32255925	-0.311710655	0.139629264	-2.232416376	0.025587457	0.594049084	hydroxycarboxylic acid receptor 1-3	hcar1-3	ENSDARG00000062874
322880	651.0623529	-0.196796284	0.088228741	-2.230523542	0.025712706	0.595845285	EWS RNA-binding protein 1b	ewsr1b	ENSDARG00000020465
572044	598.7687363	0.364715791	0.163600124	2.229312441	0.025793123	0.596597822	nocturnin a	nocta	ENSDARG00000077726
450022	958.410158	0.255537652	0.114804061	2.225859001	0.026023627	0.597546323	cathepsin Z	ctsz	ENSDARG00000043081
558436	189.2146598	0.266413192	0.119630286	2.226971117	0.025949204	0.597546323	jumonji domain containing 1Cb	jmjd1cb	ENSDARG00000079939
558330	35.90346036	0.390586436	0.175410877	2.226694511	0.025967698	0.597546323	transmembrane anterior posterior transformation 1a	tapt1a	ENSDARG00000073999
564772	44.97142102	0.368431341	0.165526078	2.225820517	0.026026206	0.597546323	RE1-silencing transcription factor	rest	ENSDARG00000103046
550136	100.3987362	0.337407599	0.152060359	2.218905718	0.026493139	0.598938653	trinucleotide repeat containing 5	tnrc5	ENSDARG00000070512
317739	68.27502194	-0.402677862	0.181263643	-2.221503743	0.026316861	0.598938653	peter pan homolog (Drosophila)	ppan	ENSDARG00000022232
798401	182.1036347	0.280700292	0.126764568	2.214343467	0.026805161	0.598938653	testis expressed 2	tex2	ENSDARG00000078186
325699	79.8414389	-0.389538862	0.175421422	-2.2205889	0.026378818	0.598938653	GLI pathogenesis-related 2	glipr2	ENSDARG00000041724
566236	41.88949379	-0.371857986	0.167608687	-2.218608074	0.0265134	0.598938653	transcription elongation factor, mitochondrial	tefm	ENSDARG00000100548
447842	497.0974092	0.233210299	0.105244288	2.21589508	0.026698689	0.598938653	caseinolytic mitochondrial matrix peptidase chaperone subunit a	clpxa	NA
393125	52.42066467	0.313556837	0.141294505	2.219172202	0.026475011	0.598938653	nucleoporin 155	nup155	ENSDARG00000001777
562316	393.9496572	0.365194869	0.164637042	2.218181667	0.026542448	0.598938653	klotho	kl	ENSDARG00000079862
101884647	41.80934976	0.40805117	0.184339025	2.213590803	0.026856941	0.598938653	galanin receptor type 1-like	LOC101884647	ENSDARG00000091431
393599	429.7918875	0.188528122	0.085044559	2.216815813	0.02663568	0.598938653	damage-specific DNA binding protein 1	ddb1	NA
565037	163.8192708	0.226475798	0.102217352	2.215629676	0.026716875	0.598938653	A kinase (PRKA) anchor protein 9	akap9	NA
436883	504.3087335	-0.171589109	0.077508051	-2.213823055	0.026840953	0.598938653	serine/arginine-rich splicing factor 5b	srsf5b	ENSDARG00000027734
559634	259.4998392	-0.212674157	0.095830706	-2.21926944	0.026468399	0.598938653	neural precursor cell expressed, developmentally down-regulated 4-like	nedd4l	ENSDARG00000060006
794389	33.50194248	0.358799761	0.161929662	2.215775393	0.026706889	0.598938653	tetratricopeptide repeat protein 39B-like	LOC794389	ENSDARG00000100962
568894	141.906054	-0.225519808	0.10141131	-2.223813192	0.026161015	0.598938653	zgc:158398	zgc:158398	ENSDARG00000074226
393532	184.1824538	0.263831606	0.119125516	2.214736303	0.02677817	0.598938653	pyruvate dehydrogenase complex, component X	pdhx	ENSDARG00000051756
571064	28.38822178	-0.401355843	0.18146948	-2.211698872	0.026987478	0.599700326	si:dkey-162b23.4	si:dkey-162b23.4	ENSDARG00000052700
560622	592.9314255	0.185685044	0.08393877	2.212148739	0.026956389	0.599700326	chromodomain helicase DNA binding protein 4b	chd4b	ENSDARG00000025789
436721	18.58352972	-0.388278243	0.175770905	-2.209001789	0.027174517	0.601707622	inhibitor of growth family, member 2	ing2	ENSDARG00000104907
564619	8356.291321	-0.141169935	0.063893791	-2.209446853	0.027143575	0.601707622	glutathione S-transferase rho	gstr	ENSDARG00000042620
393897	80.67312437	0.373347334	0.169168763	2.206951966	0.027317415	0.603797364	very low density lipoprotein receptor	vldlr	ENSDARG00000006257
564487	30.88911608	-0.375149338	0.17007748	-2.2057555	0.027401124	0.604006207	ubiquitin specific peptidase 31	usp31	NA
556290	216.2643581	-0.198568703	0.090036278	-2.205429928	0.02742394	0.604006207	matrin 3-like 1.2	matr3l1.2	ENSDARG00000000394
791215	126.2229371	0.264269874	0.120026675	2.201759516	0.0276823	0.608549893	biogenesis of lysosomal organelles complex-1, subunit 6, pallidin	bloc1s6	ENSDARG00000042933
569863	15.62127661	0.409970117	0.186255848	2.201112723	0.027728045	0.608549893	dishevelled segment polarity protein 1a	dvl1a	ENSDARG00000010515
100150328	72.77174078	0.299421069	0.136181946	2.198684023	0.027900398	0.61009075	melanoma inhibitory activity 2	mia2	NA
321602	96.60774731	0.285761198	0.130006513	2.198052944	0.027945333	0.61009075	cyclin-dependent kinase 9 (CDC2-related kinase)	cdk9	ENSDARG00000044811
554967	273.9091029	0.229686993	0.10444661	2.199085179	0.027871866	0.61009075	proteasome 26S subunit, non-ATPase 1	psmd1	ENSDARG00000003189
337412	93.16194793	0.408183628	0.185996873	2.194572536	0.028194275	0.611908035	branched chain amino-acid transaminase 1, cytosolic	bcat1	ENSDARG00000045568
100004977	22.18464923	-0.410129108	0.187018868	-2.192982519	0.028308639	0.611908035	methylenetetrahydrofolate dehydrogenase (NADP+ dependent) 2, methenyltetrahydrofolate cyclohydrolase	mthfd2	ENSDARG00000098646
386663	51.66307534	-0.39257285	0.178904996	-2.194309036	0.0282132	0.611908035	6-phosphofructo-2-kinase/fructose-2,6-biphosphatase 4b	pfkfb4b	ENSDARG00000029075
100170811	13.3414144	-0.407323393	0.185650038	-2.194038836	0.028232618	0.611908035	si:dkey-6n6.1	si:dkey-6n6.1	ENSDARG00000062487
564815	62.8101765	-0.390185226	0.177996649	-2.192093099	0.028372785	0.611908035	solute carrier family 5 (sodium/sugar cotransporter), member 9	slc5a9	ENSDARG00000005518
565434	191.5694948	0.195323745	0.0890854	2.192544953	0.028340181	0.611908035	ubiquitin specific peptidase 8	usp8	ENSDARG00000063719
337399	77.97029126	-0.405005914	0.184681156	-2.193000754	0.028307325	0.611908035	RRS1 ribosome biogenesis regulator homolog (S. cerevisiae)	rrs1	ENSDARG00000003941
58100	42.03657855	-0.347390275	0.158665947	-2.189444439	0.028564553	0.612857403	BCL2-associated agonist of cell death b	badb	ENSDARG00000054937
101885815	155.352145	0.320995695	0.146577251	2.189942113	0.028528435	0.612857403	ectonucleotide pyrophosphatase/phosphodiesterase family member 2-like	LOC101885815	NA
497181	206.0323639	-0.219381989	0.100175718	-2.18997172	0.028526288	0.612857403	translocase of outer mitochondrial membrane 5 homolog (yeast)	tomm5	ENSDARG00000068265
403024	117.6190876	-0.282424444	0.12935282	-2.183365185	0.029008928	0.614949106	solute carrier family 25 (mitochondrial thiamine pyrophosphate carrier), member 19	slc25a19	ENSDARG00000100385
569842	1176.395968	-0.277141771	0.126837718	-2.185010703	0.028888062	0.614949106	sc:d0202	sc:d0202	ENSDARG00000078180
100002730	26.37993203	-0.362216335	0.165948206	-2.18270715	0.029057383	0.614949106	si:ch73-208g10.1	si:ch73-208g10.1	ENSDARG00000079808
393860	2377.723391	0.243374768	0.111482543	2.183075138	0.029030277	0.614949106	glutaryl-CoA dehydrogenase a	gcdha	ENSDARG00000037057
322089	54.90168986	-0.400988866	0.183661037	-2.183309381	0.029013034	0.614949106	CTP synthase 1a	ctps1a	ENSDARG00000030700
325292	62.19652243	-0.288930848	0.132350521	-2.183072993	0.029030435	0.614949106	NOP2/Sun RNA methyltransferase family, member 2	nsun2	ENSDARG00000056665
565010	72.36039891	0.373899218	0.171274404	2.183042009	0.029032716	0.614949106	si:ch211-57i17.1	si:ch211-57i17.1	ENSDARG00000022260
751641	217.1684911	-0.304687676	0.139591476	-2.18270976	0.029057191	0.614949106	cytochrome b5 reductase 2	cyb5r2	ENSDARG00000051925
565431	217.3450324	0.193019761	0.088576345	2.179134413	0.029321684	0.619489034	golgin A2	golga2	ENSDARG00000063197
334240	21.30564581	-0.375083569	0.172255782	-2.177480283	0.029444751	0.620796837	zinc finger, CCHC domain containing 10	zcchc10	ENSDARG00000091092
394081	289.7842915	0.255479788	0.117384757	2.176430695	0.029523071	0.620796837	bystin-like	bysl	ENSDARG00000001057
100334806	162.7984084	0.240895342	0.110690599	2.176294492	0.029533247	0.620796837	MON2 homolog, regulator of endosome-to-Golgi trafficking	mon2	NA
436645	482.2853265	-0.247810906	0.113967898	-2.174392174	0.029675695	0.622067793	transmembrane 4 L six family member 5	tm4sf5	ENSDARG00000055185
394157	23.39104695	-0.399147692	0.183587722	-2.174152434	0.029693689	0.622067793	BC1 (ubiquinol-cytochrome c reductase) synthesis-like	bcs1l	ENSDARG00000012295
58026	76.59486811	0.263272249	0.121671406	2.163797218	0.030479916	0.623172523	presenilin 2	psen2	ENSDARG00000015540
415161	15.17826148	-0.400720089	0.184690596	-2.169683223	0.030030852	0.623172523	sirtuin 6	sirt6	NA
30216	881.2900659	-0.279124596	0.128993055	-2.163873047	0.030474094	0.623172523	ba1 globin	ba1	ENSDARG00000089087
557730	118.9533151	0.258731781	0.119730017	2.160960026	0.030698427	0.623172523	tubby like protein 4a	tulp4a	ENSDARG00000045911
414844	23.03737688	0.403668536	0.187032019	2.158285717	0.030905624	0.623172523	tyrosine hydroxylase 2	th2	ENSDARG00000038384
566353	330.9673042	0.228213149	0.105408174	2.165042234	0.030384451	0.623172523	golgin B1	golgb1	ENSDARG00000061951
558083	67.64338695	0.373011879	0.173077785	2.155169017	0.031148611	0.623172523	si:dkey-34e4.1	si:dkey-34e4.1	ENSDARG00000022085
559603	18.9370096	0.376514516	0.173609962	2.168737968	0.030102583	0.623172523	quiescin Q6 sulfhydryl oxidase 2	qsox2	ENSDARG00000077174
100536128	10.31444087	0.402168966	0.185662583	2.166128256	0.030301388	0.623172523	KH and NYN domain containing	khnyn	ENSDARG00000092488
550571	45.93733207	0.400896057	0.185974263	2.15565343	0.031110737	0.623172523	fin bud initiation factor b	fibinb	ENSDARG00000087196
101882601	155.403936	-0.251689167	0.116643665	-2.157761132	0.030946408	0.623172523	matrix metallopeptidase 23ba	mmp23ba	ENSDARG00000043079
553465	234.0171757	0.387656636	0.179742745	2.156730369	0.031026679	0.623172523	salt-inducible kinase 1	sik1	ENSDARG00000058606
325561	647.9991684	0.177984935	0.082180366	2.165784155	0.030327685	0.623172523	ribophorin I	rpn1	ENSDARG00000059323
445146	87.98126752	0.251638004	0.116377265	2.162260853	0.030598075	0.623172523	OTU deubiquitinase 5b	otud5b	ENSDARG00000056840
436886	125.9498481	0.236571908	0.1092132	2.166147579	0.030299911	0.623172523	nuclear receptor binding factor 2b	nrbf2b	ENSDARG00000023591
553553	185.0500758	-0.330903019	0.15283251	-2.16513502	0.030377347	0.623172523	complement factor D (adipsin)	cfd	ENSDARG00000039579
556422	174.1158829	0.264879171	0.122901359	2.155217586	0.031144811	0.623172523	solute carrier family 25, member 51b	slc25a51b	ENSDARG00000040463
327556	3845.245348	0.222016432	0.102268322	2.170920857	0.029937155	0.623172523	P450 (cytochrome) oxidoreductase b	porb	ENSDARG00000059035
767664	731.6961062	-0.19899636	0.092033611	-2.162213982	0.030601686	0.623172523	cytochrome c oxidase subunit VIIa polypeptide 1 (muscle)	cox7a1	ENSDARG00000069464
751763	34.07515514	0.401117404	0.185676006	2.16030823	0.030748816	0.623172523	BCL2 binding component 3	bbc3	ENSDARG00000069282
100536983	79.2666923	0.384470511	0.177342493	2.167954816	0.030162125	0.623172523	uncharacterized LOC100536983	LOC100536983	NA
103908997	63.73215604	-0.292324248	0.135275303	-2.160957995	0.030698584	0.623172523	NA	NA	NA
558420	11.78619131	0.402515299	0.18672744	2.15563015	0.031112556	0.623172523	pellino E3 ubiquitin protein ligase 1b	peli1b	ENSDARG00000044083
555214	25.78093757	0.363235403	0.168348514	2.157639498	0.030955871	0.623172523	G patch domain containing 2	gpatch2	ENSDARG00000101260
447888	20.49985306	-0.382002805	0.177061367	-2.157459935	0.030969846	0.623172523	SPOUT domain containing methyltransferase 1	spout1	ENSDARG00000019707
100535378	185.5366399	0.259585585	0.120082255	2.161731426	0.030638884	0.623172523	si:ch73-269m14.2	si:ch73-269m14.2	ENSDARG00000090747
393833	826.159801	0.224737175	0.103440869	2.172614903	0.029809313	0.623172523	solute carrier family 25 (carnitine/acylcarnitine translocase), member 20	slc25a20	ENSDARG00000040401
450016	314.8994837	0.268892193	0.124051527	2.167584709	0.030190298	0.623172523	phosphate cytidylyltransferase 2, ethanolamine	pcyt2	ENSDARG00000043003
492802	207.6607751	0.281889677	0.130925238	2.153058355	0.031314093	0.624681432	ras homolog family member Ua	rhoua	ENSDARG00000019709
494102	136.3965748	0.332353745	0.154372988	2.152926817	0.031324431	0.624681432	24-dehydrocholesterol reductase	dhcr24	ENSDARG00000013236
561411	236.6335379	0.185327475	0.086296739	2.147560582	0.03174868	0.632128912	Yes-associated protein 1	yap1	ENSDARG00000068401
100002463	41.73301132	-0.317970632	0.148118027	-2.14673823	0.031814127	0.632420129	peroxisome proliferator-activated receptor gamma, coactivator-related 1	pprc1	ENSDARG00000090337
572463	40.75344809	0.329050361	0.15338005	2.145326991	0.031926712	0.633645938	inhibitor of Bruton agammaglobulinemia tyrosine kinase	ibtk	ENSDARG00000074424
171473	6056.974798	0.242613857	0.113255332	2.142184857	0.03217861	0.636375906	cyclin G1	ccng1	ENSDARG00000076667
447807	1892.336828	-0.30961145	0.14456345	-2.141699377	0.032217681	0.636375906	solute carrier family 51, alpha subunit	slc51a	ENSDARG00000045306
448867	14.82995751	-0.381276071	0.177925439	-2.142898023	0.032121288	0.636375906	protein arginine methyltransferase 6	prmt6	ENSDARG00000069706
394125	518.8783933	0.315761282	0.147530461	2.14031244	0.032329525	0.637573079	ras homolog family member Ca	rhoca	ENSDARG00000021309
445162	47.52562262	-0.351571344	0.164410964	-2.138369219	0.032486789	0.6376429	DIM1 dimethyladenosine transferase 1-like (S. cerevisiae)	dimt1l	ENSDARG00000005057
100334988	65.94484368	0.285912582	0.133650513	2.139255409	0.032414989	0.6376429	trafficking protein particle complex 10	trappc10	NA
393807	426.8381454	-0.331807466	0.155161296	-2.138467998	0.032478779	0.6376429	protein phosphatase 1, regulatory subunit 3Cb	ppp1r3cb	ENSDARG00000014554
569348	1192.582498	0.2805259	0.1312263	2.137726197	0.032538972	0.637661367	hexose-6-phosphate dehydrogenase (glucose 1-dehydrogenase)	h6pd	ENSDARG00000060153
402795	49.45646494	-0.393247656	0.184393352	-2.132656364	0.032952926	0.638521132	steroid sulfatase (microsomal), isozyme S	sts	ENSDARG00000053241
445398	331.5912589	-0.180099424	0.084482749	-2.131789347	0.033024168	0.638521132	small nuclear ribonucleoprotein 70 (U1)	snrnp70	ENSDARG00000077126
567117	40.47897645	-0.366297775	0.171450672	-2.136461594	0.032641808	0.638521132	solute carrier family 7 (amino acid transporter light chain, bo,+ system), member 9	slc7a9	ENSDARG00000005894
335774	153.7831092	0.387417192	0.181754563	2.131540389	0.033044649	0.638521132	cytochrome c oxidase subunit VIa polypeptide 1	cox6a1	ENSDARG00000022438
337784	68.01250003	0.337251381	0.158142909	2.132573529	0.032959727	0.638521132	holocarboxylase synthetase (biotin-(proprionyl-CoA-carboxylase (ATP-hydrolysing)) ligase)	hlcs	NA
393938	811.9783678	0.178004086	0.083436998	2.133395128	0.032892326	0.638521132	fumarate hydratase	fh	ENSDARG00000075132
403118	169.7463282	-0.365212788	0.171148027	-2.133900072	0.032850962	0.638521132	zgc:123068	zgc:123068	ENSDARG00000017489
565000	12.43388245	-0.398891075	0.187020491	-2.132873634	0.032935094	0.638521132	exosome component 3	exosc3	ENSDARG00000098334
286829	110.2460124	0.232324466	0.108898961	2.133394693	0.032892362	0.638521132	dystroglycan 1	dag1	ENSDARG00000016153
792029	20.10415837	-0.388242592	0.183528674	-2.115432886	0.034393069	0.641623361	anti-silencing function 1Bb histone chaperone	asf1bb	ENSDARG00000043713
492795	11.82702448	-0.395391892	0.186944925	-2.115018059	0.034428408	0.641623361	deleted in autism 1a	dia1a	ENSDARG00000012816
569494	63.11256272	0.2852476	0.135210506	2.109655595	0.034888032	0.641623361	ALG12, alpha-1,6-mannosyltransferase	alg12	ENSDARG00000041199
402994	276.1665123	-0.315036289	0.14830701	-2.12421711	0.033651993	0.641623361	D-amino-acid oxidase, tandem duplicate 3	dao.3	ENSDARG00000035601
100307085	95.23791344	-0.253785167	0.119845996	-2.11759403	0.034209464	0.641623361	VMA21 vacuolar H+-ATPase homolog (S. cerevisiae)	vma21	ENSDARG00000093945
492769	89.72637367	0.238801377	0.112711703	2.118691934	0.03411651	0.641623361	YTH domain containing 1	ythdc1	ENSDARG00000051953
558239	282.662789	0.3589974	0.168851847	2.126108811	0.0334942	0.641623361	si:ch211-113j14.1	si:ch211-113j14.1	ENSDARG00000073764
286741	140.0804389	0.287639429	0.13517166	2.127956621	0.03334068	0.641623361	metaxin 2	mtx2	ENSDARG00000029415
548341	623.1530922	-0.299441619	0.14095738	-2.124341544	0.033641594	0.641623361	nuclear receptor subfamily 1, group H, member 3	nr1h3	ENSDARG00000098439
393335	768.7193863	-0.375257111	0.177659495	-2.112226605	0.034667018	0.641623361	hydroxysteroid (17-beta) dehydrogenase 3	hsd17b3	ENSDARG00000023287
402979	1904.143715	0.324197025	0.153483907	2.11225418	0.034664654	0.641623361	cytidine deaminase	cda	ENSDARG00000038199
100148383	17.45075472	0.375995929	0.177424136	2.119192669	0.034074188	0.641623361	SEC31 homolog B, COPII coat complex component	sec31b	ENSDARG00000002916
767760	87.0235285	0.272505085	0.128654134	2.11812149	0.03416478	0.641623361	solute carrier family 17 (acidic sugar transporter), member 5	slc17a5	ENSDARG00000055190
436597	69.38422685	0.362371319	0.171206913	2.116569443	0.034296406	0.641623361	retinol dehydrogenase 12 (all-trans/9-cis/11-cis)	rdh12	ENSDARG00000018069
558559	22.34382843	-0.349458889	0.165454584	-2.112113674	0.0346767	0.641623361	info leucine-rich repeat, immunoglobulin-like and transmembrane domains 3a	lrit3a	ENSDARG00000055463
563140	98.51180161	0.283844502	0.13339112	2.127911527	0.03334442	0.641623361	si:ch211-11n16.2	si:ch211-11n16.2	ENSDARG00000099779
493634	49.93768766	0.297422035	0.140995796	2.109439033	0.034906703	0.641623361	aryl hydrocarbon receptor nuclear translocator	arnt	ENSDARG00000021855
569805	54.10798135	-0.289969468	0.137181687	-2.11376223	0.03453558	0.641623361	mediator of DNA damage checkpoint 1	mdc1	ENSDARG00000086764
796312	207.7300481	-0.363988662	0.17172724	-2.119574396	0.034041954	0.641623361	solute carrier family 5 (sodium/multivitamin and iodide cotransporter), member 6	slc5a6b	ENSDARG00000014599
393556	699.1467985	0.240157654	0.113484692	2.116211887	0.034326791	0.641623361	glutathione S-transferase theta 1b	gstt1b	ENSDARG00000017388
568900	227.8700761	0.391177312	0.18490272	2.115584408	0.034380169	0.641623361	syncollin, tandem duplicate 2	sycn.2	NA
768290	172.184077	-0.217131955	0.102098858	-2.126683485	0.033446391	0.641623361	translation machinery associated 7 homolog	tma7	ENSDARG00000071670
792998	49.71400374	0.359134379	0.170150502	2.110686572	0.034799261	0.641623361	peroxisomal biogenesis factor 6	pex6	ENSDARG00000070958
569202	18.78485448	0.386827005	0.182997662	2.113835781	0.034529296	0.641623361	Rho guanine nucleotide exchange factor (GEF) 19	arhgef19	ENSDARG00000078853
100037381	149.3741583	-0.319636512	0.150857707	-2.118794707	0.03410782	0.641623361	coiled-coil domain containing 187	ccdc187	ENSDARG00000053857
563396	146.7400953	-0.21365304	0.101255328	-2.110042446	0.0348547	0.641623361	chromobox homolog 5 (HP1 alpha homolog, Drosophila)	cbx5	ENSDARG00000061187
494085	221.0011078	0.258077662	0.122057461	2.114394806	0.034481561	0.641623361	PTEN induced putative kinase 1	pink1	ENSDARG00000001929
334065	32.68466242	0.344198327	0.162113146	2.123198117	0.033737254	0.641623361	ring finger protein 146	rnf146	ENSDARG00000089981
450054	25.35811378	-0.377683891	0.177676357	-2.125684571	0.033529532	0.641623361	thiamin pyrophosphokinase 1	tpk1	ENSDARG00000038040
569989	5359.414154	0.393293695	0.186433675	2.109563604	0.034895962	0.641623361	carbonic anhydrase Va	ca5a	ENSDARG00000101778
368397	314.9061009	-0.278257559	0.131029663	-2.123622639	0.033701711	0.641623361	plakophilin 3a	pkp3a	ENSDARG00000051861
100144551	59.9243348	0.313155463	0.147544944	2.12244117	0.033800708	0.641623361	S-phase cyclin A-associated protein in the ER	scaper	ENSDARG00000023104
393132	40.20122913	-0.306734517	0.144440425	-2.123605741	0.033703125	0.641623361	interleukin-1 receptor-associated kinase 4	irak4	NA
100333097	56.7580922	0.351137104	0.166524668	2.108619155	0.034977468	0.641975831	fibronectin type-III domain-containing protein 3a-like	LOC100333097	NA
503884	530.0363621	-0.261349081	0.12401094	-2.107467948	0.035077037	0.642855156	FXYD domain containing ion transport regulator 1 (phospholemman)	fxyd1	ENSDARG00000099014
445165	88.42740013	-0.311019768	0.147670344	-2.106176221	0.035189048	0.643013968	fucosidase, alpha-L- 1, tissue, tandem duplicate 2	fuca1.2	ENSDARG00000035879
569076	95.75662746	0.298448497	0.141672761	2.106604645	0.035151864	0.643013968	LYR motif containing 2	lyrm2	ENSDARG00000033138
100003167	83.32216981	-0.379862194	0.180509053	-2.104394149	0.035344079	0.644694863	atypical chemokine receptor 4a	ackr4a	ENSDARG00000078729
30606	26.93848832	0.361422112	0.171784376	2.103928889	0.035384651	0.644694863	retinoic acid receptor gamma a	rarga	ENSDARG00000034117
100333040	29.75740406	0.386095308	0.183652276	2.102317035	0.035525513	0.645938074	si:ch1073-165f9.2	si:ch1073-165f9.2	ENSDARG00000073876
449958	64.69377328	0.302397727	0.143864582	2.101960907	0.0355567	0.645938074	TNFAIP3 interacting protein 1	tnip1	ENSDARG00000015653
554488	18.90602101	0.375827232	0.17900464	2.099539049	0.035769409	0.648648589	yippee-like 1	ypel1	ENSDARG00000035630
64260	153.5205452	-0.363442893	0.173144185	-2.099076519	0.035810156	0.648648589	vitellogenin 5	vtg5	ENSDARG00000092126
562283	50.31297304	-0.286634417	0.136607682	-2.09823059	0.035884781	0.649055537	protein kinase, DNA-activated, catalytic polypeptide	prkdc	ENSDARG00000075083
323474	236.2949303	0.241768719	0.115345005	2.096048457	0.036077893	0.6516013	F-box protein 34	fbxo34	ENSDARG00000071259
338155	40.64114482	-0.355208173	0.169640312	-2.093890117	0.03626977	0.651713432	HSPA (heat shock 70kDa) binding protein, cytoplasmic cochaperone 1	hspbp1	ENSDARG00000102937
327462	1568.842992	-0.18195226	0.086907849	-2.093622878	0.036293588	0.651713432	hydroxy-delta-5-steroid dehydrogenase, 3 beta- and steroid delta-isomerase	hsd3b7	ENSDARG00000036966
393941	261.2049993	0.199383905	0.095192636	2.094530759	0.036212726	0.651713432	proteasome 26S subunit, ATPase 2	psmc2	ENSDARG00000020101
100149074	25.1190147	0.363629739	0.173603784	2.094595701	0.036206948	0.651713432	kinesin-like protein KIF21A	LOC100149074	NA
569198	32.62204417	-0.338486937	0.161962051	-2.08991511	0.036625426	0.652457112	si:ch211-113e8.11	si:ch211-113e8.11	ENSDARG00000076585
768171	52.20529283	-0.3237967	0.154952881	-2.089646214	0.036649592	0.652457112	down-regulator of transcription 1	dr1	ENSDARG00000105098
335629	2186.739151	-0.160960987	0.077013876	-2.090025794	0.036615483	0.652457112	ribosomal protein, large P2	rplp2	ENSDARG00000101406
445118	1116.056088	0.245179023	0.117258215	2.090932597	0.036534107	0.652457112	glucose-6-phosphatase a, catalytic subunit, tandem duplicate 1	g6pca.1	ENSDARG00000031616
393544	164.2935834	0.211915238	0.101304743	2.091859008	0.03645113	0.652457112	proteasome 26S subunit, non-ATPase 3	psmd3	ENSDARG00000018124
393757	263.6904848	0.313658788	0.150006472	2.090968376	0.036530899	0.652457112	coiled-coil-helix-coiled-coil-helix domain containing 10	chchd10	ENSDARG00000010717
557195	396.2692787	0.207749056	0.099564793	2.086571476	0.036926888	0.65365319	leucine-rich pentatricopeptide repeat containing	lrpprc	ENSDARG00000043970
777720	206.2278852	0.285820455	0.136945734	2.087107406	0.036878427	0.65365319	zinc finger, RAN-binding domain containing 1b	zranb1b	ENSDARG00000063190
100537915	42.28834112	0.383806081	0.183843665	2.087676398	0.036827035	0.65365319	NA	NA	NA
558580	66.68438222	-0.304490489	0.145896161	-2.087035648	0.036884912	0.65365319	milk fat globule-EGF factor 8 protein b	mfge8b	ENSDARG00000045803
447818	313.6186576	0.387024027	0.185597395	2.085288035	0.037043163	0.654779999	TAF6 RNA polymerase II, TATA box binding protein (TBP)-associated factor	taf6	ENSDARG00000102998
100005587	2357.962311	-0.317670655	0.152402111	-2.084424245	0.037121594	0.654873167	aldehyde dehydrogenase 9 family, member A1a, tandem duplicate 1	aldh9a1a.1	ENSDARG00000069100
386632	24.65229286	-0.345570179	0.165860976	-2.083492984	0.037206311	0.654873167	DEAD (Asp-Glu-Ala-Asp) box polypeptide 49	ddx49	ENSDARG00000012899
797201	42.00091769	-0.341421898	0.163859651	-2.083623978	0.037194384	0.654873167	male-specific lethal 2 homolog b (Drosophila)	msl2b	ENSDARG00000039430
30280	270.6037019	0.302901035	0.145634808	2.079867031	0.037537731	0.655705165	Janus kinase 1	jak1	ENSDARG00000020625
406813	95.38813635	-0.247193013	0.118759908	-2.081451701	0.037392581	0.655705165	transcription factor Dp-1, a	tfdp1a	ENSDARG00000019293
794624	63.88939133	-0.281344697	0.135293204	-2.079518328	0.037569735	0.655705165	si:ch73-215d9.1	si:ch73-215d9.1	ENSDARG00000103001
386641	40.11122277	0.30583933	0.146930968	2.081517144	0.037386597	0.655705165	family with sequence similarity 107, member B	fam107b	ENSDARG00000026865
336283	114.3424405	-0.318624282	0.153145843	-2.080528442	0.03747709	0.655705165	mitochondrial ribosomal protein L3	mrpl3	ENSDARG00000103318
563849	42.59519779	0.310279268	0.149154027	2.080260749	0.037501623	0.655705165	N-sulfoglucosamine sulfohydrolase (sulfamidase)	sgsh	ENSDARG00000032087
554150	9.905347216	-0.387649649	0.186522477	-2.078299917	0.037681744	0.656738968	B9 protein domain 1	b9d1	ENSDARG00000011727
559656	70.27344139	-0.346879731	0.166985304	-2.077306938	0.037773239	0.65741285	acyl-CoA synthetase long-chain family member 3b	acsl3b	ENSDARG00000014674
564064	59.59793792	0.296749389	0.143493284	2.068036772	0.038636565	0.659539662	protein kinase, cAMP-dependent, catalytic, alpha, genome duplicate a	prkacaa	ENSDARG00000100349
796017	34.49798762	-0.331629655	0.15989617	-2.074031267	0.038076407	0.659539662	si:ch211-215a9.5	si:ch211-215a9.5	ENSDARG00000078974
571260	428.8881583	-0.238970898	0.115564511	-2.067857136	0.038653459	0.659539662	zgc:162816	zgc:162816	ENSDARG00000070416
394133	1088.49337	0.216427413	0.104496579	2.071143515	0.038345386	0.659539662	aldehyde dehydrogenase 4 family, member A1	aldh4a1	ENSDARG00000038207
100000931	30.40150084	-0.378253454	0.182594584	-2.071548054	0.038307609	0.659539662	echinoderm microtubule associated protein like 6	eml6	NA
321289	100.755257	-0.241866537	0.116975626	-2.06766611	0.038671431	0.659539662	NOC3-like DNA replication regulator	noc3l	ENSDARG00000002487
555192	18.17264339	0.373663946	0.180147914	2.074206341	0.038060152	0.659539662	endothelial PAS domain protein 1b	epas1b	ENSDARG00000057671
563785	35.95267843	0.362638507	0.17531145	2.068538636	0.038589401	0.659539662	sema domain, immunoglobulin domain (Ig), transmembrane domain (TM) and short cytoplasmic domain, (semaphorin) 4Ga	sema4ga	ENSDARG00000076595
100002257	16.8012466	-0.372411448	0.179781239	-2.071470023	0.038314893	0.659539662	si:dkeyp-2e4.3	si:dkeyp-2e4.3	ENSDARG00000095283
101886434	10.49903693	0.383746573	0.185612212	2.067464038	0.03869045	0.659539662	HMG box domain containing 3	hmgxb3	ENSDARG00000077823
118437	137.3103015	0.251051443	0.121332252	2.069123741	0.038534476	0.659539662	glypican 4	gpc4	ENSDARG00000015472
337397	107.3424744	0.277342613	0.13403865	2.06912419	0.038534434	0.659539662	transmembrane protein 30Aa	tmem30aa	ENSDARG00000030236
100000061	2926.799022	0.297397891	0.143466976	2.072936215	0.038178216	0.659539662	si:ch211-133n4.9	si:ch211-133n4.9	ENSDARG00000071216
492786	43.91445406	0.331216846	0.159895487	2.071458383	0.03831598	0.659539662	BRO1 domain and CAAX motif containing	brox	ENSDARG00000013659
619193	35.82657344	0.344623643	0.166431489	2.070663706	0.038390234	0.659539662	sulfotransferase family 1, cytosolic sulfotransferase 5	sult1st5	ENSDARG00000003475
321745	88.1990395	-0.295490641	0.142996137	-2.066423936	0.038788468	0.660306009	WD repeat domain 36	wdr36	ENSDARG00000004774
352934	20.79813158	0.380318523	0.184144363	2.06532807	0.038891969	0.661163479	neuronal PAS domain protein 2	npas2	ENSDARG00000016536
405826	45.86963653	-0.348700086	0.168921687	-2.064270684	0.038992059	0.661960684	intraflagellar transport 122 homolog (Chlamydomonas)	ift122	NA
558775	164.6642828	-0.30479443	0.147745762	-2.062965628	0.039115894	0.662452523	sirtuin 3	sirt3	ENSDARG00000035819
569751	47.34446148	0.383369112	0.185844981	2.0628435	0.0391275	0.662452523	si:dkey-261l7.2	si:dkey-261l7.2	ENSDARG00000094345
100331179	20.82568461	0.381480742	0.184980312	2.062277544	0.03918132	0.662462422	alkaline ceramidase 2	acer2	ENSDARG00000077782
556763	65.11110814	-0.262684673	0.127626497	-2.058229907	0.039568069	0.663981198	transmembrane and coiled-coil domain family 3	tmcc3	ENSDARG00000045525
562412	33.05408083	-0.33465015	0.162619321	-2.057874474	0.039602185	0.663981198	arylsulfatase family, member K	arsk	ENSDARG00000059714
100148292	227.3341678	-0.242575446	0.117965618	-2.056323283	0.039751366	0.663981198	N-acetylneuraminate pyruvate lyase (dihydrodipicolinate synthase)	npl	ENSDARG00000009390
569454	42.41034285	-0.300711005	0.146026241	-2.059294296	0.039466055	0.663981198	cytokine receptor family member b1	crfb1	ENSDARG00000068681
333979	129.9296452	0.256083861	0.12427838	2.060566466	0.039344419	0.663981198	protein tyrosine phosphatase, non-receptor type 11, a	ptpn11a	ENSDARG00000020334
564337	18.36121485	0.357099541	0.173584456	2.057209204	0.039666107	0.663981198	protein phosphatase 3, regulatory subunit B, alpha a	ppp3r1a	ENSDARG00000092659
557406	172.6815135	0.268407302	0.130300963	2.05990268	0.039407845	0.663981198	si:dkey-102f14.5	si:dkey-102f14.5	ENSDARG00000041560
569589	89.01494769	0.255685042	0.1243159	2.056736448	0.039711584	0.663981198	AT rich interactive domain 1B (SWI1-like)	arid1b	ENSDARG00000092503
323641	28.96763855	-0.330538695	0.160677009	-2.057162352	0.039670612	0.663981198	G protein-coupled receptor 182	gpr182	ENSDARG00000036616
560810	11.27858026	0.381973512	0.185982105	2.053818628	0.039993249	0.667125998	trafficking protein, kinesin binding 2	trak2	ENSDARG00000102471
503923	17.50239553	0.376475254	0.183359307	2.0532105	0.040052167	0.667214405	si:ch211-159e12.5	si:ch211-159e12.5	NA
556734	187.7948053	0.32189995	0.156823178	2.052629941	0.040108481	0.667259282	integrin, beta 1a	itgb1a	ENSDARG00000071863
494108	190.1089533	-0.334094611	0.162892829	-2.051008707	0.040266099	0.667309639	prostaglandin reductase 1	ptgr1	ENSDARG00000024877
447862	253.7559357	-0.201043221	0.098024716	-2.050944176	0.040272383	0.667309639	nuclear casein kinase and cyclin-dependent kinase substrate 1a	nucks1a	ENSDARG00000078473
266992	301.6388286	-0.381552652	0.185987106	-2.051500563	0.040218225	0.667309639	carbamoyl-phosphate synthetase 2, aspartate transcarbamylase, and dihydroorotase	cad	ENSDARG00000041895
30255	373900.1377	-0.236269715	0.115263731	-2.049818393	0.040382156	0.667351327	transferrin-a	tfa	ENSDARG00000016771
30498	73.47397866	0.382048058	0.186362819	2.05002296	0.04036219	0.667351327	early growth response 1	egr1	ENSDARG00000037421
569741	23.40565919	0.382393488	0.186704544	2.048120948	0.04054815	0.669205805	cysteine-rich with EGF-like domain protein 1	LOC569741	ENSDARG00000006990
494479	536.5099344	-0.171794637	0.083968646	-2.045937913	0.04076248	0.670077009	PERP, TP53 apoptosis effector	perp	ENSDARG00000063572
556797	30.28939916	0.340202687	0.166270542	2.046079135	0.040748585	0.670077009	phosphatidylinositol glycan anchor biosynthesis, class N	pign	ENSDARG00000077532
334608	107.2137564	0.231605671	0.11316908	2.046545505	0.04070273	0.670077009	VAMP (vesicle-associated membrane protein)-associated protein A	vapa	NA
569736	81.17855973	0.348703857	0.170713118	2.042630702	0.04108901	0.673416652	phospholipase B domain containing 1	plbd1	ENSDARG00000063313
394097	6967.590716	-0.165036382	0.080813488	-2.042188569	0.04113283	0.673416652	ribosomal protein L34	rpl34	ENSDARG00000029500
100000633	22.00304567	-0.373011112	0.182840563	-2.040089493	0.041341413	0.673416652	E3 ubiquitin/ISG15 ligase TRIM25	LOC100000633	NA
103908967	9.962538456	0.378756868	0.185617097	2.040527913	0.041297774	0.673416652	uncharacterized LOC103908967	LOC103908967	NA
368851	16.37553101	-0.32553336	0.159490542	-2.041082535	0.041242624	0.673416652	coagulation factor C homolog, cochlin (Limulus polyphemus)	coch	ENSDARG00000024032
554708	12.72048037	0.377938979	0.185406757	2.038431525	0.041506796	0.673416652	zgc:113176	zgc:113176	ENSDARG00000040487
100001584	72.93841703	-0.272139538	0.133475055	-2.038879381	0.041462067	0.673416652	aarF domain containing kinase 5	adck5	ENSDARG00000075405
436941	135.5526854	-0.231781886	0.113460406	-2.042843792	0.041067904	0.673416652	zgc:91944	zgc:91944	ENSDARG00000035887
560745	1369.334499	-0.155663806	0.076350496	-2.038805451	0.041469448	0.673416652	eukaryotic translation elongation factor 1 delta b (guanine nucleotide exchange protein)	eef1db	ENSDARG00000030053
100537438	73.19286841	-0.366029316	0.179478259	-2.039407543	0.04140937	0.673416652	si:ch73-364h19.2	si:ch73-364h19.2	ENSDARG00000100480
100005054	14.73181375	0.370382642	0.181835515	2.036910344	0.041659027	0.674128656	laccase (multicopper oxidoreductase) domain containing 1	lacc1	ENSDARG00000076914
323005	314.0245894	-0.18286608	0.089772305	-2.036998831	0.041650159	0.674128656	natural killer cell triggering receptor	nktr	ENSDARG00000059097
100136850	534.1411905	-0.160405128	0.078773198	-2.036290661	0.041721177	0.674257568	ATP-binding cassette, sub-family G (WHITE), member 8	abcg8	ENSDARG00000063059
555282	9.446797547	-0.379776626	0.186798756	-2.033078993	0.042044543	0.677723177	dermatopontin	dpt	ENSDARG00000056178
447912	75.48277305	0.284284894	0.139807223	2.033406341	0.042011487	0.677723177	vac14 homolog (S. cerevisiae)	vac14	ENSDARG00000014303
101885996	9.491819407	-0.378268926	0.186252227	-2.030949817	0.042260085	0.67856065	gastrula zinc finger protein XlCGF26.1-like	LOC101885996	ENSDARG00000090942
100331282	9.681968124	-0.378203518	0.186139855	-2.031824505	0.042171425	0.67856065	kinesin family member 13A	kif13a	ENSDARG00000069594
321905	184.175061	0.219272203	0.107954545	2.031153041	0.042239472	0.67856065	PHD and ring finger domains 1	phrf1	ENSDARG00000075252
101886765	54.53947224	0.379650242	0.187021101	2.029986139	0.042357948	0.679255551	si:dkey-117j14.6	si:dkey-117j14.6	NA
323632	2702.494709	-0.152167646	0.075086204	-2.026572629	0.042706138	0.679982087	integral membrane protein 2Ba	itm2ba	ENSDARG00000007098
492506	249.4848659	0.36318081	0.179200946	2.026667928	0.042696385	0.679982087	PTC7 protein phosphatase homolog a	pptc7a	ENSDARG00000011122
493631	11.59560736	-0.36059304	0.177764366	-2.028488881	0.042510377	0.679982087	crystallin, gamma M3	crygm3	ENSDARG00000078189
317738	2048.824748	0.379049782	0.187030413	2.026674565	0.042695705	0.679982087	ELOVL fatty acid elongase 6	elovl6	ENSDARG00000004402
100006440	18.50803803	-0.359861238	0.17753476	-2.026990315	0.042663403	0.679982087	zinc finger protein 576, tandem duplicate 1	znf576.1	NA
100001799	16.93130235	-0.366082473	0.180662929	-2.026328674	0.042731115	0.679982087	si:dkey-88e18.2	si:dkey-88e18.2	ENSDARG00000069504
101885121	23.01157392	0.347440333	0.171664918	2.023944888	0.042975823	0.683002729	cytosolic 10-formyltetrahydrofolate dehydrogenase-like	LOC101885121	NA
553330	1892.237754	0.212317301	0.105151246	2.019161064	0.043470482	0.685069192	Niemann-Pick disease, type C1	npc1	ENSDARG00000017180
100148022	23.93485509	0.322228889	0.159463764	2.020702887	0.043310531	0.685069192	apolipoprotein Da, duplicate 2	apoda.2	ENSDARG00000060350
103910343	18.00828984	-0.37692105	0.186916624	-2.016519674	0.043745663	0.685069192	NA	NA	NA
393222	36.67884781	-0.360333948	0.178529348	-2.018345735	0.043555267	0.685069192	tubulin tyrosine ligase-like family, member 12	ttll12	ENSDARG00000103537
103910422	10.43364344	-0.37732912	0.187031643	-2.017461399	0.043647385	0.685069192	uncharacterized LOC103910422	LOC103910422	NA
556241	63.86523368	-0.368081486	0.182320248	-2.01887333	0.043500387	0.685069192	si:dkey-85k7.12	si:dkey-85k7.12	ENSDARG00000078731
561773	57.30250299	-0.372258785	0.18425585	-2.020336307	0.043348515	0.685069192	histamine receptor H3	hrh3	ENSDARG00000035942
553068	101.930154	-0.239253829	0.118531224	-2.018487803	0.043540483	0.685069192	im:7148292	im:7148292	ENSDARG00000087779
794117	21.42478784	0.355626657	0.176189494	2.018432816	0.043546205	0.685069192	E3 ubiquitin-protein ligase RNF14	LOC794117	ENSDARG00000104631
406372	100.8699909	-0.271430982	0.134450236	-2.018821171	0.04350581	0.685069192	WD repeat domain 5	wdr5	ENSDARG00000016903
100145909	110.0201206	-0.277562154	0.137657756	-2.016320483	0.043766474	0.685069192	serine/arginine-rich splicing factor 3b	srsf3b	ENSDARG00000059360
327253	137.2270491	-0.249468426	0.123701698	-2.01669363	0.043727495	0.685069192	histone deacetylase 10	hdac10	ENSDARG00000086458
561503	353.7769897	0.278996133	0.138433698	2.015377304	0.043865131	0.685750861	nuclear receptor corepressor 2	ncor2	ENSDARG00000000966
100535215	11.52608107	-0.376601856	0.186996015	-2.013956585	0.044014092	0.68721626	pogo transposable element with ZNF domain a	pogza	ENSDARG00000054778
572016	52.74175257	0.326276395	0.162075012	2.013119678	0.044102041	0.687726557	protocadherin 1b	pcdh1b	ENSDARG00000036175
327417	95.25198135	-0.376294114	0.18700537	-2.012210211	0.044197783	0.688356955	hydroxysteroid (17-beta) dehydrogenase 12a	hsd17b12a	ENSDARG00000015709
560605	15.95736114	-0.368619122	0.183296833	-2.011050136	0.044320161	0.688539436	transmembrane and tetratricopeptide repeat containing 4	tmtc4	ENSDARG00000020447
557065	350.4046651	0.264579948	0.131540257	2.011399045	0.044283324	0.688539436	PX domain containing serine/threonine kinase	pxk	ENSDARG00000063195
557602	103.8718553	-0.260832844	0.129749465	-2.01028069	0.044401489	0.688942812	dual-specificity tyrosine-(Y)-phosphorylation regulated kinase 2	dyrk2	ENSDARG00000094646
393526	19.96656328	-0.366625997	0.182485349	-2.009070858	0.04452962	0.690070471	methylthioadenosine phosphorylase	mtap	ENSDARG00000037261
30628	141.5839403	-0.286871441	0.143507441	-1.999000469	0.045608303	0.691739231	SMAD family member 1	smad1	ENSDARG00000027199
101884102	71.65694775	-0.277168128	0.13889283	-1.995553888	0.045982503	0.691739231	si:ch1073-147h9.1	si:ch1073-147h9.1	NA
336038	329.6309296	0.336323951	0.168503859	1.995942131	0.045940222	0.691739231	jun B proto-oncogene b	junbb	ENSDARG00000104773
566993	26.34664286	-0.363428988	0.181545332	-2.001863577	0.045299406	0.691739231	si:dkey-111e8.5	si:dkey-111e8.5	ENSDARG00000093960
352915	618.4377428	0.160924121	0.080399711	2.001550982	0.045333045	0.691739231	selenoprotein W, 1	sepw1	ENSDARG00000035136
556465	90.7165401	0.238641696	0.119427913	1.998207039	0.045694219	0.691739231	mitochondrial translational initiation factor 2	mtif2	ENSDARG00000063213
368620	552.8665011	-0.374158602	0.186970408	-2.001164808	0.045374632	0.691739231	ATP-binding cassette, sub-family C (CFTR/MRP), member 4	abcc4	ENSDARG00000058953
557933	34.59154362	-0.341241412	0.170726201	-1.998764156	0.045633878	0.691739231	si:dkey-165a24.9	si:dkey-165a24.9	ENSDARG00000090052
100535291	5680.662712	-0.196212306	0.098049514	-2.001155326	0.045375654	0.691739231	si:dkey-86l18.10	si:dkey-86l18.10	NA
406765	28.66695361	0.356746292	0.178896185	1.994152598	0.046135381	0.691739231	serine/threonine kinase 38a	stk38a	ENSDARG00000019973
555951	196.9302234	0.203095219	0.101247335	2.005931497	0.044863557	0.691739231	KAT8 regulatory NSL complex subunit 3	kansl3	ENSDARG00000029556
492327	319.9849712	-0.209961312	0.105066798	-1.998360238	0.045677619	0.691739231	motile sperm domain containing 2	mospd2	ENSDARG00000026024
553593	14.18956785	-0.370936164	0.185555617	-1.999056501	0.045602241	0.691739231	coiled-coil domain containing 3b	ccdc3b	ENSDARG00000030632
445296	73.32302011	-0.270502703	0.135624758	-1.994493533	0.046098146	0.691739231	BRISC and BRCA1 A complex member 1	babam1	ENSDARG00000077526
557460	25.08210974	0.348862326	0.173976381	2.005228089	0.044938669	0.691739231	expressed sequence EH507706	gb:eh507706	ENSDARG00000078959
436642	510.7627738	0.269174279	0.13473588	1.997792111	0.045739203	0.691739231	aldo-keto reductase family 7, member A3 (aflatoxin aldehyde reductase)	akr7a3	ENSDARG00000016649
116517	2265.744176	-0.157146958	0.078800754	-1.994231662	0.046126744	0.691739231	alcohol dehydrogenase 5	adh5	ENSDARG00000080010
100330782	127.0219675	-0.202807184	0.101093464	-2.006135471	0.044841796	0.691739231	transmembrane protein 79b	tmem79b	ENSDARG00000076861
553616	37.89782214	-0.335887664	0.168438457	-1.994126938	0.046138184	0.691739231	NIP7, nucleolar pre-rRNA processing protein	nip7	ENSDARG00000059075
402965	453.417928	-0.370721524	0.18492237	-2.004741369	0.044990703	0.691739231	endonuclease/exonuclease/phosphatase family domain containing 1	eepd1	ENSDARG00000071116
558500	67.64769299	0.305558139	0.152959836	1.997636427	0.045756091	0.691739231	oxidoreductase NAD-binding domain containing 1	oxnad1	ENSDARG00000062664
100536673	17.17982104	0.373611816	0.18628417	2.005601527	0.044898779	0.691739231	alpha-1,6-mannosyl-glycoprotein 2-beta-N-acetylglucosaminyltransferase-like	LOC100536673	ENSDARG00000091598
792168	42.50789045	0.309492479	0.155070586	1.995816789	0.045953869	0.691739231	inhibitor of growth family, member 5a	ing5a	ENSDARG00000022413
492692	31.8740914	0.326011001	0.162727385	2.00341817	0.045132423	0.691739231	transmembrane protein 161A	tmem161a	NA
564601	33.61919929	-0.307397531	0.15343697	-2.003412415	0.04513304	0.691739231	si:ch211-87h14.3	si:ch211-87h14.3	ENSDARG00000073867
337730	19.92922818	-0.244037499	0.121598446	-2.006912981	0.044758929	0.691739231	calpain 8	capn8	ENSDARG00000055715
492614	117.861273	0.277401164	0.138875212	1.997485089	0.045772513	0.691739231	cytoskeleton associated protein 5	ckap5	ENSDARG00000102674
100537489	12.71000308	0.372597284	0.186944835	1.993086807	0.046251942	0.692610314	NA	NA	NA
100536115	90.62716444	0.304568476	0.152851732	1.99257458	0.046308051	0.692617051	ferredoxin reductase	fdxr	ENSDARG00000089369
415246	105.9770959	0.265981325	0.133618028	1.99060957	0.046523827	0.692838841	DCN1, defective in cullin neddylation 1, domain containing 2b	dcun1d2b	ENSDARG00000041592
550425	22.08587535	-0.349068487	0.177015936	-1.971960806	0.048614081	0.692838841	UDP-Gal:betaGlcNAc beta 1,4- galactosyltransferase, polypeptide 1	b4galt1	ENSDARG00000002634
101886025	33.03511513	0.312844585	0.157800231	1.982535659	0.04741932	0.692838841	NA	NA	NA
352910	183.8109067	0.176280254	0.089570353	1.968064741	0.049060589	0.692838841	mindbomb E3 ubiquitin protein ligase 1	mib1	ENSDARG00000102184
100126137	13.66144	-0.370704473	0.186706138	-1.985496979	0.047089206	0.692838841	zgc:174288	zgc:174288	NA
735313	13.19967052	-0.359522253	0.180980957	-1.986519793	0.046975637	0.692838841	cytochrome P450, family 2, subfamily K, polypeptide17	cyp2k17	ENSDARG00000104529
767790	41.05680829	-0.331879077	0.167803315	-1.977786177	0.047952834	0.692838841	platelet-derived growth factor alpha polypeptide b	pdgfab	ENSDARG00000098578
431765	1116.792417	0.311299118	0.157998144	1.97027072	0.048807352	0.692838841	nuclear factor, interleukin 3 regulated, member 6	nfil3-6	ENSDARG00000087188
436922	1190.799534	0.341982076	0.173757194	1.968160679	0.049049553	0.692838841	ATP citrate lyase a	aclya	ENSDARG00000099079
559333	56.44661481	0.296849175	0.150660636	1.970316752	0.04880208	0.692838841	si:ch211-11k18.4	si:ch211-11k18.4	ENSDARG00000087869
393974	1529.077989	-0.192188163	0.097463112	-1.971906686	0.04862026	0.692838841	eukaryotic translation initiation factor 3, subunit G	eif3g	ENSDARG00000016889
553697	96.89277354	0.298051313	0.151122565	1.972248902	0.0485812	0.692838841	UBA-like domain containing 1b	ubald1b	ENSDARG00000020976
100536109	19.95048507	-0.354285214	0.179243066	-1.976563009	0.048091047	0.692838841	pseudouridylate synthase 7 homolog-like protein	LOC100536109	NA
562208	191.9173559	0.276585566	0.140091999	1.974313799	0.048346073	0.692838841	UHRF1 binding protein 1-like	uhrf1bp1l	ENSDARG00000004055
567533	183.2024193	0.202681548	0.101903007	1.988965331	0.04670503	0.692838841	tankyrase, TRF1-interacting ankyrin-related ADP-ribose polymerase b	tnksb	ENSDARG00000062897
100537991	12.40797565	-0.368086286	0.185799608	-1.981092902	0.047580856	0.692838841	proline dehydrogenase (oxidase) 1b	prodhb	NA
30231	143.7813843	-0.226560492	0.114091727	-1.985774933	0.04705832	0.692838841	nipsnap homolog 1 (C. elegans)	nipsnap1	ENSDARG00000005320
445389	23.61826316	-0.342800581	0.173553447	-1.975187399	0.048246885	0.692838841	general transcription factor IIIAa	gtf3aa	ENSDARG00000030267
561451	277.2276089	0.205637644	0.103453547	1.987729284	0.046841638	0.692838841	proline-rich coiled-coil 2B	prrc2b	ENSDARG00000079639
570573	24.19321697	0.356415335	0.179237842	1.988504945	0.046755873	0.692838841	transmembrane protein, adipocyte asscociated 1	tpra1	ENSDARG00000054930
795882	22.5831953	-0.352787416	0.178630918	-1.974951588	0.048273642	0.692838841	si:dkey-43k4.3	si:dkey-43k4.3	ENSDARG00000052428
101884144	20.19750795	0.353339586	0.179178084	1.972002249	0.04860935	0.692838841	FYVE, RhoGEF and PH domain containing 5b	fgd5b	NA
557798	55.35657314	0.311127034	0.157063836	1.98089542	0.047603003	0.692838841	microfibrillar-associated protein 3-like	mfap3l	ENSDARG00000062752
494107	94.06948718	0.234006235	0.11761953	1.989518529	0.046643999	0.692838841	zinc finger, DHHC-type containing 13	zdhhc13	ENSDARG00000101144
795256	51.72554577	-0.356593223	0.180379866	-1.976901479	0.048052768	0.692838841	si:dkey-78a14.5	si:dkey-78a14.5	NA
448925	184.309773	-0.195104719	0.098016336	-1.990532666	0.046532289	0.692838841	G patch domain containing 1	gpatch1	ENSDARG00000033418
393421	2247.499914	-0.210156602	0.106794395	-1.96786172	0.04908395	0.692838841	ethanolamine-phosphate phospho-lyase	etnppl	ENSDARG00000035544
553404	32.66261726	-0.350012124	0.177531711	-1.971547063	0.048661335	0.692838841	leucine rich repeat containing 47	lrrc47	ENSDARG00000053138
556245	15.08755351	-0.354303509	0.179571674	-1.973047876	0.048490108	0.692838841	si:dkey-20d21.12	si:dkey-20d21.12	ENSDARG00000092123
492776	50.81938707	-0.295965303	0.149654922	-1.97765165	0.047968018	0.692838841	zgc:101559	zgc:101559	ENSDARG00000003257
406248	2198.890127	-0.116729754	0.05885005	-1.983511541	0.047310319	0.692838841	integral membrane protein 2Bb	itm2bb	ENSDARG00000041505
100149572	170.7450226	0.264708825	0.133382376	1.984586221	0.047190527	0.692838841	ADP-ribosylation factor GTPase activating protein 1	arfgap1	NA
334393	588.3990981	0.213587131	0.108317201	1.971867163	0.048624773	0.692838841	isoleucyl-tRNA synthetase	iars	ENSDARG00000007955
557317	215.5472527	-0.190949764	0.096557874	-1.977568032	0.047977459	0.692838841	ATP-binding cassette, sub-family G (WHITE), member 5	abcg5	ENSDARG00000063078
796111	77.45579502	-0.274627002	0.138306788	-1.985636469	0.047073704	0.692838841	zgc:110319	zgc:110319	ENSDARG00000021404
436640	1328.709603	0.350838154	0.176855899	1.983751493	0.04728355	0.692838841	solute carrier family 25, member 48	slc25a48	ENSDARG00000021250
503769	218.074412	-0.232861763	0.117822977	-1.976369713	0.048112919	0.692838841	abhydrolase domain containing 18	abhd18	ENSDARG00000101961
568655	92.39692879	-0.329656637	0.167418579	-1.969056472	0.048946607	0.692838841	paraoxonase 3, tandem duplicate 2	pon3.2	ENSDARG00000097789
571403	83.57850426	-0.341394559	0.171567899	-1.98985102	0.046607349	0.692838841	zinc finger protein 395a	znf395a	ENSDARG00000060113
368775	1951.020273	0.109626789	0.055722808	1.967359367	0.049141795	0.692838841	isovaleryl-CoA dehydrogenase	ivd	ENSDARG00000042853
100144552	101.1279951	0.23397847	0.118037215	1.982243221	0.047452025	0.692838841	ring finger protein 139	rnf139	ENSDARG00000036929
58123	22.94419793	0.335124184	0.169051774	1.982376026	0.047437171	0.692838841	heat shock transcription factor 1	hsf1	ENSDARG00000008818
678630	16.66770427	-0.352012749	0.1788075	-1.968668816	0.048991135	0.692838841	stathmin 1a	stmn1a	ENSDARG00000004169
406562	213.5952518	-0.204445861	0.103624099	-1.972956697	0.048500496	0.692838841	acidic (leucine-rich) nuclear phosphoprotein 32 family, member E	anp32e	ENSDARG00000054804
564472	27.85846358	-0.344895402	0.174313907	-1.978587981	0.047862414	0.692838841	si:dkey-228a15.1	si:dkey-228a15.1	ENSDARG00000095698
317734	119.5138404	-0.279425147	0.142043457	-1.967180692	0.049162383	0.692838841	estrogen receptor 2a	esr2a	ENSDARG00000016454
569581	774.1034271	0.207534555	0.105286464	1.971141839	0.048707654	0.692838841	methylmalonyl CoA mutase	mut	ENSDARG00000060554
337866	277.7978569	0.167040634	0.083904478	1.99084289	0.046498162	0.692838841	SPT6 homolog, histone chaperone	supt6h	ENSDARG00000006524
567879	459.9879015	0.254103942	0.128929323	1.970877812	0.048737854	0.692838841	vacuolar protein sorting 13 homolog D (S. cerevisiae)	vps13d	ENSDARG00000017986
336662	2177.913824	-0.180966256	0.091463663	-1.978559027	0.047865677	0.692838841	ribosomal protein S26	rps26	ENSDARG00000037071
100333227	109.3527492	0.303762624	0.15370947	1.97621281	0.04813068	0.692838841	carnitine O-palmitoyltransferase 1, liver isoform-like	LOC100333227	NA
100331428	214.6665007	0.258941825	0.131901157	1.963150515	0.049628687	0.696256354	complement component c3a, duplicate 4	c3a.4	ENSDARG00000093198
541547	19.69101539	-0.358769398	0.182746746	-1.963205398	0.049622312	0.696256354	tripartite motif containing 35-9	trim35-9	ENSDARG00000039108
558071	114.7071602	0.364786497	0.185715669	1.964220354	0.049504543	0.696256354	activating transcription factor 6	atf6	ENSDARG00000012656
564794	231.3656779	0.215947514	0.10994844	1.964079839	0.049520834	0.696256354	WD repeat domain 26b	wdr26b	ENSDARG00000006812
793347	32.83637418	-0.308968632	0.157482539	-1.96192311	0.049771437	0.696688144	somatostatin 5	sst5	NA
541405	64.38536761	-0.265932125	0.135526139	-1.962220187	0.049736855	0.696688144	peroxisomal biogenesis factor 7	pex7	ENSDARG00000042553
103911874	80.57910036	0.23793758	0.121468196	1.95884675	0.050130737	0.697238272	NA	NA	NA
556081	294.5049067	0.22599252	0.115394037	1.958441923	0.05017818	0.697238272	RUN and SH3 domain containing 2	rusc2	ENSDARG00000095288
324302	591.5141477	-0.156398652	0.079906278	-1.957276161	0.050315009	0.697238272	RNA binding motif protein 5	rbm5	NA
569607	15.85884323	0.366383748	0.187017177	1.959091425	0.050102081	0.697238272	microtubule associated monooxygenase, calponin and LIM domain containing 2a	mical2a	NA
503760	17.1685507	0.361606557	0.18443705	1.96059608	0.04992616	0.697238272	POC1 centriolar protein homolog B (Chlamydomonas), like	poc1bl	ENSDARG00000012745
322160	354.3513119	0.343572744	0.175482634	1.957873192	0.050244894	0.697238272	protein disulfide isomerase family A, member 6	pdia6	ENSDARG00000009001
797311	343.4920506	0.35246406	0.179737412	1.960994412	0.049879675	0.697238272	succinyl-CoA:3-ketoacid coenzyme A transferase 1, mitochondrial-like	LOC797311	NA
393843	74.04319051	-0.306511125	0.156434722	-1.95935481	0.050071249	0.697238272	zgc:77816	zgc:77816	ENSDARG00000011376
100000532	9.966022561	-0.337584161	0.172441522	-1.957673284	0.050268362	0.697238272	ribonuclease P/MRP 25 subunit	rpp25	NA
100006947	2632.86985	0.331244826	0.169436813	1.954975549	0.050585956	0.700213171	sb:cb37	sb:cb37	ENSDARG00000041645
321738	73.27455156	-0.238702458	0.122192385	-1.953497	0.050760732	0.701851727	SAP30 binding protein	sap30bp	ENSDARG00000031261
565706	206.7446197	-0.364920286	0.187024449	-1.951190277	0.051034415	0.702513565	phosphodiesterase 4B, cAMP-specific a	pde4ba	ENSDARG00000032868
393553	20.51053744	0.335948134	0.172086475	1.952205329	0.050913832	0.702513565	Alport syndrome, mental retardation, midface hypoplasia and elliptocytosis chromosomal region gene 1 homolog (human)	ammecr1	ENSDARG00000012892
492622	176.0686788	-0.265612973	0.136102803	-1.951561377	0.050990303	0.702513565	abhydrolase domain containing 10b	abhd10b	ENSDARG00000075627
562365	70.01551507	0.264267983	0.135432949	1.951282791	0.051023415	0.702513565	kinesin light chain 2	klc2	ENSDARG00000099740
557397	4247.952878	-0.166197415	0.085217436	-1.950274775	0.051143378	0.70323557	ribosomal protein L22	rpl22	ENSDARG00000070437
564866	363.9098815	0.199802216	0.102513848	1.949026594	0.051292249	0.704504133	thyroid hormone receptor interactor 12	trip12	ENSDARG00000061397
327336	227.6225069	-0.188199669	0.096585231	-1.948534636	0.051351025	0.704533793	RNA binding motif protein 25b	rbm25b	ENSDARG00000006395
794171	44.78861514	-0.323109197	0.165948789	-1.947041611	0.051529746	0.704655122	SUZ12 polycomb repressive complex 2a subunit	suz12a	ENSDARG00000070256
503730	46.93969762	0.283317418	0.14550228	1.947168238	0.051514568	0.704655122	collagen, type II, alpha 1b	col2a1b	ENSDARG00000011407
100329766	9.938134037	0.3256646	0.167187016	1.947906049	0.051426206	0.704655122	matrix metallopeptidase 20a (enamelysin)	mmp20a	NA
321837	756.0980351	0.23671631	0.121644617	1.945966178	0.051658803	0.705644499	kelch-like ECH-associated protein 1a	keap1a	ENSDARG00000016132
553561	53.25340575	-0.28614539	0.147192645	-1.944019618	0.051893085	0.706518113	SUB1 homolog, transcriptional regulator a	sub1a	ENSDARG00000053446
393667	177.0030159	-0.241231599	0.124037709	-1.944824694	0.051796081	0.706518113	basic transcription factor 3-like 4	btf3l4	ENSDARG00000089681
171474	30.70857255	0.319828925	0.164483658	1.944441949	0.051842179	0.706518113	interleukin 17 receptor D	il17rd	ENSDARG00000098359
560840	26.04800114	0.324657179	0.167242478	1.941236361	0.052229615	0.706937723	protein kinase N1a	pkn1a	ENSDARG00000060184
568316	27.99983659	-0.317526378	0.16376495	-1.938915368	0.052511644	0.706937723	protein kinase, AMP-activated, gamma 2 non-catalytic subunit b	prkag2b	ENSDARG00000001933
553327	68.18514301	-0.272553132	0.140569123	-1.938926038	0.052510345	0.706937723	mahogunin, ring finger 1b	mgrn1b	ENSDARG00000004796
100002015	893.7593332	0.247421874	0.12765916	1.938144303	0.05260562	0.706937723	CDP-diacylglycerol synthase (phosphatidate cytidylyltransferase) 1	cds1	ENSDARG00000019549
368615	44.24712028	0.297946848	0.15368354	1.938703708	0.052537427	0.706937723	si:busm1-194e12.12	si:busm1-194e12.12	ENSDARG00000104635
101882461	53.65182969	0.276683888	0.14263337	1.939825776	0.052400867	0.706937723	mannosyl-oligosaccharide 1,2-alpha-mannosidase IA-like	LOC101882461	NA
795096	286.9189969	-0.320344896	0.165203798	-1.939089168	0.052490481	0.706937723	interferon-induced protein with tetratricopeptide repeats 16	ifit16	ENSDARG00000056976
569258	21.15934402	-0.339897031	0.175288534	-1.939071671	0.052492612	0.706937723	zgc:113372	zgc:113372	ENSDARG00000053263
101883938	93.40778699	-0.331891152	0.17102607	-1.940588075	0.052308262	0.706937723	serine-rich adhesin for platelets-like	LOC101883938	ENSDARG00000098777
555272	251.3110903	0.15410663	0.079383209	1.941300067	0.052221891	0.706937723	RAB GTPase activating protein 1-like	rabgap1l	ENSDARG00000061757
100150664	106.7202682	0.289006741	0.148990048	1.939772117	0.052407391	0.706937723	MET proto-oncogene, receptor tyrosine kinase	met	ENSDARG00000070903
564527	249.2977698	0.186760559	0.096349151	1.938372636	0.052577776	0.706937723	WW domain containing E3 ubiquitin protein ligase 2	wwp2	ENSDARG00000061345
368826	17.57474187	-0.35097499	0.181245985	-1.936456632	0.052811799	0.708942858	MAM domain containing glycosylphosphatidylinositol anchor 2a	mdga2a	ENSDARG00000024017
567154	16.23960721	0.345037735	0.178332927	1.934795448	0.053015402	0.709380281	SRY (sex determining region Y)-box 6	sox6	ENSDARG00000015536
57933	49.24451822	-0.338802713	0.175045253	-1.935514998	0.05292713	0.709380281	caspase a	caspa	ENSDARG00000008165
100004990	68.24562711	-0.261355892	0.135078601	-1.934843046	0.053009559	0.709380281	aftiphilin b	aftphb	ENSDARG00000071347
407980	1008.851137	-0.224662593	0.116174857	-1.93383146	0.053133853	0.710026862	protein phosphatase 1, catalytic subunit, alpha isozyme a	ppp1caa	ENSDARG00000003486
768133	26.1662952	-0.353254898	0.182704762	-1.933473946	0.05317784	0.710026862	enhancer of zeste 2 polycomb repressive complex 2 subunit	ezh2	ENSDARG00000010571
567716	348.626209	-0.174573505	0.090316522	-1.932907749	0.053247563	0.710195793	coenzyme Q9 homolog (S. cerevisiae)	coq9	ENSDARG00000023583
100537613	51.54549131	0.266894775	0.138172285	1.931608608	0.053407833	0.710809699	dmX-like protein 1	LOC100537613	NA
795050	17.70998631	0.358013789	0.18531511	1.931919034	0.0533695	0.710809699	UDP glucuronosyltransferase 1 family, polypeptide B4	ugt1b4	ENSDARG00000097024
751646	56.90109555	-0.259666352	0.134569189	-1.929612228	0.053654903	0.711236341	zgc:153151	zgc:153151	ENSDARG00000069563
323597	120.9350217	-0.247048944	0.127971618	-1.930497937	0.053545171	0.711236341	EWS RNA-binding protein 1a	ewsr1a	ENSDARG00000020258
559073	124.271995	0.217311997	0.112593188	1.930063449	0.053598977	0.711236341	UDP-N-acetyl-alpha-D-galactosamine:polypeptide N-acetylgalactosaminyltransferase 1	galnt1	ENSDARG00000061335
100535512	36.70130889	0.313265145	0.162355397	1.929502509	0.053668509	0.711236341	uncharacterized LOC100535512	LOC100535512	NA
335949	26.44079933	0.345501489	0.179169825	1.928346411	0.053812053	0.712379982	si:ch73-46j18.5	si:ch73-46j18.5	NA
321564	1374.508185	-0.139950849	0.072646175	-1.926472362	0.05404542	0.714709035	eukaryotic translation initiation factor 2, subunit 1 alpha b	eif2s1b	ENSDARG00000052178
393943	289.847131	0.182164067	0.094667274	1.924255955	0.054322509	0.714753282	NADH dehydrogenase (ubiquinone) 1 alpha subcomplex, 6	ndufa6	ENSDARG00000038028
100332847	105.9205579	0.334893112	0.174016304	1.924492736	0.05429285	0.714753282	zinc finger protein 154-like	LOC100332847	ENSDARG00000099805
100538287	480.6623971	0.276617959	0.143752526	1.92426503	0.054321372	0.714753282	fumarylacetoacetase-like	LOC100538287	NA
373121	857.1277955	0.326201149	0.16937605	1.925898903	0.054116998	0.714753282	MAP kinase interacting serine/threonine kinase 2b	mknk2b	ENSDARG00000015164
558147	21.275776	0.347556734	0.180628838	1.92414865	0.054335953	0.714753282	desert hedgehog	dhh	ENSDARG00000037062
571144	24.56647344	-0.321243479	0.167375053	-1.919303222	0.05494597	0.716125964	aspartyl-tRNA synthetase 2, mitochondrial	dars2	ENSDARG00000060861
103911028	12.20071678	0.354532158	0.184611166	1.920426401	0.054804061	0.716125964	protein Hook homolog 3-like	LOC103911028	NA
406264	149.188753	-0.282559421	0.147067629	-1.921289026	0.05469528	0.716125964	heterogeneous nuclear ribonucleoprotein K, like	hnrpkl	ENSDARG00000007034
436785	37.52308884	-0.349808534	0.182375443	-1.918068181	0.055102366	0.716125964	zgc:92818	zgc:92818	NA
335974	459.3773289	0.216674365	0.112713244	1.922350536	0.054561665	0.716125964	glutamic-oxaloacetic transaminase 2b, mitochondrial	got2b	ENSDARG00000005840
797527	275.1081131	0.264411295	0.137709501	1.920065742	0.054849596	0.716125964	cytokine receptor family member b4	crfb4	ENSDARG00000068711
103908774	16.03128384	-0.347190079	0.181031513	-1.917843326	0.05513088	0.716125964	si:ch211-276i12.9	si:ch211-276i12.9	ENSDARG00000079150
393747	92.16028684	0.225009187	0.117147337	1.920736681	0.054764913	0.716125964	required for meiotic nuclear division 5 homolog B	rmnd5b	ENSDARG00000043359
550245	780.2911564	-0.21999253	0.114633366	-1.919096833	0.05497208	0.716125964	eukaryotic translation initiation factor 3, subunit K	eif3k	ENSDARG00000068289
100149273	24.54269151	-0.330159587	0.17170613	-1.922817703	0.054502948	0.716125964	mitogen-activated protein kinase 9	mapk9	ENSDARG00000077364
100537195	11.96188134	-0.354024381	0.184543113	-1.91838306	0.055062457	0.716125964	NA	NA	NA
101883023	25.59483412	0.329009372	0.171525037	1.918141967	0.055093012	0.716125964	kinesin-like protein KIF21A pseudogene	LOC101883023	NA
101883732	58.9545636	-0.33042747	0.172387775	-1.916768572	0.055267339	0.717149917	growth arrest-specific 5	gas5	NA
100134974	1030.190311	-0.214538969	0.112009394	-1.91536586	0.055445862	0.718209777	Epstein-Barr virus induced 3	ebi3	ENSDARG00000053620
405860	114.1526092	0.253045666	0.132123548	1.915220035	0.055464448	0.718209777	insulin-like growth factor binding protein 7	igfbp7	ENSDARG00000104138
567378	17.0874612	-0.344194048	0.179841995	-1.913869161	0.055636876	0.718291258	si:ch211-14k19.8	si:ch211-14k19.8	ENSDARG00000088975
327168	289.8085085	0.15922526	0.083197869	1.913814153	0.055643906	0.718291258	lysine (K)-specific demethylase 5Ba	kdm5ba	ENSDARG00000057093
58122	653.5081124	0.265779978	0.138824996	1.914496566	0.055556737	0.718291258	myeloid cell leukemia 1a	mcl1a	ENSDARG00000009779
558496	25.15626164	0.33859731	0.177021668	1.912744999	0.055780705	0.719132847	ceramide kinase	cerk	ENSDARG00000069169
100005159	12.26424101	-0.356121351	0.186216807	-1.912401771	0.055824681	0.719132847	si:dkeyp-97a10.2	si:dkeyp-97a10.2	ENSDARG00000098129
103909406	29.14298207	0.303149495	0.158585152	1.911588131	0.055929043	0.719553618	collagen type IV alpha-3-binding protein-like	LOC103909406	NA
100330629	78.50631521	0.356837118	0.186703931	1.911245874	0.055972991	0.719553618	protein tyrosine phosphatase, receptor type D	ptprd	NA
100038802	1245.767769	-0.296203344	0.155027195	-1.910654084	0.056049049	0.719787789	solute carrier organic anion transporter family, member 2A1	slco2a1	ENSDARG00000061896
114445	180.9040276	-0.166913255	0.087380159	-1.910196288	0.056107945	0.719801306	ubiquitin-conjugating enzyme E2Ia	ube2ia	ENSDARG00000052649
494073	41.79244159	-0.276283858	0.144722266	-1.90906255	0.056254023	0.720932094	v-ets avian erythroblastosis virus E26 oncogene homolog	erg	ENSDARG00000077304
565192	113.5246805	0.268857957	0.14105359	1.906069572	0.05664118	0.723968589	G protein-coupled receptor 146	gpr146	ENSDARG00000059610
100320541	222.8274797	-0.305803173	0.160452297	-1.905882177	0.056665494	0.723968589	sparc/osteonectin, cwcv and kazal-like domains proteoglycan (testican) 2	spock2	NA
100884148	46.27971449	0.313934236	0.164694043	1.906166313	0.056628631	0.723968589	solute carrier family 16, member 2 (thyroid hormone transporter)	slc16a2	NA
565848	1442.534125	-0.289227872	0.152320654	-1.898809281	0.057589556	0.724363776	zgc:171470	zgc:171470	ENSDARG00000057844
406500	329.5281177	-0.163621223	0.086076396	-1.900883744	0.057317242	0.724363776	A kinase (PRKA) anchor protein 8-like	akap8l	ENSDARG00000099635
100536045	14.1172831	-0.342216928	0.180055961	-1.900614263	0.057352556	0.724363776	G2/M phase-specific E3 ubiquitin-protein ligase-like	LOC100536045	NA
378437	544.1080987	-0.128715681	0.067965328	-1.893843291	0.058245814	0.724363776	selenoprotein W, 2a	sepw2a	ENSDARG00000038228
796843	14.91582527	-0.354923893	0.186523555	-1.902836842	0.057061838	0.724363776	SP110 nuclear body protein, tandem duplicate 1	sp100.1	ENSDARG00000055359
558271	65.91841688	0.262051973	0.138263785	1.895304494	0.058052073	0.724363776	fascin actin-bundling protein 1a	fscn1a	ENSDARG00000059680
568385	28.05580149	-0.329490654	0.17379551	-1.895852509	0.05797955	0.724363776	si:dkeyp-38g8.5	si:dkeyp-38g8.5	ENSDARG00000056954
494152	176.3091634	-0.350305238	0.184144472	-1.902339152	0.05712683	0.724363776	NOP58 ribonucleoprotein homolog (yeast)	nop58	ENSDARG00000104353
553350	61.7211386	-0.302796958	0.159556569	-1.897740469	0.057730279	0.724363776	cingulin-like 1	cgnl1	ENSDARG00000015805
393850	25.99763176	0.323659425	0.170603782	1.89714097	0.057809335	0.724363776	DEAH (Asp-Glu-Ala-His) box polypeptide 38	dhx38	ENSDARG00000100013
399645	39.49214086	0.283704954	0.149822859	1.893602593	0.058277779	0.724363776	insulin induced gene 2	insig2	ENSDARG00000037203
406731	2456.405797	0.216181638	0.11390965	1.89783428	0.057717916	0.724363776	UDP glucuronosyltransferase 1 family a, b	ugt1ab	ENSDARG00000006220
569456	91.02072172	-0.269670537	0.141858027	-1.90098892	0.057303464	0.724363776	integrator complex subunit 6	ints6	ENSDARG00000013025
100000660	48.24416683	-0.266857776	0.140842092	-1.89473028	0.058128144	0.724363776	peptidylprolyl isomerase domain and WD repeat containing 1	ppwd1	ENSDARG00000063161
449942	73.11066471	-0.254504582	0.13431928	-1.894773276	0.058122445	0.724363776	spindle and kinetochore associated complex subunit 2	ska2	ENSDARG00000012947
445305	128.9122402	-0.266486574	0.140757081	-1.893237428	0.058326302	0.724363776	actin related protein 2/3 complex, subunit 4, like	arpc4l	ENSDARG00000058225
436985	25.08337112	-0.318002018	0.166964369	-1.904610068	0.056830777	0.724363776	COX20 cytochrome c oxidase assembly factor	cox20	ENSDARG00000099997
449548	385.3673795	0.179922147	0.094487745	1.904185013	0.056886093	0.724363776	protein phosphatase 2, regulatory subunit A, beta	ppp2r1b	ENSDARG00000032430
557258	25.90531061	0.347682374	0.182594039	1.904127729	0.056893551	0.724363776	protein tyrosine kinase 2 beta, a	ptk2ba	ENSDARG00000022841
100002065	31.9640274	-0.346642859	0.18304837	-1.893722735	0.058261822	0.724363776	im:7136021	im:7136021	ENSDARG00000054128
415207	159.0710612	-0.22180828	0.117138661	-1.893553143	0.058284348	0.724363776	ribokinase	rbks	ENSDARG00000019877
541507	253.2136352	-0.226697214	0.119547604	-1.896292405	0.05792139	0.724363776	protein phosphatase 1, regulatory subunit 13 like	ppp1r13l	ENSDARG00000013777
445176	3961.88213	0.269273598	0.142089447	1.895099207	0.05807926	0.724363776	major facilitator superfamily domain containing 2ab	mfsd2ab	ENSDARG00000035909
541509	47.68733531	-0.268114837	0.141610493	-1.893326068	0.058314521	0.724363776	elongator acetyltransferase complex subunit 3	elp3	ENSDARG00000042005
394140	29.71646628	-0.313013792	0.164636791	-1.901238419	0.057270791	0.724363776	MpV17 mitochondrial inner membrane protein	mpv17	ENSDARG00000032431
321133	233.5087867	0.218275848	0.114928234	1.899236082	0.057533443	0.724363776	NOP14 nucleolar protein homolog (yeast)	nop14	NA
570928	32.8924644	-0.343259958	0.181194529	-1.894427823	0.058168246	0.724363776	protein tyrosine phosphatase domain containing 1b	ptpdc1b	ENSDARG00000058873
393397	342.8794009	0.16618474	0.087584524	1.897421286	0.057772358	0.724363776	LSM14A mRNA processing body assembly factor a	lsm14aa	ENSDARG00000006600
30430	20.01255333	-0.343842064	0.181825099	-1.891059404	0.058616415	0.727240944	DNA (cytosine-5-)-methyltransferase 1	dnmt1	ENSDARG00000030756
449784	105.7258749	-0.242106444	0.128119875	-1.889686857	0.058799853	0.728065044	microsomal glutathione S-transferase 1.1	mgst1.1	ENSDARG00000032618
140515	302.5686117	0.209786991	0.111006096	1.889869107	0.058775468	0.728065044	tRNA	trnR	NA
406240	369.4256565	-0.162313181	0.085938813	-1.888706325	0.058931191	0.728603639	myotrophin	mtpn	ENSDARG00000104018
101882293	10.6139639	-0.352166181	0.186523584	-1.888051756	0.059019003	0.728603639	zinc finger protein 518B	LOC101882293	NA
100333127	84.55764113	-0.306704333	0.16243319	-1.888187592	0.059000771	0.728603639	REX4 homolog, 3'-5' exonuclease	rexo4	ENSDARG00000088619
335907	441.9476176	-0.171574017	0.090951499	-1.886434191	0.059236469	0.730563546	acidic (leucine-rich) nuclear phosphoprotein 32 family, member A	anp32a	ENSDARG00000006487
100330060	85.61110963	0.277584559	0.147454782	1.882506317	0.059767303	0.732428064	jumonji domain containing 8	jmjd8	ENSDARG00000104841
103911006	21.02306897	0.34958239	0.18555783	1.883953864	0.059571216	0.732428064	NA	NA	NA
619270	238.9914548	0.227342167	0.120756131	1.882655278	0.0597471	0.732428064	family with sequence similarity 210, member B	fam210b	ENSDARG00000052638
678609	13.85972273	0.346122474	0.183874449	1.88238484	0.059783783	0.732428064	solute carrier family 52 (riboflavin transporter), member 3	slc52a3	ENSDARG00000042737
564571	56.12520888	0.280981236	0.149159521	1.88376333	0.059596996	0.732428064	multiple EGF-like-domains 10	megf10	ENSDARG00000017229
567195	136.718264	-0.232124991	0.123168945	-1.884606471	0.059482988	0.732428064	poly (ADP-ribose) polymerase family, member 12a	parp12a	ENSDARG00000042496
556556	7416.88584	-0.15265075	0.081099377	-1.882267863	0.059799656	0.732428064	ribosomal protein L32	rpl32	ENSDARG00000054818
30630	46.57659476	-0.347393129	0.184709021	-1.880758864	0.060004728	0.732776093	anosmin 1a	anos1a	ENSDARG00000012896
767696	19.28597897	0.351098374	0.186626078	1.881293214	0.059932044	0.732776093	muscleblind-like splicing regulator 1	mbnl1	ENSDARG00000052978
494453	260.8494703	0.200320624	0.106498197	1.880976676	0.059975092	0.732776093	talin 1	tln1	ENSDARG00000100729
445497	63.46317656	-0.259028163	0.137772121	-1.88012031	0.060091683	0.733118534	zgc:101016	zgc:101016	ENSDARG00000035570
799556	57.98301867	-0.252463021	0.13431418	-1.879645327	0.060156431	0.733189649	RELT like 1	rell1	ENSDARG00000018312
553787	29.92553142	-0.330625504	0.176041455	-1.878111634	0.060365895	0.7350227	POP4 homolog, ribonuclease P/MRP subunit	pop4	ENSDARG00000101472
100535608	106.8877831	0.287859684	0.153397152	1.876564723	0.060577776	0.735813559	SH3 domain and tetratricopeptide repeats 1	sh3tc1	ENSDARG00000077330
564460	35.56625533	-0.309296933	0.164801465	-1.876785096	0.060547554	0.735813559	zinc finger, MYND-type containing 8	zmynd8	ENSDARG00000007601
550290	19.31625428	0.334622329	0.178337533	1.876342704	0.060608237	0.735813559	protein phosphatase 1, regulatory (inhibitor) subunit 11	ppp1r11	ENSDARG00000036063
767705	70.20144754	0.250434869	0.133675018	1.873460527	0.061004819	0.738795158	UDP glucuronosyltransferase 2 family, polypeptide A5	ugt2a5	ENSDARG00000011537
100148988	35.58016927	-0.337627754	0.180276387	-1.872834035	0.061091306	0.738795158	kalirin, RhoGEF kinase a	kalrna	ENSDARG00000104119
100009650	60.96473785	-0.274568993	0.14659317	-1.872999905	0.061068398	0.738795158	zgc:158482	zgc:158482	ENSDARG00000067520
100002630	11.17883459	0.350066186	0.186877399	1.87323983	0.061035275	0.738795158	si:dkey-218f9.10	si:dkey-218f9.10	NA
559005	103.6660934	0.224889661	0.120108501	1.872387541	0.061153008	0.738823326	myosin XVIIIAb	myo18ab	NA
335863	12.25911884	-0.349930951	0.187017921	-1.871109194	0.061329947	0.739525064	integral membrane protein 2Cb	itm2cb	ENSDARG00000039650
100009661	58.15696639	-0.259150375	0.138500628	-1.871113355	0.061329371	0.739525064	bromodomain containing 1b	brd1b	ENSDARG00000051798
494104	21.17265529	0.325587859	0.174052313	1.87063219	0.06139608	0.739605822	zgc:101583	zgc:101583	ENSDARG00000026682
100149766	9.746098405	-0.348260343	0.186531779	-1.867029544	0.061897462	0.739624476	tropomodulin 1	tmod1	ENSDARG00000078318
100004603	27.85816097	0.299213355	0.160642357	1.862605609	0.062517775	0.739624476	si:ch73-14h1.2	si:ch73-14h1.2	NA
100003846	180.1347422	0.200807402	0.107760454	1.863460979	0.062397438	0.739624476	ring finger protein 25	rnf25	ENSDARG00000027182
338307	175.9402217	-0.210462372	0.113176509	-1.859594132	0.06294297	0.739624476	finTRIM family, member 82	ftr82	ENSDARG00000055647
402972	236.143844	-0.208095353	0.111738729	-1.862338646	0.062555371	0.739624476	serine/arginine-rich splicing factor 7a	srsf7a	ENSDARG00000035325
564608	11.26791181	0.347586979	0.186402354	1.864713458	0.062221579	0.739624476	transmembrane protein 198b	tmem198b	ENSDARG00000034685
557435	32.46867739	0.337981665	0.181405112	1.863131974	0.062443701	0.739624476	Ras association (RalGDS/AF-6) and pleckstrin homology domains 1a	raph1a	ENSDARG00000006301
563976	145.0084258	0.177647019	0.095166725	1.866692573	0.061944531	0.739624476	WAS/WASL interacting protein family, member 2a	wipf2a	ENSDARG00000045298
100001615	137.2272853	-0.213284812	0.114306847	-1.865897077	0.062055767	0.739624476	suppressor of fused homolog (Drosophila)	sufu	ENSDARG00000056801
559348	160.5946406	0.244447956	0.130848439	1.868176333	0.061737496	0.739624476	spectrin repeat containing, nuclear envelope 2b	syne2b	NA
562935	63.16127891	0.339870342	0.182623245	1.86104645	0.062737617	0.739624476	si:dkey-4p15.3	si:dkey-4p15.3	ENSDARG00000037403
100003383	29.70855489	-0.296026348	0.158723235	-1.865047346	0.062174768	0.739624476	phosphomevalonate kinase	pmvk	ENSDARG00000070798
554836	134.7644602	-0.311548098	0.167047179	-1.865030578	0.062177118	0.739624476	cryptochrome circadian clock 1ab	cry1ab	ENSDARG00000011583
558650	139.8084278	-0.268194174	0.143605842	-1.867571471	0.061821826	0.739624476	plasmolipin	pllp	ENSDARG00000062756
393617	81.38811778	-0.271340687	0.145628372	-1.863240542	0.062428431	0.739624476	N-acetyltransferase 10	nat10	ENSDARG00000054259
100331130	18.18475096	0.338669059	0.181792272	1.862945295	0.062469963	0.739624476	F-box and leucine-rich repeat protein 20	fbxl20	ENSDARG00000075567
101885652	115.9022126	-0.286254244	0.153915539	-1.859813803	0.062911874	0.739624476	epiplakin 1	eppk1	ENSDARG00000096359
561007	319.4066248	0.220143519	0.118299779	1.860895428	0.062758946	0.739624476	pyruvate dehydrogenase kinase, isozyme 4	pdk4	NA
399482	95.07795785	-0.265261444	0.142508336	-1.861374926	0.062691249	0.739624476	actin related protein 2/3 complex, subunit 5B	arpc5b	ENSDARG00000019062
562048	53.96864534	0.311661617	0.167098074	1.865141891	0.062161518	0.739624476	human immunodeficiency virus type I enhancer binding protein 2a	hivep2a	ENSDARG00000039987
564475	192.1683617	-0.348566945	0.187022921	-1.863765912	0.062354585	0.739624476	cytochrome P450, family 39, subfamily A, polypeptide 1	cyp39a1	ENSDARG00000017982
664766	1005.20796	-0.149898192	0.080241617	-1.868085394	0.061750169	0.739624476	zgc:123105	zgc:123105	ENSDARG00000003127
503734	17.21105436	-0.332793229	0.178919281	-1.860018812	0.062882864	0.739624476	si:dkey-19a16.2	si:dkey-19a16.2	ENSDARG00000058794
447871	14.12629988	-0.340488849	0.182066113	-1.870138513	0.061464586	0.739624476	transmembrane protein 14Cb	tmem14cb	ENSDARG00000079272
798252	209.2215426	0.280635356	0.150192047	1.868510096	0.061691004	0.739624476	si:ch1073-89b12.1	si:ch1073-89b12.1	ENSDARG00000058108
100534805	19.32753152	-0.34152943	0.183562316	-1.860563957	0.062805779	0.739624476	translational activator of cytochrome c oxidase 1-like	LOC100534805	ENSDARG00000100552
100000559	167.6268141	0.231147429	0.124372567	1.858508143	0.063096888	0.740733657	vitamin K epoxide reductase complex, subunit 1	vkorc1	ENSDARG00000086183
100000855	22.32057206	0.314441293	0.169318953	1.857094484	0.063297713	0.741820324	family with sequence similarity 173, member A	fam173a	ENSDARG00000041223
553061	97.51225855	0.212893837	0.114668751	1.856598551	0.06336829	0.741820324	component of oligomeric golgi complex 3	cog3	ENSDARG00000101999
100003278	16.65142996	0.347123057	0.186955672	1.856713155	0.063351975	0.741820324	calcium channel, voltage-dependent, gamma subunit 7b	cacng7b	ENSDARG00000070624
450065	22.68953608	-0.323752245	0.174498785	-1.855326648	0.063549595	0.743243572	CDKN2A interacting protein	cdkn2aip	ENSDARG00000035853
368664	59.80236981	-0.26015237	0.140765726	-1.848122959	0.064584557	0.743469222	protein arginine methyltransferase 5	prmt5	ENSDARG00000079605
324244	21.77823388	-0.34173865	0.184833331	-1.848901647	0.064472016	0.743469222	tropomyosin 4b	tpm4b	ENSDARG00000019128
560729	122.9651087	0.212456227	0.114856418	1.849754936	0.064348879	0.743469222	protein phosphatase 6, regulatory subunit 2a	ppp6r2a	ENSDARG00000045540
561895	25.7668439	0.317986709	0.171627189	1.852775841	0.063914494	0.743469222	sema domain, immunoglobulin domain (Ig), transmembrane domain (TM) and short cytoplasmic domain, (semaphorin) 4C	sema4c	ENSDARG00000079611
541537	140.0713963	0.232062493	0.125241933	1.852913696	0.06389473	0.743469222	apolipoprotein O-like	apool	ENSDARG00000039374
415193	157.8941732	-0.197753577	0.106634799	-1.854493831	0.063668542	0.743469222	autophagy related 4C, cysteine peptidase	atg4c	ENSDARG00000044373
406716	175.3957594	-0.184386819	0.099674179	-1.849895524	0.064328609	0.743469222	zinc finger, RAN-binding domain containing 2	zranb2	ENSDARG00000044332
393444	14.49793527	-0.340579692	0.18427583	-1.848205987	0.06457255	0.743469222	phosphorylase, glycogen, muscle b	pygmb	ENSDARG00000013317
560924	14.41925896	0.345637209	0.186759027	1.850712196	0.064210968	0.743469222	dysferlin, limb girdle muscular dystrophy 2B (autosomal recessive)	dysf	ENSDARG00000007370
100000577	188.8333784	-0.220614188	0.119117917	-1.852065531	0.064016413	0.743469222	protein phosphatase 1, regulatory (inhibitor) subunit 14Bb	ppp1r14bb	ENSDARG00000030161
317644	114.1457227	-0.320747129	0.173210828	-1.851772969	0.064058431	0.743469222	nucleolar protein interacting with the FHA domain of MKI67	nifk	ENSDARG00000040666
100149942	25.78273026	-0.301063782	0.162568058	-1.851924577	0.064036654	0.743469222	TAF4A RNA polymerase II, TATA box binding protein (TBP)-associated factor	taf4a	ENSDARG00000068192
777750	158.2733418	0.217168907	0.117489733	1.848407538	0.064543409	0.743469222	endothelin converting enzyme 1	ece1	ENSDARG00000061737
406533	402.3790165	-0.175558798	0.094840835	-1.851088696	0.064156794	0.743469222	casein kinase 1, delta b	csnk1db	ENSDARG00000006125
406703	455.0693485	-0.224204947	0.121141547	-1.8507684	0.064202879	0.743469222	glutathione S-transferase, alpha tandem duplicate 1	gsta.1	ENSDARG00000090228
100330411	46.4128818	0.28898975	0.156048094	1.85192745	0.064036242	0.743469222	adaptor-related protein complex 1, mu 1 subunit	ap1m1	ENSDARG00000096249
58089	95.39740037	0.227283409	0.122940709	1.848723752	0.064497712	0.743469222	transient receptor potential cation channel, subfamily C, member 4 associated protein b	trpc4apb	ENSDARG00000020647
394170	2261.649977	0.166363588	0.090127601	1.845867265	0.064911481	0.746280408	NME/NM23 nucleoside diphosphate kinase 4	nme4	ENSDARG00000088390
30418	107.2627102	-0.243051456	0.131721038	-1.84519845	0.065008676	0.746280408	nuclear receptor subfamily 2, group F, member 1a	nr2f1a	ENSDARG00000052695
563601	29.15109551	0.327714616	0.177568861	1.845563537	0.064955605	0.746280408	transmembrane 4 L six family member 18	tm4sf18	ENSDARG00000060668
406810	99.47715126	-0.267252926	0.145104009	-1.841802494	0.065504045	0.746310563	pre-mRNA processing factor 38B	prpf38b	ENSDARG00000053101
100330945	10.1139303	0.343954867	0.186533152	1.843934247	0.065192723	0.746310563	ATPase, class I, type 8B, member 5a	atp8b5a	ENSDARG00000062040
562066	18.37155467	0.327201326	0.177649183	1.841839749	0.065498594	0.746310563	leucine rich repeat and sterile alpha motif containing 1	lrsam1	ENSDARG00000060683
553796	25.39454151	-0.307082589	0.166891318	-1.840015357	0.065765983	0.746310563	ADP-ribosylation factor-like 6 interacting protein 4	arl6ip4	ENSDARG00000105036
100329477	40.61674228	-0.342131288	0.185488015	-1.844492693	0.06511137	0.746310563	solute carrier family 12 member 2-like	LOC100329477	NA
406709	13.67062139	0.343891083	0.186895178	1.840021161	0.065765131	0.746310563	family with sequence similarity 136, member A	fam136a	NA
100329277	19.89050402	-0.314811034	0.170822125	-1.842917211	0.065341099	0.746310563	si:ch73-308l14.2	si:ch73-308l14.2	ENSDARG00000087555
402983	347.0708389	-0.226035616	0.122855776	-1.83984526	0.065790959	0.746310563	transcription elongation factor A (SII), 3	tcea3	ENSDARG00000004724
368327	43.57414329	0.323588966	0.175825883	1.840394373	0.065710359	0.746310563	dpy-19-like 1, like (H. sapiens)	dpy19l1l	ENSDARG00000069995
553223	18.00959985	-0.342954253	0.186094676	-1.842902012	0.065343319	0.746310563	HCLS1 binding protein 3	hs1bp3	ENSDARG00000034222
436657	68.49861015	0.222807469	0.120964337	1.841926918	0.065485841	0.746310563	cleavage and polyadenylation specific factor 2	cpsf2	ENSDARG00000028971
553506	494.9315122	-0.192689025	0.10451401	-1.843666938	0.065231694	0.746310563	nuclear casein kinase and cyclin-dependent kinase substrate 1b	nucks1b	ENSDARG00000012777
445147	36.21552482	-0.341014825	0.185189415	-1.841437991	0.0655574	0.746310563	RNA binding motif, single stranded interacting protein 2b	rbms2b	ENSDARG00000056150
100331274	92.22991918	0.284979835	0.155015723	1.838393094	0.066004502	0.747370358	itchy E3 ubiquitin protein ligase a	itcha	ENSDARG00000074903
557744	20.92171327	-0.319035516	0.173521179	-1.838596983	0.065974485	0.747370358	TBC1 domain family, member 14	tbc1d14	ENSDARG00000003520
406760	730.8682705	-0.24362815	0.133805951	-1.820757208	0.068643772	0.753955981	eukaryotic translation initiation factor 4A, isoform 2	eif4a2	ENSDARG00000016477
796902	240.711835	-0.323233827	0.176371085	-1.832691717	0.06684843	0.753955981	si:ch211-106k21.5	si:ch211-106k21.5	NA
570654	207.3117577	-0.231107344	0.126740767	-1.823464929	0.068233004	0.753955981	si:dkey-97a13.6	si:dkey-97a13.6	ENSDARG00000012600
101886712	10.61710341	-0.340357477	0.186806753	-1.821976302	0.068458581	0.753955981	uncharacterized LOC101886712	LOC101886712	NA
407646	4569.706396	-0.130670817	0.071311573	-1.832392868	0.06689291	0.753955981	transcobalamin II	tcn2	ENSDARG00000036481
555452	129.2634917	0.209790489	0.114395048	1.833912322	0.06666701	0.753955981	TAF1 RNA polymerase II, TATA box binding protein (TBP)-associated factor	taf1	ENSDARG00000035330
570222	116.5893021	0.22710777	0.124318543	1.826821351	0.067726635	0.753955981	plexin b1b	plxnb1b	ENSDARG00000017211
406704	74.40160467	0.23001106	0.126042844	1.82486409	0.068021541	0.753955981	spastic paraplegia 21 (autosomal recessive, Mast syndrome)	spg21	ENSDARG00000007760
797761	21.805695	-0.320637487	0.176103131	-1.820737001	0.068646845	0.753955981	si:dkey-23c22.9	si:dkey-23c22.9	NA
571355	10.05601192	0.335368106	0.183979697	1.822853885	0.068325524	0.753955981	adenosine monophosphate deaminase 2b	ampd2b	ENSDARG00000029952
386709	168.8085372	0.291699311	0.159563222	1.828111188	0.067532866	0.753955981	DnaJ (Hsp40) homolog, subfamily B, member 11	dnajb11	ENSDARG00000015088
393894	47.86255464	0.282592152	0.154900605	1.824345047	0.068099924	0.753955981	phosphatidylinositol transfer protein, beta	pitpnb	ENSDARG00000036005
557240	197.2806365	0.260750998	0.142475926	1.830140748	0.067228895	0.753955981	gamma-glutamyl carboxylase	ggcx	ENSDARG00000067805
569793	34.01389993	-0.300305981	0.164887009	-1.821283446	0.068563781	0.753955981	NADH dehydrogenase (ubiquinone) 1 alpha subcomplex, 9b	ndufa9b	NA
798622	179.2447443	-0.163771369	0.089615395	-1.827491454	0.06762591	0.753955981	golgin A7	golga7	ENSDARG00000057676
560478	99.85975855	0.226609652	0.124308152	1.822966949	0.068308397	0.753955981	solute carrier family 25 (S-adenosylmethionine carrier), member 26	slc25a26	ENSDARG00000058208
556288	74.8291138	0.274141944	0.150174584	1.82548829	0.067927377	0.753955981	F-box protein 28	fbxo28	ENSDARG00000027159
100170828	26.27720004	0.315451539	0.17206068	1.833373781	0.066747004	0.753955981	tripartite motif containing 105	trim105	ENSDARG00000099885
327491	56.52369355	-0.280382393	0.152957825	-1.833069957	0.066792168	0.753955981	replication protein A1	rpa1	ENSDARG00000003938
394109	74.64016221	-0.231405257	0.126373544	-1.831121051	0.067082477	0.753955981	dystrobrevin binding protein 1a	dtnbp1a	ENSDARG00000055115
795685	196.4074135	0.315031979	0.172936828	1.821659291	0.068506699	0.753955981	glutaminyl-peptide cyclotransferase	qpct	ENSDARG00000089717
30445	301.5524981	-0.295967918	0.162494017	-1.821408095	0.068544846	0.753955981	bromodomain containing 2a	brd2a	ENSDARG00000022280
767634	87.55407948	0.237272798	0.129956745	1.825782867	0.067882975	0.753955981	MAP/microtubule affinity-regulating kinase 3b	mark3b	ENSDARG00000026630
569329	180.1675547	-0.226333486	0.123649474	-1.830444389	0.067183515	0.753955981	feline leukemia virus subgroup C cellular receptor family, member 2b	flvcr2b	ENSDARG00000031506
553401	1430.900409	0.15225829	0.083351742	1.826695958	0.067745496	0.753955981	hydroxyacyl-CoA dehydrogenase/3-ketoacyl-CoA thiolase/enoyl-CoA hydratase (trifunctional protein), alpha subunit a	hadhaa	ENSDARG00000057128
768144	34.47369298	-0.300138674	0.164293989	-1.826839044	0.067723973	0.753955981	actin filament associated protein 1-like 1b	afap1l1b	ENSDARG00000056453
568845	11.68131324	-0.334614902	0.183649914	-1.822025911	0.068451054	0.753955981	si:ch211-12m10.1	si:ch211-12m10.1	ENSDARG00000011171
570019	82.86769274	-0.306515138	0.168222398	-1.822082799	0.068442423	0.753955981	si:ch211-247j9.1	si:ch211-247j9.1	ENSDARG00000079283
560756	70.25477385	-0.306985909	0.167953135	-1.827806967	0.067578527	0.753955981	zinc finger protein 346	znf346	ENSDARG00000060695
560275	48.18095805	-0.308274982	0.169275951	-1.821138684	0.068585778	0.753955981	NUAK family, SNF1-like kinase, 2	nuak2	ENSDARG00000063661
393805	137.6187331	-0.312346533	0.171586578	-1.82034362	0.068706693	0.753955981	MID1 interacting protein 1b	mid1ip1b	ENSDARG00000019302
568170	17.42684693	0.332624047	0.181964722	1.827958974	0.067555709	0.753955981	epidermal growth factor receptor pathway substrate 15-like 1a	eps15l1a	ENSDARG00000042670
436821	39.70544994	-0.269932305	0.148267806	-1.820572607	0.06867185	0.753955981	TAF11 RNA polymerase II, TATA box binding protein (TBP)-associated factor	taf11	ENSDARG00000037855
445283	98.60549232	0.274098361	0.15012017	1.825859655	0.067871405	0.753955981	cytokine induced apoptosis inhibitor 1	ciapin1	ENSDARG00000045733
550460	150.8238737	0.25892094	0.141768083	1.826369768	0.067794583	0.753955981	hexosaminidase A (alpha polypeptide)	hexa	ENSDARG00000052113
557812	44.1146356	-0.332955827	0.183244688	-1.817001247	0.069216922	0.754895165	family with sequence similarity 184, member B	fam184b	ENSDARG00000055099
798771	27.43519883	0.29258053	0.160878639	1.818641258	0.068966179	0.754895165	myocyte enhancer factor 2cb	mef2cb	ENSDARG00000009418
557725	35.68438977	-0.266944036	0.146870451	-1.817547598	0.069133307	0.754895165	tRNA-yW synthesizing protein 5	tyw5	ENSDARG00000069672
557200	24.17712507	0.302634972	0.166553631	1.817042171	0.069210656	0.754895165	LIM and calponin homology domains 1b	limch1b	ENSDARG00000103774
322221	882.8084336	0.114888434	0.063172635	1.818642424	0.068966001	0.754895165	actinin, alpha 4	actn4	NA
563642	88.11192928	-0.314462663	0.1729629	-1.818093145	0.069049898	0.754895165	serine dehydratase-like	sdsl	ENSDARG00000074698
553240	22.74165277	-0.312213934	0.171717849	-1.818179857	0.069036648	0.754895165	RNA binding motif protein, X-linked 2	rbmx2	ENSDARG00000044380
563560	11.47911746	0.339271546	0.186764104	1.816577916	0.069281767	0.75494073	inhibitor of kappa light polypeptide gene enhancer in B-cells, kinase beta	ikbkb	ENSDARG00000079123
58024	10.92268299	-0.338647595	0.186554655	-1.81527282	0.069481994	0.75579889	coilin p80	coil	ENSDARG00000040070
553571	65.89505702	-0.311295799	0.171471096	-1.815441827	0.069456038	0.75579889	TP53 regulating kinase	tp53rk	ENSDARG00000090821
324307	198.0221886	0.197658617	0.109057179	1.812431041	0.06991962	0.757249568	ATPase, H+ transporting, lysosomal V0 subunit a1a	atp6v0a1a	ENSDARG00000020847
393584	114.8854013	0.2626084	0.144847117	1.813003981	0.069831207	0.757249568	myotubularin related protein 4	mtmr4	ENSDARG00000101246
553804	98.6638172	-0.215449516	0.118867342	-1.812520694	0.069905779	0.757249568	methylmalonyl CoA epimerase	mcee	ENSDARG00000045428
564005	160.7005348	0.215816644	0.119045749	1.812888289	0.069849053	0.757249568	collagen, type VI, alpha 4a	col6a4a	ENSDARG00000079752
100001114	15.80488723	0.334586098	0.184476655	1.813704283	0.069723265	0.757249568	microtubule-associated protein 4-like	LOC100001114	ENSDARG00000101687
101882378	13.45361392	-0.333195553	0.184056346	-1.810291036	0.070250666	0.758058842	uncharacterized LOC101882378	LOC101882378	NA
560773	500.9389571	0.216560465	0.119584027	1.810948087	0.070148888	0.758058842	LON peptidase N-terminal domain and ring finger 1	lonrf1	ENSDARG00000075048
403045	24.36646141	-0.327525457	0.180903488	-1.810498296	0.070218548	0.758058842	epidermal growth factor	egf	ENSDARG00000052739
570574	11.90000552	-0.338394278	0.186943995	-1.810137191	0.070274515	0.758058842	si:dkey-84k17.2	si:dkey-84k17.2	ENSDARG00000091366
406447	260.1969279	-0.216108342	0.119398212	-1.809979724	0.070298931	0.758058842	high mobility group AT-hook 1a	hmga1a	ENSDARG00000028335
323700	44.271633	0.263072466	0.145470975	1.808418943	0.070541322	0.760014034	serine/arginine-rich splicing factor 2b	srsf2b	ENSDARG00000103893
101882126	17.50856788	0.332719068	0.18405888	1.807677347	0.070656732	0.760598941	cytochrome P450, family 2, subfamily AA, polypeptide 7	cyp2aa7	NA
100001560	136.7030494	-0.233125391	0.129211888	-1.804210079	0.07119838	0.763651601	si:dkey-9i23.8	si:dkey-9i23.8	ENSDARG00000095407
406553	236.4361161	0.172537977	0.09557236	1.805312522	0.071025791	0.763651601	kelch domain containing 3	klhdc3	NA
445032	184.6818577	0.333570672	0.184916494	1.803898961	0.071247148	0.763651601	zgc:92745	zgc:92745	ENSDARG00000043173
406409	2996.317664	-0.157840663	0.087451627	-1.804891086	0.071091727	0.763651601	cytochrome b5 type A (microsomal)	cyb5a	ENSDARG00000098589
796087	26.34715634	-0.301069626	0.16683373	-1.804608854	0.071135912	0.763651601	topoisomerase I binding, arginine/serine-rich b	toporsb	ENSDARG00000105028
777765	563.7622198	0.298526149	0.16572636	1.801319656	0.071652511	0.766675711	glycerol kinase 5 (putative)	gk5	ENSDARG00000062864
100038774	127.9795583	0.258850007	0.143675336	1.801631474	0.071603406	0.766675711	si:dkey-251i10.1	si:dkey-251i10.1	ENSDARG00000042521
140815	484.1846863	-0.29789885	0.165434309	-1.800707796	0.071748948	0.766789444	CCAAT/enhancer binding protein (C/EBP), alpha	cebpa	ENSDARG00000036074
103911562	46.4125783	-0.254176752	0.141217546	-1.799894976	0.071877223	0.766789444	NA	NA	NA
323683	62.39282958	0.253070244	0.140618806	1.799689895	0.071909618	0.766789444	zinc finger, CCHC domain containing 11	zcchc11	NA
101886483	85.83497806	-0.331713624	0.18428265	-1.800026344	0.071856479	0.766789444	cadherin-related family member 5b	cdhr5b	NA
368614	38.22785926	0.25034645	0.139229523	1.79808452	0.072163615	0.768839062	si:busm1-48c11.3	si:busm1-48c11.3	ENSDARG00000103716
325119	21.86053207	-0.335822433	0.186959336	-1.796232487	0.07245755	0.770827433	ubiquitin carboxyl-terminal esterase L1 (ubiquitin thiolesterase)	uchl1	ENSDARG00000026871
795408	22.12367296	0.323279939	0.179987119	1.796128191	0.072474132	0.770827433	transmembrane protein 94	tmem94	ENSDARG00000074506
793952	99.93406939	0.212389694	0.118312793	1.795154079	0.072629154	0.771816566	si:dkey-253i9.4	si:dkey-253i9.4	ENSDARG00000061459
402878	434.3541815	-0.228086037	0.12718151	-1.79338991	0.0729106	0.772827517	membrane protein, palmitoylated 6a (MAGUK p55 subfamily member 6)	mpp6a	ENSDARG00000056892
326033	25.63019294	-0.334533393	0.18646253	-1.794105193	0.07279638	0.772827517	zgc:56622	zgc:56622	ENSDARG00000099728
494030	835.8617814	0.270715865	0.150933305	1.793612512	0.072875038	0.772827517	lon peptidase 2, peroxisomal	lonp2	ENSDARG00000101438
566376	18.31042393	0.321030119	0.17909062	1.792556856	0.07304381	0.773580575	zgc:172136	zgc:172136	ENSDARG00000078741
566632	137.4247095	0.17414763	0.097174541	1.79211168	0.073115078	0.773658866	mediator complex subunit 12	med12	ENSDARG00000103953
767695	82.55718139	-0.292246026	0.163107909	-1.791734251	0.073175545	0.773658866	zgc:153372	zgc:153372	ENSDARG00000068967
407086	26.2525203	0.323965459	0.181186949	1.788017628	0.073773164	0.774647849	jun B proto-oncogene a	junba	ENSDARG00000074378
100000140	12.29255024	-0.330718601	0.184802601	-1.789577628	0.073521838	0.774647849	si:dkey-225f5.5	si:dkey-225f5.5	ENSDARG00000055813
322008	30.7289443	0.277574607	0.155235583	1.788086222	0.073762098	0.774647849	potassium channel tetramerization domain containing 5a	kctd5a	ENSDARG00000015722
796425	15.53980008	0.319604508	0.17878733	1.787623917	0.073836704	0.774647849	caspase recruitment domain family, member 9	card9	ENSDARG00000067672
445131	46.73879976	-0.258223551	0.14440673	-1.7881684	0.073748843	0.774647849	bolA family member 3	bola3	ENSDARG00000098130
794824	142.5055839	-0.307987188	0.17223372	-1.788193324	0.073744823	0.774647849	si:ch211-24o10.6	si:ch211-24o10.6	ENSDARG00000088251
100149157	60.28285473	-0.27452573	0.153415399	-1.789427479	0.073545997	0.774647849	si:dkey-175a17.5, pseudogene	si:dkey-175a17.5p	NA
100004252	63.03662923	0.303486452	0.169523633	1.790230938	0.073416793	0.774647849	Rho GTPase activating protein 18	arhgap18	ENSDARG00000074740
777617	22.71696003	-0.32320577	0.180809524	-1.787548374	0.073848901	0.774647849	protein-glucosylgalactosylhydroxylysine glucosidase	pgghg	ENSDARG00000014311
561967	7285.957338	0.190592185	0.106637883	1.787284029	0.073891594	0.774647849	si:ch211-93f2.1	si:ch211-93f2.1	NA
562304	2034.566739	0.149518514	0.083729616	1.785730319	0.074142934	0.775144234	cytochrome P450, family 2, subfamily k, polypeptide 19	cyp2k19	NA
100007028	570.22003	-0.209619057	0.117454478	-1.784683391	0.074312687	0.775144234	si:dkey-16i5.8	si:dkey-16i5.8	NA
407612	214.8704856	-0.183314912	0.102704507	-1.784877008	0.074281269	0.775144234	transmembrane protein 106A	tmem106a	ENSDARG00000045075
100004411	241.2604827	0.238934345	0.133790351	1.785886229	0.074117681	0.775144234	coagulation factor IX-like	LOC100004411	ENSDARG00000011463
406774	180.8745187	0.23028644	0.129033287	1.784705679	0.074309069	0.775144234	Sec23 homolog A, COPII coat complex component	sec23a	ENSDARG00000104230
569577	33.50651169	-0.288830438	0.161792866	-1.785186479	0.074231074	0.775144234	si:ch211-262h13.3	si:ch211-262h13.3	ENSDARG00000070898
559564	94.17639801	0.285464923	0.160026094	1.783864851	0.074445629	0.775880572	eukaryotic translation initiation factor 2-alpha kinase 3	eif2ak3	ENSDARG00000062139
30370	32.33165612	-0.294011611	0.165147592	-1.780296078	0.075027519	0.777387545	frizzled class receptor 2	fzd2	ENSDARG00000054438
567720	27.31464675	-0.309170041	0.173605522	-1.780876765	0.074932585	0.777387545	iduronidase, alpha-L-	idua	ENSDARG00000062904
100002938	170.8436768	0.224762109	0.126242899	1.78039407	0.075011492	0.777387545	CDC42 effector protein (Rho GTPase binding) 4b	cdc42ep4b	ENSDARG00000045036
562780	21.7466735	0.314706633	0.176578823	1.782244485	0.074709371	0.777387545	striatin, calmodulin binding protein 4	strn4	ENSDARG00000102902
504109	11.3783331	-0.329541215	0.185012694	-1.781181652	0.07488278	0.777387545	solute carrier family 36 (proton/amino acid symporter), member 4	slc36a4	ENSDARG00000039661
100002269	44.35067185	-0.280481616	0.157501733	-1.780816065	0.074942504	0.777387545	zinc finger protein 292a	znf292a	ENSDARG00000016763
799520	28.62177858	0.292392109	0.164084821	1.781957079	0.074756231	0.777387545	MOB kinase activator 2	LOC799520	NA
100002601	11.98146721	0.332584464	0.186905985	1.779421153	0.075170741	0.777576643	DEAQ box RNA-dependent ATPase 1	dqx1	ENSDARG00000059455
322358	1302.53244	-0.220132043	0.123698	-1.779592577	0.075142662	0.777576643	hepatocyte nuclear factor 4, alpha	hnf4a	ENSDARG00000021494
571965	30.36998168	0.300439123	0.169065472	1.777057838	0.075558724	0.77790855	protein kinase N2	pkn2	ENSDARG00000101983
100334178	59.21879603	0.236601077	0.133449318	1.772965804	0.076234373	0.77790855	E3 ubiquitin-protein ligase RNF31	LOC100334178	ENSDARG00000090770
260439	633.9222346	0.119214329	0.067230019	1.773230626	0.076190499	0.77790855	coatomer protein complex, subunit alpha	copa	ENSDARG00000004173
100007431	3005.443503	-0.227501418	0.128152427	-1.775240809	0.075858134	0.77790855	zgc:172051	zgc:172051	ENSDARG00000086569
557073	121.5364879	0.317570873	0.17897537	1.774383106	0.075999802	0.77790855	cell death-inducing p53 target 1	cdip1	ENSDARG00000076118
565477	38.58784912	-0.327849515	0.185016928	-1.771997397	0.076394989	0.77790855	coiled-coil domain containing 125	ccdc125	ENSDARG00000056477
100003654	18.01003969	-0.328541774	0.185274079	-1.773274362	0.076183255	0.77790855	si:dkey-58f10.11	si:dkey-58f10.11	ENSDARG00000094935
559240	94.44013961	0.247427727	0.139180086	1.777752358	0.075444536	0.77790855	glucosidase, beta (bile acid) 2	gba2	ENSDARG00000061472
393275	88.58248333	-0.305976764	0.17270747	-1.771647544	0.076453082	0.77790855	DnaJ (Hsp40) homolog, subfamily B, member 6b	dnajb6b	ENSDARG00000020953
795505	73.91811019	0.21031828	0.118655732	1.772508381	0.076310205	0.77790855	epidermal growth factor receptor pathway substrate 15	eps15	ENSDARG00000078216
445227	195.2571046	-0.241403366	0.136211399	-1.772269924	0.076349761	0.77790855	interferon-related developmental regulator 2	ifrd2	ENSDARG00000036811
558116	46.39663839	-0.289808236	0.163088465	-1.777000205	0.075568206	0.77790855	zgc:174888	zgc:174888	ENSDARG00000077176
798347	259.8255823	-0.173825958	0.097953176	-1.77458216	0.075966905	0.77790855	tripeptidyl peptidase I	tpp1	ENSDARG00000042793
550474	55.95872391	-0.230391652	0.129818064	-1.774727224	0.075942938	0.77790855	brain and reproductive organ-expressed protein	bre	ENSDARG00000038863
564377	200.210196	0.168520649	0.09485836	1.776550324	0.075642255	0.77790855	si:ch1073-205c8.3	si:ch1073-205c8.3	ENSDARG00000101521
619201	23.50661238	0.308614127	0.173519062	1.77856037	0.075311866	0.77790855	dispatched homolog 1 (Drosophila)	disp1	ENSDARG00000044417
140818	15.6736512	0.323383426	0.181984506	1.776983291	0.075570989	0.77790855	protein tyrosine phosphatase, receptor type, A	ptpra	ENSDARG00000001769
393432	31.75681298	-0.313736808	0.177058183	-1.771941869	0.076404207	0.77790855	procollagen C-endopeptidase enhancer 2b	pcolce2b	ENSDARG00000055575
553781	340.5184889	0.169934399	0.095752235	1.774730368	0.075942419	0.77790855	zinc finger, MYND-type containing 11	zmynd11	ENSDARG00000057249
100329955	15.53480552	0.324060267	0.182503564	1.775638017	0.0757926	0.77790855	si:dkey-234i14.6	si:dkey-234i14.6	ENSDARG00000097790
571938	10.30387004	0.330677776	0.186769205	1.770515525	0.076641301	0.779186555	phospholipase D family, member 3	pld3	ENSDARG00000068199
30687	20.78388207	-0.32580955	0.184120639	-1.76954388	0.076803155	0.780194659	eph receptor A4, like	epha4l	ENSDARG00000010767
325488	89.05966138	-0.270637223	0.152977456	-1.769131419	0.076871946	0.780256519	mitogen-activated protein kinase kinase kinase 4	map3k4	ENSDARG00000104835
386772	72.16687157	-0.254224105	0.143764347	-1.768339025	0.077004243	0.780326389	recombination signal binding protein for immunoglobulin kappa J region a	rbpja	ENSDARG00000003398
101883946	10.65078679	0.310029555	0.175285996	1.768706928	0.076942796	0.780326389	si:rp71-1d10.6	si:rp71-1d10.6	NA
393315	39.24807838	-0.324672175	0.183700569	-1.76739886	0.077161454	0.781283264	cysteine conjugate-beta lyase 2	ccbl2	ENSDARG00000098222
566275	54.8826861	0.249921887	0.14144318	1.766941945	0.077237952	0.781422007	Rho GTPase activating protein 42a	arhgap42a	ENSDARG00000056619
101885345	20.93045446	0.324931202	0.184091952	1.765048384	0.077555634	0.781805027	uncharacterized LOC101885345	LOC101885345	NA
100001426	21.91818409	-0.328228618	0.185977045	-1.764887802	0.077582624	0.781805027	cytochrome P450, family 2, subfamily k, polypeptide 31	cyp2k31	ENSDARG00000009874
30637	113.208853	0.202345557	0.1147263	1.763724245	0.077778417	0.781805027	MDM2 oncogene, E3 ubiquitin protein ligase	mdm2	ENSDARG00000033443
336598	710.4415751	0.235412488	0.133399221	1.764721613	0.077610564	0.781805027	HECT and RLD domain containing E3 ubiquitin protein ligase family member 1	herc1	ENSDARG00000077901
641567	44.52512119	-0.307928585	0.174386327	-1.765783993	0.077432095	0.781805027	interferon-induced protein with tetratricopeptide repeats 8	ifit8	ENSDARG00000057173
556846	49.54202169	-0.254380661	0.144029822	-1.766166607	0.077367902	0.781805027	si:ch73-311h14.2	si:ch73-311h14.2	ENSDARG00000098999
560260	119.1812887	0.179662646	0.101863012	1.763767266	0.077771171	0.781805027	si:ch211-79l20.4	si:ch211-79l20.4	ENSDARG00000075824
562395	44.72958539	0.267550992	0.151658185	1.764171135	0.077703171	0.781805027	SH3KBP1 binding protein 1	shkbp1	ENSDARG00000105050
103910308	47.79977322	0.319943756	0.18149739	1.76280086	0.077934082	0.782106225	NA	NA	NA
100333318	86.2051086	0.266966887	0.151437782	1.762881651	0.077920452	0.782106225	cAMP responsive element binding protein 3-like 4	creb3l4	NA
447896	67.03100141	-0.276813557	0.15709074	-1.762125234	0.078048141	0.782619713	fucose mutarotase	fuom	ENSDARG00000039422
336426	207.423143	0.164789095	0.093561935	1.761283535	0.078190425	0.78341518	chromatin modifying protein 1B	chmp1b	ENSDARG00000099624
100003877	113.6960687	0.243620194	0.138361908	1.760746123	0.078281382	0.783695513	low density lipoprotein receptor-related protein 6	lrp6	NA
555316	128.6497301	0.297604779	0.169168291	1.759223181	0.078539608	0.785370336	Kin17 DNA and RNA binding protein	kin	ENSDARG00000045515
406766	223.2227615	-0.154525165	0.087852111	-1.758923753	0.07859046	0.785370336	charged multivesicular body protein 4Bb	chmp4bb	ENSDARG00000007323
568424	35.74401536	-0.302570959	0.172053559	-1.758585876	0.078647874	0.785370336	Ran GTPase activating protein 1b	rangap1b	ENSDARG00000056059
792710	47.07237059	-0.272868821	0.155191414	-1.758272669	0.078701126	0.785370336	BCL6 corepressor-like 1	bcorl1	ENSDARG00000077912
406711	13.01971942	0.328171118	0.186808448	1.756725252	0.078964651	0.787368685	growth hormone regulated TBC protein 1a	grtp1a	ENSDARG00000029936
557074	67.40924361	-0.219374357	0.124945115	-1.755765778	0.07912841	0.787443314	ELK3, ETS-domain protein	elk3	ENSDARG00000018688
569051	74.16365895	0.222441757	0.126706335	1.755569333	0.079161972	0.787443314	serpin peptidase inhibitor, clade B (ovalbumin), member 14	serpinb14	ENSDARG00000091801
393108	1931.543652	0.201029044	0.114501826	1.755684166	0.079142352	0.787443314	cytochrome P450, family 2, subfamily P, polypeptide 6	cyp2p6	ENSDARG00000042978
325758	51.83826483	0.273367585	0.155766638	1.754981612	0.079262453	0.787813072	si:ch211-105c13.3	si:ch211-105c13.3	ENSDARG00000089441
406377	57.95492774	0.247017423	0.140824668	1.754077802	0.079417177	0.788720947	5-azacytidine induced 2	azi2	NA
103909945	57.03915864	-0.289392941	0.165277446	-1.750952399	0.07995411	0.793420209	nuclear export mediator factor	nemf	NA
368511	35.26577802	0.277031614	0.158303977	1.749997818	0.08011869	0.794419906	transmembrane and ubiquitin-like domain containing 2	tmub2	ENSDARG00000056467
336797	283.2103058	0.233869353	0.13373924	1.7486966	0.080343478	0.796014524	stress-associated endoplasmic reticulum protein 1	serp1	ENSDARG00000099439
406299	727.6219834	0.214527833	0.122734199	1.747905917	0.08048032	0.796716176	succinate-CoA ligase, ADP-forming, beta subunit	sucla2	ENSDARG00000005359
795358	77.66596902	0.20613821	0.117958547	1.747547888	0.080542346	0.796716176	terminal uridylyltransferase 4-like	LOC795358	NA
327635	31.28238421	0.29630938	0.169646079	1.746632645	0.080701081	0.797087049	glucosamine (N-acetyl)-6-sulfatase (Sanfilippo disease IIID), b	gnsb	ENSDARG00000098296
566469	15.55645566	-0.326191048	0.186758467	-1.746593093	0.080707946	0.797087049	si:dkeyp-120h9.1	si:dkeyp-120h9.1	ENSDARG00000020278
321127	118.10436	-0.234845525	0.134495266	-1.746124845	0.080789261	0.797257381	DEAD (Asp-Glu-Ala-Asp) box polypeptide 18	ddx18	ENSDARG00000030789
450000	389.7813625	-0.179143756	0.102663576	-1.744959235	0.080991965	0.797992093	aminomethyltransferase	amt	ENSDARG00000010862
30679	1755.199549	-0.188948079	0.108264077	-1.745251837	0.080941042	0.797992093	prospero homeobox 1a	prox1a	ENSDARG00000055158
569375	61.24160518	-0.257003483	0.147402155	-1.743553088	0.08123705	0.799386325	echinoderm microtubule associated protein like 2	eml2	ENSDARG00000008808
569887	82.91808846	-0.208461835	0.119571291	-1.743410419	0.08126195	0.799386325	kelch domain containing 4	klhdc4	ENSDARG00000100206
494076	1172.611182	0.133691687	0.076706419	1.742900898	0.081350927	0.799629493	dehydrogenase E1 and transketolase domain containing 1	dhtkd1	ENSDARG00000016415
494154	34.63207563	-0.299300024	0.172782659	-1.732234161	0.083231879	0.799680638	LanC antibiotic synthetase component C-like 1 (bacterial)	lancl1	ENSDARG00000013741
100884140	248.6962209	0.173701558	0.099991931	1.737155753	0.082359683	0.799680638	desmoglein 2 like	dsg2l	ENSDARG00000076426
100148604	29.81935138	-0.304039077	0.175415448	-1.733251429	0.08305099	0.799680638	fizzy/cell division cycle 20 related 1b	fzr1b	ENSDARG00000022810
335049	87.37672297	-0.224123967	0.128844521	-1.739491631	0.081948323	0.799680638	EBNA1 binding protein 2	ebna1bp2	ENSDARG00000054980
568043	151.4834574	0.210927329	0.121523265	1.735695039	0.082617771	0.799680638	DEAH (Asp-Glu-Ala-His) box helicase 9	dhx9	ENSDARG00000079725
570311	47.72072153	-0.267783616	0.154163949	-1.737005426	0.082386213	0.799680638	calpain 10	capn10	ENSDARG00000076634
565405	156.17253	0.222904876	0.128384121	1.736234005	0.082522467	0.799680638	unkempt family zinc finger-like	unkl	ENSDARG00000037838
567995	71.60954433	0.218164755	0.125603622	1.736930441	0.082399449	0.799680638	F-box protein, helicase, 18	fbxo18	ENSDARG00000062983
563991	15.5903894	0.318493137	0.18358231	1.734879231	0.082762199	0.799680638	family with sequence similarity 60, member A	fam60a	ENSDARG00000032653
393957	34.23162533	0.261568021	0.150403054	1.739113762	0.082014754	0.799680638	serine/threonine kinase 38 like	stk38l	ENSDARG00000045482
559805	47.46429236	0.265840344	0.153420718	1.732753872	0.083139425	0.799680638	torsin family 2, member A	tor2a	ENSDARG00000100559
561769	51.13080057	-0.251958693	0.145332134	-1.733675046	0.082975757	0.799680638	si:dkey-276j7.1	si:dkey-276j7.1	ENSDARG00000090872
100149391	103.8622593	-0.231468855	0.133105128	-1.738992775	0.082036034	0.799680638	trinucleotide repeat containing 6C2	tnrc6c2	ENSDARG00000103851
378960	202.4985256	0.294547885	0.170192278	1.730677146	0.083509364	0.799680638	monoglyceride lipase	mgll	ENSDARG00000036820
415171	221.9576044	0.324275503	0.186625143	1.737576711	0.082285426	0.799680638	small nuclear ribonucleoprotein D3 polypeptide	snrpd3	ENSDARG00000013800
565759	52.43905812	-0.236944501	0.136416174	-1.736923804	0.082400621	0.799680638	interferon induced with helicase C domain 1	ifih1	ENSDARG00000018553
565711	28.84392344	0.323236224	0.185588898	1.741678663	0.081564688	0.799680638	transforming, acidic coiled-coil containing protein 1	tacc1	NA
335810	54.8057368	-0.249899963	0.143567547	-1.74064382	0.081746032	0.799680638	vacuolar protein sorting 36 homolog (S. cerevisiae)	vps36	ENSDARG00000057021
336839	549.8708437	-0.135402054	0.078105524	-1.733578466	0.082992904	0.799680638	cell division cycle 42	cdc42	ENSDARG00000044573
449836	21.34226221	-0.316119412	0.182667645	-1.730571455	0.083528227	0.799680638	FRA10A associated CGG repeat 1	fra10ac1	ENSDARG00000102615
793871	57.68269303	0.236496618	0.13637012	1.734226084	0.082877977	0.799680638	desumoylating isopeptidase 1b	desi1b	ENSDARG00000089529
100150256	79.93307937	-0.247171967	0.142520099	-1.734295511	0.082865664	0.799680638	si:dkey-21c1.1	si:dkey-21c1.1	ENSDARG00000096725
103908700	55.25784886	0.285142116	0.164598679	1.73234753	0.083211704	0.799680638	NA	NA	NA
664755	25.7393545	-0.306605219	0.176253219	-1.739572302	0.081934146	0.799680638	zgc:110045	zgc:110045	ENSDARG00000057141
352940	357.1471933	-0.134250401	0.077409628	-1.734285571	0.082867426	0.799680638	fibroblast growth factor receptor 2	fgfr2	ENSDARG00000058115
561493	18.10674384	0.308592124	0.17749046	1.738640627	0.082097996	0.799680638	Src homology 2 domain containing E	she	ENSDARG00000087956
568911	14.42458575	0.314949832	0.181960523	1.730869021	0.083475128	0.799680638	si:dkey-122a22.2	si:dkey-122a22.2	ENSDARG00000095821
334627	244.2890247	0.169055759	0.097323957	1.737041565	0.082379835	0.799680638	ubiquitin protein ligase E3 component n-recognin 5	ubr5	ENSDARG00000018192
568713	17.81763948	0.307535157	0.177657616	1.731055296	0.083441902	0.799680638	dermatan sulfate epimerase	dse	ENSDARG00000017988
570029	17.05372249	0.318494086	0.183866556	1.732202382	0.083237535	0.799680638	arrestin domain containing 1b	arrdc1b	ENSDARG00000079839
101883717	62.9798842	-0.264268117	0.152712035	-1.730499613	0.08354105	0.799680638	NA	NA	NA
797436	79.20531991	0.269873413	0.155427761	1.736326962	0.082506039	0.799680638	neutral cholesterol ester hydrolase 1-like	LOC797436	ENSDARG00000057230
447865	99.15395957	0.221501471	0.127879126	1.732115927	0.083252924	0.799680638	zgc:92481	zgc:92481	NA
556379	59.56453735	-0.282232136	0.161988062	-1.742302074	0.081455601	0.799680638	casein kinase 2, alpha prime polypeptide b	csnk2a2b	ENSDARG00000013582
437014	40.22715411	-0.320339152	0.185337262	-1.728412019	0.083914382	0.802636872	arginyl aminopeptidase (aminopeptidase B)	rnpep	ENSDARG00000012506
368671	64.69190845	0.292118865	0.169519604	1.723215825	0.084849503	0.802874142	homeobox and leucine zipper encoding a	homeza	ENSDARG00000054304
571638	38.66634127	-0.310159519	0.180146884	-1.721703496	0.085123244	0.802874142	si:dkey-167k11.5	si:dkey-167k11.5	ENSDARG00000030508
797252	22.50376493	-0.311689053	0.181166677	-1.720454655	0.08534983	0.802874142	EMI domain containing 1	emid1	NA
792527	11.27586509	0.321728182	0.186917969	1.721226611	0.085209711	0.802874142	inositol polyphosphate-4-phosphatase type I Ab	inpp4ab	ENSDARG00000070995
560596	23.66304164	-0.320110746	0.186096138	-1.720136435	0.085407644	0.802874142	tumor protein p63 regulated 1	tprg1	ENSDARG00000056026
560439	23.26934824	0.308553064	0.17915008	1.722316082	0.085012276	0.802874142	si:ch211-98n17.5	si:ch211-98n17.5	ENSDARG00000105641
402886	246.5988255	0.165590466	0.09625391	1.72035054	0.085368742	0.802874142	methylmalonic aciduria (cobalamin deficiency) cblD type, with homocystinuria	mmadhc	ENSDARG00000005870
569858	62.83383335	-0.26351803	0.153204373	-1.720042486	0.085424719	0.802874142	ATP-binding cassette, sub-family G (WHITE), member 2c	abcg2c	ENSDARG00000058574
100537074	67.22640492	-0.298813456	0.173420153	-1.723060734	0.084877543	0.802874142	glycogenin-1-like	LOC100537074	NA
566817	49.17522433	-0.320364734	0.185663598	-1.725511827	0.084435274	0.802874142	si:dkey-76k16.6	si:dkey-76k16.6	ENSDARG00000077481
101886015	36.34253739	0.289083059	0.168110295	1.719603546	0.085504531	0.802874142	uncharacterized LOC101886015	LOC101886015	NA
100144627	12.58495972	-0.301263472	0.174785146	-1.723621709	0.084776157	0.802874142	S100 calcium binding protein V1	s100v1	ENSDARG00000070427
563598	19.77213466	0.322578115	0.186744559	1.727376247	0.084100114	0.802874142	neurexin 3a	nrxn3a	NA
793902	633.4133562	-0.146188626	0.084973092	-1.720410813	0.085357793	0.802874142	si:ch73-288o11.5	si:ch73-288o11.5	ENSDARG00000097503
664764	37.06832253	0.307019993	0.178204525	1.722851832	0.084915323	0.802874142	ArfGAP with SH3 domain, ankyrin repeat and PH domain 3	asap3	NA
566742	36.59349319	-0.264061475	0.153019331	-1.725673963	0.084406085	0.802874142	peroxisomal biogenesis factor 11 beta	pex11b	ENSDARG00000069147
566269	15.92433049	0.316732395	0.18361829	1.724950143	0.084536458	0.802874142	zinc finger and BTB domain containing 10	zbtb10	ENSDARG00000077101
406724	80.90854757	-0.246138665	0.143133492	-1.719644101	0.085497155	0.802874142	zinc finger and BTB domain containing 2b	zbtb2b	ENSDARG00000028086
558848	45.64847397	0.31960005	0.185165755	1.726021365	0.084343569	0.802874142	unc-51 like autophagy activating kinase 1	ulk1b	ENSDARG00000074481
564476	23.47795794	-0.314749698	0.182935096	-1.720553929	0.0853318	0.802874142	zgc:193801	zgc:193801	ENSDARG00000076552
572703	19.57251394	-0.292398781	0.170064376	-1.719341746	0.085552163	0.802874142	EGF containing fibulin-like extracellular matrix protein 2b	efemp2b	ENSDARG00000020811
437020	143.152046	-0.233457698	0.135530064	-1.722552858	0.084969416	0.802874142	ubiquitin-conjugating enzyme E2B (RAD6 homolog)	ube2b	ENSDARG00000026035
553087	238.921172	0.2510113	0.145521021	1.724914369	0.084542906	0.802874142	nischarin	nisch	ENSDARG00000043077
323855	146.5263424	0.18989016	0.110290679	1.721724471	0.085119442	0.802874142	PRP6 pre-mRNA processing factor 6 homolog (S. cerevisiae)	prpf6	ENSDARG00000091367
407617	35.16280658	-0.322843518	0.187026031	-1.726195628	0.084312224	0.802874142	Ca++-dependent secretion activator 2	cadps2	NA
768186	23.97767092	-0.295873471	0.172188987	-1.718306593	0.085740707	0.803679043	zgc:153115	zgc:153115	ENSDARG00000069342
321485	72.31795795	-0.211300974	0.122980832	-1.718161849	0.085767098	0.803679043	TAF9 RNA polymerase II, TATA box binding protein (TBP)-associated factor	taf9	ENSDARG00000077870
321714	377.5835198	-0.21216414	0.123525905	-1.717567993	0.085875443	0.804088793	SET translocation (myeloid leukemia-associated) B	setb	ENSDARG00000003920
103909940	52.58690001	0.294668946	0.171617162	1.717013278	0.085976746	0.80443205	uncharacterized LOC103909940	LOC103909940	NA
100320914	35.4612255	0.295477895	0.172134727	1.716550172	0.086061393	0.804619068	SMC5-SMC6 complex localization factor 2	slf2	ENSDARG00000003328
767688	15.08084694	-0.308090055	0.179633548	-1.715103096	0.086326327	0.805885079	zgc:154040	zgc:154040	ENSDARG00000093006
555707	26.03585357	-0.277666654	0.161891762	-1.715137631	0.086319996	0.805885079	si:dkey-253d23.4	si:dkey-253d23.4	ENSDARG00000079762
100333323	32.52149083	0.286375623	0.167011816	1.714702769	0.086399736	0.80596575	sema domain, immunoglobulin domain (Ig), transmembrane domain (TM) and short cytoplasmic domain, (semaphorin) 4D	sema4d	ENSDARG00000067801
100002190	9.802412447	-0.320314458	0.186956151	-1.713313288	0.086654919	0.807435478	cytohesin 3a	cyth3a	ENSDARG00000007807
556445	90.95288686	0.311517285	0.181840105	1.713138504	0.086687062	0.807435478	glutaminase 2b (liver, mitochondrial)	gls2b	ENSDARG00000002917
564750	626.9641684	-0.239555157	0.139965134	-1.711534501	0.086982488	0.807798017	phosphatidylinositol 4-kinase type 2 beta	pi4k2b	ENSDARG00000013881
497399	11.75234108	-0.319222135	0.18698383	-1.707217864	0.087781566	0.807798017	leucine rich repeat containing 8 family, member Da	lrrc8da	ENSDARG00000103370
561089	379.0989404	0.315207069	0.184657224	1.706984769	0.087824883	0.807798017	si:ch211-240l19.5	si:ch211-240l19.5	ENSDARG00000039393
100000537	32.60864178	0.269658868	0.157863156	1.708181153	0.087602734	0.807798017	PR domain containing 4	prdm4	ENSDARG00000017366
57952	38.78407288	-0.280154432	0.164335242	-1.704773897	0.088236602	0.807798017	B-cell CLL/lymphoma 7A	bcl7a	ENSDARG00000052907
103911100	115.207698	0.232513701	0.136435417	1.7042034	0.088343094	0.807798017	uncharacterized LOC103911100	LOC103911100	NA
406297	104.5486034	-0.265987819	0.156080331	-1.704172576	0.088348851	0.807798017	dynein, light chain, LC8-type 1	dynll1	ENSDARG00000058454
553393	26.34972119	-0.275324806	0.161479324	-1.705015848	0.088191469	0.807798017	si:dkeyp-118h3.6	si:dkeyp-118h3.6	ENSDARG00000042025
794185	14.85761423	-0.319562372	0.186954312	-1.709307309	0.08739404	0.807798017	surfactant protein Ba	sftpba	NA
791915	352.6797305	-0.165740952	0.097148483	-1.706058063	0.08799727	0.807798017	ectonucleotide pyrophosphatase/phosphodiesterase 6	enpp6	ENSDARG00000040469
567560	45.84487536	0.254129953	0.149036205	1.705155829	0.088165366	0.807798017	mediator complex subunit 17	med17	NA
571773	83.0244072	0.265266907	0.15555823	1.705257939	0.088146328	0.807798017	lysophosphatidic acid receptor 6a	lpar6a	ENSDARG00000062552
447843	1013.603593	0.314792912	0.184638712	1.704912847	0.08821068	0.807798017	chymotrypsin-like	ctrl	ENSDARG00000068680
560753	4121.599626	0.186485167	0.109030524	1.710394119	0.087193018	0.807798017	triosephosphate isomerase 1b	tpi1b	ENSDARG00000040988
724012	32.36690967	-0.279595551	0.1635267	-1.709785313	0.08730558	0.807798017	MOB kinase activator 2b	mob2b	ENSDARG00000012005
323974	134.1222776	-0.183906151	0.107575593	-1.709552745	0.08734861	0.807798017	general transcription factor IIA, 1	gtf2a1	ENSDARG00000011000
406736	493.7238248	-0.197082865	0.115520078	-1.706048583	0.087999034	0.807798017	microsomal glutathione S-transferase 3a	mgst3a	ENSDARG00000102744
569434	19.79711762	-0.298045754	0.174699898	-1.706044234	0.087999844	0.807798017	Rho GTPase activating protein 32b	arhgap32b	ENSDARG00000074184
100535646	109.5213971	-0.276940908	0.16213172	-1.708122928	0.087613535	0.807798017	si:ch211-213a13.1	si:ch211-213a13.1	ENSDARG00000090600
556142	10.02992772	-0.319283195	0.186592146	-1.711128803	0.087057338	0.807798017	si:ch211-222k6.2	si:ch211-222k6.2	NA
101885358	124.1594882	-0.273515836	0.159922864	-1.710298506	0.087210688	0.807798017	uncharacterized LOC101885358	LOC101885358	NA
387006	27.27381555	0.294672098	0.172633226	1.706925746	0.087835855	0.807798017	si:dkey-226k3.4	si:dkey-226k3.4	ENSDARG00000090634
560944	13.16964057	0.319711276	0.187029697	1.709414505	0.087374196	0.807798017	phosphofructokinase, platelet a	pfkpa	ENSDARG00000028000
100318736	137.1803	-0.248781931	0.145276333	-1.712473911	0.086809368	0.807798017	WNK lysine deficient protein kinase 1a	wnk1a	ENSDARG00000078992
101885062	61.21337959	-0.239630356	0.14001649	-1.711443809	0.086999216	0.807798017	metalloproteinase inhibitor 3-like	LOC101885062	NA
393204	4075.35448	-0.241999828	0.142060832	-1.703494374	0.08847559	0.808193502	cytochrome P450, family 2, subfamily K, polypeptide 22	cyp2k22	ENSDARG00000040433
692329	272.9371641	0.236942651	0.139117714	1.703181034	0.088534195	0.808193502	phenylalanyl-tRNA synthetase, alpha subunit	farsa	ENSDARG00000098825
792506	82.70451591	-0.278645523	0.164009353	-1.698961178	0.089326499	0.808193502	zgc:172315	zgc:172315	ENSDARG00000091624
450011	171.9105474	-0.192255867	0.113144519	-1.699206187	0.089280341	0.808193502	translocator protein	tspo	ENSDARG00000026655
393715	3061.508385	-0.133940576	0.078714969	-1.701589649	0.088832319	0.808193502	ribosomal protein S26, like	rps26l	ENSDARG00000030408
393991	31.34405867	0.267321426	0.157097086	1.701631982	0.088824378	0.808193502	bromodomain and PHD finger containing, 1	brpf1	NA
777668	14.83585667	-0.309574899	0.182125244	-1.699791268	0.089170195	0.808193502	protein O-fucosyltransferase 2	pofut2	ENSDARG00000045175
100499491	5797.180143	-0.182623236	0.107495526	-1.698891498	0.089339629	0.808193502	RAMP-like triterpene glycoside receptor	rltgr	ENSDARG00000096533
436706	23.85910599	-0.310820053	0.182778159	-1.7005317	0.089030959	0.808193502	DnaJ (Hsp40) homolog, subfamily C, member 9	dnajc9	ENSDARG00000031293
100535360	27.93513554	0.316467228	0.186117666	1.700361035	0.089063036	0.808193502	si:ch211-201o1.1	si:ch211-201o1.1	ENSDARG00000088689
572485	288.7431832	-0.302979598	0.178274569	-1.699511038	0.089222937	0.808193502	si:dkey-71h2.2	si:dkey-71h2.2	ENSDARG00000043394
541496	17.15267858	-0.31160035	0.1834292	-1.698749981	0.089366302	0.808193502	tRNA methyltransferase 13 homolog (S. cerevisiae)	trmt13	ENSDARG00000102846
58073	216.1558494	-0.217410583	0.127869017	-1.70026006	0.08908202	0.808193502	frizzled class receptor 8a	fzd8a	ENSDARG00000045444
100136846	34.44322459	0.281086515	0.165311825	1.700341251	0.089066755	0.808193502	ankyrin repeat and sterile alpha motif domain containing 3	anks3	ENSDARG00000038557
100150934	94.16479252	0.212287822	0.12468706	1.702564988	0.088649507	0.808193502	fucokinase	fuk	ENSDARG00000032650
492761	76.2025809	0.223820677	0.131838012	1.697694564	0.089565424	0.808338903	transducin (beta)-like 3	tbl3	NA
373132	60.20112647	-0.283066534	0.166741995	-1.697631923	0.089577254	0.808338903	procollagen-proline, 2-oxoglutarate 4-dioxygenase (proline 4-hydroxylase), alpha polypeptide 2	p4ha2	ENSDARG00000010085
394102	224.1593623	0.167625201	0.098737394	1.697687104	0.089566833	0.808338903	surfeit gene 4	surf4	ENSDARG00000104647
393205	15.43047176	0.30818977	0.181588754	1.697185327	0.089661628	0.808513988	unkempt family zinc finger	unk	ENSDARG00000000935
100332358	21.46973716	0.301416229	0.17776282	1.695608958	0.08995996	0.808939792	counting factor associated protein D-like	LOC100332358	NA
555303	111.8303776	-0.310402418	0.182965876	-1.696504423	0.089790393	0.808939792	si:dkeyp-118h9.7	si:dkeyp-118h9.7	NA
394104	698.0273457	-0.294901911	0.173925769	-1.695561921	0.089968874	0.808939792	nuclear receptor coactivator 4	ncoa4	ENSDARG00000021439
559014	12.49816791	0.317031176	0.186949155	1.695814976	0.089920925	0.808939792	si:ch211-136a13.1	si:ch211-136a13.1	ENSDARG00000060927
445072	60.64993264	-0.22431964	0.132327715	-1.695182606	0.090040785	0.80900183	family with sequence similarity 122B	fam122b	ENSDARG00000036500
100007655	120.8461535	0.282502912	0.166738711	1.694285091	0.090211122	0.809010612	transducer of ERBB2, 2	tob2	NA
436778	87.45126119	-0.235654691	0.139111889	-1.693993905	0.090266441	0.809010612	SUB1 homolog, transcriptional regulator b	sub1b	ENSDARG00000007720
100148891	49.84245388	0.24321472	0.143574105	1.694001294	0.090265037	0.809010612	si:ch211-269m15.3	si:ch211-269m15.3	ENSDARG00000076920
335715	17.41204154	-0.31192702	0.184187089	-1.693533576	0.090353949	0.809010612	malate dehydrogenase 1Ab, NAD (soluble)	mdh1ab	ENSDARG00000103849
100535428	172.2126951	-0.293342465	0.17322018	-1.693465884	0.090366823	0.809010612	NACHT, LRR and PYD domains-containing protein 3-like	LOC100535428	NA
570705	249.4034122	0.243960785	0.144173232	1.692136477	0.090619955	0.810693543	low density lipoprotein receptor class A domain containing 3	ldlrad3	ENSDARG00000078600
557360	52.56513932	0.228920661	0.135441681	1.690178819	0.090993749	0.811623947	regulator of G-protein signaling 3b	rgs3b	NA
100537604	538.9268398	0.20712711	0.122488437	1.69099317	0.090838107	0.811623947	NA	NA	NA
559136	297.0355258	0.161141585	0.095303377	1.690827663	0.090869722	0.811623947	ubiquitin protein ligase E3 component n-recognin 2	ubr2	ENSDARG00000070164
555931	31.2842259	-0.272109654	0.161022358	-1.689887396	0.091049499	0.811623947	zgc:171686	zgc:171686	ENSDARG00000076721
568428	11.2888647	-0.315690925	0.186812139	-1.689884431	0.091050067	0.811623947	si:ch211-107e6.5	si:ch211-107e6.5	ENSDARG00000097573
415157	132.0540051	-0.190675526	0.112862039	-1.689456686	0.091131946	0.81177232	splicing factor 3b, subunit 6	sf3b6	ENSDARG00000009753
321130	105.4186254	-0.300348354	0.177881291	-1.688476352	0.091319825	0.812864019	NOP2 nucleolar protein homolog (yeast)	nop2	ENSDARG00000043304
553467	669.2849352	0.239526685	0.14201298	1.68665347	0.091670004	0.814815378	cell death-inducing DFFA-like effector b	cideb	ENSDARG00000012640
103909263	742.8734973	-0.296884231	0.176010405	-1.686742506	0.091652875	0.814815378	NA	NA	NA
550289	77.96509452	0.221769821	0.131516796	1.686247139	0.091748208	0.814928407	prenylcysteine oxidase 1	pcyox1	ENSDARG00000103052
100000463	2596.273105	-0.130564016	0.077450346	-1.685777067	0.091838747	0.815150757	si:ch211-170d8.5	si:ch211-170d8.5	ENSDARG00000046142
569538	118.1689849	0.203664439	0.120846779	1.685311276	0.091928531	0.815212497	tetratricopeptide repeat domain 17	ttc17	ENSDARG00000044812
327557	53.8534109	-0.284861638	0.169051191	-1.685061413	0.091976723	0.815212497	zgc:66484	zgc:66484	ENSDARG00000030478
492508	75.18395301	-0.23757652	0.141021958	-1.684677498	0.09205081	0.815288458	churchill domain containing 1	churc1	ENSDARG00000010831
569515	9.775740847	-0.310038618	0.18419869	-1.683174935	0.092341231	0.817000903	cyclin-dependent kinase 21	cdk21	ENSDARG00000030163
403116	20.90760528	-0.306258242	0.181971831	-1.682998077	0.092375464	0.817000903	ST6 beta-galactosamide alpha-2,6-sialyltranferase 2a	st6gal2a	ENSDARG00000039335
561057	99.80781199	-0.261994242	0.156472245	-1.674381566	0.094055633	0.818108939	sodium channel and clathrin linker 1	sclt1	ENSDARG00000057248
563720	50.3328815	0.238753551	0.142284178	1.678004926	0.093346137	0.818108939	coiled-coil and C2 domain containing 1B	cc2d1b	ENSDARG00000099445
791478	348.4043591	-0.137057979	0.08191604	-1.673151912	0.094297394	0.818108939	tRNA selenocysteine 1 associated protein 1b	trnau1apb	ENSDARG00000056475
100002535	28.46187362	-0.295626608	0.175914134	-1.680516516	0.092856864	0.818108939	transmembrane protein 70	tmem70	ENSDARG00000078773
432384	6542.862904	-0.219351708	0.131082776	-1.673383141	0.094251895	0.818108939	retinol binding protein 2b, cellular	rbp2b	ENSDARG00000093774
569779	69.748298	0.258259481	0.154483218	1.671763992	0.09457087	0.818108939	myosin X	myo10	ENSDARG00000017004
797829	18.67635484	-0.294975285	0.176145927	-1.674607472	0.094011272	0.818108939	fleer	flr	ENSDARG00000038024
558790	455.3833407	-0.147052291	0.087797651	-1.674900059	0.093953842	0.818108939	sulfotransferase family 3, cytosolic sulfotransferase 1	sult3st1	ENSDARG00000009885
447817	431.9730858	-0.265562984	0.158359408	-1.676963733	0.093549574	0.818108939	zgc:92161	zgc:92161	ENSDARG00000101749
100126812	121.635669	-0.182240751	0.109042788	-1.671277424	0.094666893	0.818108939	patatin-like phospholipase domain containing 8	pnpla8	ENSDARG00000078745
415208	37.5714474	-0.26764587	0.159943042	-1.673382386	0.094252043	0.818108939	zgc:86811	zgc:86811	ENSDARG00000035573
101886124	38.36335246	-0.272408666	0.162569273	-1.675646702	0.093807415	0.818108939	uncharacterized LOC101886124	LOC101886124	NA
436820	72.10489216	-0.228666208	0.136322983	-1.677385591	0.093467105	0.818108939	proteasome inhibitor subunit 1	psmf1	ENSDARG00000022652
541478	86.82003042	-0.308091839	0.183555422	-1.678467654	0.09325584	0.818108939	sorbin and SH3 domain containing 3	sorbs3	ENSDARG00000037476
326761	13.40902709	-0.309583616	0.184236683	-1.68035817	0.09288765	0.818108939	limb and neural patterns a	lnpa	ENSDARG00000063646
799942	41.64966987	-0.303051444	0.180723162	-1.676882146	0.09356553	0.818108939	phosphodiesterase 9A	pde9a	ENSDARG00000060280
793236	33.00162662	0.278579342	0.166243566	1.67573007	0.093791077	0.818108939	flavin-containing monooxygenase FMO GS-OX-like 1	LOC793236	ENSDARG00000069333
337236	87.96352132	-0.1998647	0.119402688	-1.673871025	0.09415595	0.818108939	synaptojanin 1	synj1	ENSDARG00000025011
402808	38.52459817	-0.250763654	0.15001882	-1.67154797	0.094613492	0.818108939	ribosomal RNA processing 9, small subunit (SSU) processome component, homolog (yeast)	rrp9	ENSDARG00000041991
556200	16.68769592	0.310479282	0.18522601	1.676218588	0.093695385	0.818108939	si:ch211-117k10.3	si:ch211-117k10.3	ENSDARG00000090914
563001	73.63727386	-0.263898981	0.157710116	-1.673316765	0.094264954	0.818108939	ring finger protein 213b	rnf213b	ENSDARG00000103551
100334729	25.45261426	-0.308851889	0.184288653	-1.675913757	0.093755087	0.818108939	RAB11 family interacting protein 2	rab11fip2	ENSDARG00000101432
402939	154.874443	-0.257325554	0.153158172	-1.680129448	0.092932132	0.818108939	zgc:77938	zgc:77938	ENSDARG00000088366
557693	118.8017367	0.225108352	0.13469377	1.671260309	0.094670273	0.818108939	Rap guanine nucleotide exchange factor (GEF) 2	rapgef2	ENSDARG00000005482
100534683	26.2621442	-0.282746404	0.169015831	-1.672898941	0.094347192	0.818108939	uncharacterized LOC100534683	LOC100534683	NA
407733	330.4056272	-0.207493876	0.123951882	-1.673987296	0.094133096	0.818108939	pinin, desmosome associated protein	pnn	ENSDARG00000015851
406321	56.45718223	-0.24657603	0.147326057	-1.67367562	0.094194368	0.818108939	serum response factor binding protein 1	srfbp1	ENSDARG00000075323
406484	14204.5196	0.247820827	0.148003949	1.674420369	0.094048012	0.818108939	zgc:77778	zgc:77778	ENSDARG00000095751
30643	101.2177855	0.307145868	0.183066484	1.677783184	0.093389433	0.818108939	acetyl-CoA acetyltransferase 2	acat2	ENSDARG00000007127
554096	53.90403987	-0.234009663	0.139381553	-1.678914161	0.093168774	0.818108939	nucleolar complex associated 4 homolog	noc4l	ENSDARG00000045565
569389	123.5180284	-0.231795525	0.138593633	-1.672483223	0.094429073	0.818108939	si:ch211-213a13.9	si:ch211-213a13.9	NA
100001906	147.8186754	-0.18051259	0.10772433	-1.675690068	0.093798916	0.818108939	transcription factor CP2	tfcp2	ENSDARG00000060306
445299	24.3301118	-0.299580142	0.178475215	-1.678553191	0.093239156	0.818108939	inner mitochondrial membrane peptidase subunit 2	immp2l	ENSDARG00000004925
100537446	56.18506891	-0.255281924	0.152854234	-1.670100442	0.094899493	0.819520671	im:7147486	im:7147486	ENSDARG00000086626
564382	81.79071199	-0.214344521	0.128548636	-1.66741965	0.095430989	0.819560621	FAST kinase domains 2	fastkd2	NA
100003036	45.05207748	-0.266263146	0.159727879	-1.666979788	0.095518424	0.819560621	RAB, member RAS oncogene family-like 6b	rabl6b	ENSDARG00000077653
405834	58.14708664	-0.272997048	0.163789343	-1.666757079	0.095562718	0.819560621	N-terminal Xaa-Pro-Lys N-methyltransferase 1	ntmt1	ENSDARG00000022399
790940	82.82986215	0.258711354	0.154941234	1.669738561	0.094971101	0.819560621	paralemmin 3	palm3	ENSDARG00000071215
393877	152.654767	0.29826088	0.178886552	1.667318627	0.095451065	0.819560621	derlin 3	derl3	ENSDARG00000033871
321897	170.5541114	-0.29606252	0.177491369	-1.66803897	0.095307991	0.819560621	guanine nucleotide binding protein-like 3 (nucleolar)	gnl3	ENSDARG00000006219
564048	77.67445926	0.269766719	0.161749128	1.667809423	0.095353565	0.819560621	pleckstrin homology domain containing, family M (with RUN domain) member 1	plekhm1	ENSDARG00000099954
321119	17.84888903	-0.308813286	0.185021506	-1.669066978	0.095104107	0.819560621	minichromosome maintenance complex binding protein	mcmbp	ENSDARG00000055314
664750	21.56768478	0.279770299	0.1676702	1.668574972	0.095201642	0.819560621	protoporphyrinogen oxidase	ppox	ENSDARG00000102167
325751	413.2893414	0.297626496	0.178503344	1.667344091	0.095446004	0.819560621	coiled-coil-helix-coiled-coil-helix domain containing 3b	chchd3b	ENSDARG00000034933
553290	19.26782232	0.301570206	0.181268703	1.663663942	0.096179606	0.820396755	protein arginine methyltransferase 9	prmt9	ENSDARG00000036755
561471	13.91057531	0.305106173	0.183369648	1.663885907	0.096135232	0.820396755	phosphatidylinositol glycan anchor biosynthesis, class L	pigl	ENSDARG00000067752
572187	44.05731414	0.269178855	0.161621409	1.665490095	0.095815018	0.820396755	dedicator of cytokinesis 1	dock1	NA
567272	227.1180086	0.186192048	0.111812598	1.665215291	0.095869811	0.820396755	family with sequence similarity 21, member C	fam21c	ENSDARG00000062532
322921	32.05072306	0.310367969	0.186561389	1.663623814	0.09618763	0.820396755	wu:fb77a09	wu:fb77a09	ENSDARG00000075707
393095	27.45880677	-0.269192856	0.161600303	-1.665794258	0.0957544	0.820396755	molybdenum cofactor synthesis 3	mocs3	ENSDARG00000008239
562943	29.46723057	0.277801196	0.166890709	1.664569574	0.09599866	0.820396755	NA	NA	NA
565258	11.75628552	0.310259332	0.186394672	1.664528973	0.096006766	0.820396755	N-terminal EF-hand calcium binding protein 2	necab2	ENSDARG00000056745
449859	16.19599124	-0.30238167	0.181906711	-1.662289794	0.096454683	0.820425207	outer dense fiber of sperm tails 2b	odf2b	ENSDARG00000020702
101882098	24.21324856	0.301129962	0.181144703	1.66237244	0.096438121	0.820425207	si:ch211-229g11.6	si:ch211-229g11.6	NA
569546	65.64796224	0.238121754	0.143246139	1.662325814	0.096447465	0.820425207	EH-domain containing 4	ehd4	NA
563090	122.5228223	0.205405336	0.123560633	1.662384948	0.096435615	0.820425207	SIN3 transcription regulator family member Aa	sin3aa	ENSDARG00000079716
550276	101.6340793	0.206628027	0.124329283	1.661941759	0.096524453	0.820457848	abhydrolase domain containing 4	abhd4	ENSDARG00000102887
100003431	47.368124	-0.259474375	0.156236114	-1.660783593	0.096756918	0.820552817	pleckstrin homology domain containing, family B (evectins) member 2	plekhb2	ENSDARG00000013928
797351	233.9832989	0.21183085	0.127533856	1.660977374	0.096717991	0.820552817	keratin 5	krt5	ENSDARG00000058371
553789	53.08194182	-0.283106051	0.170487041	-1.66057226	0.096799384	0.820552817	thymine DNA glycosylase, tandem duplicate 1	tdg.1	ENSDARG00000013004
393887	52.35126767	-0.274283408	0.165136321	-1.660951425	0.096723203	0.820552817	WW domain containing oxidoreductase	wwox	ENSDARG00000007614
568214	128.0403738	-0.204226174	0.123201183	-1.657664073	0.097385289	0.821030938	chromodomain helicase DNA binding protein 8	chd8	ENSDARG00000075543
327606	173.1392378	-0.175823548	0.105981699	-1.658999141	0.097115965	0.821030938	YTH N(6)-methyladenosine RNA binding protein 1	ythdf1	ENSDARG00000016447
550355	235.7120302	-0.164107775	0.09899138	-1.657798638	0.097358116	0.821030938	zgc:112056	zgc:112056	ENSDARG00000020618
571446	30.02510054	0.295210512	0.17793829	1.659061191	0.097103463	0.821030938	zinc transporter ZIP9-B-like	LOC571446	ENSDARG00000098286
436999	221.6931791	-0.19095174	0.115215391	-1.657345764	0.09744959	0.821030938	WD repeat and HMG-box DNA binding protein 1	wdhd1	ENSDARG00000015998
324048	234.2174065	0.201130743	0.121316688	1.657898396	0.097337976	0.821030938	CCR4-NOT transcription complex, subunit 6a	cnot6a	ENSDARG00000008255
436753	54.14358433	0.256783262	0.154864599	1.658114664	0.097294325	0.821030938	myeloid-derived growth factor	mydgf	ENSDARG00000071679
100004181	39.27965955	0.24117241	0.145291228	1.659924088	0.096929725	0.821030938	mitochondrial E3 ubiquitin protein ligase 1b	mul1b	ENSDARG00000052527
101886619	85.40126634	0.250057111	0.150823052	1.657950211	0.097327516	0.821030938	rho-associated protein kinase 2-like	LOC101886619	NA
571216	81.96895609	-0.306461768	0.184982432	-1.656707428	0.097578641	0.821085954	leucine rich repeat containing 8 family, member C	lrrc8c	ENSDARG00000099911
561073	17.6035663	-0.287305515	0.173432552	-1.65658356	0.097603698	0.821085954	zgc:194981	zgc:194981	ENSDARG00000104758
550608	22.6796786	-0.207348129	0.125184925	-1.65633465	0.097654067	0.821085954	apolipoprotein A-IV a	apoa4a	ENSDARG00000101160
393260	54.77710297	-0.238577183	0.144130541	-1.655285417	0.097866616	0.821308927	nucleolar protein 12	nol12	ENSDARG00000038027
561317	46.76764769	0.245195756	0.148134273	1.655226375	0.097878587	0.821308927	von Willebrand factor A domain containing 8	vwa8	ENSDARG00000078593
565656	16.05355404	0.288360948	0.174164539	1.655681171	0.097786402	0.821308927	B-cell CLL/lymphoma 3	bcl3	ENSDARG00000087832
100001321	332.3638396	-0.199152282	0.120393572	-1.654177041	0.098091546	0.822541241	si:ch211-248a14.8	si:ch211-248a14.8	ENSDARG00000097693
405837	61.73104153	0.214019254	0.129407967	1.653833677	0.098161311	0.822571958	zyg-11 related, cell cycle regulator	zer1	NA
568505	107.1048203	0.217137858	0.13136439	1.652943073	0.09834245	0.82276792	guanine nucleotide binding protein-like 1	gnl1	ENSDARG00000061789
562399	515.5889166	-0.213734928	0.129285351	-1.653202987	0.098289559	0.82276792	ectonucleotide pyrophosphatase/phosphodiesterase 1	enpp1	ENSDARG00000005789
792182	376.367114	0.216619069	0.131066346	1.652743638	0.098383049	0.82276792	eukaryotic translation elongation factor 2a, tandem duplicate 1	eef2a.1	ENSDARG00000042094
568699	35.08516116	-0.29256971	0.177143441	-1.65159776	0.098616577	0.824167014	si:ch73-352p4.8	si:ch73-352p4.8	ENSDARG00000040610
557270	1695.55792	-0.120988225	0.073302874	-1.650524991	0.098835606	0.824889526	eukaryotic translation initiation factor 3, subunit F	eif3f	ENSDARG00000077533
794040	224.3452383	-0.177256766	0.107382643	-1.650702207	0.098799397	0.824889526	collectin sub-family member 10 (C-type lectin)	colec10	ENSDARG00000104752
564067	39.38387666	0.247449672	0.150483694	1.644362029	0.100101443	0.825173844	ATP-binding cassette, sub-family B (MDR/TAP), member 6a	abcb6a	ENSDARG00000063297
402802	250.6976933	0.194859187	0.118408278	1.645655107	0.099834787	0.825173844	phospholipase A2, group XIIA	pla2g12a	ENSDARG00000070454
326718	73.56989107	-0.253462468	0.154091804	-1.64487962	0.099994638	0.825173844	ESF1, nucleolar pre-rRNA processing protein, homolog (S. cerevisiae)	esf1	ENSDARG00000008740
406820	47.1730903	-0.270416826	0.164558837	-1.643283532	0.100324284	0.825173844	ARP2 actin-related protein 2a homolog (yeast)	actr2a	ENSDARG00000052438
564372	417.29122	0.158906456	0.096570108	1.645503554	0.09986601	0.825173844	oxysterol binding protein	osbp	ENSDARG00000004634
373077	87.35821779	-0.209970412	0.127901121	-1.641662011	0.100660069	0.825173844	THO complex 1	thoc1	ENSDARG00000088246
751645	18.03071214	0.297955785	0.180694543	1.64894733	0.099158426	0.825173844	Rho family GTPase 2	rnd2	ENSDARG00000070735
336764	4169.732263	-0.133454273	0.081195872	-1.643609086	0.100256976	0.825173844	ribosomal protein S15a	rps15a	ENSDARG00000010160
386590	1727.522445	0.296410719	0.18047541	1.642388396	0.100509538	0.825173844	heat shock protein 90, beta (grp94), member 1	hsp90b1	ENSDARG00000003570
373117	12.04530953	0.307038739	0.18701243	1.641809262	0.100629539	0.825173844	cugbp, Elav-like family member 2	celf2	ENSDARG00000002131
322927	50.83017394	-0.218900599	0.13321578	-1.643203215	0.100340895	0.825173844	ankyrin repeat and SOCS box-containing 12a	asb12a	ENSDARG00000017086
570738	27.39013039	0.284670209	0.172722487	1.648136346	0.099324695	0.825173844	si:dkey-6e2.2	si:dkey-6e2.2	ENSDARG00000097496
794664	10.57572682	-0.305111867	0.185531949	-1.644524664	0.100067874	0.825173844	ACD, shelterin complex subunit and telomerase recruitment factor	acd	ENSDARG00000078055
100004018	197.4742129	-0.215906476	0.131429839	-1.642750823	0.100434499	0.825173844	si:ch211-198n5.11	si:ch211-198n5.11	ENSDARG00000054400
100093704	57.59845444	0.238686638	0.145360463	1.642032726	0.100583222	0.825173844	small integral membrane protein 7	smim7	ENSDARG00000074848
100038786	67.54436897	0.201309519	0.122607105	1.641907451	0.100609185	0.825173844	family with sequence similarity 160, member B1	fam160b1	ENSDARG00000060168
393950	79.24510038	-0.275845088	0.167780128	-1.644086767	0.100158281	0.825173844	GAR1 homolog, ribonucleoprotein	gar1	ENSDARG00000076526
796407	234.5246825	0.186525194	0.113190538	1.647886808	0.099375901	0.825173844	nuclear receptor interacting protein 1a	nrip1a	ENSDARG00000068965
553311	9.773845319	-0.308178784	0.186904661	-1.648855532	0.099177235	0.825173844	prolyl 3-hydroxylase 3	p3h3	ENSDARG00000057879
334557	16.41737444	0.303636283	0.184445543	1.646211007	0.099720324	0.825173844	zgc:173742	zgc:173742	ENSDARG00000004529
571005	54.66032945	0.269394756	0.163821525	1.644440534	0.100085238	0.825173844	neurochondrin	ncdn	ENSDARG00000098544
560091	130.2215892	0.201839329	0.122878603	1.642591333	0.100467515	0.825173844	desmocollin 2 like	dsc2l	ENSDARG00000039677
322256	875.0608208	-0.138534376	0.084332294	-1.642720355	0.100440805	0.825173844	eukaryotic translation initiation factor 5	eif5	ENSDARG00000003681
555704	290.4047839	-0.196943431	0.119582077	-1.646931017	0.099572226	0.825173844	midasin AAA ATPase 1	mdn1	ENSDARG00000008976
562011	33.67262142	0.304869275	0.185196593	1.646192675	0.099724097	0.825173844	SHC (Src homology 2 domain containing) transforming protein 2	shc2	ENSDARG00000062080
100150502	27.38595112	0.291421438	0.177316675	1.643508367	0.100277796	0.825173844	intermediate filament family orphan 2a	iffo2a	ENSDARG00000062101
768291	13.78157223	-0.303573092	0.184654162	-1.644008932	0.100174357	0.825173844	protein phosphatase, Mg2+/Mn2+ dependent, 1H	ppm1h	ENSDARG00000063684
569425	166.9005457	0.253636272	0.154593243	1.640668548	0.100866237	0.825446319	consortin, connexin sorting protein a	cnsta	ENSDARG00000086283
406594	311.2685614	-0.276623677	0.16861714	-1.640543047	0.100892306	0.825446319	heterogeneous nuclear ribonucleoprotein A/Bb	hnrnpabb	ENSDARG00000099865
100000479	205.0034053	-0.199877353	0.12179637	-1.641078079	0.100781208	0.825446319	ubiquitin-conjugating enzyme E2G 1b (UBC7 homolog, yeast)	ube2g1b	ENSDARG00000069527
449658	45.63721543	0.233190269	0.14226672	1.639106248	0.101191134	0.826261465	PAX interacting (with transcription-activation domain) protein 1	paxip1	ENSDARG00000005606
566175	73.13889094	0.261664453	0.159621704	1.639278666	0.101155237	0.826261465	zmp:0000001200	zmp:0000001200	NA
554124	350.9824821	0.155504686	0.094860544	1.639297846	0.101151244	0.826261465	branched chain keto acid dehydrogenase E1, alpha polypeptide	bckdha	ENSDARG00000040555
100149646	10.14317495	-0.306045519	0.186849631	-1.637924129	0.101437522	0.827730177	si:ch211-165i18.2	si:ch211-165i18.2	ENSDARG00000077239
556635	236.2539188	0.29419428	0.179758082	1.636612254	0.101711514	0.828336437	zgc:161973	zgc:161973	ENSDARG00000029848
447856	82.00331474	-0.259638001	0.158625087	-1.636802893	0.101671661	0.828336437	UTP3, small subunit (SSU) processome component, homolog (S. cerevisiae)	utp3	ENSDARG00000056720
550539	35.80802175	-0.304518913	0.186027969	-1.636952306	0.101640435	0.828336437	solute carrier family 18, subfamily B, member 1	slc18b1	ENSDARG00000044047
80965	82.38546336	-0.241017262	0.147340912	-1.635779625	0.101885718	0.829212474	hepatoma-derived growth factor-related protein 2	hdgfrp2	ENSDARG00000019530
557127	53.76054962	0.297784283	0.182137797	1.634939527	0.102061725	0.829559836	si:dkey-119f1.1	si:dkey-119f1.1	ENSDARG00000058719
564636	66.10928606	-0.288120402	0.176218813	-1.635014996	0.102045904	0.829559836	im:6907928	im:6907928	NA
793362	66.34534819	0.29177323	0.178507148	1.634518464	0.102150032	0.829735642	UDP-GlcNAc:betaGal beta-1,3-N-acetylglucosaminyltransferase 2b	b3gnt2b	ENSDARG00000091902
100330160	78.52925079	0.293783909	0.179881812	1.633205191	0.102425849	0.830511454	nicotinamide phosphoribosyltransferase a	nampta	ENSDARG00000030598
101885394	84.27071988	-0.279840591	0.171357842	-1.633077233	0.102452754	0.830511454	uncharacterized LOC101885394	LOC101885394	NA
100002448	88.87889688	0.288492962	0.176641697	1.633209861	0.102424867	0.830511454	macrophage stimulating 1 receptor a	mst1ra	ENSDARG00000060235
799937	2828.359467	-0.189123445	0.11591816	-1.631525598	0.102779463	0.830511454	deiodinase, iodothyronine, type I	dio1	ENSDARG00000042112
436763	38.22545754	0.272121703	0.166787985	1.631542603	0.102775878	0.830511454	tweety family member 2	ttyh2	ENSDARG00000016934
562037	307.9542283	0.16212721	0.099338226	1.63207274	0.102664164	0.830511454	glutamyl-prolyl-tRNA synthetase	eprs	ENSDARG00000060494
192331	46.5854482	-0.283312451	0.173551257	-1.632442518	0.102586298	0.830511454	small nuclear ribonucleoprotein D1 polypeptide	snrpd1	ENSDARG00000011648
337413	38.01016591	0.269525989	0.165087247	1.632627553	0.102547353	0.830511454	signal transducer and activator of transcription 6, interleukin-4 induced	stat6	ENSDARG00000015902
777744	124.7112661	0.190580263	0.116965605	1.629370127	0.103234689	0.831159508	RAB3 GTPase activating protein subunit 1	rab3gap1	NA
569366	15.44530492	0.259977376	0.159417719	1.630793473	0.102933905	0.831159508	tumor necrosis factor, alpha-induced protein 2b	tnfaip2b	ENSDARG00000058160
436787	101.8528678	0.293281181	0.179874765	1.6304743	0.103001293	0.831159508	dual specificity phosphatase 22a	dusp22a	ENSDARG00000056396
100536566	54.32115303	-0.30290342	0.185892583	-1.629454039	0.103216937	0.831159508	si:ch211-152p11.8	si:ch211-152p11.8	NA
503869	23.39902594	-0.291575869	0.178884565	-1.629966612	0.103108554	0.831159508	betacellulin, epidermal growth factor family member	btc	ENSDARG00000098112
558832	40.38209915	0.265657931	0.163055497	1.629248542	0.103260415	0.831159508	heme-binding protein soul4	soul4	ENSDARG00000101008
30530	381.2897213	0.172997198	0.106211798	1.628794559	0.103356517	0.83139528	retinoid x receptor, beta a	rxrba	ENSDARG00000078954
565513	45.67928411	-0.225884269	0.13872535	-1.628284006	0.103464679	0.831727693	sorting nexin 29	snx29	ENSDARG00000077317
798613	26.42220185	0.304020089	0.186978596	1.625961985	0.103957743	0.833224297	ghrelin/obestatin prepropeptide	ghrl	ENSDARG00000054239
571648	139.253682	0.227138649	0.139602683	1.627036421	0.103729363	0.833224297	mitochondrial ribosomal protein L2	mrpl2	ENSDARG00000062568
100150225	66.19897774	-0.238575534	0.14679748	-1.625201842	0.104119558	0.833224297	si:dkey-23k10.3	si:dkey-23k10.3	ENSDARG00000097653
406602	68.48540386	-0.295632181	0.181892047	-1.625316699	0.104095095	0.833224297	egl-9 family hypoxia-inducible factor 3	egln3	ENSDARG00000032553
393778	1083.996951	0.150973904	0.092847826	1.626035955	0.103942007	0.833224297	peroxiredoxin 6	prdx6	ENSDARG00000043511
559225	69.03715445	0.208250163	0.128063248	1.626150873	0.103917564	0.833224297	nucleoporin 188	nup188	ENSDARG00000030022
556762	202.1762559	0.212987965	0.131026017	1.625539491	0.104047656	0.833224297	adducin 3 (gamma) a	add3a	ENSDARG00000040874
333939	122.8733313	0.239572277	0.147891079	1.61992379	0.105248649	0.833250237	low density lipoprotein receptor-related protein associated protein 1	lrpap1	ENSDARG00000033604
407690	9795.796242	-0.140088897	0.086488272	-1.619744435	0.105287187	0.833250237	ribosomal protein S8a	rps8a	ENSDARG00000055996
101885350	33.38390413	-0.245512464	0.151257546	-1.623141924	0.104559069	0.833250237	si:dkey-111k8.5	si:dkey-111k8.5	ENSDARG00000097521
100004597	73.33026637	-0.285764122	0.176154638	-1.622234447	0.104753159	0.833250237	PHD finger protein 23b	phf23b	ENSDARG00000036305
797187	87.1673139	0.243894313	0.150318829	1.622513392	0.104693468	0.833250237	IQ motif and Sec7 domain 2	iqsec2	ENSDARG00000077709
794108	129.8243098	0.191938014	0.118415669	1.620883583	0.105042608	0.833250237	nipped-B homolog b (Drosophila)	nipblb	ENSDARG00000061052
560253	37.60077303	-0.234442087	0.144590703	-1.62141882	0.104927847	0.833250237	ATP synthase mitochondrial F1 complex assembly factor 2	atpaf2	ENSDARG00000056270
334488	167.3440294	-0.172112644	0.106121872	-1.621839504	0.104837717	0.833250237	X-ray repair complementing defective repair in Chinese hamster cells 6	xrcc6	ENSDARG00000071551
100005174	24.77278653	0.268125599	0.165530425	1.619796473	0.105276004	0.833250237	dynamin binding protein	dnmbp	ENSDARG00000074121
568980	45.15890624	0.242470213	0.149756726	1.619093979	0.105427044	0.833250237	sorting nexin 19b	snx19b	ENSDARG00000079931
403143	39.07286447	-0.265931791	0.164258503	-1.618983405	0.105450834	0.833250237	sterile alpha and TIR motif containing 1	sarm1	ENSDARG00000010610
562327	71.22573557	0.236059569	0.14581859	1.618857846	0.105477853	0.833250237	polycomb group ring finger 5a	pcgf5a	ENSDARG00000071007
794202	122.643414	0.189380655	0.11656899	1.62462294	0.104242926	0.833250237	WAS protein homolog associated with actin, golgi membranes and microtubules	whamm	NA
619412	29.49518282	-0.288938999	0.178020581	-1.623065139	0.104575481	0.833250237	neural precursor cell expressed, developmentally down-regulated 4a	nedd4a	NA
751690	37.21607086	-0.258669649	0.159378141	-1.622993261	0.104590846	0.833250237	coiled-coil domain containing 126	ccdc126	ENSDARG00000062695
322251	117.6890088	-0.246789832	0.152395531	-1.619403343	0.105360508	0.833250237	ribosomal protein L7-like 1	rpl7l1	ENSDARG00000042864
103908612	15.31679734	0.299605789	0.184710413	1.62202977	0.104796974	0.833250237	gastrula zinc finger protein XlCGF49.1-like	LOC103908612	NA
554089	17.36024333	-0.302189356	0.186695629	-1.618620416	0.10552896	0.833250237	S100 calcium binding protein Z	s100z	ENSDARG00000038729
100142645	41.72302559	-0.252489817	0.15593679	-1.619180554	0.105408421	0.833250237	mitochondrial ribosomal protein L22	mrpl22	ENSDARG00000060798
100536344	9.93037672	0.303198315	0.187024858	1.621165867	0.104982071	0.833250237	zinc finger protein 239-like	LOC100536344	NA
81886	80.02376387	-0.232388777	0.143404359	-1.620514038	0.105121901	0.833250237	vasoactive intestinal peptide receptor 2	vipr2	ENSDARG00000012353
557972	626.2187444	-0.138008498	0.085323142	-1.617480264	0.105774652	0.833579213	5'-nucleotidase, cytosolic IIb	nt5c2b	ENSDARG00000058231
317741	135.9015581	0.214578701	0.132635027	1.617813235	0.105702853	0.833579213	coronin, actin binding protein, 1Ca	coro1ca	ENSDARG00000035598
494055	287.9776179	-0.30235371	0.187030612	-1.616600119	0.105964626	0.833579213	spermidine/spermine N1-acetyltransferase family member 2a	sat2a	ENSDARG00000036430
790941	140.7784658	0.174271418	0.107803635	1.616563471	0.105972542	0.833579213	zgc:158257	zgc:158257	NA
100124652	15.22969556	0.290402155	0.179531352	1.617556774	0.105758151	0.833579213	par-6 partitioning defective 6 homolog beta (C. elegans)	pard6b	ENSDARG00000003865
100148619	14.91034032	0.258026273	0.159589946	1.61680782	0.105919771	0.833579213	si:dkeyp-28d2.4	si:dkeyp-28d2.4	NA
100147995	13.85710421	-0.301518553	0.186902345	-1.613241145	0.106692128	0.835542376	GTPase IMAP family member 4-like	LOC100147995	NA
405859	30.58252198	0.255171923	0.158026426	1.614742094	0.106366558	0.835542376	ariadne homolog, ubiquitin-conjugating enzyme E2 binding protein, 1 like	arih1l	ENSDARG00000036870
100004437	147.8519179	0.185510731	0.114977885	1.613447056	0.106647417	0.835542376	centrosomal protein 350	cep350	ENSDARG00000058000
565316	451.071742	0.261482463	0.161983851	1.614250199	0.106473168	0.835542376	diacylglycerol O-acyltransferase 2	dgat2	ENSDARG00000018846
103912051	1431.514158	0.264201791	0.163764371	1.613304467	0.106678376	0.835542376	uncharacterized LOC103912051	LOC103912051	NA
393306	15.52960667	0.286446444	0.177532373	1.613488511	0.106638417	0.835542376	mediator of RNA polymerase II transcription, subunit 18 homolog (yeast)	med18	ENSDARG00000041237
30749	175.2750891	0.215149774	0.133292137	1.614122023	0.106500961	0.835542376	nuclear receptor subfamily 5, group A, member 2	nr5a2	ENSDARG00000100940
100037388	342.5055764	-0.221073145	0.137080436	-1.612725718	0.106804111	0.835893303	Hermansky-Pudlak syndrome 5	hps5	ENSDARG00000071062
58149	13.9325442	0.301501204	0.187027606	1.612067922	0.10694716	0.835961346	putative pyruvate dehydrogenase phosphatase isoenzyme 2	pdp2	ENSDARG00000058571
445473	196.2864065	0.161209103	0.099986001	1.612316736	0.106893033	0.835961346	myosin VIa	myo6a	ENSDARG00000044016
445282	5561.005952	0.297795227	0.184790441	1.611529392	0.107064386	0.836352305	zgc:92041	zgc:92041	ENSDARG00000017314
563917	22.31410444	0.280628645	0.17419506	1.611002315	0.107179218	0.836724083	si:dkey-82f1.1	si:dkey-82f1.1	NA
562912	32.86645519	0.276259547	0.171535496	1.61050951	0.107286671	0.837037827	latent transforming growth factor beta binding protein 3	ltbp3	ENSDARG00000035682
492460	53.19990647	0.225646919	0.140213678	1.609307469	0.107549127	0.837315874	tRNA methyltransferase 10C, mitochondrial RNase P subunit	trmt10c	ENSDARG00000041575
100149522	28.98747319	0.288677363	0.179431712	1.608842499	0.107650785	0.837315874	zinc finger, SWIM-type containing 5	zswim5	ENSDARG00000055900
567884	81.638483	0.233276578	0.144993494	1.608876174	0.10764342	0.837315874	KAT8 regulatory NSL complex subunit 1b	kansl1b	ENSDARG00000088238
393981	55.61544648	-0.290207311	0.180251116	-1.610016729	0.107394204	0.837315874	tetratricopeptide repeat domain 4	ttc4	ENSDARG00000044405
100151157	104.4032132	-0.233080405	0.144877871	-1.608806117	0.107658743	0.837315874	si:ch1073-157b13.1	si:ch1073-157b13.1	ENSDARG00000035771
503707	179.6774801	0.279800224	0.173960599	1.608411478	0.107745089	0.837464018	uridine phosphorylase 1	upp1	ENSDARG00000040869
557288	15.50557375	0.287104913	0.178581366	1.607698048	0.107901326	0.838154872	phosphatidylinositol-3,4,5-trisphosphate-dependent Rac exchange factor 2	prex2	ENSDARG00000071692
30331	143.0239316	-0.216760077	0.135286549	-1.602229339	0.109104905	0.838474081	carbonic anhydrase	cahz	ENSDARG00000011166
100002647	58.6485738	-0.294557898	0.183687716	-1.603579736	0.10880672	0.838474081	Pim proto-oncogene, serine/threonine kinase, related 214	pimr214	NA
100332553	11.18120332	0.292460999	0.182438573	1.603065597	0.108920172	0.838474081	si:dkey-229d2.4	si:dkey-229d2.4	ENSDARG00000093253
368239	852.8006768	-0.128994019	0.080407498	-1.604253622	0.10865816	0.838474081	aldehyde dehydrogenase 2 family (mitochondrial), tandem duplicate 2	aldh2.2	ENSDARG00000028087
100334830	278.7452792	0.180090173	0.112415726	1.602001597	0.109155256	0.838474081	kynureninase	kynu	ENSDARG00000099546
447873	52.45702594	0.220980451	0.137735838	1.604378747	0.108630593	0.838474081	mitochondrial ribosomal protein L40	mrpl40	ENSDARG00000043554
503514	270.324053	0.249229031	0.155111535	1.606773034	0.108104166	0.838474081	angiopoietin-like 2b	angptl2b	ENSDARG00000068369
192315	98.61922646	-0.196269929	0.122332537	-1.604396783	0.10862662	0.838474081	UDP-glucuronate decarboxylase 1	uxs1	ENSDARG00000056102
100332428	68.3536368	0.26992729	0.168352566	1.603345268	0.108858447	0.838474081	poly [ADP-ribose] polymerase 14	LOC100332428	NA
494054	370.1606459	-0.195948694	0.122179755	-1.603773838	0.108763913	0.838474081	transmembrane 7 superfamily member 2	tm7sf2	ENSDARG00000032816
562786	134.3516244	0.189230422	0.117994586	1.603721225	0.108775515	0.838474081	si:dkeyp-94b4.1	si:dkeyp-94b4.1	ENSDARG00000102056
100004607	1978.204945	0.290899967	0.181540297	1.602398868	0.109067435	0.838474081	apolipoprotein A-IV b, tandem duplicate 3	apoa4b.3	ENSDARG00000094929
394152	175.625444	-0.176510955	0.109865492	-1.606609607	0.108140034	0.838474081	programmed cell death 5	pdcd5	ENSDARG00000026072
554155	4524.225468	-0.132071681	0.082406925	-1.602676975	0.10900599	0.838474081	ribosomal protein S27, isoform 1	rps27.1	ENSDARG00000023298
553580	29.65788452	-0.254781927	0.158866774	-1.603745828	0.10877009	0.838474081	mitochondrial ribosomal protein S17	mrps17	ENSDARG00000054164
170784	137.1387507	0.174401757	0.108620749	1.605602607	0.108361252	0.838474081	ubiquitination factor E4B, UFD2 homolog (S. cerevisiae)	ube4b	ENSDARG00000037017
140599	12.34153257	-0.295424698	0.184103144	-1.604669484	0.108566561	0.838474081	vimentin	vim	ENSDARG00000010008
562425	36.97888436	-0.253742554	0.158249555	-1.60343297	0.108839097	0.838474081	wu:fa25f02	wu:fa25f02	ENSDARG00000089303
561802	87.53250412	-0.196217523	0.12253934	-1.601261463	0.109319021	0.839079697	R3H domain and coiled-coil containing 1-like	r3hcc1l	ENSDARG00000089243
394086	107.0369596	0.223665094	0.140129705	1.596129059	0.110459982	0.839079697	hook microtubule-tethering protein 2	hook2	ENSDARG00000099235
399546	117.4473784	-0.251109029	0.157679017	-1.592532947	0.111265006	0.839079697	paxillin a	pxna	ENSDARG00000088590
100332843	125.5346603	0.20939472	0.131410502	1.593439766	0.111061571	0.839079697	5,10-methenyltetrahydrofolate synthetase (5-formyltetrahydrofolate cyclo-ligase)	mthfs	ENSDARG00000104487
393818	2477.822349	-0.134675122	0.084188786	-1.599680053	0.109669579	0.839079697	ribosomal protein S17	rps17	ENSDARG00000104011
64607	206.7980051	-0.270323859	0.169738709	-1.592588163	0.111252611	0.839079697	aminolevulinate, delta-, synthase 2	alas2	ENSDARG00000038643
403061	430.0761876	0.297502923	0.18683232	1.592352556	0.11130551	0.839079697	elastase 2	ela2	ENSDARG00000056744
619520	84.85300286	-0.246581824	0.154823117	-1.592667996	0.111234691	0.839079697	Indian hedgehog homolog a	ihha	ENSDARG00000058733
571507	10.31896187	0.297744796	0.186735561	1.594472928	0.11083015	0.839079697	pleckstrin homology domain containing, family M, member 3	plekhm3	ENSDARG00000030633
798982	17.54563481	0.293219417	0.183741701	1.595824003	0.110528093	0.839079697	polypyrimidine tract binding protein 3	ptbp3	ENSDARG00000043757
336526	75.97344454	-0.250603967	0.156930678	-1.596908719	0.110286056	0.839079697	UDP-GlcNAc:betaGal beta-1,3-N-acetylglucosaminyltransferase 5a	b3gnt5a	ENSDARG00000018971
550127	175.863678	0.225316918	0.14117968	1.595958549	0.110498048	0.839079697	forkhead box N2b	foxn2b	ENSDARG00000045105
572518	730.1562872	0.287267791	0.179633833	1.599185332	0.109779429	0.839079697	ornithine aminotransferase	oat	ENSDARG00000078425
406739	9513.095678	0.224246789	0.140191158	1.599578697	0.109692077	0.839079697	phospholipase A2, group XIIB	pla2g12b	ENSDARG00000015662
569976	43.68388705	-0.28903139	0.181316133	-1.59407431	0.110919392	0.839079697	transforming, acidic coiled-coil containing protein 2	tacc2	NA
565621	10.65415581	0.298732773	0.186978759	1.597682938	0.110113558	0.839079697	cleavage and polyadenylation factor I subunit 1	clp1	ENSDARG00000063663
100004031	10.81927613	0.296345485	0.185361855	1.598740396	0.109878298	0.839079697	si:ch73-144d13.4	si:ch73-144d13.4	NA
334081	23.32049851	-0.276422903	0.173276742	-1.595268356	0.110652239	0.839079697	ring finger protein 168	rnf168	ENSDARG00000105172
550262	118.9782013	-0.219179153	0.137624442	-1.592588852	0.111252456	0.839079697	H3 histone, family 3B.1	h3f3b.1	ENSDARG00000068434
100007394	19.60661433	0.281739596	0.176684777	1.594588968	0.110804181	0.839079697	ADNP homeobox 2a	adnp2a	ENSDARG00000060937
559050	55.15573849	-0.292006606	0.183309187	-1.592973117	0.111166222	0.839079697	serum/glucocorticoid regulated kinase 2b	sgk2b	ENSDARG00000006598
436798	23.2173117	-0.270289802	0.169664663	-1.593082479	0.111141689	0.839079697	ribonuclease P/MRP 38 subunit	rpp38	ENSDARG00000040350
100319820	64.88402022	-0.297081104	0.186001783	-1.597194928	0.110222263	0.839079697	oxysterol binding protein-like 10b	osbpl10b	ENSDARG00000040027
445048	10.56437955	-0.296749279	0.185861597	-1.596614278	0.110351714	0.839079697	dynein, axonemal, light chain 1	dnal1	ENSDARG00000034042
445049	150.2110996	0.297506961	0.18582256	1.601027131	0.10937091	0.839079697	zgc:92137	zgc:92137	ENSDARG00000009443
563108	12.25603689	0.298596368	0.186645978	1.599800708	0.109642802	0.839079697	si:dkey-206d17.12	si:dkey-206d17.12	ENSDARG00000101034
556790	145.9366043	0.180341115	0.11326049	1.592268535	0.11132438	0.839079697	DEAD (Asp-Glu-Ala-Asp) box helicase 1	ddx1	ENSDARG00000032117
554177	569.8979042	0.136486651	0.085395955	1.598280036	0.109980668	0.839079697	secretion associated, Ras related GTPase 1B	sar1b	ENSDARG00000103403
565109	26.46330339	0.284078723	0.177516096	1.600298393	0.109532403	0.839079697	ArfGAP with GTPase domain, ankyrin repeat and PH domain 2	agap2	ENSDARG00000099874
554998	348.3496055	0.293404418	0.184078676	1.593907695	0.110956711	0.839079697	protein disulfide isomerase family A, member 4	pdia4	ENSDARG00000018491
550285	29.31316094	0.267431814	0.167715173	1.59455945	0.110810786	0.839079697	cyclin-dependent kinase 10	cdk10	ENSDARG00000034256
101886002	18.97674959	-0.286980395	0.180313207	-1.591566147	0.111482222	0.839760755	intraflagellar transport protein 122 homolog	LOC101886002	NA
100151163	248.1949738	-0.209016419	0.131473028	-1.589804558	0.111878866	0.839993095	ER lipid raft associated 2	erlin2	ENSDARG00000086523
794178	10999.58715	0.150518067	0.094668975	1.589940811	0.111848147	0.839993095	high density lipoprotein binding protein a	hdlbpa	ENSDARG00000009830
494099	1153.565974	0.216259809	0.136035527	1.589730371	0.111895595	0.839993095	epoxide hydrolase 2, cytoplasmic	ephx2	ENSDARG00000040255
192300	6728.108	-0.15049867	0.094687076	-1.589432013	0.111962892	0.839993095	ribosomal protein S18	rps18	ENSDARG00000100392
566347	2571.675215	0.227301798	0.143017239	1.589331463	0.111985579	0.839993095	complement component c3b, tandem duplicate 2	c3b.2	ENSDARG00000001818
103909753	14.53145399	-0.294648107	0.185288384	-1.590213595	0.111786667	0.839993095	NA	NA	NA
560627	30.18364112	-0.267072937	0.167903935	-1.59062941	0.111693002	0.839993095	cytosolic 5'-nucleotidase 1A-like	LOC560627	NA
325358	93.07247827	-0.18454019	0.116159598	-1.588677927	0.112133125	0.840593135	Ras-related GTP binding A	rraga	NA
100000319	258.6831361	-0.161963614	0.101971898	-1.588316158	0.112214866	0.84069945	phenazine biosynthesis like protein domain containing	pbld	ENSDARG00000016704
103908649	31.54940069	0.248162781	0.157207898	1.578564336	0.11443602	0.84156698	lysosomal-associated membrane protein 1-like	LOC103908649	NA
324900	181.0535017	-0.189946269	0.120330083	-1.578543496	0.114440804	0.84156698	thioredoxin domain containing 12 (endoplasmic reticulum)	txndc12	ENSDARG00000038980
406332	26.80409368	-0.288747227	0.184038154	-1.568953068	0.116658875	0.84156698	cofactor required for Sp1 transcriptional activation, subunit 7	crsp7	NA
335236	52.36051598	-0.228670221	0.14570386	-1.569417725	0.116550637	0.84156698	NDC1 transmembrane nucleoporin	ndc1	ENSDARG00000021120
100007164	867.8359975	-0.221618305	0.140107548	-1.581772772	0.113701453	0.84156698	cerebellin 14	cbln14	ENSDARG00000053845
559922	70.64562709	-0.252904269	0.160960331	-1.571221102	0.1161313	0.84156698	si:rp71-1g18.1	si:rp71-1g18.1	NA
322121	26.02408536	0.262846756	0.166394688	1.579658338	0.114185132	0.84156698	abhydrolase domain containing 17Aa	abhd17aa	ENSDARG00000091433
100149366	36.59059027	0.249476434	0.157981542	1.579149251	0.114301827	0.84156698	zinc finger protein 721	LOC100149366	NA
393484	613.3051642	0.28451055	0.180522556	1.576038784	0.115016865	0.84156698	cytochrome P450, family 2, subfamily K, polypeptide 18	cyp2k18	ENSDARG00000104593
497162	848.5894077	-0.225972912	0.143799208	-1.571447545	0.11607873	0.84156698	si:ch211-5k11.8	si:ch211-5k11.8	ENSDARG00000079078
436975	84.86960511	0.196268908	0.124359838	1.578233872	0.114511891	0.84156698	cAMP responsive element binding protein-like 2	crebl2	ENSDARG00000104049
447910	117.6850916	-0.271847842	0.171476859	-1.585332529	0.112890802	0.84156698	nudix (nucleoside diphosphate linked moiety X)-type motif 4b	nudt4b	ENSDARG00000045878
799298	2088.560046	0.290728012	0.184765957	1.573493389	0.115604618	0.84156698	si:ch211-240l19.8	si:ch211-240l19.8	ENSDARG00000074547
393495	24.14292411	0.295998652	0.186981055	1.58304087	0.113412149	0.84156698	cysteine-rich with EGF-like domains 2	creld2	ENSDARG00000029071
100334602	46.35303355	-0.275876198	0.17417996	-1.583857278	0.113226201	0.84156698	si:ch211-108c17.2	si:ch211-108c17.2	ENSDARG00000105279
393984	29.91728749	0.285296952	0.180032401	1.584697812	0.113035009	0.84156698	acetoacetyl-CoA synthetase	aacs	ENSDARG00000012468
550498	257.2229257	-0.167612668	0.105937175	-1.582189331	0.113606355	0.84156698	iron-sulfur cluster assembly enzyme b	iscub	ENSDARG00000026582
569769	89.5012193	-0.205470539	0.130675027	-1.572378007	0.115862912	0.84156698	protein-O-mannosyltransferase 1	pomt1	ENSDARG00000067670
100329329	36.49976511	0.240198128	0.152964672	1.570284983	0.116348826	0.84156698	si:ch211-85n16.3	si:ch211-85n16.3	NA
550464	106.5983935	0.187815182	0.118937154	1.579112805	0.114310185	0.84156698	ubiquitin-conjugating enzyme E2G 2 (UBC7 homolog, yeast)	ube2g2	ENSDARG00000025404
323361	32.68895237	-0.288246082	0.183718123	-1.568958339	0.116657647	0.84156698	translocase of outer mitochondrial membrane 34	tomm34	ENSDARG00000001557
664772	38.95933923	0.264983811	0.168616058	1.571521799	0.116061495	0.84156698	hyaluronoglucosaminidase 1	hyal1	ENSDARG00000059916
103911373	275.938818	-0.2404038	0.151814304	-1.583538533	0.113298771	0.84156698	NA	NA	NA
555286	11.21347343	-0.290339729	0.184973468	-1.569629056	0.116501435	0.84156698	TOX high mobility group box family member 3	tox3	ENSDARG00000073957
553264	291.6758926	-0.187626894	0.119538641	-1.56959199	0.116510063	0.84156698	zgc:158564	zgc:158564	ENSDARG00000052244
553545	28.41373293	0.292563686	0.184539999	1.585367336	0.112882898	0.84156698	transmembrane protein 127	tmem127	ENSDARG00000030981
393685	10.05062223	-0.294219538	0.186883115	-1.574350562	0.115406427	0.84156698	GID complex subunit 8 homolog a (S. cerevisiae)	gid8a	ENSDARG00000022768
323305	7790.828841	-0.161919777	0.102991287	-1.572169661	0.11591121	0.84156698	ribosomal protein L10a	rpl10a	ENSDARG00000042905
447833	102.5177129	-0.202674676	0.127734286	-1.586689708	0.112582938	0.84156698	histone acetyltransferase 1	hat1	ENSDARG00000034916
562014	21.46549017	0.271862312	0.173012945	1.571340874	0.116103492	0.84156698	cell division cycle 16 homolog (S. cerevisiae)	cdc16	ENSDARG00000055470
100002948	43.33710923	-0.249911701	0.158521416	-1.57651696	0.114906713	0.84156698	LYR motif containing 7	lyrm7	ENSDARG00000079815
555391	39.75286955	-0.268116592	0.170092671	-1.576297149	0.114957338	0.84156698	tripartite motif containing 3b	trim3b	ENSDARG00000005397
494110	33.75337389	-0.254606161	0.161347917	-1.577994725	0.114566822	0.84156698	lipoma HMGIC fusion partner	lhfp	ENSDARG00000004363
550453	40.31188822	-0.254158724	0.161286066	-1.575825676	0.115065983	0.84156698	p53 and DNA-damage regulated 1	pdrg1	ENSDARG00000045017
335985	1000.358837	0.165229405	0.105160382	1.571213424	0.116133083	0.84156698	ribophorin II	rpn2	ENSDARG00000009724
445128	214.5001835	0.154629508	0.098099669	1.576249035	0.114968422	0.84156698	TATA element modulatory factor 1	tmf1	ENSDARG00000057997
406245	1902.030433	0.221799144	0.140627132	1.577214442	0.114746191	0.84156698	transducer of ERBB2, 1b	tob1b	ENSDARG00000021372
436872	944.8499487	-0.174885065	0.110552499	-1.58191869	0.113668134	0.84156698	sulfotransferase family 1, cytosolic sulfotransferase 6	sult1st6	ENSDARG00000006811
100001241	9.970243748	-0.287007651	0.18185751	-1.578200707	0.114519508	0.84156698	synaptopodin 2-like b	synpo2lb	ENSDARG00000078696
335475	15728.54267	0.157188069	0.099623755	1.577817145	0.114607624	0.84156698	wu:fj16a03	wu:fj16a03	ENSDARG00000100952
335512	164.562575	-0.293877597	0.186357791	-1.57695364	0.114806193	0.84156698	GTPase activating protein (SH3 domain) binding protein 1	g3bp1	ENSDARG00000017741
613145	541.2891773	0.145960444	0.092693409	1.574658284	0.115335342	0.84156698	transmembrane p24 trafficking protein 9	tmed9	ENSDARG00000004261
378450	65.55196826	0.214928624	0.136229021	1.577700718	0.114634381	0.84156698	heparan sulfate 6-O-sulfotransferase 2	hs6st2	ENSDARG00000012025
564524	40.75148736	-0.242636829	0.154643626	-1.569006334	0.116646463	0.84156698	cysteine-rich hydrophobic domain 1	chic1	ENSDARG00000053166
399661	351.126409	0.126871007	0.08007458	1.584410512	0.113100331	0.84156698	archain 1b	arcn1b	ENSDARG00000031214
100000026	29.81624871	-0.294197909	0.186753104	-1.575330761	0.115180117	0.84156698	aldehyde dehydrogenase 3 family, member A1	aldh3a1	ENSDARG00000074791
563008	103.3700533	0.198053048	0.125310007	1.580504648	0.113991343	0.84156698	carboxypeptidase D, a	cpda	ENSDARG00000055648
797002	79.54597636	0.193328584	0.122745155	1.575040445	0.115247109	0.84156698	mitochondrial ribosomal protein L51	mrpl51	ENSDARG00000041340
447852	20.83987127	-0.275364873	0.17388235	-1.583627508	0.11327851	0.84156698	leukocyte receptor cluster (LRC) member 1	leng1	ENSDARG00000037633
100534700	30.00189718	0.289245274	0.183527577	1.576031676	0.115018503	0.84156698	WD repeat domain 25	wdr25	NA
402827	1184.513432	0.176109123	0.112011959	1.572235008	0.115896059	0.84156698	hydroxyacid oxidase (glycolate oxidase) 1	hao1	ENSDARG00000024160
100333044	33.4899642	-0.287178364	0.182396214	-1.574475466	0.115377569	0.84156698	glucokinase (hexokinase 4) regulator	gckr	NA
565964	33.20263136	-0.261187947	0.166334912	-1.570253319	0.11635619	0.84156698	short chain dehydrogenase/reductase family 42E, member 1	sdr42e1	ENSDARG00000098838
393727	107.8347441	-0.173480982	0.109578963	-1.58315955	0.113385103	0.84156698	heat shock factor binding protein 1b	hsbp1b	ENSDARG00000041921
565659	64.27137488	-0.200306621	0.126442263	-1.58417459	0.113153994	0.84156698	enhancer of mRNA decapping 4	edc4	ENSDARG00000062266
796968	12.09865384	-0.289283388	0.184371815	-1.569021749	0.116642871	0.84156698	si:ch73-299h12.4	si:ch73-299h12.4	NA
100537030	19.03060493	-0.29627053	0.186983406	-1.584474991	0.113085669	0.84156698	uncharacterized LOC100537030	LOC100537030	NA
449820	13.64626764	-0.29248566	0.18565321	-1.5754409	0.11515471	0.84156698	family with sequence similarity 175, member A	fam175a	ENSDARG00000043339
101884764	84.65151472	-0.237077588	0.149421453	-1.586636885	0.112594909	0.84156698	lysophosphatidic acid receptor 6b	lpar6b	ENSDARG00000069441
570905	2675.587229	-0.169072777	0.106800885	-1.583065316	0.113406578	0.84156698	complement factor H like 1	cfhl1	ENSDARG00000105212
406659	200.0343048	-0.140320752	0.088975131	-1.577078348	0.114777499	0.84156698	ras homolog gene family, member Ac	rhoac	NA
436994	86.53713124	0.177191014	0.112840067	1.570284545	0.116348928	0.84156698	tuftelin interacting protein 11	tfip11	ENSDARG00000056932
386630	401.8926785	-0.154986302	0.098766884	-1.569213231	0.116598262	0.84156698	TAR DNA binding protein, like	tardbpl	ENSDARG00000004452
550465	44.58484923	0.239912739	0.151683471	1.581666988	0.113725613	0.84156698	COP9 signalosome subunit 6	cops6	NA
100535672	2408.440651	0.287633293	0.183433509	1.568052065	0.116868982	0.842594215	protease, serine, 59, tandem duplicate 2	prss59.2	ENSDARG00000073742
557300	357.1573777	-0.169557752	0.108174298	-1.567449524	0.117009656	0.842902248	limb development membrane protein 1	lmbr1	ENSDARG00000024092
556273	30.85055881	-0.26309429	0.167865854	-1.567288903	0.117047178	0.842902248	DEAD (Asp-Glu-Ala-Asp) box polypeptide 20	ddx20	ENSDARG00000061204
100534937	22.66921081	-0.28847616	0.184284217	-1.565387229	0.117492141	0.844152542	insulin-like	LOC100534937	NA
564346	98.8155399	0.288789701	0.184456234	1.565627219	0.117435914	0.844152542	si:ch211-214b16.3	si:ch211-214b16.3	NA
795522	24.84818504	0.262466689	0.167646523	1.565595778	0.117443279	0.844152542	retinoblastoma-like 1 (p107)	rbl1	ENSDARG00000008141
450027	36.9717686	-0.264377922	0.168841158	-1.565838125	0.117386518	0.844152542	cms1 ribosomal small subunit homolog (yeast)	cmss1	ENSDARG00000004727
561195	31.97448867	-0.241084429	0.154135848	-1.564103567	0.117793248	0.845827573	transient receptor potential cation channel, subfamily V, member 1	trpv1	ENSDARG00000059883
573360	21.00223472	-0.284940246	0.182825787	-1.558534221	0.119106662	0.845980859	X-prolyl aminopeptidase 3, mitochondrial	xpnpep3	ENSDARG00000007916
436802	88.63537149	-0.185759774	0.119030388	-1.560607988	0.118616273	0.845980859	proteasome (prosome, macropain) assembly chaperone 3	psmg3	ENSDARG00000098391
564989	88.85548942	-0.225959035	0.144596862	-1.562682842	0.118127212	0.845980859	NPR3-like, GATOR1 complex subunit	nprl3	ENSDARG00000010918
100004591	66.64998112	-0.239596421	0.153527799	-1.560606112	0.118616716	0.845980859	zinc finger protein 271-like	LOC100004591	NA
797998	43.79908131	-0.239420777	0.153256814	-1.562219455	0.118236299	0.845980859	im:7138535	im:7138535	ENSDARG00000057245
100318899	105.8128538	0.251913198	0.161411654	1.560687795	0.118597432	0.845980859	amyotrophic lateral sclerosis 2b (juvenile)	als2b	ENSDARG00000076924
558013	40.432139	0.250319081	0.160098854	1.563528255	0.117928395	0.845980859	suppression of tumorigenicity 7 like	st7l	ENSDARG00000032603
393105	2538.107339	0.13441243	0.086135921	1.560468947	0.118649103	0.845980859	hydroxysteroid (17-beta) dehydrogenase 4	hsd17b4	ENSDARG00000101239
548348	157.985791	-0.153055991	0.098143727	-1.55950866	0.118876037	0.845980859	zgc:112962	zgc:112962	ENSDARG00000069102
393341	1075.698771	-0.128839032	0.082533344	-1.561054305	0.118510938	0.845980859	transmembrane protein 254	tmem254	ENSDARG00000100710
100151606	33.09345334	0.253712668	0.162731238	1.559090137	0.118975048	0.845980859	thiosulfate sulfurtransferase like domain containing 2	tstd2	ENSDARG00000098660
492549	29.71980143	0.26173933	0.167959106	1.558351533	0.119149939	0.845980859	phosphatidylinositol-4-phosphate 5-kinase, type I, alpha, b	pip5k1ab	ENSDARG00000024642
101885445	11.75445705	0.266836362	0.170968052	1.560738151	0.118585546	0.845980859	uncharacterized LOC101885445	LOC101885445	NA
568208	21.63482516	0.277271592	0.177769223	1.55972776	0.118824229	0.845980859	tetratricopeptide repeat domain 6	ttc6	NA
326092	222.8163593	0.171537183	0.110083301	1.558248903	0.119174256	0.845980859	SR-related CTD-associated factor 8	scaf8	ENSDARG00000100056
446168	154.7510855	-0.159304117	0.102165392	-1.559276707	0.118930902	0.845980859	splicing factor 3a, subunit 3	sf3a3	ENSDARG00000100114
394198	70.1401259	0.28950962	0.1857618	1.558499219	0.119114953	0.845980859	v-fos FBJ murine osteosarcoma viral oncogene homolog Ab	fosab	ENSDARG00000031683
568851	18.78353661	0.279100272	0.178541582	1.563222801	0.118000199	0.845980859	gastrula zinc finger protein XlCGF8.2DB	LOC568851	NA
393961	22.19725639	-0.277673106	0.177757016	-1.562093646	0.118265929	0.845980859	transcription elongation factor A (SII), 2	tcea2	ENSDARG00000012927
447838	88.81886219	-0.214098663	0.137389513	-1.558333376	0.119154241	0.845980859	CoA synthase	coasy	ENSDARG00000042747
573743	70.85927813	-0.245618121	0.157783463	-1.556678479	0.119546841	0.846693731	zinc finger and BTB domain containing 41	zbtb41	ENSDARG00000054984
393143	15.65175864	-0.29100128	0.186936461	-1.556685503	0.119545172	0.846693731	uridine monophosphate synthetase	umps	ENSDARG00000012215
407073	182.8262705	-0.183301498	0.117689398	-1.557502212	0.119351296	0.846693731	ER membrane protein complex subunit 2	emc2	ENSDARG00000003308
393429	21.16409407	0.265732821	0.170702989	1.55669694	0.119542455	0.846693731	transmembrane protein 206	tmem206	ENSDARG00000012271
555770	155.7728156	0.156880047	0.100810375	1.5561895	0.119663037	0.847034606	zinc finger CCCH-type containing 18	zc3h18	ENSDARG00000062506
322348	34.5838974	-0.252879009	0.162557117	-1.555631728	0.11979569	0.847491508	SET domain containing 6	setd6	ENSDARG00000043986
553355	30.23215189	0.263727855	0.169724373	1.553859649	0.120217899	0.84903038	collagen, type IV, alpha 2	col4a2	ENSDARG00000104110
570052	15.58790617	0.290628966	0.187025238	1.553955873	0.120194943	0.84903038	protein phosphatase 1, regulatory subunit 18	ppp1r18	ENSDARG00000071251
553598	19.45606011	-0.282178962	0.181544852	-1.554320922	0.120107885	0.84903038	si:dkey-97o5.1	si:dkey-97o5.1	ENSDARG00000042120
100003587	40.35616002	0.257274372	0.165688022	1.552763857	0.12047956	0.84943031	HECT and RLD domain containing E3 ubiquitin protein ligase 3	herc3	ENSDARG00000075887
100000119	54.55525252	-0.259146378	0.166924202	-1.552479361	0.120547567	0.84943031	transmembrane protein 245	tmem245	NA
394009	69.17782754	-0.250192043	0.161146514	-1.552574968	0.12052471	0.84943031	spermidine synthase	srm	ENSDARG00000055760
677744	15.46338251	-0.287007409	0.184768514	-1.553335049	0.120343111	0.84943031	lysozyme	lyz	ENSDARG00000057789
571897	46.2166659	0.216839907	0.139818953	1.550862041	0.120934749	0.849784524	RAB8A, member RAS oncogene family	rab8a	ENSDARG00000067920
100006618	17.59306764	-0.284988745	0.183706194	-1.551328991	0.120822863	0.849784524	methyltransferase like 2A	mettl2a	ENSDARG00000008105
797198	35.12933417	-0.27899842	0.179932997	-1.550568403	0.121005149	0.849784524	si:ch211-149e23.3	si:ch211-149e23.3	ENSDARG00000071652
282667	947.8526377	0.18455329	0.119008827	1.550752952	0.120960899	0.849784524	syndecan 2	sdc2	ENSDARG00000002731
100006998	11.30449113	0.288477976	0.186047808	1.550558316	0.121007568	0.849784524	NA	NA	NA
792257	26.01191201	0.274714953	0.177075171	1.551403005	0.120805136	0.849784524	fatty acid 2-hydroxylase	fa2h	ENSDARG00000090063
394166	3682.216562	-0.126422007	0.081565547	-1.549943715	0.121155026	0.850340182	ribosomal protein S21	rps21	ENSDARG00000025850
550256	22.78843973	-0.289760008	0.187002405	-1.549498834	0.121261851	0.850610192	guanine nucleotide binding protein (G protein), gamma 2	gng2	ENSDARG00000056831
101884837	15.12993074	0.284502219	0.183643744	1.549207243	0.121331909	0.850622126	WD repeat domain 70	wdr70	NA
317745	112.5745699	-0.289344934	0.186851414	-1.548529533	0.121494857	0.850679561	IMP (inosine 5'-monophosphate) dehydrogenase 2	impdh2	ENSDARG00000006900
100006589	1723.350331	0.161566079	0.104349256	1.548320367	0.121545183	0.850679561	isocitrate dehydrogenase 1 (NADP+), soluble	idh1	ENSDARG00000025375
64674	62.98375064	-0.28416979	0.183514486	-1.548486967	0.121505097	0.850679561	muscle-specific beta 1 integrin binding protein	mibp	ENSDARG00000101362
100006428	14.77385052	0.221978326	0.143447123	1.5474575	0.121752965	0.851654805	ferritin, middle subunit-like	LOC100006428	NA
445251	62.56785755	-0.263881362	0.170705633	-1.545826912	0.122146376	0.852250312	coactivator-associated arginine methyltransferase 1	carm1	ENSDARG00000018698
563690	33.04898361	0.287619551	0.186006346	1.546288917	0.122034807	0.852250312	differentially expressed in FDCP 6c homolog	def6c	ENSDARG00000034717
407716	48.14946424	-0.275132625	0.177928387	-1.546311021	0.122029472	0.852250312	ST6 (alpha-N-acetyl-neuraminyl-2,3-beta-galactosyl-1,3)-N-acetylgalactosaminide alpha-2,6-sialyltransferase 5b	st6galnac5b	ENSDARG00000057433
192312	73.34461907	-0.221417454	0.143248707	-1.545685531	0.122180533	0.852250312	MAK16 homolog (S. cerevisiae)	mak16	ENSDARG00000003527
101885836	39.28619878	0.238604573	0.154337707	1.545990135	0.12210695	0.852250312	NA	NA	NA
569379	128.9908893	0.265938622	0.17213727	1.544921808	0.122365178	0.852582459	zgc:174379	zgc:174379	ENSDARG00000075053
791208	115.6718327	-0.229056301	0.148244002	-1.545130315	0.122314746	0.852582459	cellular repressor of E1A-stimulated genes 1	creg1	ENSDARG00000105154
767750	718.891701	-0.129006591	0.083543539	-1.544183934	0.12254378	0.853349074	ATP synthase, H+ transporting, mitochondrial Fo complex, subunit Eb	atp5ib	ENSDARG00000068940
796322	180.1038033	-0.287374529	0.18624238	-1.543013619	0.122827472	0.853376092	solute carrier family 3 (amino acid transporter heavy chain), member 2a	slc3a2a	ENSDARG00000036427
569240	21.5396913	0.267968469	0.17373643	1.542385032	0.122980057	0.853376092	rabenosyn, RAB effector	rbsn	ENSDARG00000078215
554200	70.15970989	0.215968698	0.139993216	1.542708308	0.122901565	0.853376092	N-ethylmaleimide-sensitive factor b	nsfb	ENSDARG00000038991
570918	15.28488642	0.282331851	0.18310567	1.541906657	0.123096278	0.853376092	si:ch211-150i13.1	si:ch211-150i13.1	NA
751669	2086.990555	-0.143259457	0.092902393	-1.542042712	0.123063215	0.853376092	UDP glucuronosyltransferase 5 family, polypeptide C2	ugt5c2	ENSDARG00000006372
541367	1041.114214	-0.111957533	0.072526342	-1.543680946	0.122665644	0.853376092	regulator of complement activation group 2 gene 1	rca2.1	ENSDARG00000056075
324212	250.691618	-0.197895267	0.128205748	-1.543575626	0.122691173	0.853376092	cytochrome P450, family 2, subfamily AA, polypeptide 6	cyp2aa6	NA
563292	17.88470207	-0.276865025	0.179455674	-1.542804519	0.122878213	0.853376092	zinc finger Y-chromosomal protein 1-like	LOC563292	ENSDARG00000098424
101882030	78.73136161	-0.286671044	0.186124138	-1.540214225	0.123508144	0.855278431	mucin 5e	muc5e	NA
103909948	12.93274735	0.284780684	0.184865066	1.540478626	0.123443729	0.855278431	vascular endothelial growth factor receptor kdr-like	LOC103909948	NA
326050	137.0512982	0.219364943	0.14245196	1.539922251	0.123579306	0.855295266	nucleobindin 2b	nucb2b	ENSDARG00000036291
406342	132.7287468	0.180785978	0.117437102	1.539428126	0.123699812	0.855653397	T-cell, immune regulator 1, ATPase, H+ transporting, lysosomal V0 subunit A3b	tcirg1b	ENSDARG00000105142
768202	19.32572321	0.286910537	0.186942628	1.534751806	0.124844805	0.856086689	3-phosphoinositide dependent protein kinase 1a	pdpk1a	ENSDARG00000062304
504174	357.8465377	-0.219174082	0.143125382	-1.53134321	0.125684592	0.856086689	ba1 globin, like	ba1l	ENSDARG00000097238
406558	32.76940027	0.237421835	0.154706857	1.534656186	0.124868304	0.856086689	calcium activated nucleotidase 1a	cant1a	ENSDARG00000012192
565408	42.54467013	0.226081842	0.147176785	1.536124339	0.124507888	0.856086689	ankyrin repeat and sterile alpha motif domain containing 1B	anks1b	ENSDARG00000003512
324431	109.5474468	-0.173187622	0.112878926	-1.534277727	0.124961343	0.856086689	interleukin enhancer binding factor 3a	ilf3a	ENSDARG00000058660
322055	603.9549101	0.28469709	0.185585	1.534052261	0.125016796	0.856086689	cystathionase (cystathionine gamma-lyase)	cth	ENSDARG00000074301
449774	47.77383499	-0.217754846	0.141949794	-1.534027202	0.125022961	0.856086689	ADP-ribosylation factor-like 2	arl2	ENSDARG00000069496
558142	493.0347811	-0.177399639	0.115871516	-1.531003006	0.12576865	0.856086689	solute carrier family 44, member 5b	slc44a5b	ENSDARG00000057419
322379	116.9911934	-0.286486422	0.186419261	-1.536785527	0.124345839	0.856086689	wu:fb59d01	wu:fb59d01	ENSDARG00000089361
563236	86.169066	-0.184898182	0.120318909	-1.536734199	0.124358413	0.856086689	chromodomain helicase DNA binding protein 1	chd1	ENSDARG00000103787
323329	445.8768723	0.254548682	0.165560117	1.537500018	0.124170911	0.856086689	methionine adenosyltransferase II, alpha a	mat2aa	ENSDARG00000040334
445040	2512.744183	-0.147562087	0.095945881	-1.537972088	0.124055439	0.856086689	ribosomal protein L29	rpl29	ENSDARG00000077717
797147	10.25283057	0.2859164	0.186779494	1.530769758	0.125826306	0.856086689	forkhead box J3	foxj3	ENSDARG00000075774
692319	19.65000178	-0.287650354	0.187030542	-1.537985993	0.12405204	0.856086689	phosphodiesterase 12	pde12	ENSDARG00000030964
562319	262.57175	-0.257377802	0.16809005	-1.531189989	0.125722444	0.856086689	hexamethylene bis-acetamide inducible 1	hexim1	ENSDARG00000036482
445206	10.75276712	-0.28635054	0.187005084	-1.53124468	0.125708932	0.856086689	family with sequence similarity 120B	fam120b	ENSDARG00000030804
322331	731.728008	-0.1271732	0.082882913	-1.534371741	0.124938226	0.856086689	epoxide hydrolase 5	ephx5	ENSDARG00000103298
335499	63.45244391	0.200483128	0.130834265	1.532344208	0.125437517	0.856086689	kinesin light chain 1b	klc1b	NA
403085	23.99449955	0.25244382	0.164356759	1.535950347	0.124550559	0.856086689	proteasome 26S subunit, non-ATPase 10	psmd10	ENSDARG00000015628
334459	4957.6999	0.216652344	0.141373863	1.532478063	0.125404507	0.856086689	si:ch211-113d11.5	si:ch211-113d11.5	ENSDARG00000105411
403064	40.2552984	-0.239647034	0.156368939	-1.532574407	0.125380751	0.856086689	ATM serine/threonine kinase	atm	ENSDARG00000002385
406684	118.6879419	-0.19463394	0.12705427	-1.531896092	0.125548078	0.856086689	VPS26 retromer complex component B	vps26b	ENSDARG00000015823
449540	146.4960164	-0.173363389	0.113118103	-1.532587492	0.125377525	0.856086689	CCR4-NOT transcription complex, subunit 3a	cnot3a	ENSDARG00000007135
436700	27.4740862	-0.270780708	0.175993567	-1.538582984	0.123906135	0.856086689	enhancer of yellow 2 homolog (Drosophila)	eny2	ENSDARG00000070046
564633	165.5494834	-0.166607245	0.108421272	-1.536665656	0.124375205	0.856086689	DEAD (Asp-Glu-Ala-Asp) box helicase 6	ddx6	ENSDARG00000061338
30475	311.8204266	-0.138033005	0.089990818	-1.533856545	0.125064949	0.856086689	enhancer of rudimentary homolog (Drosophila)	erh	ENSDARG00000032866
563084	653.383843	-0.223685091	0.145767395	-1.534534468	0.12489822	0.856086689	calpastatin	cast	ENSDARG00000058693
436807	65.98794093	-0.242033572	0.157911631	-1.532715292	0.12534602	0.856086689	NOP16 nucleolar protein homolog (yeast)	nop16	ENSDARG00000044402
83780	112.3587733	0.237438479	0.154583154	1.535991938	0.124540358	0.856086689	cryptochrome circadian clock 1bb	cry1bb	ENSDARG00000091131
81884	412.1182953	0.139425236	0.091074491	1.530892293	0.125796014	0.856086689	nuclear receptor coactivator 2	ncoa2	ENSDARG00000017929
794129	88.75032319	0.203967239	0.13339395	1.529059153	0.12624978	0.856463239	MAU2 sister chromatid cohesion factor	mau2	ENSDARG00000042056
568277	250.4178683	0.146205994	0.09562958	1.528878354	0.126294603	0.856463239	SET binding factor 1	sbf1	ENSDARG00000062968
562545	59.25723536	0.225032594	0.147089844	1.529898922	0.12604175	0.856463239	si:dkey-72l14.4	si:dkey-72l14.4	ENSDARG00000061023
777653	33.79028833	0.249298159	0.163033147	1.529125601	0.12623331	0.856463239	cytokine receptor family member b2	crfb2	ENSDARG00000040332
572029	27.91724673	0.244767904	0.160052813	1.529294606	0.126191426	0.856463239	ATPase type 13A3	atp13a3	NA
449925	6979.258323	0.203397614	0.132962309	1.529738878	0.126081376	0.856463239	solute carrier family 27 (fatty acid transporter), member 2a	slc27a2a	ENSDARG00000036237
497183	12.96411819	-0.277138524	0.181314009	-1.528500338	0.12638836	0.856632216	glyoxylate reductase/hydroxypyruvate reductase a	grhpra	ENSDARG00000068264
563965	14.57626209	-0.271979838	0.177973178	-1.528206896	0.126461177	0.856659167	si:dkey-84j12.1	si:dkey-84j12.1	ENSDARG00000075126
406686	6980.914524	-0.135184046	0.088484891	-1.527764158	0.126571104	0.856745074	ribosomal protein S11	rps11	ENSDARG00000053058
562526	414.4772613	-0.186102167	0.121826399	-1.527601315	0.126611555	0.856745074	multiple C2 domains, transmembrane 2b	mctp2b	NA
794669	11.63663451	0.285317529	0.186944826	1.526212493	0.126956953	0.857424464	expressed sequence CR929477	gb:cr929477	ENSDARG00000012649
333933	83.35935614	0.248884408	0.163075349	1.526192704	0.12696188	0.857424464	SHC SH2-domain binding protein 1	shcbp1	ENSDARG00000102068
334304	1905.762165	0.283482635	0.185832095	1.525477261	0.127140101	0.857424464	elastase 2 like	ela2l	ENSDARG00000056765
450052	18.99312408	-0.283283527	0.1856326	-1.52604406	0.126998892	0.857424464	acyl-CoA thioesterase 8	acot8	ENSDARG00000014138
559001	732.140907	-0.283647725	0.185995509	-1.525024595	0.127252963	0.857424464	fatty acid synthase	fasn	ENSDARG00000087657
561606	35.94558572	-0.281805143	0.18479224	-1.524983642	0.127263178	0.857424464	atonal bHLH transcription factor 8	atoh8	ENSDARG00000037555
561673	18.44657856	-0.270958077	0.177639788	-1.525323129	0.127178522	0.857424464	asparaginyl-tRNA synthetase 2, mitochondrial (putative)	nars2	ENSDARG00000098441
81595	40.7105929	-0.223855273	0.146689511	-1.526048265	0.126997845	0.857424464	B-cell CLL/lymphoma 7B, b	bcl7bb	ENSDARG00000040396
100073325	10.33337454	-0.27569317	0.181265101	-1.520939041	0.128275136	0.858216852	zgc:163136	zgc:163136	ENSDARG00000074136
336770	132.4471657	-0.253762566	0.166636384	-1.52285209	0.127795715	0.858216852	ATP-binding cassette, sub-family F (GCN20), member 2a	abcf2a	ENSDARG00000038785
386899	112.7135097	0.217029437	0.1433702	1.513769504	0.13008431	0.858216852	methyltransferase like 26	mettl26	ENSDARG00000027461
565387	14.13023533	0.280985611	0.184495977	1.522990452	0.127761094	0.858216852	transmembrane protein 104	tmem104	ENSDARG00000088560
447844	85.99183078	0.23354975	0.154119579	1.51538014	0.129676164	0.858216852	solute carrier family 35, member B1	slc35b1	ENSDARG00000038213
100003790	87.61000688	-0.21090224	0.139263447	-1.514412034	0.129921369	0.858216852	K(lysine) acetyltransferase 8	kat8	ENSDARG00000027187
403080	32.68978715	-0.278831742	0.184188338	-1.513840377	0.130066329	0.858216852	DnaJ (Hsp40) homolog, subfamily C, member 2	dnajc2	ENSDARG00000070477
30266	19.66375121	-0.280471598	0.184936587	-1.516582533	0.129372118	0.858216852	sema domain, immunoglobulin domain (Ig), short basic domain, secreted, (semaphorin) 3Aa	sema3aa	ENSDARG00000019235
100002920	63.5278302	0.28400364	0.187013777	1.518624161	0.128857126	0.858216852	si:dkey-27p18.3	si:dkey-27p18.3	ENSDARG00000092228
445046	15.73635792	-0.275083863	0.181426252	-1.516229654	0.129461292	0.858216852	D-tyrosyl-tRNA deacylase 1	dtd1	ENSDARG00000044628
446115	202.0875449	0.20319246	0.133707309	1.519681023	0.128591163	0.858216852	nodal modulator	nomo	ENSDARG00000078592
447900	58.4061563	-0.220888553	0.144939865	-1.524001371	0.127508369	0.858216852	nitrilase 1	nit1	ENSDARG00000070116
492517	45.41870501	-0.242936893	0.160128855	-1.517133775	0.129232912	0.858216852	zgc:103586	zgc:103586	ENSDARG00000036426
436744	328.0153084	0.245474069	0.161524231	1.519735253	0.128577528	0.858216852	calcitonin/calcitonin-related polypeptide, alpha	calca	ENSDARG00000056590
324948	87.27491688	0.282513137	0.186779296	1.512550605	0.130393849	0.858216852	adhesion G protein-coupled receptor G1	adgrg1	ENSDARG00000027222
558825	68.34576699	0.25008423	0.165136199	1.51441193	0.129921395	0.858216852	leucine-rich repeat containing G protein-coupled receptor 4	lgr4	ENSDARG00000060542
541399	359.0025365	0.280186461	0.184839506	1.515836455	0.129560712	0.858216852	six-cysteine containing astacin protease 3	c6ast3	ENSDARG00000024503
564632	128.0438192	-0.211249202	0.139081305	-1.518889995	0.128790188	0.858216852	ubiquitin specific peptidase 10	usp10	ENSDARG00000103422
790921	43.83363068	-0.230316446	0.151268112	-1.522571031	0.127866062	0.858216852	elongator acetyltransferase complex subunit 5	elp5	ENSDARG00000067918
58153	508.0885251	-0.283056353	0.186965039	-1.513953379	0.130037664	0.858216852	solute carrier family 40 (iron-regulated transporter), member 1	slc40a1	ENSDARG00000000241
564575	22.05096338	-0.268680597	0.17727907	-1.51557991	0.12962561	0.858216852	SET domain and mariner transposase fusion gene	setmar	ENSDARG00000074836
557754	91.38998099	0.240389747	0.158860143	1.513216231	0.130224743	0.858216852	zinc finger CCCH-type containing 7B	zc3h7b	ENSDARG00000055930
393521	127.87379	-0.170637742	0.112852932	-1.512036406	0.130524601	0.858216852	MACRO domain containing 2	macrod2	ENSDARG00000032601
641500	273.8095842	-0.269145768	0.177057428	-1.520104364	0.128484748	0.858216852	zgc:123010	zgc:123010	ENSDARG00000039082
368417	406.5040373	-0.168676122	0.110836463	-1.521846846	0.12804746	0.858216852	THO complex 2	thoc2	ENSDARG00000037503
100148903	23.03118431	-0.257148779	0.168794236	-1.523445263	0.127647345	0.858216852	histone deacetylase 12	hdac12	ENSDARG00000101422
554122	499.8166578	-0.132390047	0.087346363	-1.515690425	0.12959765	0.858216852	paraoxonase 3, tandem duplicate 1	pon3.1	ENSDARG00000040290
326287	50.48056798	-0.242310745	0.160256127	-1.512021717	0.130528338	0.858216852	erythrocyte membrane protein band 4.1b	epb41b	ENSDARG00000029019
559138	13.12186812	-0.275880308	0.181625133	-1.518954476	0.128773955	0.858216852	CKLF-like MARVEL transmembrane domain containing 7	cmtm7	ENSDARG00000010032
751730	271.2533526	-0.155926346	0.102806589	-1.516696024	0.129343449	0.858216852	mitochondrial ribosomal protein L32	mrpl32	ENSDARG00000060489
570456	156.8546634	-0.273035408	0.180074523	-1.516235634	0.129459781	0.858216852	radical S-adenosyl methionine domain containing 2	rsad2	ENSDARG00000004952
556432	47.3539845	0.220256807	0.145373069	1.515114241	0.129743476	0.858216852	si:ch211-238n5.4	si:ch211-238n5.4	ENSDARG00000062381
100333241	70.75856744	-0.200227358	0.131890904	-1.518128634	0.128981974	0.858216852	KAT8 regulatory NSL complex subunit 1-like	LOC100333241	NA
100004870	141.8950711	-0.171040324	0.112949675	-1.514305589	0.129948352	0.858216852	exocyst complex component 2	exoc2	ENSDARG00000055610
393590	24.74627546	-0.273290944	0.180778862	-1.511741697	0.130599587	0.858216852	family with sequence similarity 84, member A	fam84a	ENSDARG00000018921
394146	39.2568136	-0.283174078	0.186449163	-1.518773667	0.128819476	0.858216852	dual specificity phosphatase 4	dusp4	ENSDARG00000044688
335654	20.28924821	0.275973354	0.181491249	1.52058766	0.128363345	0.858216852	calcium/calmodulin-dependent protein kinase IGa	camk1ga	ENSDARG00000044526
100126114	138.0227399	-0.282860069	0.187017472	-1.512479371	0.130411957	0.858216852	zgc:171679	zgc:171679	ENSDARG00000071024
445482	160.6986065	-0.169978007	0.112385496	-1.512455015	0.130418148	0.858216852	PHD finger protein 20, b	phf20b	ENSDARG00000038737
327453	157.1643443	0.169967683	0.112438306	1.511652828	0.130622205	0.858216852	6-phosphofructo-2-kinase/fructose-2,6-biphosphatase 1	pfkfb1	ENSDARG00000037140
393899	937.6338823	-0.146273395	0.096257468	-1.519605679	0.12861011	0.858216852	staufen double-stranded RNA binding protein 2	stau2	ENSDARG00000026801
562840	258.8574488	-0.185490981	0.122421401	-1.515184267	0.129725746	0.858216852	retinol dehydrogenase 10a	rdh10a	ENSDARG00000058730
560346	124.2811726	0.163625403	0.107800132	1.517859027	0.129049941	0.858216852	zinc finger protein, X-linked	zfx	ENSDARG00000074453
564805	79.54294254	0.221202821	0.145399115	1.521349157	0.12817224	0.858216852	Rho GTPase activating protein 29a	arhgap29a	ENSDARG00000026329
652982	161.7097492	-0.156315388	0.103065363	-1.516662666	0.129351875	0.858216852	iron-responsive element binding protein 2	ireb2	ENSDARG00000021466
568223	19.40409824	0.279224387	0.183364795	1.522780787	0.127813558	0.858216852	ets homologous factor	ehf	ENSDARG00000052115
100534722	14.83400912	0.282588498	0.18558577	1.52268408	0.127837763	0.858216852	RNA-binding protein MEX3B-like	LOC100534722	NA
394147	501.5848868	0.164523128	0.108939891	1.510219311	0.130987473	0.858810618	solute carrier family 25 (mitochondrial carrier
327369	30.34110203	-0.256767554	0.169990428	-1.510482428	0.13092037	0.858810618	si:ch73-389k6.1	si:ch73-389k6.1	NA
393738	3897.551574	-0.138761711	0.091889748	-1.510089137	0.131020681	0.858810618	ribosomal protein S27, isoform 2	rps27.2	ENSDARG00000055475
100007313	318.4898504	-0.234001477	0.154937878	-1.510292249	0.130968869	0.858810618	DEAD (Asp-Glu-Ala-Asp) box helicase 61	ddx61	ENSDARG00000018425
402881	33.45472153	0.264393258	0.175101336	1.509944261	0.131057647	0.858810618	microtubule associated monooxygenase, calponin and LIM domain containing 3a	mical3a	NA
492770	31.54283912	0.261153379	0.17302428	1.509345276	0.13121057	0.859216083	golgi reassembly stacking protein 1a	gorasp1a	ENSDARG00000003068
100002318	14.82878242	-0.275176962	0.182360456	-1.508972768	0.131305742	0.859216083	mitogen-activated protein kinase 13	mapk13	ENSDARG00000058470
100332174	231.4285721	0.179897905	0.119225256	1.508890912	0.131326663	0.859216083	RB1-inducible coiled-coil 1	rb1cc1	ENSDARG00000076559
437019	383.3367341	0.192529947	0.127777097	1.506764135	0.131871126	0.859833683	propionyl CoA carboxylase, alpha polypeptide	pcca	ENSDARG00000028982
436949	512.5744011	-0.213869018	0.141977011	-1.506363717	0.13197383	0.859833683	branched chain amino-acid transaminase 2, mitochondrial	bcat2	ENSDARG00000054849
100535934	10.59737975	-0.264752525	0.17566781	-1.507120313	0.131779821	0.859833683	si:ch73-158p21.2	si:ch73-158p21.2	ENSDARG00000101690
796455	97.83487585	0.219276286	0.145423272	1.507848658	0.131593265	0.859833683	collagen, type IV, alpha 3 (Goodpasture antigen) binding protein a	col4a3bpa	ENSDARG00000024325
564572	193.6073225	-0.213605605	0.141733887	-1.507089161	0.131787805	0.859833683	StAR-related lipid transfer (START) domain containing 7	stard7	ENSDARG00000074858
449850	116.0632816	0.168793372	0.112041343	1.506527568	0.131931796	0.859833683	si:ch73-40i7.5	si:ch73-40i7.5	ENSDARG00000090675
569980	300.9145761	0.195736661	0.129784578	1.508165795	0.131512099	0.859833683	branched chain keto acid dehydrogenase E1, beta polypeptide	bckdhb	NA
559106	67.15014475	0.185864512	0.123279091	1.507672627	0.131638335	0.859833683	autophagy/beclin-1 regulator 1b	ambra1b	ENSDARG00000039878
550527	21.86905351	-0.280559585	0.18634884	-1.505561208	0.132179853	0.86057899	translocase of inner mitochondrial membrane 10 homolog B (yeast)	timm10b	ENSDARG00000043898
322481	1336.147515	0.28152212	0.187010731	1.505379497	0.132226537	0.86057899	carboxyl ester lipase, tandem duplicate 1	cel.1	ENSDARG00000017490
768164	14.83855206	0.277817893	0.184691833	1.504224033	0.132523692	0.861165243	regulator of G-protein signaling 18	rgs18	ENSDARG00000036106
553132	30.35370537	-0.261951013	0.174143856	-1.504221966	0.132524224	0.861165243	synaptonemal complex central element protein 2	syce2	ENSDARG00000103187
494096	920.7011059	0.228406817	0.151798675	1.504669368	0.132409102	0.861165243	zgc:101540	zgc:101540	NA
322977	117.0636431	-0.268066693	0.178272303	-1.503692319	0.132660608	0.861601568	MID1 interacting protein 1, like	mid1ip1l	ENSDARG00000018145
117507	123.069073	-0.143852625	0.095746462	-1.502432797	0.132985372	0.86164106	protein kinase C, iota	prkci	ENSDARG00000021225
751671	13.28902362	0.273454155	0.18221896	1.500689914	0.133435783	0.86164106	RPA interacting protein	rpain	ENSDARG00000063021
100329562	23.11658733	0.280556155	0.186981203	1.50045112	0.133497586	0.86164106	fep15 selenoprotein	fep15	NA
568584	236.2278594	0.130771399	0.087130117	1.500874833	0.133387939	0.86164106	GRB10 interacting GYF protein 1	gigyf1	ENSDARG00000098932
406325	1278.082234	0.200274849	0.133329753	1.502101706	0.133070844	0.86164106	acetyl-CoA acyltransferase 2	acaa2	ENSDARG00000038881
560078	25.12881743	-0.280562739	0.186694456	-1.502790954	0.132892959	0.86164106	PHD finger protein 19	phf19	ENSDARG00000078050
563149	13.80086049	0.276862404	0.184216676	1.502917164	0.132860406	0.86164106	low density lipoprotein receptor-related protein 1Aa	lrp1aa	NA
100332674	74.1915302	-0.200699077	0.133700424	-1.501110253	0.133327047	0.86164106	ubiquitin specific peptidase 48	usp48	ENSDARG00000090301
565839	31.172952	0.280305938	0.186525562	1.502774925	0.132897094	0.86164106	exocyst complex component 3-like 2b	exoc3l2b	ENSDARG00000030782
550373	32.78813266	-0.2449901	0.163264155	-1.500574944	0.133465536	0.86164106	peptidylprolyl isomerase E (cyclophilin E)	ppie	ENSDARG00000103234
560575	66.23076343	-0.227387179	0.151495953	-1.500945564	0.133369642	0.86164106	integrator complex subunit 3	ints3	ENSDARG00000016811
386642	80.92796811	-0.194200479	0.129320705	-1.501696727	0.13317545	0.86164106	neuroguidin, EIF4E binding protein	ngdn	ENSDARG00000045372
768149	32.93599391	-0.257754515	0.171919474	-1.49927468	0.133802388	0.861975839	sterile alpha motif domain containing 1a	samd1a	NA
555721	376.0860291	0.268035703	0.178719036	1.499760226	0.133676524	0.861975839	spalt-like transcription factor 1a	sall1a	ENSDARG00000074319
140634	6548.856145	-0.109617965	0.073118537	-1.499181594	0.133826529	0.861975839	cytochrome P450, family 1, subfamily A	cyp1a	ENSDARG00000098315
393257	33.00730241	-0.263025225	0.175386005	-1.499693348	0.133693854	0.861975839	polymerase (RNA) III (DNA directed) polypeptide D	polr3d	ENSDARG00000104516
101886387	13.89952173	0.263410191	0.175771094	1.498597896	0.133977979	0.862504898	uncharacterized LOC101886387	LOC101886387	NA
798920	315.7173214	0.243880124	0.162782553	1.498195722	0.134082407	0.862730853	insulin-like growth factor binding protein 2b	igfbp2b	ENSDARG00000031422
558395	76.86472104	-0.274204819	0.183171133	-1.496987077	0.134396621	0.862943979	exportin 1 (CRM1 homolog, yeast) a	xpo1a	ENSDARG00000078041
541485	173.9268212	-0.179659705	0.120274372	-1.493748845	0.135241277	0.862943979	presenilin associated, rhomboid-like a	parla	ENSDARG00000039310
564534	94.5095185	0.203135721	0.135874253	1.495027318	0.134907313	0.862943979	Fas-activated serine/threonine kinase	fastk	ENSDARG00000077075
541420	10.45199278	-0.279157297	0.186685237	-1.495336756	0.134826577	0.862943979	zgc:113295	zgc:113295	NA
557676	86.76710623	0.278547017	0.186517889	1.493406442	0.135330828	0.862943979	si:dkey-14d8.7	si:dkey-14d8.7	ENSDARG00000045834
550253	13.71397528	-0.274285629	0.183677709	-1.493298395	0.135359096	0.862943979	carboxypeptidase M	cpm	ENSDARG00000011769
368367	50.72525972	-0.265218725	0.177639623	-1.493015584	0.135433108	0.862943979	hydroxysteroid (20-beta) dehydrogenase 2	hsd20b2	ENSDARG00000031336
393169	84.33477232	-0.205828804	0.137598944	-1.495860351	0.13469005	0.862943979	MOB kinase activator 1Ba	mob1ba	ENSDARG00000009169
406799	2047.147578	0.125470306	0.083967017	1.494280865	0.135102224	0.862943979	short chain dehydrogenase/reductase family 16C, member 5b	sdr16c5b	ENSDARG00000017794
556186	289.2028831	-0.207220405	0.138703158	-1.49398476	0.135179603	0.862943979	5'-nucleotidase domain containing 2	nt5dc2	ENSDARG00000059646
368621	385.9428645	-0.259731937	0.173476076	-1.497220495	0.134335894	0.862943979	si:busm1-57f23.1	si:busm1-57f23.1	ENSDARG00000074425
445201	642.7596747	0.155289047	0.103880817	1.494877022	0.13494654	0.862943979	calcium activated nucleotidase 1b	cant1b	ENSDARG00000102977
436880	29.76272446	-0.271738649	0.18189689	-1.493915866	0.135197611	0.862943979	renalase, FAD-dependent amine oxidase	rnls	ENSDARG00000012453
561131	126.4120294	-0.252516745	0.16868618	-1.496961669	0.134403232	0.862943979	nucleolar and coiled-body phosphoprotein 1	nolc1	ENSDARG00000024561
436593	22.13575501	-0.259036645	0.173061078	-1.496793206	0.134447075	0.862943979	tRNA methyltransferase 61A	trmt61a	ENSDARG00000008480
30427	102.737179	-0.253579893	0.169632972	-1.494873845	0.134947369	0.862943979	nuclear receptor subfamily 2, group F, member 5	nr2f5	ENSDARG00000033172
323839	227.0354521	0.240309095	0.160933331	1.493221405	0.135379241	0.862943979	SCY1-like, kinase-like 3	scyl3	ENSDARG00000027046
393552	167.7858479	0.206757261	0.138369959	1.49423519	0.135114158	0.862943979	solute carrier family 25, member 34	slc25a34	NA
556077	67.60647749	0.239565778	0.160337352	1.4941358	0.135140129	0.862943979	procollagen-lysine, 2-oxoglutarate 5-dioxygenase 3	plod3	ENSDARG00000076317
558088	431.8659987	0.154518447	0.103546648	1.492259284	0.135631186	0.863682907	carnitine palmitoyltransferase 1Aa (liver)	cpt1aa	ENSDARG00000059770
259306	9615.645611	-0.143041637	0.095869652	-1.492042942	0.135687888	0.863682907	cytochrome P450, family 2, subfamily AD, polypeptide 2	cyp2ad2	ENSDARG00000021172
326864	1561.603932	-0.187112626	0.125459497	-1.491418583	0.135851632	0.864283083	Obg-like ATPase 1	ola1	ENSDARG00000044565
494078	24.64167296	0.257916159	0.173053447	1.490384404	0.136123191	0.86556821	zgc:101800	zgc:101800	ENSDARG00000029307
558102	258.7211038	-0.190526974	0.127926663	-1.489345304	0.136396464	0.866420416	heterochromatin protein 1, binding protein 3	hp1bp3	ENSDARG00000044669
393885	499.2385891	0.126168508	0.084700812	1.489578492	0.136335101	0.866420416	zgc:56064	zgc:56064	ENSDARG00000053404
568309	261.8901253	0.195232681	0.131122642	1.488931865	0.136505312	0.866669437	breast cancer anti-estrogen resistance 1	bcar1	ENSDARG00000056525
561193	26.68610931	-0.261501451	0.175872673	-1.486879379	0.137046671	0.867034611	TBC1 (tre-2/USP6, BUB2, cdc16) domain family, member 1	tbc1d1	ENSDARG00000062081
336503	193.146673	-0.202698265	0.136386071	-1.486209435	0.137223733	0.867034611	interferon, gamma-inducible protein 30	ifi30	ENSDARG00000056378
492710	417.9000869	0.206368242	0.139137259	1.483198988	0.13802155	0.867034611	aldehyde dehydrogenase 16 family, member A1	aldh16a1	ENSDARG00000037935
445106	116.7475453	0.163402086	0.110169469	1.483188469	0.138024344	0.867034611	Yip1 domain family, member 2	yipf2	ENSDARG00000021399
393962	36.47484506	0.233182313	0.157217575	1.483182228	0.138026002	0.867034611	ubiquitin specific peptidase 20	usp20	ENSDARG00000027501
569044	59.87081445	-0.200603916	0.135082003	-1.485052868	0.13752982	0.867034611	zgc:161969	zgc:161969	ENSDARG00000041359
799475	55.86926573	-0.267506896	0.180048022	-1.485753039	0.137344456	0.867034611	interleukin 13 receptor, alpha 1	il13ra1	ENSDARG00000080020
100004455	12.14805276	-0.229448741	0.154478971	-1.485307282	0.137462444	0.867034611	erythropoietin a	epoa	ENSDARG00000055163
386634	656.1828278	-0.276840866	0.186424002	-1.485006561	0.137542086	0.867034611	eukaryotic translation initiation factor 4A1A	eif4a1a	ENSDARG00000092115
100150568	62.52698554	0.223515581	0.15040069	1.48613401	0.137243678	0.867034611	ring finger protein 11b	rnf11b	ENSDARG00000040635
393766	38.74996923	-0.230548665	0.155427938	-1.483315465	0.137990615	0.867034611	RNA binding motif protein 18	rbm18	ENSDARG00000044255
431777	20.56609143	-0.275473821	0.185217476	-1.487299296	0.13693578	0.867034611	tubulin, alpha 7 like	tuba7l	ENSDARG00000104643
100150092	17.40155021	-0.213911769	0.143824592	-1.487310112	0.136932925	0.867034611	si:ch73-226l13.2	si:ch73-226l13.2	ENSDARG00000095939
799091	122.0505897	0.232857694	0.156646442	1.486517599	0.137142265	0.867034611	F-box protein 38	fbxo38	ENSDARG00000006924
406349	234.3289596	-0.213607816	0.143917598	-1.484236951	0.13774607	0.867034611	ribosomal protein S6 kinase b, polypeptide 1b	rps6kb1b	ENSDARG00000058230
553636	165.1330132	-0.205194125	0.138257881	-1.48414053	0.137771643	0.867034611	tRNA selenocysteine 1 associated protein 1a	trnau1apa	ENSDARG00000101323
337737	298.0000859	0.125804723	0.084631546	1.486499168	0.137147137	0.867034611	RAB5A, member RAS oncogene family, a	rab5aa	ENSDARG00000018602
445483	39.26663359	0.255015091	0.171673665	1.485464244	0.137420888	0.867034611	mediator complex subunit 23	med23	ENSDARG00000029157
561835	50.25330079	0.217960987	0.146940445	1.483328755	0.137987086	0.867034611	RPTOR independent companion of MTOR, complex 2b	rictorb	ENSDARG00000002020
100003708	91.79971069	-0.201922738	0.135899183	-1.485827464	0.137324764	0.867034611	si:ch211-226m16.2	si:ch211-226m16.2	ENSDARG00000036785
100330943	28.86761233	-0.275275185	0.185122648	-1.486988155	0.137017939	0.867034611	ATPase, aminophospholipid transporter, class I, type 8A, member 2	atp8a2	ENSDARG00000077492
406752	387.9746018	-0.216640063	0.146143426	-1.482379803	0.138239265	0.867061195	phosphatidylinositol transfer protein, beta, like	pitpnbl	ENSDARG00000015310
100148510	25.75919966	-0.260561369	0.175741483	-1.482640096	0.138170058	0.867061195	uncharacterized LOC100148510	LOC100148510	NA
564410	22.1698359	-0.250920034	0.169209282	-1.482897579	0.138101625	0.867061195	zinc finger, CCHC domain containing 4	zcchc4	ENSDARG00000104531
560327	115.0900655	0.196243797	0.132480816	1.481299732	0.13852672	0.867989175	target of myb1 like 2 membrane trafficking protein	tom1l2	ENSDARG00000009217
553650	32.38179916	-0.225995184	0.152556465	-1.481387128	0.138503443	0.867989175	family with sequence similarity 58, member A	fam58a	ENSDARG00000037537
541415	321.7746549	0.122285553	0.082627677	1.479958747	0.138884256	0.868016348	zgc:101577	zgc:101577	ENSDARG00000078075
556823	76.48554773	0.21159111	0.143056985	1.479068707	0.139121953	0.868016348	cylindromatosis (turban tumor syndrome), a	cylda	ENSDARG00000060058
553729	96.13537581	0.189813323	0.128312202	1.47930844	0.139057898	0.868016348	drebrin-like b	dbnlb	ENSDARG00000016016
492336	74.15357791	-0.240495945	0.162586262	-1.479189833	0.139089586	0.868016348	annexin A3b	anxa3b	ENSDARG00000044254
568697	99.84154048	0.208973222	0.141300213	1.478930687	0.139158841	0.868016348	si:ch211-175m2.5	si:ch211-175m2.5	ENSDARG00000089019
100149268	164.0032121	0.142387608	0.096147401	1.480930389	0.138625124	0.868016348	polymerase (RNA) II (DNA directed) polypeptide B	polr2b	ENSDARG00000098783
323071	86.63996465	0.1621555	0.109549527	1.480202642	0.138819176	0.868016348	transcription elongation regulator 1a (CA150)	tcerg1a	NA
724005	19.69843112	0.26246068	0.177324741	1.480113141	0.138843055	0.868016348	glutamate receptor, ionotropic, N-methyl D-aspartate-associated protein 1a (glutamate binding)	grinaa	ENSDARG00000101317
541510	44.9950209	-0.206729435	0.139730702	-1.479484698	0.139010818	0.868016348	1-aminocyclopropane-1-carboxylate synthase homolog (Arabidopsis)(non-functional)	accs	ENSDARG00000052124
561171	21153.22502	0.157361337	0.106452434	1.478231454	0.139345838	0.868747296	cerebellin 8	cbln8	ENSDARG00000019294
791187	44.58427167	0.218474471	0.1478595	1.477581562	0.139519812	0.86879173	SRSF protein kinase 1b	srpk1b	ENSDARG00000031560
792098	10.2899701	0.274406967	0.185676203	1.477879027	0.139440161	0.86879173	zgc:101562	zgc:101562	ENSDARG00000040179
[truncated: 10,471 more rows]
