# Supplementary material for: Parental high dietary arachidonic acid levels modulated the hepatic transcriptome of adult zebrafish (Danio rerio) progeny
Source: PLoS One. 2018 Aug 2;13(8):e0201278. doi: 10.1371/journal.pone.0201278 (PMC6071982; doi:10.1371/journal.pone.0201278)
Supplement: S2 Table — (CSV) [file pone.0201278.s007.csv]

S2 Table. Differentially expressed genes in male F0 high ARA livers compared to control livers using the Ensembl genome.
Row.names	baseMean	log2FoldChange	lfcSE	stat	pvalue	padj	symbol	entrezgene	name
ENSDARG00000014717	558.8052972	0.530381593	0.090629783	5.852177668	4.85E-09	5.89E-05	CABZ01078858.1	NA	NA
ENSDARG00000036135	756.5053735	0.487664484	0.090400945	5.394462269	6.87E-08	0.000417529	bbox1	572649	butyrobetaine (gamma), 2-oxoglutarate dioxygenase (gamma-butyrobetaine hydroxylase) 1
ENSDARG00000031845	21.30723652	0.919225844	0.174758681	5.259972434	1.44E-07	0.000583512	mboat2a	570695	membrane bound O-acyltransferase domain containing 2a
ENSDARG00000075149	43.97116856	0.704765353	0.141708453	4.973347286	6.58E-07	0.001998876	nagpa	569719	N-acetylglucosamine-1-phosphodiester alpha-N-acetylglucosaminidase
ENSDARG00000096234	262.2825997	-0.893623685	0.18558434	-4.815189079	1.47E-06	0.003573572	tac4	100151267	tachykinin 4 (hemokinin)
ENSDARG00000079901	4644.486264	-0.418298116	0.090148336	-4.640109136	3.48E-06	0.007051561	si:ch73-15n24.1	322603	si:ch73-15n24.1
ENSDARG00000079486	220.0845449	0.707953161	0.157176761	4.50418468	6.66E-06	0.01156476	fam20a	564308	family with sequence similarity 20, member A
ENSDARG00000038585	40.8849914	-0.704285139	0.160710647	-4.382317869	1.17E-05	0.017833666	eif4e2	541523	eukaryotic translation initiation factor 4E family member 2
ENSDARG00000060007	14.38570295	0.794063702	0.184446197	4.305123752	1.67E-05	0.020511418	n4bp3	101884870	NEDD4 binding protein 3
ENSDARG00000077404	253.5163266	0.477577052	0.11099775	4.302583185	1.69E-05	0.020511418	ncoa3	564519	nuclear receptor coactivator 3
ENSDARG00000069029	55.88916269	0.75984501	0.178602373	4.25439483	2.10E-05	0.023152946	acss2l	NA	acyl-CoA synthetase short-chain family member 2 like
ENSDARG00000011926	42.59207423	-0.681707244	0.164648285	-4.140384716	3.47E-05	0.030480805	tpgs2	431755	tubulin polyglutamylase complex subunit 2
ENSDARG00000014031	3775.49532	0.260400748	0.062850317	4.14318908	3.43E-05	0.030480805	abcc2	393561	ATP-binding cassette, sub-family C (CFTR/MRP), member 2
ENSDARG00000016494	161.1466431	-0.65785267	0.160191026	-4.106676183	4.01E-05	0.030480805	ddc	406651	dopa decarboxylase
ENSDARG00000027572	520.5489985	-0.408618016	0.098992099	-4.127784132	3.66E-05	0.030480805	as3mt	664699	arsenite methyltransferase
ENSDARG00000101256	81.69995387	0.761948691	0.185224217	4.113655883	3.89E-05	0.030480805	CABZ01085052.1	NA	NA
ENSDARG00000021082	122.4483757	0.562286279	0.138899109	4.048163322	5.16E-05	0.034844257	sec31a	266638	SEC31 homolog A, COPII coat complex component
ENSDARG00000099184	78.76263123	-0.623747063	0.154028434	-4.049557916	5.13E-05	0.034844257	map2k6	65239	mitogen-activated protein kinase kinase 6
ENSDARG00000041951	399.423994	0.388212996	0.096436237	4.025592542	5.68E-05	0.036342584	selo	558648	selenoprotein O
ENSDARG00000063229	249.431369	0.551586203	0.137644464	4.007325735	6.14E-05	0.037306661	xpo1b	561138	exportin 1 (CRM1 homolog, yeast) b
ENSDARG00000078683	469.1578206	0.680713993	0.171424616	3.97092325	7.16E-05	0.041422615	RNF14 (1 of many)	NA	ring finger protein 14
ENSDARG00000016856	294.283408	-0.393262777	0.100599486	-3.909192702	9.26E-05	0.047240215	pon2	335176	paraoxonase 2
ENSDARG00000060618	23.30308026	0.701657873	0.180028975	3.897471919	9.72E-05	0.047240215	ipo13	100319138	importin 13
ENSDARG00000100274	20.9878709	0.703727273	0.180379741	3.901365361	9.57E-05	0.047240215	CABZ01045062.1	NA	NA
ENSDARG00000100456	11.11108464	0.725458176	0.18589472	3.902521693	9.52E-05	0.047240215	ptk2aa	NA	protein tyrosine kinase 2aa
ENSDARG00000078856	208.9883794	0.563067315	0.144876989	3.886520009	0.000101692	0.047521243	slc22a23	555979	solute carrier family 22, member 23
ENSDARG00000062420	44.82251472	0.675298073	0.174506587	3.86975692	0.000108944	0.049024764	nfia	556665	nuclear factor I/A
ENSDARG00000098348	126.1531907	-0.589189526	0.153243262	-3.844798894	0.000120651	0.050548753	znf326	571228	zinc finger protein 326
ENSDARG00000099843	268.7360557	-0.643133219	0.167122588	-3.848272251	0.000118954	0.050548753	nedd4a	NA	neural precursor cell expressed, developmentally down-regulated 4a
ENSDARG00000104492	23.62900631	0.692974201	0.18283821	3.790095083	0.00015059	0.0609888	CABZ01113061.1	NA	NA
ENSDARG00000026376	136.6268905	0.646784847	0.172411538	3.75140118	0.000175849	0.064744427	aco1	568448	aconitase 1, soluble
ENSDARG00000039356	56.13463978	-0.66127028	0.176224113	-3.752439257	0.000175122	0.064744427	zgc:194209	570908	zgc:194209
ENSDARG00000101791	31.51746257	0.659864993	0.175531825	3.759232784	0.000170435	0.064744427	LOC100332215	100332215	kynurenine--oxoglutarate transaminase 3-like
ENSDARG00000101481	256.6364843	-0.498996684	0.133302233	-3.743348262	0.000181584	0.064889675	rbp5	171477	retinol binding protein 1a, cellular
ENSDARG00000009626	108.5387177	0.479612874	0.129165773	3.713157606	0.000204689	0.067742467	nrbp2b	562626	nuclear receptor binding protein 2b
ENSDARG00000040566	118.4919216	-0.454737346	0.122531684	-3.711181726	0.000206294	0.067742467	phykpl	557205	5-phosphohydroxy-L-lysine phospho-lyase
ENSDARG00000104054	19.83568992	0.68421975	0.18374752	3.723695159	0.000196328	0.067742467	si:ch1073-189o9.1	NA	si:ch1073-189o9.1
ENSDARG00000044751	1145.164115	0.44592849	0.120397601	3.703798809	0.000212395	0.067910421	ddt	415237	D-dopachrome tautomerase
ENSDARG00000079889	24.16876219	0.655307558	0.179089695	3.659102544	0.0002531	0.078850402	phldb2a	570807	pleckstrin homology-like domain, family B, member 2a
ENSDARG00000037781	186.4987334	-0.442010393	0.121387545	-3.641315858	0.000271248	0.08038206	acss2	436914	acyl-CoA synthetase short-chain family member 2
ENSDARG00000078770	172.4935584	0.532572254	0.146210426	3.642505323	0.000269997	0.08038206	si:ch73-21k16.5	336430	si:ch73-21k16.5
ENSDARG00000076592	14.53278845	0.66611942	0.183765229	3.624839281	0.000289141	0.083644421	man1b1b	556237	mannosidase, alpha, class 1B, member 1b
ENSDARG00000029252	292.5746146	-0.353211887	0.097844142	-3.609944147	0.000306263	0.086537088	ssb	321504	Sjogren syndrome antigen B (autoantigen La)
ENSDARG00000038439	133584.4573	-0.303758789	0.084858621	-3.579586695	0.000344138	0.095029034	fabp10a	171481	fatty acid binding protein 10a, liver basic
ENSDARG00000056481	80.6575269	0.486741584	0.136449517	3.567191686	0.000360828	0.095305534	vat1	368752	vesicle amine transport 1
ENSDARG00000063407	20.91715115	0.65894187	0.184543002	3.570668421	0.000356071	0.095305534	CABZ01052815.1	NA	NA
ENSDARG00000008816	633.60672	-0.421876929	0.11859296	-3.557352225	0.000374612	0.096841113	glud1a	317737	glutamate dehydrogenase 1a
ENSDARG00000100084	19.03670223	0.658406427	0.185855458	3.54257245	0.000396245	0.100299405	CABZ01084603.1	NA	NA
ENSDARG00000078954	70.14948544	0.507251371	0.144131571	3.519363363	0.000432584	0.107263125	rxrba	30530	retinoid x receptor, beta a
ENSDARG00000103324	13.00465395	-0.645248969	0.184967575	-3.488443674	0.000485841	0.118059405	si:ch211-127b6.2	NA	si:ch211-127b6.2
ENSDARG00000025504	13.99741647	-0.644036224	0.185473869	-3.472382543	0.000515861	0.122896223	gucy2f	140424	guanylate cyclase 2F, retinal
ENSDARG00000094730	202.5459024	-0.375580377	0.108436906	-3.463584398	0.000533029	0.124234889	acbd7	619256	acyl-CoA binding domain containing 7
ENSDARG00000099995	27.71429755	0.58768832	0.169894998	3.459126673	0.00054193	0.124234889	apbb2b	564990	amyloid beta (A4) precursor protein-binding, family B, member 2b
ENSDARG00000003789	1053.450823	0.407967147	0.118303215	3.448487412	0.000563736	0.126840543	dennd5b	323528	DENN/MADD domain containing 5B
ENSDARG00000028386	208.5702896	-0.450385013	0.13102336	-3.437440579	0.00058724	0.127871228	htatip2	64605	HIV-1 Tat interactive protein 2
ENSDARG00000056462	76.42902624	-0.589168439	0.171446232	-3.43646186	0.000589365	0.127871228	crp2	327615	C-reactive protein 2
ENSDARG00000104906	214.7532397	0.346319498	0.101004139	3.428765421	0.000606333	0.129244739	mtr	NA	5-methyltetrahydrofolate-homocysteine methyltransferase
ENSDARG00000077372	2298.934688	0.567388638	0.165911124	3.419834815	0.000626592	0.131260161	tfr1b	494478	transferrin receptor 1b
ENSDARG00000009470	205.98139	0.362040854	0.106030142	3.4145088	0.000638971	0.131410702	hnf1a	266961	HNF1 homeobox a
ENSDARG00000019274	34.42841015	-0.621633892	0.182578168	-3.404754796	0.000662235	0.131410702	rasd1	393504	RAS, dexamethasone-induced 1
ENSDARG00000041923	13.19979847	-0.627295823	0.185359647	-3.384209198	0.000713836	0.131410702	ccl38.6	100034523	chemokine (C-C motif) ligand 38, duplicate 6
ENSDARG00000041923	13.19979847	-0.627295823	0.185359647	-3.384209198	0.000713836	0.131410702	ccl38a.3	100536999	chemokine (C-C motif) ligand 38, duplicate 3
ENSDARG00000056226	752.1815607	0.543940831	0.160445075	3.390199603	0.000698418	0.131410702	creb3l3a	553700	cAMP responsive element binding protein 3-like 3a
ENSDARG00000059824	190.2601544	-0.629671926	0.186032818	-3.384735736	0.000712468	0.131410702	soat2	564868	sterol O-acyltransferase 2
ENSDARG00000086848	49.18319347	0.557678342	0.163984445	3.40080026	0.000671889	0.131410702	atad3b	NA	ATPase family, AAA domain containing 3B
ENSDARG00000092285	45.5854096	0.60557616	0.178212882	3.398049304	0.000678682	0.131410702	cenpv	100334010	centromere protein V
ENSDARG00000098599	44.2291701	0.522349296	0.153992363	3.392046751	0.000693726	0.131410702	CABZ01072810.1	NA	NA
ENSDARG00000001014	323.7627518	0.445443278	0.132152285	3.370681616	0.000749825	0.132034336	myh9b	561431	myosin, heavy chain 9b, non-muscle
ENSDARG00000062553	30.5758842	0.58657899	0.173796389	3.375093087	0.000737907	0.132034336	bach1a	678555	BTB and CNC homology 1, basic leucine zipper transcription factor 1 a
ENSDARG00000098369	80.78394016	0.620486021	0.183924936	3.373582916	0.000741967	0.132034336	si:dkey-165o8.1	NA	si:dkey-165o8.1
ENSDARG00000086300	15.67021217	0.616065119	0.184219915	3.344183067	0.000825253	0.143240275	si:ch211-236d3.4	794256	si:ch211-236d3.4
ENSDARG00000032155	39.38555312	0.575055175	0.172517839	3.333308472	0.000858197	0.144834659	ppm1aa	30704	protein phosphatase, Mg2+/Mn2+ dependent, 1Aa
ENSDARG00000067920	32.50397406	0.525610636	0.157685626	3.333281858	0.000858279	0.144834659	rab8a	571897	RAB8A, member RAS oncogene family
ENSDARG00000045911	43.00929063	0.492280175	0.147967598	3.326945769	0.000878035	0.146138635	tulp4a	557730	tubby like protein 4a
ENSDARG00000026787	284.7976195	-0.461280336	0.139293486	-3.311571495	0.000927735	0.151272751	aqp7	334529	aquaporin 7
ENSDARG00000077009	114.2571054	0.444025999	0.134156827	3.309753276	0.000933782	0.151272751	wdfy4	572477	WDFY family member 4
ENSDARG00000054666	46.5496569	0.484201835	0.147245006	3.288409219	0.001007553	0.160591157	pgpep1	553547	pyroglutamyl-peptidase I
ENSDARG00000060751	47.54376068	-0.458804173	0.139796639	-3.281939951	0.001030956	0.160591157	taok3a	798408	TAO kinase 3a
ENSDARG00000104732	201.7517033	0.377096106	0.114865012	3.282950139	0.001027268	0.160591157	mlycd	100037349	malonyl-CoA decarboxylase
ENSDARG00000004745	307.7808206	0.365348819	0.111748362	3.269388595	0.001077802	0.163691133	lmbr1l	321314	limb development membrane protein 1-like
ENSDARG00000068572	304.5142744	0.564699612	0.172714154	3.269561873	0.001077142	0.163691133	slc16a1b	368274	solute carrier family 16 (monocarboxylate transporter), member 1b
ENSDARG00000014634	414.9605682	0.25165262	0.077180758	3.260561675	0.001111918	0.166787674	mbtps1	326710	membrane-bound transcription factor peptidase, site 1
ENSDARG00000012987	1565.736459	0.30889094	0.095473144	3.235369951	0.001214852	0.175302303	gpia	246094	glucose-6-phosphate isomerase a
ENSDARG00000041572	89.43430593	0.475173568	0.147439914	3.222828562	0.001269315	0.175302303	zfpm1	407655	zinc finger protein, FOG family member 1
ENSDARG00000053463	59.36023742	-0.544839966	0.168790105	-3.22791413	0.001246964	0.175302303	poglut1	NA	protein O-glucosyltransferase 1
ENSDARG00000075030	169.6107964	-0.371533255	0.115161869	-3.226182918	0.001254532	0.175302303	stx10	100151249	syntaxin 10
ENSDARG00000075444	25.99315521	-0.597864289	0.185276931	-3.226868473	0.00125153	0.175302303	cgref1	559576	cell growth regulator with EF-hand domain 1
ENSDARG00000077875	185.0405427	-0.49764251	0.15378413	-3.235980924	0.001212255	0.175302303	slc2a5	NA	solute carrier family 2 (facilitated glucose/fructose transporter), member 5
ENSDARG00000092488	98.27564637	0.42625736	0.132265252	3.222746372	0.001269679	0.175302303	khnyn	100536128	KH and NYN domain containing
ENSDARG00000007449	255.2716737	-0.520710821	0.1620161	-3.213944911	0.001309248	0.17758594	slc25a39	393458	solute carrier family 25, member 39
ENSDARG00000099175	444.1359715	-0.349573921	0.108921485	-3.209412002	0.001330068	0.17758594	hmgb1a	321622	high mobility group box 1a
ENSDARG00000099312	58.107474	-0.512089611	0.159413558	-3.21233411	0.001316612	0.17758594	hn1b	402906	hematological and neurological expressed 1b
ENSDARG00000059365	480.7830283	-0.420608701	0.131644945	-3.195023572	0.001398194	0.184652821	nipal4	436937	NIPA-like domain containing 4
ENSDARG00000069105	711.5091563	0.542490675	0.169978546	3.191524388	0.001415242	0.184894471	fgfr4	100000160	fibroblast growth factor receptor 4
ENSDARG00000037679	917.6512253	0.294952298	0.092622541	3.184454836	0.001450269	0.187455034	MPC2 (1 of many)	NA	zgc:103678
ENSDARG00000098766	4837.809488	0.258739898	0.081502679	3.174618339	0.001500337	0.191885204	pcxa	553283	pyruvate carboxylase a
ENSDARG00000096829	190.7227211	-0.319756181	0.101009184	-3.165614929	0.001547555	0.195862445	blvrb	436959	biliverdin reductase B
ENSDARG00000040309	173.9261341	0.5043329	0.159506406	3.161834762	0.001567785	0.196377192	pxdc1b	566349	PX domain containing 1b
ENSDARG00000019549	166.6718925	0.436234275	0.138530753	3.149006744	0.001638264	0.201372634	cds1	100002015	CDP-diacylglycerol synthase (phosphatidate cytidylyltransferase) 1
ENSDARG00000093125	129.2338916	0.335529738	0.106566356	3.148552218	0.001640814	0.201372634	si:ch1073-55a19.2	100317326	si:ch1073-55a19.2
ENSDARG00000104148	217.8687015	0.277623681	0.088349864	3.14232156	0.001676138	0.203650821	crebbpb	567111	CREB binding protein b
ENSDARG00000019644	702.9292037	0.454740042	0.145284405	3.129998989	0.001748069	0.210287514	ldhba	30497	lactate dehydrogenase Ba
ENSDARG00000092123	24.61073774	-0.518978435	0.16615906	-3.123383315	0.001787847	0.212964176	si:dkey-20d21.12	556245	si:dkey-20d21.12
ENSDARG00000035718	620.5431478	0.554744902	0.178148775	3.113941709	0.00184606	0.216373108	cbln6	793037	cerebellin 6
ENSDARG00000035890	68.28618012	-0.450648767	0.144764404	-3.112980496	0.001852083	0.216373108	fuca1.1	335494	fucosidase, alpha-L- 1, tissue, tandem duplicate 1
ENSDARG00000004692	100.4836629	-0.548381798	0.176435548	-3.108114012	0.001882854	0.216414122	nabp1a	494100	nucleic acid binding protein 1a
ENSDARG00000032482	16.51529641	0.572419195	0.184217648	3.107298364	0.001888057	0.216414122	si:dkey-40c11.2	798260	si:dkey-40c11.2
ENSDARG00000029766	141.8142679	0.409639056	0.132079275	3.101463541	0.001925666	0.218662056	nr1i2	565875	nuclear receptor subfamily 1, group I, member 2
ENSDARG00000074702	131.5083401	0.354436894	0.114950156	3.083396377	0.002046524	0.230233914	arfgef2	100334572	ADP-ribosylation factor guanine nucleotide-exchange factor 2 (brefeldin A-inhibited)
ENSDARG00000004111	24.53928432	-0.570272726	0.18566721	-3.071477866	0.00213002	0.231260163	esr1	259252	estrogen receptor 1
ENSDARG00000033071	40.65228538	-0.570181422	0.185331152	-3.076554666	0.002094079	0.231260163	trim35-10	799678	tripartite motif containing 35-10
ENSDARG00000036107	1939.232391	-0.51583414	0.167864406	-3.072921487	0.002119743	0.231260163	txnipa	368359	thioredoxin interacting protein a
ENSDARG00000103845	122.4571866	-0.321002811	0.104519263	-3.071231088	0.002131781	0.231260163	zgc:55733	393968	zgc:55733
ENSDARG00000004634	82.57548411	0.39196074	0.128043681	3.061148652	0.002204896	0.232792843	osbp	564372	oxysterol binding protein
ENSDARG00000057114	49.40767014	-0.444474162	0.145434184	-3.056187684	0.002241709	0.232792843	hpf1	100002184	histone PARylation factor 1
ENSDARG00000058237	24.54826882	0.539303139	0.17607246	3.062961338	0.002191584	0.232792843	ssbp3a	100005603	single stranded DNA binding protein 3a
ENSDARG00000063580	72.77022317	0.400321369	0.130946371	3.057139844	0.0022346	0.232792843	si:ch1073-219n12.1	571989	si:ch1073-219n12.1
ENSDARG00000079723	10.9268325	0.565381301	0.184375954	3.066458986	0.002166105	0.232792843	si:dkey-46g23.1	793145	si:dkey-46g23.1
ENSDARG00000060921	157.4491014	0.323528335	0.106550365	3.0363888	0.002394304	0.246532156	pla2g6	406370	phospholipase A2, group VI (cytosolic, calcium-independent)
ENSDARG00000097456	20.540395	-0.520994153	0.171768506	-3.03311803	0.002420409	0.247125805	coa3b	335493	cytochrome C oxidase assembly factor 3b
ENSDARG00000036833	4447.18244	0.345839275	0.114141009	3.029930059	0.002446104	0.247668007	upp2	393113	uridine phosphorylase 2
ENSDARG00000026198	29.27347583	-0.511039411	0.169122903	-3.021704343	0.002513559	0.250325775	enoph1	431773	enolase-phosphatase 1
ENSDARG00000092856	84.65753537	-0.418759356	0.138514754	-3.023211216	0.002501076	0.250325775	si:ch211-210c8.7	NA	si:ch211-210c8.7
ENSDARG00000012609	41964.31399	-0.303554563	0.100917156	-3.007957952	0.002630095	0.251975585	hpx	327588	hemopexin
ENSDARG00000014866	11.56699099	-0.559573732	0.185989521	-3.008630428	0.002624281	0.251975585	hprt1l	415146	hypoxanthine phosphoribosyltransferase 1, like
ENSDARG00000023536	495.0161825	0.260067833	0.086877468	2.993501519	0.002757961	0.251975585	nnt	406619	nicotinamide nucleotide transhydrogenase
ENSDARG00000038293	163.808846	-0.459646816	0.153033518	-3.003569564	0.002668325	0.251975585	zgc:103559	494056	zgc:103559
ENSDARG00000044803	82.55577738	-0.503384647	0.167925993	-2.997657712	0.00272063	0.251975585	dhrs3b	450050	dehydrogenase/reductase (SDR family) member 3b
ENSDARG00000059630	15.11017457	0.554610624	0.184737672	3.002152284	0.00268078	0.251975585	mlec	569613	malectin
ENSDARG00000067796	264.6394967	0.403621414	0.134708434	2.996259423	0.002733138	0.251975585	clpxb	100332309	caseinolytic mitochondrial matrix peptidase chaperone subunit b
ENSDARG00000089390	159.3823033	0.514164383	0.171253886	3.00235162	0.002679025	0.251975585	pnpla2	101887155	patatin-like phospholipase domain containing 2
ENSDARG00000090814	43.31051429	0.546429389	0.182540493	2.993469444	0.002758251	0.251975585	si:dkey-18a10.3	NA	si:dkey-18a10.3
ENSDARG00000095807	3488.345504	-0.182320753	0.060647648	-3.006229594	0.002645092	0.251975585	hp	NA	haptoglobin
ENSDARG00000099753	135.3783685	0.407894665	0.135599707	3.008079257	0.002629046	0.251975585	zgc:63863	393372	zgc:63863
ENSDARG00000069966	11.90197339	-0.55293711	0.185331727	-2.983499467	0.002849725	0.258389274	alox5b.3	553602	arachidonate 5-lipoxygenase b, tandem duplicate 3
ENSDARG00000013430	17947.23693	0.389379813	0.130787213	2.977200942	0.002908933	0.261803957	bhmt	322228	betaine-homocysteine methyltransferase
ENSDARG00000071878	56.38286385	-0.428405423	0.144213842	-2.970626238	0.002971932	0.26550719	trmt112	553790	tRNA methyltransferase 11-2 homolog (S. cerevisiae)
ENSDARG00000098075	992.9352733	-0.261719267	0.088265103	-2.965149978	0.003025354	0.268306942	sh3bgrl3	393248	SH3 domain binding glutamate-rich protein like 3
ENSDARG00000042613	7302.799219	-0.33840944	0.114575386	-2.953596323	0.003140946	0.276539785	crp3	100141350	C-reactive protein 3
ENSDARG00000077078	15.38684677	-0.536161011	0.182108192	-2.944189407	0.003238018	0.281013678	zgc:173726	100126120	zgc:173726
ENSDARG00000105451	2292.882988	-0.327701622	0.111221226	-2.946394615	0.00321502	0.281013678	si:cabz01068815.1	569661	si:cabz01068815.1
ENSDARG00000068996	154.5393934	-0.47535715	0.161750292	-2.938833337	0.003294502	0.283887919	hist2h2l	386920	histone 2, H2, like
ENSDARG00000092574	29.54941611	-0.52473102	0.179003459	-2.931401563	0.003374363	0.288721894	si:ch211-198d23.1	NA	si:ch211-198d23.1
ENSDARG00000061660	59.68826063	0.452563257	0.154551607	2.928233918	0.003408935	0.289640257	CABZ01055347.1	NA	NA
ENSDARG00000061226	148.1068298	0.414468377	0.141703623	2.924896123	0.003445712	0.290731969	timp2a	359835	TIMP metallopeptidase inhibitor 2a
ENSDARG00000045946	331.5108648	0.343005408	0.117610807	2.916444631	0.003540456	0.292822844	sec24d	NA	SEC24 homolog D, COPII coat complex component
ENSDARG00000062054	769.0590856	0.194404778	0.066591432	2.919366216	0.003507439	0.292822844	cpt1ab	560000	carnitine palmitoyltransferase 1Ab (liver)
ENSDARG00000105323	189.111852	0.363444631	0.12462788	2.916238568	0.003542795	0.292822844	si:ch1073-456m8.1	103911796	si:ch1073-456m8.1
ENSDARG00000016968	298.32192	0.278513373	0.095798561	2.907281391	0.003645851	0.297295883	tmem214	402840	transmembrane protein 214
ENSDARG00000042988	58.0244447	-0.506197241	0.17402116	-2.908825806	0.003627889	0.297295883	slc24a2	751686	solute carrier family 24 (sodium/potassium/calcium exchanger), member 2
ENSDARG00000026907	25.93132947	0.533668582	0.183940096	2.901317302	0.003715974	0.297531733	slc48a1a	436697	solute carrier family 48 (heme transporter), member 1a
ENSDARG00000032516	39.64693092	-0.428409446	0.147687057	-2.900792078	0.003722208	0.297531733	rrp36	321183	ribosomal RNA processing 36
ENSDARG00000086670	22.93797789	-0.479340456	0.165010557	-2.904907807	0.003673613	0.297531733	ice2	100005372	interactor of little elongator complex ELL subunit 2
ENSDARG00000054814	130.3750625	-0.326460112	0.112739431	-2.895704812	0.003783081	0.300421117	si:ch211-251p5.5	567691	si:ch211-251p5.5
ENSDARG00000074488	10.66977249	0.538224089	0.186081571	2.892409429	0.003822994	0.301619324	ifngr1	100329124	interferon gamma receptor 1
ENSDARG00000011819	137.1188699	0.371155988	0.128593925	2.886263778	0.003898453	0.302064971	pcnx	794337	pecanex homolog (Drosophila)
ENSDARG00000039196	404.9949893	-0.365343094	0.126596832	-2.885878638	0.003903226	0.302064971	greb1l	100005373	growth regulation by estrogen in breast cancer-like
ENSDARG00000079611	13.57418319	0.529539929	0.183266808	2.889448092	0.003859187	0.302064971	sema4c	561895	sema domain, immunoglobulin domain (Ig), transmembrane domain (TM) and short cytoplasmic domain, (semaphorin) 4C
ENSDARG00000076121	210.3544725	0.353975277	0.122799147	2.882554849	0.003944645	0.303338173	smpd1	NA	sphingomyelin phosphodiesterase 1, acid lysosomal
ENSDARG00000086739	90.84844086	0.371507153	0.129411146	2.870750827	0.004094982	0.312918416	si:ch1073-513e17.1	571066	si:ch1073-513e17.1
ENSDARG00000103083	186.4706481	0.305381756	0.106471413	2.868204223	0.00412809	0.313476817	NA	NA	NA
ENSDARG00000073999	134.8245519	0.396589707	0.138369189	2.866170647	0.004154702	0.313538087	tapt1a	558330	transmembrane anterior posterior transformation 1a
ENSDARG00000104375	486.4862597	0.27144016	0.094825084	2.862535401	0.004202663	0.315199732	sec24a	100000526	SEC24 homolog A, COPII coat complex component
ENSDARG00000040452	150.6368764	0.426910922	0.149482645	2.855922981	0.004291192	0.319864936	fam214a	555595	family with sequence similarity 214, member A
ENSDARG00000039486	160.7463722	-0.489504413	0.171563969	-2.853188901	0.004328288	0.320662832	bag3	445139	BCL2-associated athanogene 3
ENSDARG00000044125	1056.382863	-0.250407305	0.087848547	-2.85044334	0.004365833	0.321353335	txn	436734	thioredoxin
ENSDARG00000055398	16.1102793	0.529184579	0.185891496	2.846739047	0.004416955	0.321353335	foxc1b	79375	forkhead box C1b
ENSDARG00000057456	70.6180419	0.373563403	0.131201237	2.847255185	0.0044098	0.321353335	ppp3ccb	565241	protein phosphatase 3, catalytic subunit, gamma isozyme, b
ENSDARG00000074663	147.8728914	-0.398764687	0.140427817	-2.839641711	0.004516423	0.32663416	zgc:162183	100037314	zgc:162183
ENSDARG00000030560	272.4535828	0.342874305	0.121170038	2.829695452	0.004659233	0.334968537	helz	406550	helicase with zinc finger
ENSDARG00000088899	62.31530439	0.394758403	0.13974016	2.824945983	0.004728859	0.337974316	ralgapb	559303	Ral GTPase activating protein, beta subunit (non-catalytic)
ENSDARG00000054510	276.3288445	-0.319244557	0.113250507	-2.818923863	0.004818495	0.342366721	adrb2b	100037315	adrenoceptor beta 2, surface b
ENSDARG00000103727	103.8167444	0.440870696	0.156729402	2.812941855	0.004909053	0.3467732	TFR2	NA	transferrin receptor 2
ENSDARG00000011434	15.41030179	0.508385453	0.182228008	2.789831592	0.005273546	0.351913654	ptger2a	393608	prostaglandin E receptor 2a (subtype EP2)
ENSDARG00000017006	22.67828418	0.504713351	0.180390658	2.797890736	0.005143751	0.351913654	dennd5a	799847	DENN/MADD domain containing 5A
ENSDARG00000034270	1452.665323	0.187819519	0.067285239	2.791392592	0.005248177	0.351913654	ogdha	564552	oxoglutarate (alpha-ketoglutarate) dehydrogenase a (lipoamide)
ENSDARG00000036232	378.1263313	-0.421944692	0.151190851	-2.790808369	0.005257659	0.351913654	trpm7	NA	transient receptor potential cation channel, subfamily M, member 7
ENSDARG00000042021	57.49990342	-0.431985239	0.154182096	-2.801786012	0.005082057	0.351913654	mapk12a	30681	mitogen-activated protein kinase 12a
ENSDARG00000055723	22.76122294	0.510158447	0.182528553	2.794951469	0.005190751	0.351913654	hsp70l	560210	heat shock cognate 70-kd protein, like
ENSDARG00000062077	531.1952141	0.266998171	0.095754978	2.788347669	0.005297766	0.351913654	acsbg1	100006023	acyl-CoA synthetase bubblegum family member 1
ENSDARG00000074622	28.73951684	-0.493888518	0.177136213	-2.788184922	0.005300428	0.351913654	myo5ab	565267	myosin VAb
ENSDARG00000078301	69.46267001	0.345838506	0.12356752	2.798781634	0.005129581	0.351913654	zgc:162255	100037321	zgc:162255
ENSDARG00000101762	2441.098897	0.256439296	0.091494338	2.802788702	0.005066285	0.351913654	fah	NA	fumarylacetoacetate hydrolase (fumarylacetoacetase)
ENSDARG00000102503	65.37320999	0.510271413	0.182025437	2.803297275	0.005058302	0.351913654	slc9a3r1	100329719	SLC9A3 regulator 1
ENSDARG00000005897	177.7093888	0.405038311	0.145852814	2.777034607	0.005485734	0.358335376	dera	450077	deoxyribose-phosphate aldolase (putative)
ENSDARG00000071579	627.8591985	-0.230705665	0.083027157	-2.77867716	0.005458074	0.358335376	urad	557735	ureidoimidazoline (2-oxo-4-hydroxy-4-carboxy-5-) decarboxylase
ENSDARG00000096045	32.72737684	-0.482159072	0.173555974	-2.778118555	0.005467467	0.358335376	si:ch73-263o4.4	100331498	si:ch73-263o4.4
ENSDARG00000096867	72.24031624	0.474041521	0.170807452	2.775297657	0.005515121	0.358335376	clmn	100330495	calmin
ENSDARG00000067806	376.5508831	-0.374755893	0.135215178	-2.771551963	0.005578977	0.360556207	zgc:158432	555281	zgc:158432
ENSDARG00000054748	10.5286712	0.514151838	0.185781717	2.767505041	0.005648717	0.3612206	cuedc1b	556847	CUE domain containing 1b
ENSDARG00000102225	70.4375381	-0.463180896	0.167322553	-2.768191661	0.00563683	0.3612206	LOC108183495	108183495	NACHT, LRR and PYD domains-containing protein 3-like
ENSDARG00000001890	441.6773192	0.37019614	0.134377034	2.754906324	0.005870894	0.365801868	stt3b	323918	STT3B, subunit of the oligosaccharyltransferase complex (catalytic)
ENSDARG00000019907	13.58614688	-0.403467917	0.146388508	-2.756144742	0.005848711	0.365801868	dscc1	447872	DNA replication and sister chromatid cohesion 1
ENSDARG00000062986	30.70649176	0.457305895	0.165684891	2.760094125	0.005778471	0.365801868	pnpla7a	791173	patatin-like phospholipase domain containing 7a
ENSDARG00000063300	323.7578233	0.237701669	0.08627186	2.755263055	0.005864496	0.365801868	si:ch1073-385i9.2	NA	si:ch1073-385i9.2
ENSDARG00000078865	34.57071762	-0.48048543	0.174403977	-2.755014182	0.005868959	0.365801868	cxxc5a	557911	CXXC finger protein 5a
ENSDARG00000019103	113.4821376	0.404994481	0.147291789	2.749606644	0.005966684	0.366137449	kdm4ab	334347	lysine (K)-specific demethylase 4A, genome duplicate b
ENSDARG00000044550	29.57488776	-0.489082707	0.177845889	-2.75003661	0.005958861	0.366137449	hif1al2	497283	hypoxia-inducible factor 1, alpha subunit, like 2
ENSDARG00000101291	73.88787633	0.355083692	0.129052015	2.751477307	0.005932713	0.366137449	txndc11	100330433	thioredoxin domain containing 11
ENSDARG00000018782	30.32641102	0.482540873	0.176204594	2.738526066	0.006171527	0.374536773	kdm4aa	100003413	lysine (K)-specific demethylase 4A, genome duplicate a
ENSDARG00000097693	955.662789	-0.325128328	0.11883676	-2.735923861	0.006220542	0.374536773	si:ch211-248a14.8	100001321	si:ch211-248a14.8
ENSDARG00000100304	90.44731364	0.466450067	0.170305783	2.738897399	0.006164561	0.374536773	chdh	100331020	choline dehydrogenase
ENSDARG00000101766	951.7964726	0.300136826	0.109715597	2.735589423	0.006226867	0.374536773	ptmab	559194	prothymosin, alpha b
ENSDARG00000013397	89.98307325	0.406476712	0.148961141	2.728743284	0.006357618	0.380517502	bnip2	394197	BCL2/adenovirus E1B interacting protein 2
ENSDARG00000021555	86.16879721	-0.453632564	0.16637736	-2.726528193	0.006400448	0.381203179	park2	550328	parkin RBR E3 ubiquitin protein ligase
ENSDARG00000101653	24.88520229	0.498365965	0.182996561	2.723362459	0.006462112	0.381485493	zgc:110171	NA	zgc:110171
ENSDARG00000103505	32.04438618	0.498097788	0.182918244	2.723062374	0.006467984	0.381485493	fbxl3a	378451	F-box and leucine-rich repeat protein 3a
ENSDARG00000104094	14.16337175	0.491932036	0.180823656	2.720507076	0.006518188	0.382589277	adrbk2	569403	adrenergic, beta, receptor kinase 2
ENSDARG00000041560	40.98056462	0.471666631	0.173808037	2.713721631	0.006653205	0.386777211	si:dkey-102f14.5	557406	si:dkey-102f14.5
ENSDARG00000090980	550.5137456	-0.434251792	0.159983951	-2.714345969	0.006640677	0.386777211	apof	793418	apolipoprotein F
ENSDARG00000032876	36.91157845	-0.42881641	0.158345724	-2.708102241	0.006766917	0.391514497	trit1	553523	tRNA isopentenyltransferase 1
ENSDARG00000103207	43.64793213	-0.501296704	0.185331053	-2.704871611	0.006833079	0.393468787	rab11fip4b	100151129	RAB11 family interacting protein 4 (class II) b
ENSDARG00000071594	33.13221489	-0.406998559	0.150732719	-2.700134137	0.006931152	0.395368555	si:dkey-118j18.1	560369	si:dkey-118j18.1
ENSDARG00000098103	48.32008181	0.464640069	0.172057301	2.700496096	0.006923615	0.395368555	tefb	553686	thyrotrophic embryonic factor b
ENSDARG00000059846	20.11918261	0.469417264	0.174296797	2.693206486	0.007076843	0.401792697	epg5	569543	ectopic P-granules autophagy protein 5 homolog (C. elegans)
ENSDARG00000041078	506.4091891	0.313927012	0.116638627	2.691449814	0.00711422	0.40203616	chka	558499	choline kinase alpha
ENSDARG00000013302	14.03248937	-0.490058057	0.182302295	-2.688161757	0.007184658	0.404137031	gpx8	393191	glutathione peroxidase 8 (putative)
ENSDARG00000054213	622.5940862	0.207045001	0.077184296	2.682475752	0.007307945	0.406113185	hectd1	100002034	HECT domain containing 1
ENSDARG00000069018	80.25891389	-0.433262085	0.161591342	-2.68122091	0.007335407	0.406113185	cyp7a1	394148	cytochrome P450, family 7, subfamily A, polypeptide 1
ENSDARG00000073718	22.83133506	0.498959026	0.18602184	2.682260463	0.00731265	0.406113185	si:ch73-233k15.2	798813	si:ch73-233k15.2
ENSDARG00000101627	467.9082317	0.219956378	0.08206112	2.680396969	0.00735349	0.406113185	ssr1	373100	signal sequence receptor, alpha
ENSDARG00000061201	3332.837622	-0.230835272	0.086181561	-2.678476332	0.007395796	0.406601447	acsf2	751707	acyl-CoA synthetase family member 2
ENSDARG00000086877	83.04469235	-0.317822114	0.118808303	-2.675083345	0.007471067	0.408889502	mhc1zaa	NA	NA
ENSDARG00000031848	123.4203943	0.385201905	0.144123572	2.672719661	0.00752391	0.409934993	pparg	NA	peroxisome proliferator-activated receptor gamma
ENSDARG00000037570	21.80195267	-0.45674192	0.171180245	-2.668192937	0.007626045	0.413644859	polr1d	445412	polymerase (RNA) I polypeptide D
ENSDARG00000032431	24.22908888	-0.45362591	0.170344232	-2.662995418	0.007744847	0.418221731	mpv17	394140	MpV17 mitochondrial inner membrane protein
ENSDARG00000062195	33.50994687	0.42936511	0.161356562	2.66097087	0.00779157	0.418829557	fbxo31	555190	F-box protein 31
ENSDARG00000089382	657.8623059	-0.411105829	0.154578551	-2.659526989	0.007825046	0.418829557	zgc:158463	100037361	zgc:158463
ENSDARG00000016782	583.3563547	0.226958512	0.085714611	2.647839239	0.008100804	0.421223732	huwe1	NA	HECT, UBA and WWE domain containing 1
ENSDARG00000017612	288.335723	-0.285658212	0.107962141	-2.645910965	0.008147126	0.421223732	pnpo	NA	pyridoxamine 5'-phosphate oxidase
ENSDARG00000040884	160.2356207	-0.290175392	0.10966453	-2.646027764	0.008144313	0.421223732	mxi1	30485	max interactor 1, dimerization protein
ENSDARG00000042145	255.0273959	-0.310247849	0.11692612	-2.65336649	0.007969329	0.421223732	lhx8b	NA	LIM homeobox 8b
ENSDARG00000056978	55.97716671	0.373645274	0.141124233	2.647633694	0.00810573	0.421223732	letm1	570745	leucine zipper-EF-hand containing transmembrane protein 1
ENSDARG00000079717	41.33033032	-0.40747529	0.153684485	-2.651375567	0.008016465	0.421223732	rbm12b	334496	RNA binding motif protein 12B
ENSDARG00000095962	11.09273397	0.491039557	0.185527671	2.646718697	0.008127693	0.421223732	fhdc5	NA	FH2 domain containing 5
ENSDARG00000103595	11.6205697	-0.487382645	0.183839102	-2.651137001	0.008022129	0.421223732	sfxn5a	562654	sideroflexin 5a
ENSDARG00000057286	142.0365162	-0.367565013	0.138995764	-2.644433207	0.008182785	0.421274759	swap70b	562490	SWAP switching B-cell complex 70b subunit 70b
ENSDARG00000052059	20.2797745	0.490435657	0.185611651	2.642267636	0.008235295	0.422189183	si:dkey-37f13.4	101886606	si:dkey-37f13.4
ENSDARG00000026166	292.5086085	0.271239943	0.102805001	2.638392482	0.008330011	0.423471274	emilin1b	NA	elastin microfibril interfacer 1b
ENSDARG00000040535	12.36597468	-0.488636762	0.185103196	-2.639807266	0.008295319	0.423471274	csgalnact1a	793671	chondroitin sulfate N-acetylgalactosaminyltransferase 1a
ENSDARG00000013946	223.8312732	-0.487948945	0.185088738	-2.63629733	0.008381625	0.42431978	ivns1abpb	334334	influenza virus NS1A binding protein b
ENSDARG00000070127	124.6674246	0.31918288	0.121312296	2.631084319	0.008511292	0.429096237	nfxl1	100333008	nuclear transcription factor, X-box binding-like 1
ENSDARG00000099327	34.9268312	0.484389839	0.1842041	2.62963658	0.008547619	0.429146983	zgc:174944	NA	zgc:174944
ENSDARG00000006029	140.454425	-0.365009014	0.139162183	-2.62290377	0.008718389	0.430267783	lta4h	406575	leukotriene A4 hydrolase
ENSDARG00000013830	1261.499678	0.314887416	0.120118996	2.621462262	0.008755346	0.430267783	osbpl2b	334206	oxysterol binding protein-like 2b
ENSDARG00000029818	2258.22995	-0.256094933	0.09761394	-2.623548771	0.008701899	0.430267783	srsf5a	335396	serine/arginine-rich splicing factor 5a
ENSDARG00000038731	1552.265355	-0.424596146	0.162034265	-2.620409621	0.008782421	0.430267783	slc25a36a	436940	solute carrier family 25 (pyrimidine nucleotide carrier ), member 36a
ENSDARG00000045877	69.36683122	-0.332539692	0.126799031	-2.622572809	0.008726862	0.430267783	ube2nb	393313	ubiquitin-conjugating enzyme E2Nb
ENSDARG00000076811	611.3416822	0.252953375	0.096370136	2.624810813	0.008669712	0.430267783	ganab	100334730	glucosidase, alpha
ENSDARG00000027797	145.3272585	0.414761367	0.158493503	2.616898235	0.008873279	0.432653165	adcy6b	560807	adenylate cyclase 6b
ENSDARG00000027887	437.1950907	-0.235727287	0.090117317	-2.615782346	0.008902329	0.432653165	zfyve21	100004144	zinc finger, FYVE domain containing 21
ENSDARG00000045525	112.58395	-0.315126962	0.120668021	-2.611520101	0.009014069	0.436338393	tmcc3	556763	transmembrane and coiled-coil domain family 3
ENSDARG00000060521	21.76054527	0.473568448	0.18206131	2.601148193	0.009291231	0.447970058	rbm27	100332262	RNA binding motif protein 27
ENSDARG00000032237	42.86723776	0.390561343	0.150744914	2.590875747	0.009573205	0.452829195	anapc4	494046	anaphase promoting complex subunit 4
ENSDARG00000040190	2144.271193	0.337357413	0.130262532	2.589826916	0.00960242	0.452829195	qdpra	566323	quinoid dihydropteridine reductase a
ENSDARG00000040944	18.95519591	0.476783703	0.183759945	2.594600809	0.009470084	0.452829195	ntd5	NA	ntl-dependent gene 5
ENSDARG00000043493	596.1779582	0.202846548	0.078299507	2.590649106	0.009579511	0.452829195	cltca	323579	clathrin, heavy chain a (Hc)
ENSDARG00000079475	94.66727097	0.30307206	0.11684887	2.593709805	0.009494659	0.452829195	nckipsd	100003986	NCK interacting protein with SH3 domain
ENSDARG00000079962	16.67529117	0.470389993	0.181663102	2.589353518	0.009615632	0.452829195	doc2d	100002795	double C2-like domains, delta
ENSDARG00000044943	296.7800194	0.264767698	0.102699522	2.578081118	0.009935067	0.465962041	npepps	407726	aminopeptidase puromycin sensitive
ENSDARG00000062190	97.58766144	0.393371045	0.152657183	2.576826307	0.009971204	0.465962041	si:ch211-79e4.4	563432	si:ch211-79e4.4
ENSDARG00000027966	57.19892431	-0.356579242	0.1386659	-2.571499131	0.010125927	0.4695802	ap1s3b	447897	adaptor-related protein complex 1, sigma 3 subunit, b
ENSDARG00000037406	10.12286474	-0.478436695	0.185983797	-2.572464394	0.010097734	0.4695802	wdr19	556414	WD repeat domain 19
ENSDARG00000010515	12.43439905	0.477587564	0.186024226	2.56734068	0.010248187	0.470505701	dvl1a	569863	dishevelled segment polarity protein 1a
ENSDARG00000042133	275.9291547	-0.282504381	0.109948927	-2.56941462	0.010187049	0.470505701	si:dkey-51e6.1	558617	si:dkey-51e6.1
ENSDARG00000105277	10.83452319	0.477414424	0.185990765	2.566871664	0.010262058	0.470505701	cnksr3	100003037	cnksr family member 3
ENSDARG00000068280	14.93984897	-0.46510621	0.181321501	-2.56509133	0.010314865	0.471148911	grb14	100334415	growth factor receptor-bound protein 14
ENSDARG00000007722	51.4259727	0.442452118	0.172669627	2.562420065	0.010394551	0.471888292	nudt8	NA	nudix (nucleoside diphosphate linked moiety X)-type motif 8
ENSDARG00000075405	101.5952134	-0.325604471	0.1272124	-2.559534071	0.010481258	0.471888292	adck5	100001584	aarF domain containing kinase 5
ENSDARG00000076225	92.6061657	-0.329994346	0.128936105	-2.55936338	0.010486406	0.471888292	tha1	431723	threonine aldolase 1
ENSDARG00000100709	1745.385231	0.291826119	0.114002684	2.559817966	0.0104727	0.471888292	agxt2	619269	alanine--glyoxylate aminotransferase 2
ENSDARG00000004336	40.65794104	0.40702221	0.159463349	2.552449914	0.010696829	0.471906042	exoc4	559866	exocyst complex component 4
ENSDARG00000009549	423.8877396	0.203597782	0.080073943	2.542622165	0.011002413	0.471906042	ubr4	407625	ubiquitin protein ligase E3 component n-recognin 4
ENSDARG00000010524	20.87263924	0.438108289	0.171710198	2.551440121	0.010727876	0.471906042	si:ch211-282j22.3	562939	si:ch211-282j22.3
ENSDARG00000011925	394.553831	0.19850674	0.078008912	2.544667469	0.010938185	0.471906042	spns1	799873	spinster homolog 1 (Drosophila)
ENSDARG00000016484	125.929271	-0.468960972	0.183486808	-2.555829364	0.010593505	0.471906042	dkc1	613144	dyskeratosis congenita 1, dyskerin
ENSDARG00000019383	331.9024103	0.238959374	0.093645856	2.551734643	0.010718812	0.471906042	cdc42bpb	567039	CDC42 binding protein kinase beta (DMPK-like)
ENSDARG00000020465	769.9818345	-0.218572001	0.086006243	-2.541350416	0.011042519	0.471906042	ewsr1b	322880	EWS RNA-binding protein 1b
ENSDARG00000022213	80.95212958	-0.435310616	0.171011102	-2.545510858	0.010911797	0.471906042	uck2b	327057	uridine-cytidine kinase 2b
ENSDARG00000031098	55.33671616	-0.417469883	0.164097619	-2.54403377	0.010958049	0.471906042	timm50	393638	translocase of inner mitochondrial membrane 50 homolog (S. cerevisiae)
ENSDARG00000062577	435.4562184	0.242871473	0.095386593	2.546180399	0.010890889	0.471906042	arhgap35	100004299	Rho GTPase activating protein 35
ENSDARG00000063578	20.44802115	-0.43845814	0.172214246	-2.546003879	0.010896398	0.471906042	dgki	100331649	diacylglycerol kinase, iota
ENSDARG00000092126	115.6519871	-0.459712424	0.180053091	-2.553204848	0.01067367	0.471906042	vtg5	64260	vitellogenin 5
ENSDARG00000092423	50.74183426	0.382014962	0.149632721	2.553017534	0.010679412	0.471906042	cxcl11.5	101883535	chemokine (C-X-C motif) ligand 11, duplicate 5
ENSDARG00000095512	579.2715162	0.276670986	0.108746501	2.544182869	0.010953372	0.471906042	rca2.2	565541	regulator of complement activation group 2 gene 2
ENSDARG00000096849	244.5139565	-0.392307095	0.154421198	-2.540500265	0.011069401	0.471906042	si:dkey-16p21.8	NA	si:dkey-16p21.8
ENSDARG00000053405	1000.306091	-0.284199758	0.111954402	-2.538531354	0.011131883	0.472910405	sord	570613	sorbitol dehydrogenase
ENSDARG00000040463	270.4830029	0.255817822	0.100824497	2.537258586	0.01117244	0.472979583	slc25a51b	556422	solute carrier family 25, member 51b
ENSDARG00000003517	28.91334285	0.404783315	0.159694586	2.534734108	0.011253271	0.473104627	impa1	437018	inositol(myo)-1(or 4)-monophosphatase 1
ENSDARG00000102674	100.1672348	0.333636479	0.13162121	2.534823061	0.011250414	0.473104627	ckap5	492614	cytoskeleton associated protein 5
ENSDARG00000001829	199.4157629	-0.231564828	0.091725164	-2.524550697	0.011584629	0.475517728	zgc:112982	503771	zgc:112982
ENSDARG00000003984	92.46276869	0.378254574	0.149770133	2.525567463	0.01155116	0.475517728	si:dkey-175g6.5	100000122	si:dkey-175g6.5
ENSDARG00000019335	14.81439712	-0.459224314	0.181767706	-2.526435113	0.011522667	0.475517728	hes6	373116	hes family bHLH transcription factor 6
ENSDARG00000027183	161.0276362	0.30976422	0.122613159	2.526353803	0.011525335	0.475517728	namptb	324211	nicotinamide phosphoribosyltransferase b
ENSDARG00000074238	34.31368203	0.393172165	0.155515226	2.528190807	0.011465202	0.475517728	brpf3b	100003354	bromodomain and PHD finger containing, 3b
ENSDARG00000091211	34506.7347	-0.333230638	0.131954283	-2.525349162	0.011558339	0.475517728	adh8a	322482	alcohol dehydrogenase 8a
ENSDARG00000091398	149.2937026	0.356252016	0.140731316	2.53143384	0.011359725	0.475517728	COL13A1	NA	collagen type XIII alpha 1 chain
ENSDARG00000045658	140.5886028	0.268408863	0.106430817	2.521909245	0.011671982	0.476703789	msrb3	415184	methionine sulfoxide reductase B3
ENSDARG00000071212	50.65651142	-0.382684459	0.151780218	-2.521306558	0.011691994	0.476703789	p3h1	553321	prolyl 3-hydroxylase 1
ENSDARG00000006074	98.17007957	-0.319932389	0.127602238	-2.507263155	0.012167009	0.483101832	uck2a	100005763	uridine-cytidine kinase 2a
ENSDARG00000021991	929.7890632	-0.153278164	0.06106596	-2.510042647	0.012071658	0.483101832	erlin1	541490	ER lipid raft associated 1
ENSDARG00000060594	1246.10839	0.194904142	0.077551706	2.513215409	0.011963626	0.483101832	hadhab	793834	hydroxyacyl-CoA dehydrogenase/3-ketoacyl-CoA thiolase/enoyl-CoA hydratase (trifunctional protein), alpha subunit b
ENSDARG00000067912	107.7896651	0.293419846	0.116957101	2.508781797	0.012114829	0.483101832	si:ch73-373m9.1	NA	si:ch73-373m9.1
ENSDARG00000074481	12.2003309	0.466345578	0.185932468	2.508144932	0.012136688	0.483101832	ulk1b	558848	unc-51 like autophagy activating kinase 1
ENSDARG00000101637	91.83129944	-0.32521571	0.129657913	-2.508259632	0.012132748	0.483101832	ccnd1	30222	cyclin D1
ENSDARG00000103065	11.98954839	0.465863194	0.185677075	2.508996842	0.012107457	0.483101832	CABZ01088567.1	NA	NA
ENSDARG00000103315	128.4825605	-0.380582318	0.151468025	-2.512624821	0.01198367	0.483101832	si:dkey-30d10.1	NA	si:dkey-30d10.1
ENSDARG00000003877	26.37913345	-0.405398682	0.162228527	-2.498935855	0.012456686	0.492992607	pbrm1	565366	polybromo 1
ENSDARG00000038784	13.3605332	0.458815578	0.183788901	2.496427026	0.012545148	0.494881643	faim2a	541391	Fas apoptotic inhibitory molecule 2a
ENSDARG00000056152	103.1726068	-0.264736344	0.106097576	-2.495215756	0.012588056	0.494967264	fam3c	334205	family with sequence similarity 3, member C
ENSDARG00000040990	39.24656981	-0.426722313	0.171154464	-2.493200019	0.012659751	0.496180556	usp37	768201	ubiquitin specific peptidase 37
ENSDARG00000010553	47.88698378	-0.431368854	0.173287341	-2.489326982	0.01279852	0.497936064	mmgt1	402891	membrane magnesium transporter 1
ENSDARG00000010773	774.7399109	0.235833767	0.095113508	2.479498155	0.013156741	0.497936064	pnpla6	560986	patatin-like phospholipase domain containing 6
ENSDARG00000020085	43.62114813	0.359204971	0.144886926	2.479208996	0.013167413	0.497936064	slc33a1	394083	solute carrier family 33 (acetyl-CoA transporter), member 1
ENSDARG00000029874	414.4787439	-0.272531296	0.109892045	-2.47999113	0.013138565	0.497936064	khk	436909	ketohexokinase
ENSDARG00000036299	488.0989548	0.271284296	0.109260677	2.482908806	0.013031444	0.497936064	nucb2a	373078	nucleobindin 2a
ENSDARG00000042548	90.67775436	-0.362785936	0.145828478	-2.48775782	0.012855124	0.497936064	tpd52l1	553769	tumor protein D52-like 1
ENSDARG00000060927	11.27404841	0.461381631	0.186072039	2.479586042	0.013153499	0.497936064	si:ch211-136a13.1	559014	si:ch211-136a13.1
ENSDARG00000063445	44.60561353	0.426639698	0.171834598	2.482850973	0.01303356	0.497936064	snap47	751727	synaptosomal-associated protein, 47
ENSDARG00000077364	11.42473835	-0.457259654	0.184313454	-2.480880501	0.01310583	0.497936064	mapk9	100149273	mitogen-activated protein kinase 9
ENSDARG00000077860	410.1135333	0.271184118	0.109338216	2.480231791	0.0131297	0.497936064	ankhd1	563327	ankyrin repeat and KH domain containing 1
ENSDARG00000086302	92.26389951	-0.356995545	0.144059	-2.478120382	0.013207657	0.497936064	proser1	556416	proline and serine rich 1
ENSDARG00000096701	9.792829258	-0.459560639	0.184572184	-2.489869431	0.012779003	0.497936064	si:dkey-21e13.3	100150043	si:dkey-21e13.3
ENSDARG00000099786	200.7804503	0.240614254	0.097126833	2.47732009	0.013237313	0.497936064	CABZ01100467.1	NA	NA
ENSDARG00000062427	33.76108775	-0.460529083	0.186058926	-2.475178656	0.013316954	0.49938578	clcn2a	NA	chloride channel, voltage-sensitive 2a
ENSDARG00000041110	235.6759839	0.392558568	0.158834072	2.471501004	0.013454717	0.502999433	dnajc3a	322544	DnaJ (Hsp40) homolog, subfamily C, member 3a
ENSDARG00000070097	599.3642282	0.185221698	0.07500937	2.469314124	0.013537233	0.504531831	vimp	735249	VCP-interacting membrane selenoprotein
ENSDARG00000098645	1550.243866	-0.352659657	0.142882236	-2.468184051	0.013580048	0.504579748	rgn	403070	regucalcin
ENSDARG00000074166	330.5142924	0.210712944	0.085483672	2.464949601	0.013703252	0.506288047	birc6	796547	baculoviral IAP repeat containing 6
ENSDARG00000087032	11.49686321	-0.4565868	0.185243705	-2.464789838	0.013709364	0.506288047	si:ch211-200e2.1	324358	si:ch211-200e2.1
ENSDARG00000029931	205.3960613	0.323833707	0.131606013	2.460630023	0.013869331	0.50810395	atp13a1	334466	ATPase type 13A1
ENSDARG00000039430	40.4784094	-0.39958132	0.162414868	-2.460250871	0.013883993	0.50810395	msl2b	797201	male-specific lethal 2 homolog b (Drosophila)
ENSDARG00000044327	101.8276655	0.298611287	0.121281055	2.46214289	0.013810963	0.50810395	tmem185	393409	transmembrane protein 185
ENSDARG00000069745	11.86524431	-0.455130113	0.185170043	-2.457903589	0.013975069	0.509883129	slc35f2	555929	solute carrier family 35, member F2
ENSDARG00000101858	345.8966955	0.241985936	0.09849482	2.456839216	0.01401654	0.509883129	FQ311894.1	NA	NA
ENSDARG00000078729	41.10867881	-0.448184774	0.182511515	-2.455652032	0.014062925	0.510043413	ackr4a	100003167	atypical chemokine receptor 4a
ENSDARG00000052578	90.27799844	0.454539751	0.185282353	2.453227427	0.014158079	0.510584576	c6ast4	574001	six-cysteine containing astacin protease 4
ENSDARG00000096655	44.11405243	-0.44440665	0.181158989	-2.453130548	0.014161893	0.510584576	si:ch211-184m19.3	NA	si:ch211-184m19.3
ENSDARG00000019541	4419.582213	0.224883696	0.091751354	2.451012285	0.014245509	0.512037589	gpt2l	NA	glutamic pyruvate transaminase (alanine aminotransferase) 2, like
ENSDARG00000021853	32.33241903	-0.427801247	0.174641449	-2.449597435	0.014301601	0.512037589	ntpcr	445069	nucleoside-triphosphatase, cancer-related
ENSDARG00000087092	166.4847308	0.29665647	0.121137794	2.448917561	0.014328624	0.512037589	CABZ01057488.1	NA	NA
ENSDARG00000017320	252.735721	-0.209060402	0.08544775	-2.446646066	0.014419236	0.513544637	f11r.1	323696	F11 receptor, tandem duplicate 1
ENSDARG00000070391	69.50084356	-0.302037365	0.123495049	-2.445744733	0.014455331	0.513544637	tspan4b	556934	tetraspanin 4b
ENSDARG00000093844	312.6221173	0.452304609	0.185216471	2.442032332	0.014604839	0.515839502	zgc:136461	692313	zgc:136461
ENSDARG00000094345	111.5148303	0.434603264	0.177951305	2.442259496	0.014595651	0.515839502	si:dkey-261l7.2	569751	si:dkey-261l7.2
ENSDARG00000074634	89.31763424	0.332493303	0.13627348	2.439897353	0.014691436	0.515898683	keap1b	100003679	kelch-like ECH-associated protein 1b
ENSDARG00000101726	2723.200045	0.32993083	0.135173943	2.440787205	0.014655287	0.515898683	si:ch211-93f2.1	NA	si:ch211-93f2.1
ENSDARG00000067752	28.30300772	0.434257367	0.178313036	2.435365221	0.014876766	0.520901159	pigl	561471	phosphatidylinositol glycan anchor biosynthesis, class L
ENSDARG00000069375	7458.345807	0.326431041	0.134244122	2.431622607	0.01503136	0.524801794	zgc:162608	100037332	zgc:162608
ENSDARG00000017119	107.449307	0.323724389	0.133278968	2.428923279	0.015143737	0.527210311	vps37a	336368	vacuolar protein sorting 37A
ENSDARG00000023217	119.326458	0.407265974	0.167967447	2.42467205	0.015322221	0.53092087	crema	555432	cAMP responsive element modulator a
ENSDARG00000045557	46.39211424	0.425232578	0.175478693	2.423271857	0.015381411	0.53092087	socs2	562062	suppressor of cytokine signaling 2
ENSDARG00000062469	476.9396329	-0.248994258	0.102739806	-2.423542222	0.015369966	0.53092087	hipk3a	564413	homeodomain interacting protein kinase 3a
ENSDARG00000077948	10.89975184	0.450687691	0.186079983	2.422010599	0.0154349	0.531257901	usp54a	563912	ubiquitin specific peptidase 54a
ENSDARG00000053241	42.37681855	-0.447193699	0.184743317	-2.420621793	0.015493988	0.53136515	sts	402795	steroid sulfatase (microsomal), isozyme S
ENSDARG00000055292	51.2261235	0.418715519	0.173031278	2.419883416	0.015525484	0.53136515	atg9b	791223	autophagy related 9B
ENSDARG00000078675	154.3179119	0.442191124	0.182816444	2.418771059	0.015573038	0.531495543	dock7	568817	dedicator of cytokinesis 7
ENSDARG00000005425	20.58609417	0.446870603	0.184957469	2.416072222	0.015688949	0.532405585	wdfy1	474326	WD repeat and FYVE domain containing 1
ENSDARG00000041703	2700.831577	0.293674913	0.121599799	2.415093731	0.015731161	0.532405585	rrbp1b	567029	ribosome binding protein 1b
ENSDARG00000102765	191.8812295	0.351145771	0.145353413	2.415806849	0.015700387	0.532405585	lonp1	563257	lon peptidase 1, mitochondrial
ENSDARG00000021739	20.13292682	0.441350371	0.182890866	2.413189787	0.015813583	0.533266249	klhl24a	768198	kelch-like family member 24a
ENSDARG00000052575	140.6299908	0.369262256	0.153101305	2.411881833	0.015870424	0.533266249	arl13a	793658	ADP-ribosylation factor-like 13A
ENSDARG00000079175	931.5715781	-0.336449739	0.13952047	-2.411472226	0.015888262	0.533266249	si:ch211-79k12.1	568891	si:ch211-79k12.1
ENSDARG00000004141	1332.38439	0.30308828	0.125875392	2.407843778	0.016047046	0.537111872	zgc:92630	436969	zgc:92630
ENSDARG00000011948	375.8794666	0.29442657	0.122425723	2.404940416	0.016175103	0.539910712	insra	245699	insulin receptor a
ENSDARG00000104631	109.3498749	0.410599279	0.170848778	2.403290691	0.016248266	0.540866924	LOC794117	794117	E3 ubiquitin-protein ligase RNF14
ENSDARG00000071082	37.74005699	-0.39957779	0.166489003	-2.400025119	0.016393947	0.544225284	p4ha1b	100003675	prolyl 4-hydroxylase, alpha polypeptide I b
ENSDARG00000023299	55.29595016	-0.425946786	0.177625594	-2.398003447	0.01648471	0.544264206	snu13b	321114	SNU13 homolog, small nuclear ribonucleoprotein b (U4/U6.U5)
ENSDARG00000079009	39.85776377	0.445789175	0.185892463	2.398102478	0.016480254	0.544264206	abca1b	100136868	ATP-binding cassette, sub-family A (ABC1), member 1B
ENSDARG00000010673	57.09560883	0.372759123	0.155689854	2.394241586	0.016654775	0.546854954	trim16	568734	tripartite motif containing 16
ENSDARG00000029856	20.92312413	-0.432931998	0.180752124	-2.395169632	0.016612678	0.546854954	cnn3b	337142	calponin 3, acidic b
ENSDARG00000076221	49.1529183	0.437877365	0.18296071	2.393286317	0.016698205	0.546854954	zgc:198419	100006523	zgc:198419
ENSDARG00000075151	191.7439013	-0.297767901	0.124508658	-2.391543728	0.016777685	0.547980849	si:dkey-188i13.10	558285	si:dkey-188i13.10
ENSDARG00000063191	33.91895692	-0.382135485	0.15998431	-2.388581019	0.016913579	0.547999948	extl2	558373	exostosin-like glycosyltransferase 2
ENSDARG00000063701	98.5414145	0.386777248	0.161903606	2.388935345	0.016897276	0.547999948	rreb1a	338237	ras responsive element binding protein 1a
ENSDARG00000103525	11.23113267	0.406382084	0.169995928	2.39054011	0.016823611	0.547999948	YTHDC2	NA	YTH domain containing 2
ENSDARG00000018069	40.03979143	0.421352301	0.176476411	2.387584267	0.016959514	0.548026858	rdh12	436597	retinol dehydrogenase 12 (all-trans/9-cis/11-cis)
ENSDARG00000102372	139.9198991	0.273893096	0.11484156	2.384964951	0.017080749	0.550480359	col4a3bpb	NA	collagen, type IV, alpha 3 (Goodpasture antigen) binding protein b
ENSDARG00000013371	589.7022018	0.340460307	0.142889658	2.382679844	0.017187135	0.551643856	isoc2	492617	isochorismatase domain containing 2
ENSDARG00000069009	166.7578515	-0.295725493	0.124137548	-2.382240481	0.017207656	0.551643856	si:ch211-147a11.3	795658	si:ch211-147a11.3
ENSDARG00000077782	11.36711102	0.437541881	0.183807424	2.380436391	0.017292146	0.552893622	acer2	100331179	alkaline ceramidase 2
ENSDARG00000054050	22.90913937	-0.40301281	0.169676308	-2.375186116	0.017540104	0.557885491	vsig8a	550503	V-set and immunoglobulin domain containing 8a
ENSDARG00000059360	209.0761328	-0.304907283	0.128360016	-2.37540701	0.017529609	0.557885491	srsf3b	100145909	serine/arginine-rich splicing factor 3b
ENSDARG00000060954	81.78143724	-0.354503995	0.149482498	-2.371541823	0.017714042	0.561946757	tmcc1b	563581	transmembrane and coiled-coil domain family 1b
ENSDARG00000090600	175.0088886	-0.352814066	0.148862703	-2.370063548	0.017785028	0.562729405	si:ch211-213a13.1	100535646	si:ch211-213a13.1
ENSDARG00000071357	13.65722453	0.438563438	0.185128286	2.368970446	0.017837679	0.562929343	map4k3b	100005183	mitogen-activated protein kinase kinase kinase kinase 3b
ENSDARG00000000103	777.0828618	0.385206037	0.163246183	2.359663365	0.018291525	0.565170303	myh10	555454	myosin, heavy chain 10, non-muscle
ENSDARG00000023323	250.5701909	-0.259999446	0.11015403	-2.360326221	0.018258871	0.565170303	ywhaqb	335195	tyrosine 3-monooxygenase/tryptophan 5-monooxygenase activation protein, theta polypeptide b
ENSDARG00000028017	702.2567305	0.361101744	0.152988364	2.360321627	0.018259097	0.565170303	tp53inp1	568021	tumor protein p53 inducible nuclear protein 1
ENSDARG00000033666	102.0674107	0.285997437	0.121062176	2.362401255	0.018156978	0.565170303	pi4k2a	406667	phosphatidylinositol 4-kinase type 2 alpha
ENSDARG00000042620	11221.62673	-0.160662685	0.068135242	-2.35799684	0.018373849	0.565170303	gstr	564619	glutathione S-transferase rho
ENSDARG00000043848	3148.924814	0.175353466	0.074222779	2.36252899	0.018150722	0.565170303	sod1	30553	superoxide dismutase 1, soluble
ENSDARG00000060041	13.00001737	-0.431129159	0.182410921	-2.363505192	0.018102973	0.565170303	lig1	556995	ligase I, DNA, ATP-dependent
ENSDARG00000071424	140.7209099	0.257486484	0.108927174	2.363840671	0.018086589	0.565170303	ap3d1	563359	adaptor-related protein complex 3, delta 1 subunit
ENSDARG00000086075	178.3676475	0.221814699	0.094039274	2.358745349	0.018336834	0.565170303	ttc3	100329450	tetratricopeptide repeat domain 3
ENSDARG00000089428	26.004816	-0.383755565	0.162684779	-2.358890401	0.018329668	0.565170303	rab12	553657	RAB12, member RAS oncogene family
ENSDARG00000076179	252.5727797	-0.283235719	0.120173905	-2.356882044	0.0184291	0.565438288	ngef	569090	neuronal guanine nucleotide exchange factor
ENSDARG00000041068	3140.932599	0.253533283	0.107708335	2.353887312	0.018578242	0.566575381	got2a	406688	glutamic-oxaloacetic transaminase 2a, mitochondrial
ENSDARG00000059806	27.56099746	0.385931103	0.163917586	2.354421593	0.018551557	0.566575381	sacm1lb	791142	SAC1 suppressor of actin mutations 1-like b (yeast)
ENSDARG00000063438	352.0431256	0.347454288	0.147760362	2.351471558	0.018699319	0.566575381	srebf2	100037309	sterol regulatory element binding transcription factor 2
ENSDARG00000068893	16.21918948	-0.43470629	0.184739088	-2.353082363	0.01861851	0.566575381	mettl5	449776	methyltransferase like 5
ENSDARG00000096311	40.98516969	-0.431098112	0.183313604	-2.351697329	0.018687974	0.566575381	si:dkey-211g8.8	108004533	si:dkey-211g8.8
ENSDARG00000020031	29.95508118	-0.407885645	0.173592493	-2.349673295	0.018789895	0.56790355	cldn11a	436897	claudin 11a
ENSDARG00000010137	133.4252986	-0.247770128	0.105614178	-2.345993063	0.018976461	0.568410645	ldb1a	30579	LIM domain binding 1a
ENSDARG00000058821	21.40193367	-0.436451144	0.186068113	-2.345652548	0.018993804	0.568410645	sema5a	561295	sema domain, seven thrombospondin repeats (type 1 and type 1-like), transmembrane domain (TM) and short cytoplasmic domain, (semaphorin) 5A
ENSDARG00000059404	396.1730684	0.316562789	0.13494015	2.345949594	0.018978674	0.568410645	rab43	751627	RAB43, member RAS oncogene family
ENSDARG00000104138	42.18585586	0.332494006	0.141672186	2.346925071	0.018929061	0.568410645	igfbp7	405860	insulin-like growth factor binding protein 7
ENSDARG00000055118	10.7254979	-0.428419445	0.18283325	-2.34322502	0.019117849	0.570500578	mylipb	565911	myosin regulatory light chain interacting protein b
ENSDARG00000057974	71.18582749	-0.312881921	0.133583926	-2.342212343	0.019169805	0.570500578	parp12b	553633	poly (ADP-ribose) polymerase family, member 12b
ENSDARG00000078381	425.4825224	0.360910239	0.154133882	2.341537336	0.019204505	0.570500578	trip11	100537975	thyroid hormone receptor interactor 11
ENSDARG00000013252	353.5974717	-0.270887556	0.115913796	-2.336974238	0.019440524	0.570537107	si:dkey-202l16.5	561497	si:dkey-202l16.5
ENSDARG00000020015	43.9928555	-0.336197248	0.143695438	-2.339651505	0.019301741	0.570537107	mrps33	432383	mitochondrial ribosomal protein S33
ENSDARG00000027687	15.37087377	-0.411517521	0.176062075	-2.337343346	0.019421338	0.570537107	tmem230a	445502	transmembrane protein 230a
ENSDARG00000068965	170.4961736	0.278063481	0.118941153	2.337823984	0.019396381	0.570537107	nrip1a	796407	nuclear receptor interacting protein 1a
ENSDARG00000069422	90.03519865	-0.314799112	0.134541483	-2.339792197	0.019294472	0.570537107	nhp2	100003787	NHP2 ribonucleoprotein homolog (yeast)
ENSDARG00000063254	104.9596582	0.314678228	0.134781233	2.334733265	0.019557359	0.572582931	r3hdm4	791165	R3H domain containing 4
ENSDARG00000062164	115.3599571	0.25863291	0.110885168	2.332439166	0.0196776	0.574718357	atrn	NA	attractin
ENSDARG00000086678	116.0458399	0.302064677	0.129615875	2.33046051	0.019781825	0.576376911	ascc3	NA	activating signal cointegrator 1 complex subunit 3
ENSDARG00000074466	34.54027832	-0.372441421	0.160002111	-2.327728172	0.019926542	0.578914952	gdpd3a	406482	glycerophosphodiester phosphodiesterase domain containing 3a
ENSDARG00000075132	824.1570268	0.19218844	0.082589957	2.327019497	0.019964228	0.578914952	fh	393938	fumarate hydratase
ENSDARG00000003616	84.30834716	0.258402115	0.111281066	2.322067212	0.020229317	0.579684433	arih1	327005	ariadne ubiquitin-conjugating enzyme E2 binding protein homolog 1 (Drosophila)
ENSDARG00000052388	182.3713186	0.315363558	0.135718172	2.32366493	0.020143459	0.579684433	pcgf5b	692252	polycomb group ring finger 5b
ENSDARG00000078065	28.67322663	-0.41208416	0.17744417	-2.322331363	0.0202151	0.579684433	ftr19	100301514	finTRIM family, member 19
ENSDARG00000097371	94.2937885	0.324001208	0.139484348	2.322849936	0.020187215	0.579684433	mcf2b	NA	MCF.2 cell line derived transforming sequence b
ENSDARG00000102415	18.63053021	0.428791053	0.184485775	2.324249948	0.020112102	0.579684433	scinla	323285	scinderin like a
ENSDARG00000041595	17485.17437	-0.201476887	0.086806465	-2.320989428	0.020287414	0.579981378	ces3	560651	carboxylesterase 3
ENSDARG00000002536	354.7012052	0.167529053	0.072259467	2.318437428	0.02042556	0.580056226	tm9sf4	393482	transmembrane 9 superfamily protein member 4
ENSDARG00000006124	199.4009324	0.259861113	0.11213392	2.317417543	0.020480998	0.580056226	kdm5c	553406	lysine (K)-specific demethylase 5C
ENSDARG00000039882	49.32519653	-0.322526605	0.13914104	-2.317983289	0.020450229	0.580056226	ap3s2	436812	adaptor-related protein complex 3, sigma 2 subunit
ENSDARG00000061844	373.8780009	0.235428389	0.101505994	2.319354548	0.02037582	0.580056226	si:dkey-38p12.3	555489	si:dkey-38p12.3
ENSDARG00000006963	59.28909802	-0.369713576	0.160011122	-2.310549243	0.020857766	0.583122171	cse1l	30707	CSE1 chromosome segregation 1-like (yeast)
ENSDARG00000041199	63.70996572	0.310025155	0.134102838	2.31184634	0.020786153	0.583122171	alg12	569494	ALG12, alpha-1,6-mannosyltransferase
ENSDARG00000052731	20.51873	-0.404471322	0.175003619	-2.311216897	0.020820878	0.583122171	ankrd31	550610	ankyrin repeat domain 31
ENSDARG00000058229	386.3320598	0.388222532	0.168161294	2.308631929	0.020964015	0.583122171	acot11a	554842	acyl-CoA thioesterase 11a
ENSDARG00000063211	38.31248873	0.35837953	0.15524571	2.308466559	0.020973201	0.583122171	exoc8	568029	exocyst complex component 8
ENSDARG00000074125	13.23526784	-0.42420679	0.183350802	-2.313634771	0.020687765	0.583122171	znf1161	559851	zinc finger protein 1161
ENSDARG00000087897	152.1873793	-0.333298957	0.144295465	-2.309836666	0.020897199	0.583122171	h2afy2	558711	H2A histone family, member Y2
ENSDARG00000090834	22.04684339	-0.415586957	0.179599115	-2.313969963	0.02066937	0.583122171	epor	751109	erythropoietin receptor
ENSDARG00000042010	6967.912837	-0.356834269	0.154903619	-2.303588982	0.021245727	0.586671778	PKLR	NA	pyruvate kinase, liver and RBC
ENSDARG00000054537	35.81999956	-0.426401856	0.184989933	-2.305000331	0.021166555	0.586671778	nhsl1a	566695	NHS-like 1a
ENSDARG00000102531	41.44105997	-0.360704845	0.156541495	-2.304212347	0.021210726	0.586671778	anapc11	768140	APC11 anaphase promoting complex subunit 11 homolog (yeast)
ENSDARG00000104166	64.11560151	0.360999328	0.156800211	2.302288539	0.021318906	0.587357607	si:ch211-232d10.1	108183520	si:ch211-232d10.1
ENSDARG00000001950	35.19304152	-0.410355673	0.17887899	-2.294040647	0.021788164	0.587668083	ak1	445486	adenylate kinase 1
ENSDARG00000017960	344.699942	0.344520135	0.15024158	2.293107782	0.0218418	0.587668083	sfxn2	334757	sideroflexin 2
ENSDARG00000036162	52.58413458	-0.41932066	0.182511332	-2.297504787	0.02158999	0.587668083	hnrnpa0b	334222	heterogeneous nuclear ribonucleoprotein A0b
ENSDARG00000044691	491.1181732	-0.405691084	0.176973769	-2.292379745	0.02188374	0.587668083	ppp1r3b	327285	protein phosphatase 1, regulatory subunit 3B
ENSDARG00000053992	20.51766726	-0.416900641	0.181580831	-2.295950722	0.021678699	0.587668083	sfi1	560147	SFI1 centrin binding protein
ENSDARG00000059714	34.13100763	-0.362709295	0.157649993	-2.300725092	0.021407175	0.587668083	arsk	562412	arylsulfatase family, member K
ENSDARG00000068192	29.15341599	-0.361534842	0.157539505	-2.294883693	0.021739791	0.587668083	taf4a	100149942	TAF4A RNA polymerase II, TATA box binding protein (TBP)-associated factor
ENSDARG00000077580	161.8232528	0.361958442	0.157705661	2.295151872	0.021724422	0.587668083	tspeara	570420	thrombospondin-type laminin G domain and EAR repeats a
ENSDARG00000098802	333.5954921	0.322601382	0.140401746	2.29770207	0.021578752	0.587668083	map7d1a	565172	MAP7 domain containing 1a
ENSDARG00000099547	136.9973709	-0.299167363	0.130487391	-2.292691742	0.021865758	0.587668083	nbeal1	100332617	neurobeachin-like 1
ENSDARG00000101778	1318.233392	0.426695466	0.18608065	2.293067369	0.021844127	0.587668083	ca5a	569989	carbonic anhydrase Va
ENSDARG00000102772	180.0523789	0.220872327	0.09639576	2.291307499	0.021945635	0.587668083	klhdc3	NA	kelch domain containing 3
ENSDARG00000104635	36.51792821	0.373103847	0.162850848	2.291077088	0.021958956	0.587668083	si:busm1-194e12.12	368615	si:busm1-194e12.12
ENSDARG00000020334	298.9561016	0.200937636	0.087856442	2.287113275	0.022189212	0.58965571	ptpn11a	333979	protein tyrosine phosphatase, non-receptor type 11, a
ENSDARG00000031240	291.2520051	0.308713001	0.135017877	2.286460182	0.022227351	0.58965571	kidins220a	570732	kinase D-interacting substrate 220a
ENSDARG00000045568	95.19406745	0.423769473	0.185266199	2.287354488	0.02217514	0.58965571	bcat1	337412	branched chain amino-acid transaminase 1, cytosolic
ENSDARG00000074308	26.04996295	-0.422626313	0.184692732	-2.288267153	0.022121968	0.58965571	lrrc75ba	101885211	leucine rich repeat containing 75Ba
ENSDARG00000060756	32.94315654	0.417115309	0.182676151	2.283359416	0.022409206	0.593184859	abhd6a	799085	abhydrolase domain containing 6a
ENSDARG00000061169	597.627018	0.207448564	0.090915254	2.281779508	0.022502361	0.593876823	larp1b	568156	La ribonucleoprotein domain family, member 1B
ENSDARG00000102467	11.72699784	-0.421105445	0.18459341	-2.281259358	0.022533104	0.593876823	LOC100333266	100333266	uncharacterized LOC100333266
ENSDARG00000000086	87.30337755	0.296338058	0.133226742	2.224313633	0.02612735	0.594278692	itsn1	368504	intersectin 1 (SH3 domain protein)
ENSDARG00000001057	290.0800692	0.258869169	0.116704608	2.218157234	0.026544114	0.594278692	bysl	394081	bystin-like
ENSDARG00000002916	18.53995569	0.395493467	0.175771394	2.25004455	0.024446117	0.594278692	sec31b	100148383	SEC31 homolog B, COPII coat complex component
ENSDARG00000002991	19.99796175	-0.411526795	0.185597095	-2.217312696	0.026601731	0.594278692	cep135	553303	centrosomal protein 135
ENSDARG00000003189	273.9986424	0.23473359	0.104051585	2.255934785	0.024074716	0.594278692	psmd1	554967	proteasome 26S subunit, non-ATPase 1
ENSDARG00000003941	79.44495575	-0.414486707	0.182930764	-2.265811928	0.023462901	0.594278692	rrs1	337399	RRS1 ribosome biogenesis regulator homolog (S. cerevisiae)
ENSDARG00000005891	203.6271177	-0.231317041	0.10389499	-2.226450385	0.025984029	0.594278692	cyb5r3	324560	cytochrome b5 reductase 3
ENSDARG00000008548	75.07479166	-0.291655309	0.131236897	-2.222357554	0.026259151	0.594278692	arhgap12a	563267	Rho GTPase activating protein 12a
ENSDARG00000010246	299.5286438	-0.381766865	0.171785385	-2.222347753	0.026259813	0.594278692	prmt1	321974	protein arginine methyltransferase 1
ENSDARG00000010953	137.1154893	-0.334114741	0.147624293	-2.263277509	0.023618588	0.594278692	ndel1a	394244	nudE neurodevelopment protein 1-like 1a
ENSDARG00000011371	2516.419542	-0.234883459	0.10313119	-2.277521073	0.022755128	0.594278692	zgc:64106	393348	zgc:64106
ENSDARG00000016260	57.1944638	-0.373260737	0.164320347	-2.271543025	0.023114125	0.594278692	fxr2	393180	fragile X mental retardation, autosomal homolog 2
ENSDARG00000016454	85.45782398	-0.315429065	0.139931891	-2.25416139	0.024186017	0.594278692	esr2a	317734	estrogen receptor 2a
ENSDARG00000017489	174.5265789	-0.379675797	0.170472453	-2.227197355	0.025934087	0.594278692	zgc:123068	403118	zgc:123068
ENSDARG00000019709	207.3345112	0.291423011	0.131027942	2.224128741	0.026139784	0.594278692	rhoua	492802	ras homolog family member Ua
ENSDARG00000021855	40.83756786	0.35797865	0.161365067	2.218439563	0.026524876	0.594278692	arnt	493634	aryl hydrocarbon receptor nuclear translocator
ENSDARG00000022260	65.11919699	0.383910245	0.172735274	2.222535309	0.026247151	0.594278692	si:ch211-57i17.1	565010	si:ch211-57i17.1
ENSDARG00000023104	58.25072237	0.329537234	0.145213962	2.269321976	0.023248753	0.594278692	scaper	100144551	S-phase cyclin A-associated protein in the ER
ENSDARG00000024032	20.50168601	-0.361502364	0.159752935	-2.262884021	0.02364284	0.594278692	coch	368851	coagulation factor C homolog, cochlin (Limulus polyphemus)
ENSDARG00000024744	12.50595788	-0.331298446	0.148855283	-2.225641166	0.026038226	0.594278692	dpp6b	566832	dipeptidyl-peptidase 6b
ENSDARG00000025789	593.1502241	0.190622063	0.08412779	2.265863201	0.02345976	0.594278692	chd4b	560622	chromodomain helicase DNA binding protein 4b
ENSDARG00000028275	43.46934579	-0.417788039	0.185787997	-2.248735365	0.024529338	0.594278692	sult1st1	323424	sulfotransferase family 1, cytosolic sulfotransferase 1
ENSDARG00000033889	201.8694674	-0.204603536	0.090663132	-2.256744628	0.024024036	0.594278692	spty2d1	337191	SPT2 chromatin protein domain containing 1
ENSDARG00000035563	15.16912388	-0.412974394	0.183992185	-2.244521385	0.024798875	0.594278692	znf703	114429	zinc finger protein 703
ENSDARG00000037057	2378.588126	0.248146794	0.111192554	2.231685359	0.025635766	0.594278692	gcdha	393860	glutaryl-CoA dehydrogenase a
ENSDARG00000037261	24.39759003	-0.4007895	0.178437054	-2.246111401	0.024696873	0.594278692	mtap	393526	methylthioadenosine phosphorylase
ENSDARG00000037837	49.41232778	0.398963204	0.17660464	2.259075438	0.023878693	0.594278692	ogfr	321658	opioid growth factor receptor
ENSDARG00000037941	16.95353983	0.345692716	0.1543311	2.239942026	0.025094687	0.594278692	syt5a	436686	synaptotagmin Va
ENSDARG00000038207	1588.355177	0.230600698	0.103807335	2.221429713	0.02632187	0.594278692	aldh4a1	394133	aldehyde dehydrogenase 4 family, member A1
ENSDARG00000040401	826.4658976	0.229745122	0.103249033	2.225155204	0.026070821	0.594278692	slc25a20	393833	solute carrier family 25 (carnitine/acylcarnitine translocase), member 20
ENSDARG00000040582	20.66137453	-0.415023959	0.185347233	-2.239169969	0.025144859	0.594278692	c18h3orf33	565816	c18h3orf33 homolog (H. sapiens)
ENSDARG00000041724	80.80650265	-0.387547741	0.174206219	-2.224649292	0.026104791	0.594278692	glipr2	325699	GLI pathogenesis-related 2
ENSDARG00000042933	126.3536052	0.270499652	0.119972595	2.254678668	0.024153506	0.594278692	bloc1s6	791215	biogenesis of lysosomal organelles complex-1, subunit 6, pallidin
ENSDARG00000043081	959.4462649	0.259632427	0.114447934	2.268563682	0.023294872	0.594278692	ctsz	450022	cathepsin Z
ENSDARG00000044811	96.64516574	0.290455442	0.129594695	2.24126027	0.025009221	0.594278692	cdk9	321602	cyclin-dependent kinase 9 (CDC2-related kinase)
ENSDARG00000051756	184.3769405	0.267075924	0.1188433	2.247294753	0.024621196	0.594278692	pdhx	393532	pyruvate dehydrogenase complex, component X
ENSDARG00000051851	19.72829008	-0.386827793	0.172027292	-2.248641989	0.024535283	0.594278692	ctu2	445166	cytosolic thiouridylase subunit 2 homolog (S. pombe)
ENSDARG00000052696	214.024096	-0.267275442	0.118594502	-2.253691673	0.024215572	0.594278692	bdh2	550507	3-hydroxybutyrate dehydrogenase, type 2
ENSDARG00000056840	87.88164404	0.25971327	0.116864192	2.22235113	0.026259585	0.594278692	otud5b	445146	OTU deubiquitinase 5b
ENSDARG00000059323	648.2000864	0.183231835	0.081866416	2.238180746	0.025209271	0.594278692	rpn1	325561	ribophorin I
ENSDARG00000059455	10.82191903	0.418218334	0.186081554	2.24750022	0.024608077	0.594278692	dqx1	100002601	DEAQ box RNA-dependent ATPase 1
ENSDARG00000063197	217.4168255	0.198208111	0.088350218	2.243436585	0.024868675	0.594278692	golga2	565431	golgin A2
ENSDARG00000068763	166.6934398	-0.271532521	0.12150312	-2.234778174	0.025431915	0.594278692	plcg2	561747	phospholipase C, gamma 2
ENSDARG00000069538	33.36769489	-0.37728517	0.168762102	-2.235603648	0.025377745	0.594278692	gtf3c4	568510	general transcription factor IIIC, polypeptide 4
ENSDARG00000070394	2339.10543	0.298056917	0.131216933	2.271482116	0.023117808	0.594278692	uroc1	556744	urocanate hydratase 1
ENSDARG00000070512	100.4416522	0.341156408	0.15158813	2.2505483	0.024414161	0.594278692	tnrc5	550136	trinucleotide repeat containing 5
ENSDARG00000073764	211.6250288	0.379298383	0.170896029	2.219468677	0.026454856	0.594278692	si:ch211-113j14.1	558239	si:ch211-113j14.1
ENSDARG00000074588	28.04752404	-0.37516529	0.16701768	-2.246260939	0.024687299	0.594278692	si:dkey-15f17.8	796750	si:dkey-15f17.8
ENSDARG00000076011	166.2307923	0.37966984	0.168013426	2.259758928	0.023836217	0.594278692	si:ch211-149b19.3	562087	si:ch211-149b19.3
ENSDARG00000076595	37.08381328	0.385171051	0.173317114	2.222348624	0.026259754	0.594278692	sema4ga	563785	sema domain, immunoglobulin domain (Ig), transmembrane domain (TM) and short cytoplasmic domain, (semaphorin) 4Ga
ENSDARG00000076850	53.60284035	-0.305777661	0.137483158	-2.224109965	0.026141047	0.594278692	si:ch211-157b11.14	799552	si:ch211-157b11.14
ENSDARG00000078389	242.6072694	-0.346485947	0.154556379	-2.241809433	0.024973691	0.594278692	si:dkey-188i13.7	100302471	si:dkey-188i13.7
ENSDARG00000079939	189.6771204	0.265467616	0.119709923	2.21759074	0.02658275	0.594278692	jmjd1cb	558436	jumonji domain containing 1Cb
ENSDARG00000087188	470.154074	0.36999271	0.164176288	2.253630623	0.024219415	0.594278692	nfil3-6	431765	nuclear factor, interleukin 3 regulated, member 6
ENSDARG00000088801	91.84236543	-0.27847541	0.122618077	-2.271079582	0.023142161	0.594278692	fgd5a	100151562	FYVE, RhoGEF and PH domain containing 5a
ENSDARG00000089107	219.1534948	0.376520419	0.169302892	2.223945588	0.026152105	0.594278692	si:ch1073-189o9.1	NA	si:ch1073-189o9.1
ENSDARG00000089233	10.54381589	-0.419848652	0.185690779	-2.261009697	0.023758657	0.594278692	csgalnact1b	101886904	chondroitin sulfate N-acetylgalactosaminyltransferase 1b
ENSDARG00000090195	90.4528934	-0.380312584	0.169850799	-2.239097999	0.02514954	0.594278692	mtx3	402916	metaxin 3
ENSDARG00000090454	115.543935	0.237040726	0.105441615	2.248075647	0.024571367	0.594278692	gnb1a	322104	guanine nucleotide binding protein (G protein), beta polypeptide 1a
ENSDARG00000090804	18.12426487	0.395813547	0.178517907	2.217220409	0.026608034	0.594278692	gpr155a	100535239	G protein-coupled receptor 155a
ENSDARG00000090942	10.35173234	-0.412430736	0.184295327	-2.237879511	0.025228913	0.594278692	LOC101885996	101885996	gastrula zinc finger protein XlCGF26.1-like
ENSDARG00000093240	24.3700196	0.372091748	0.163718769	2.272749486	0.023041281	0.594278692	si:ch73-302a13.2	568906	si:ch73-302a13.2
ENSDARG00000093931	11.01837389	-0.417595577	0.185220835	-2.254582082	0.024159573	0.594278692	fam101b	100286814	family with sequence similarity 101, member B
ENSDARG00000094210	32.82253392	0.411569551	0.18350374	2.242840118	0.024907126	0.594278692	zgc:109934	553552	zgc:109934
ENSDARG00000095462	32.46593938	0.40589237	0.179623182	2.259688116	0.023840614	0.594278692	si:dkey-57c15.4	100535584	si:dkey-57c15.4
ENSDARG00000096712	15.01308195	0.33498001	0.148059035	2.262475982	0.023668011	0.594278692	si:dkey-193p11.2	NA	si:dkey-193p11.2
ENSDARG00000097929	58.38015274	0.422632715	0.186050623	2.271600641	0.023110642	0.594278692	si:dkey-117j14.6	NA	si:dkey-117j14.6
ENSDARG00000097932	51.06729497	0.405939578	0.180112474	2.253811575	0.024208024	0.594278692	si:ch211-158m24.13	NA	si:ch211-158m24.13
ENSDARG00000098079	89.59030533	0.273334591	0.122143747	2.237810751	0.025233399	0.594278692	rab3gap1	NA	RAB3 GTPase activating protein subunit 1
ENSDARG00000098334	12.71385855	-0.413001139	0.185969498	-2.220800417	0.026364482	0.594278692	exosc3	565000	exosome component 3
ENSDARG00000099798	162.870099	0.245575117	0.110705593	2.218272	0.026536292	0.594278692	mon2	NA	MON2 homolog, regulator of endosome-to-Golgi trafficking
ENSDARG00000100332	26.74089266	-0.405550155	0.17883524	-2.267730649	0.023345629	0.594278692	LOC108179223	108179223	thyrotropin-releasing hormone receptor-like
ENSDARG00000100583	19.18576819	0.413138529	0.182989427	2.257718028	0.023963245	0.594278692	hid1b	437012	HID1 domain containing b
ENSDARG00000100962	33.52056222	0.362004046	0.161499948	2.241511838	0.02499294	0.594278692	LOC794389	794389	tetratricopeptide repeat protein 39B-like
ENSDARG00000102081	230.8246052	0.194971457	0.085547331	2.279106248	0.02266075	0.594278692	mprip	558831	myosin phosphatase Rho interacting protein
ENSDARG00000102291	9230.072133	-0.164613033	0.074088504	-2.221843119	0.02629391	0.594278692	eef1da	565501	eukaryotic translation elongation factor 1 delta a (guanine nucleotide exchange protein)
ENSDARG00000102638	27.41462197	-0.414794918	0.185346305	-2.237945438	0.025224613	0.594278692	si:ch211-205a14.3	100034459	si:ch211-205a14.3
ENSDARG00000102755	31.74186374	-0.409066896	0.181819337	-2.249853639	0.024458238	0.594278692	EML6	NA	echinoderm microtubule associated protein like 6
ENSDARG00000103270	11.65536736	-0.422586597	0.185617068	-2.276658078	0.022806652	0.594278692	si:ch211-212j20.1	NA	si:ch211-212j20.1
ENSDARG00000104328	15.61320249	0.365580764	0.164688434	2.21983265	0.02643013	0.594278692	si:ch211-276i6.1	NA	si:ch211-276i6.1
ENSDARG00000104539	22.34796278	0.391100708	0.176086666	2.22106941	0.026346261	0.594278692	LOC100330530	100330530	olfactomedin-like protein 2A
ENSDARG00000105151	129.7326236	-0.364839162	0.16430682	-2.220474858	0.026386551	0.594278692	cyp2k21	564107	cytochrome P450, family 2, subfamily k, polypeptide 21
ENSDARG00000105465	56.79597141	-0.324356278	0.146237437	-2.218011236	0.026554066	0.594278692	hnrnpa0a	NA	NA
ENSDARG00000023591	126.1167243	0.243056721	0.10972393	2.21516601	0.026748672	0.595231436	nrbf2b	436886	nuclear receptor binding factor 2b
ENSDARG00000079862	180.0952149	0.390950481	0.176441095	2.215756375	0.026708192	0.595231436	kl	562316	klotho
ENSDARG00000076119	26.24412557	-0.386742026	0.174822873	-2.212193512	0.026953297	0.598688406	emid1	NA	EMI domain containing 1
ENSDARG00000015263	104.1807628	-0.343206524	0.155358815	-2.209121666	0.02716618	0.599036446	adma	556502	adrenomedullin a
ENSDARG00000015540	76.62134411	0.268156685	0.121291002	2.210853912	0.027045955	0.599036446	psen2	58026	presenilin 2
ENSDARG00000079610	162.7956974	0.225311698	0.101932944	2.210391344	0.027078014	0.599036446	akap9	NA	A kinase (PRKA) anchor protein 9
ENSDARG00000100515	437.6095375	-0.313459127	0.141872247	-2.209446416	0.027143606	0.599036446	dusp1	406340	dual specificity phosphatase 1
ENSDARG00000068401	236.7190344	0.190430943	0.086294247	2.206762911	0.027330627	0.600775433	yap1	561411	Yes-associated protein 1
ENSDARG00000070922	808.8049297	-0.169632736	0.07687612	-2.206572566	0.027343935	0.600775433	cnbpb	335839	CCHC-type zinc finger, nucleic acid binding protein b
ENSDARG00000022232	68.26267777	-0.397953953	0.180543762	-2.204196633	0.027510518	0.603344403	ppan	317739	peter pan homolog (Drosophila)
ENSDARG00000051953	90.11045223	0.244532964	0.111000071	2.202998274	0.02759487	0.604014557	ythdc1	492769	YTH domain containing 1
ENSDARG00000098368	1926.018822	0.263093583	0.119460315	2.202351322	0.027640502	0.604014557	aplp1	404233	amyloid beta (A4) precursor-like protein 1
ENSDARG00000027734	523.62708	-0.166955754	0.075907626	-2.199459553	0.027845262	0.607396652	srsf5b	436883	serine/arginine-rich splicing factor 5b
ENSDARG00000061951	331.5759747	0.230317801	0.104937884	2.194801266	0.028177857	0.609675665	golgb1	566353	golgin B1
ENSDARG00000063612	62.78239111	0.26597256	0.121200503	2.194483962	0.028200636	0.609675665	antxr1c	563907	anthrax toxin receptor 1c
ENSDARG00000074226	141.9794285	-0.221602676	0.100900229	-2.196255443	0.028073665	0.609675665	zgc:158398	568894	zgc:158398
ENSDARG00000098174	20.78503963	0.404299403	0.184154421	2.195436855	0.028132276	0.609675665	ACADSB (1 of many)	NA	acyl-CoA dehydrogenase, short/branched chain
ENSDARG00000098859	187.3323756	0.25573616	0.116491605	2.195318368	0.028140768	0.609675665	NOP14	NA	NOP14 nucleolar protein
ENSDARG00000034105	344.8788719	0.361310122	0.164729132	2.193358993	0.028281524	0.610338403	mtus1b	NA	microtubule associated tumor suppressor 1b
ENSDARG00000054937	42.29999493	-0.345574801	0.157660307	-2.191894763	0.028387106	0.610448392	badb	58100	BCL2-associated agonist of cell death b
ENSDARG00000093198	208.6448579	0.289687342	0.13212848	2.192467072	0.028345798	0.610448392	c3a.4	100331428	complement component c3a, duplicate 4
ENSDARG00000017748	37.43627065	0.332494608	0.151742705	2.1911736	0.028439232	0.610488821	arhgap29b	378998	Rho GTPase activating protein 29b
ENSDARG00000078186	172.3881102	0.281914102	0.128779867	2.189116271	0.02858839	0.612608361	tex2	798401	testis expressed 2
ENSDARG00000062008	11.55264284	-0.405173027	0.18523046	-2.187399556	0.028713369	0.613123775	hs2st1b	100151174	heparan sulfate 2-O-sulfotransferase 1b
ENSDARG00000076667	6060.732466	0.247178827	0.112989561	2.187625343	0.028696904	0.613123775	ccng1	171473	cyclin G1
ENSDARG00000078842	156.0468016	0.347657881	0.158987081	2.186705231	0.02876405	0.613128424	tns1a	565181	tensin 1a
ENSDARG00000005518	62.78055218	-0.385664885	0.177209884	-2.176317009	0.029531565	0.614720753	slc5a9	564815	solute carrier family 5 (sodium/sugar cotransporter), member 9
ENSDARG00000006257	82.05710812	0.3703524	0.169615619	2.183480519	0.029000442	0.614720753	vldlr	393897	very low density lipoprotein receptor
ENSDARG00000006527	82.12625366	0.264061458	0.12118643	2.178968861	0.029333982	0.614720753	brd3a	327372	bromodomain containing 3a
ENSDARG00000012892	21.41134639	0.37267889	0.171405712	2.174250115	0.029686357	0.614720753	ammecr1	393553	Alport syndrome, mental retardation, midface hypoplasia and elliptocytosis chromosomal region gene 1 homolog (human)
ENSDARG00000016153	109.4267211	0.236308217	0.108980039	2.168362382	0.030131125	0.614720753	dag1	286829	dystroglycan 1
ENSDARG00000017388	699.6803924	0.245675545	0.113279858	2.168748704	0.030101768	0.614720753	gstt1b	393556	glutathione S-transferase theta 1b
ENSDARG00000020811	20.64395188	-0.367315084	0.168948304	-2.174127083	0.029695593	0.614720753	efemp2b	572703	EGF containing fibulin-like extracellular matrix protein 2b
ENSDARG00000021309	519.1236744	0.319779984	0.1471544	2.173091551	0.029773427	0.614720753	rhoca	394125	ras homolog family member Ca
ENSDARG00000022438	155.6871415	0.391959021	0.180284371	2.174115362	0.029696473	0.614720753	cox6a1	335774	cytochrome c oxidase subunit VIa polypeptide 1
ENSDARG00000029075	51.70623529	-0.389005721	0.178302366	-2.181719344	0.029130252	0.614720753	pfkfb4b	386663	6-phosphofructo-2-kinase/fructose-2,6-biphosphatase 4b
ENSDARG00000029415	140.1406057	0.29205361	0.134838099	2.165957635	0.030314424	0.614720753	mtx2	286741	metaxin 2
ENSDARG00000030700	54.89014469	-0.396222445	0.182884748	-2.166514428	0.030271899	0.614720753	ctps1a	322089	CTP synthase 1a
ENSDARG00000032795	24.06429897	0.38890296	0.179598143	2.165406347	0.03035658	0.614720753	tmem8a	559126	transmembrane protein 8A
ENSDARG00000034117	27.05830044	0.370850709	0.171087567	2.167607591	0.030188556	0.614720753	rarga	30606	retinoic acid receptor gamma a
ENSDARG00000035706	51.79799831	0.295139628	0.13603004	2.169665084	0.030032227	0.614720753	dock6	NA	dedicator of cytokinesis 6
ENSDARG00000038384	23.04914922	0.405053151	0.186079776	2.176771486	0.029497622	0.614720753	th2	414844	tyrosine hydroxylase 2
ENSDARG00000044083	11.79479178	0.403541105	0.185825924	2.171608226	0.029885226	0.614720753	peli1b	558420	pellino E3 ubiquitin protein ligase 1b
ENSDARG00000046141	28.17430964	-0.356416623	0.164594295	-2.165425135	0.030355143	0.614720753	zgc:162025	571775	zgc:162025
ENSDARG00000054344	11.60327788	0.403803782	0.184965417	2.183131248	0.029026146	0.614720753	gabpb2b	561215	GA binding protein transcription factor, beta subunit 2b
ENSDARG00000058606	234.2649887	0.390174783	0.179092075	2.178626735	0.029359408	0.614720753	sik1	553465	salt-inducible kinase 1
ENSDARG00000060153	1197.024261	0.283760246	0.130875987	2.168161268	0.030146419	0.614720753	h6pd	569348	hexose-6-phosphate dehydrogenase (glucose 1-dehydrogenase)
ENSDARG00000069282	34.09251265	0.402768384	0.18481407	2.179316678	0.029308151	0.614720753	bbc3	751763	BCL2 binding component 3
ENSDARG00000070958	43.64251601	0.373389418	0.172255375	2.167650322	0.030185302	0.614720753	pex6	792998	peroxisomal biogenesis factor 6
ENSDARG00000076735	29.13601759	-0.361542562	0.166282142	-2.174271737	0.029684734	0.614720753	si:dkey-193c22.2	101882096	si:dkey-193c22.2
ENSDARG00000086254	1058.544695	0.258715563	0.118927289	2.175409581	0.029599437	0.614720753	hhla2b.2	103909756	HERV-H LTR-associating 2b, tandem duplicate 2
ENSDARG00000087196	45.96083691	0.402098184	0.184964181	2.173924604	0.029710798	0.614720753	fibinb	550571	fin bud initiation factor b
ENSDARG00000098451	203.1860738	0.333498221	0.153385358	2.1742507	0.029686313	0.614720753	tmem56a	571836	transmembrane protein 56a
ENSDARG00000098646	22.17649702	-0.405408853	0.18605648	-2.178955829	0.02933495	0.614720753	mthfd2	100004977	methylenetetrahydrofolate dehydrogenase (NADP+ dependent) 2, methenyltetrahydrofolate cyclohydrolase
ENSDARG00000101800	15.58562704	0.40285736	0.184864273	2.179206146	0.029316358	0.614720753	LOC101884223	101884223	L-seryl-tRNA(Sec) kinase-like
ENSDARG00000101961	248.5614146	-0.252112638	0.116247331	-2.168760664	0.030100859	0.614720753	abhd18	503769	abhydrolase domain containing 18
ENSDARG00000012899	24.98911642	-0.354009444	0.163615995	-2.163660376	0.030490424	0.615078579	ddx49	386632	DEAD (Asp-Glu-Ala-Asp) box polypeptide 49
ENSDARG00000039934	68.0467628	0.341081616	0.157674869	2.163195814	0.030526122	0.615078579	hlcs	NA	holocarboxylase synthetase (biotin-(proprionyl-CoA-carboxylase (ATP-hydrolysing)) ligase)
ENSDARG00000086735	38.71896568	0.3548157	0.163980142	2.163772366	0.030481824	0.615078579	si:ch1073-111c8.3	NA	si:ch1073-111c8.3
ENSDARG00000014244	185.6654493	-0.259843345	0.120311545	-2.159754043	0.030791715	0.617422843	rbmx	321860	RNA binding motif protein, X-linked
ENSDARG00000054218	246.1641148	0.244201607	0.113071339	2.159712704	0.030794917	0.617422843	si:ch73-269m23.5	100002437	si:ch73-269m23.5
ENSDARG00000055190	87.05648423	0.277110418	0.128274466	2.1602929	0.030750002	0.617422843	slc17a5	767760	solute carrier family 17 (acidic sugar transporter), member 5
ENSDARG00000012295	23.38404967	-0.394527613	0.182799827	-2.158249378	0.030908448	0.617660601	bcs1l	394157	BC1 (ubiquinol-cytochrome c reductase) synthesis-like
ENSDARG00000051925	217.1137071	-0.299689961	0.13883132	-2.158662469	0.030876362	0.617660601	cyb5r2	751641	cytochrome b5 reductase 2
ENSDARG00000091092	21.30219728	-0.370144842	0.1717047	-2.155705944	0.031106634	0.620600329	zcchc10	334240	zinc finger, CCHC domain containing 10
ENSDARG00000069464	733.0371689	-0.19647642	0.091198639	-2.154378861	0.031210473	0.621283839	cox7a1	767664	cytochrome c oxidase subunit VIIa polypeptide 1 (muscle)
ENSDARG00000071524	52.89081352	0.355338692	0.165019731	2.153310335	0.031294297	0.621283839	insrb	245700	insulin receptor b
ENSDARG00000097924	277.2497503	-0.229921116	0.106767136	-2.153482109	0.031280809	0.621283839	wdhd1	NA	NA
ENSDARG00000013236	136.6136775	0.332293657	0.154367184	2.15261851	0.031348673	0.621348078	dhcr24	494102	24-dehydrocholesterol reductase
ENSDARG00000020101	261.296221	0.204490557	0.09504417	2.151531844	0.031434245	0.622029444	psmc2	393941	proteasome 26S subunit, ATPase 2
ENSDARG00000043970	396.3888062	0.21300357	0.099059328	2.150262623	0.031534447	0.622997614	lrpprc	557195	leucine-rich pentatricopeptide repeat containing
ENSDARG00000056665	62.19501565	-0.283743545	0.132093817	-2.148045619	0.031710132	0.62545146	nsun2	325292	NOP2/Sun RNA methyltransferase family, member 2
ENSDARG00000000394	216.283434	-0.193121275	0.090050647	-2.144585088	0.031986036	0.627100899	matr3l1.2	556290	matrin 3-like 1.2
ENSDARG00000014303	75.81508032	0.297388561	0.138831517	2.142082493	0.032186844	0.627100899	vac14	447912	vac14 homolog (S. cerevisiae)
ENSDARG00000038199	1904.367459	0.328439941	0.153207135	2.143764007	0.032051801	0.627100899	cda	402979	cytidine deaminase
ENSDARG00000039579	185.0084747	-0.326230736	0.152192943	-2.143533919	0.032070251	0.627100899	cfd	553553	complement factor D (adipsin)
ENSDARG00000052638	320.1338612	0.250449476	0.116932132	2.141836223	0.032206663	0.627100899	fam210b	619270	family with sequence similarity 210, member B
ENSDARG00000055185	482.2316881	-0.242556863	0.113247153	-2.141836298	0.032206657	0.627100899	tm4sf5	436645	transmembrane 4 L six family member 5
ENSDARG00000070981	134.2911125	0.244367611	0.113920489	2.145071655	0.031947118	0.627100899	ash1l	563799	ash1 (absent, small, or homeotic)-like (Drosophila)
ENSDARG00000099874	22.9372393	0.37361836	0.174072036	2.146343376	0.031845593	0.627100899	agap2	565109	ArfGAP with GTPase domain, ankyrin repeat and PH domain 2
ENSDARG00000029063	391.7278749	0.232841566	0.108803239	2.140024216	0.03235281	0.627707016	clpxa	NA	caseinolytic mitochondrial matrix peptidase chaperone subunit a
ENSDARG00000062310	31.26260619	0.368778537	0.172364288	2.139529841	0.032392782	0.627707016	WDR26 (1 of many)	NA	WD repeat domain 26
ENSDARG00000090337	41.69731034	-0.314322674	0.146903757	-2.139650335	0.032383036	0.627707016	pprc1	100002463	peroxisome proliferator-activated receptor gamma, coactivator-related 1
ENSDARG00000012057	10.16219675	-0.395832402	0.185369766	-2.135366572	0.032731079	0.627739057	mtnr1al	30660	melatonin receptor type 1A like
ENSDARG00000014599	194.9297871	-0.363053277	0.170093944	-2.134428002	0.032807761	0.627739057	slc5a6b	796312	solute carrier family 5 (sodium/multivitamin and iodide cotransporter), member 6
ENSDARG00000019707	20.49948567	-0.376889897	0.176476435	-2.135638656	0.032708878	0.627739057	spout1	447888	SPOUT domain containing methyltransferase 1
ENSDARG00000071259	236.3947755	0.24648016	0.115242297	2.138799431	0.032451916	0.627739057	fbxo34	323474	F-box protein 34
ENSDARG00000077823	10.58178139	0.394617635	0.184804771	2.135321679	0.032734743	0.627739057	hmgxb3	101886434	HMG box domain containing 3
ENSDARG00000089087	881.4112632	-0.274108452	0.128344175	-2.135729584	0.032701462	0.627739057	ba1	30216	ba1 globin
ENSDARG00000097789	48.32881207	-0.380907936	0.178418025	-2.134918464	0.032767671	0.627739057	pon3.2	568655	paraoxonase 3, tandem duplicate 2
ENSDARG00000100342	18.93861163	0.378125947	0.176899931	2.137513248	0.032556269	0.627739057	si:ch73-116f3.3	NA	si:ch73-116f3.3
ENSDARG00000069706	14.81917802	-0.377174413	0.176785779	-2.133511049	0.032882826	0.628186067	prmt6	448867	protein arginine methyltransferase 6
ENSDARG00000100534	39.3851552	-0.30813899	0.144507993	-2.132331815	0.032979578	0.629045333	IRAK4	NA	interleukin 1 receptor associated kinase 4
ENSDARG00000001929	236.2732139	0.257154994	0.120657091	2.13128787	0.033065434	0.629535758	pink1	494085	PTEN induced putative kinase 1
ENSDARG00000012745	10.59874423	0.394578363	0.185322755	2.12914147	0.033242558	0.629535758	poc1bl	503760	POC1 centriolar protein homolog B (Chlamydomonas), like
ENSDARG00000068711	233.1120047	0.28923068	0.135821815	2.129486199	0.033214055	0.629535758	crfb4	797527	cytokine receptor family member b4
ENSDARG00000104907	18.68824893	-0.372426023	0.174837294	-2.13012919	0.033160949	0.629535758	ing2	436721	inhibitor of growth family, member 2
ENSDARG00000105388	41.99321742	0.386602942	0.181599391	2.128877961	0.033264359	0.629535758	si:cabz01012857.1	NA	si:cabz01012857.1
ENSDARG00000018124	164.4205026	0.215588195	0.10132467	2.127696999	0.033362214	0.630405753	psmd3	393544	proteasome 26S subunit, non-ATPase 3
ENSDARG00000063313	83.19165655	0.359379897	0.169175267	2.12430519	0.033644632	0.633770976	plbd1	569736	phospholipase B domain containing 1
ENSDARG00000103370	30.71168987	-0.372849416	0.175468626	-2.124877959	0.033596798	0.633770976	lrrc8da	497399	leucine rich repeat containing 8 family, member Da
ENSDARG00000036067	49.11411105	-0.380681129	0.179362068	-2.122417152	0.033802723	0.635763291	NA	NA	NA
ENSDARG00000038040	22.68786709	-0.381742074	0.179942586	-2.121465974	0.033882608	0.636280823	tpk1	450054	thiamin pyrophosphokinase 1
ENSDARG00000026865	40.12677712	0.310064215	0.146503721	2.116425533	0.034308632	0.641680373	fam107b	386641	family with sequence similarity 107, member B
ENSDARG00000045306	1893.036393	-0.304520453	0.143899535	-2.116201784	0.03432765	0.641680373	slc51a	447807	solute carrier family 51, alpha subunit
ENSDARG00000069430	27.73977492	-0.373177453	0.17634395	-2.116190844	0.03432858	0.641680373	tp53i11a	503774	tumor protein p53 inducible protein 11a
ENSDARG00000005057	47.51888541	-0.346599087	0.163895944	-2.114750855	0.034451188	0.642982993	dimt1l	445162	DIM1 dimethyladenosine transferase 1-like (S. cerevisiae)
ENSDARG00000014554	426.8645306	-0.326738753	0.154901767	-2.109328765	0.034916214	0.643155606	ppp1r3cb	393807	protein phosphatase 1, regulatory subunit 3Cb
ENSDARG00000031616	1115.321814	0.247676088	0.117276471	2.111899213	0.034695095	0.643155606	g6pca.1	445118	glucose-6-phosphatase a, catalytic subunit, tandem duplicate 1
ENSDARG00000032087	42.61545399	0.314247878	0.148800457	2.111874416	0.034697222	0.643155606	sgsh	563849	N-sulfoglucosamine sulfohydrolase (sulfamidase)
ENSDARG00000068265	204.3068091	-0.213150209	0.100951383	-2.111414444	0.034736705	0.643155606	tomm5	497181	translocase of outer mitochondrial membrane 5 homolog (yeast)
ENSDARG00000076564	38.62214854	0.349584913	0.165406434	2.11349041	0.034558815	0.643155606	hspg2	565429	heparan sulfate proteoglycan 2
ENSDARG00000076914	12.37178955	0.389892174	0.184578943	2.112332894	0.034657906	0.643155606	lacc1	100005054	laccase (multicopper oxidoreductase) domain containing 1
ENSDARG00000078058	14.44702788	0.392037206	0.185903746	2.10881822	0.034960275	0.643155606	dip2a	100332244	disco-interacting protein 2 homolog A
ENSDARG00000079221	15.07126293	-0.386399392	0.183259984	-2.108476627	0.034989782	0.643155606	si:ch211-162k9.6	NA	si:ch211-162k9.6
ENSDARG00000086764	54.18069991	-0.288022772	0.136590898	-2.108652751	0.034974566	0.643155606	mdc1	569805	mediator of DNA damage checkpoint 1
ENSDARG00000098694	31.82706814	0.357283641	0.169448578	2.108507762	0.034987092	0.643155606	SLC16A2	NA	solute carrier family 16 member 2
ENSDARG00000062055	13.06463645	0.389967696	0.185214418	2.105493189	0.0352484	0.646930597	rnf38	566820	ring finger protein 38
ENSDARG00000023036	9.42110877	-0.39069818	0.1857331	-2.103546332	0.03541804	0.648086117	si:dkey-23a23.2	100034534	si:dkey-23a23.2
ENSDARG00000071216	2928.159866	0.30123838	0.143166879	2.104106627	0.035369147	0.648086117	si:ch211-133n4.9	100000061	si:ch211-133n4.9
ENSDARG00000012816	11.82351617	-0.390662227	0.186019355	-2.100116015	0.035718637	0.649273531	dia1a	492795	deleted in autism 1a
ENSDARG00000023330	180.752899	-0.248150135	0.118248641	-2.09854534	0.035856999	0.649273531	anp32b	322000	acidic (leucine-rich) nuclear phosphoprotein 32 family, member B
ENSDARG00000035601	276.2342178	-0.30948024	0.147422979	-2.099267304	0.035793344	0.649273531	dao.3	402994	D-amino-acid oxidase, tandem duplicate 3
ENSDARG00000043079	155.7751431	-0.244024339	0.116175258	-2.100484589	0.035686235	0.649273531	mmp23ba	101882601	matrix metallopeptidase 23ba
ENSDARG00000045803	67.53196637	-0.305524228	0.145438307	-2.10071359	0.035666116	0.649273531	mfge8b	558580	milk fat globule-EGF factor 8 protein b
ENSDARG00000062972	198.1690096	0.190998053	0.090999854	2.098883061	0.03582721	0.649273531	hip1	793823	huntingtin interacting protein 1
ENSDARG00000063078	239.6181312	-0.196129645	0.093357914	-2.100835779	0.035655385	0.649273531	abcg5	557317	ATP-binding cassette, sub-family G (WHITE), member 5
ENSDARG00000030107	111.5830971	-0.295715592	0.141030874	-2.096814571	0.036009993	0.64984844	syne2a	559363	spectrin repeat containing, nuclear envelope 2a
ENSDARG00000030236	107.4026451	0.281074485	0.1341443	2.095314407	0.036143053	0.64984844	tmem30aa	337397	transmembrane protein 30Aa
ENSDARG00000043713	20.10109151	-0.383344282	0.182770382	-2.097409201	0.035957367	0.64984844	asf1bb	792029	anti-silencing function 1Bb histone chaperone
ENSDARG00000051861	314.8548934	-0.273234642	0.130357835	-2.096035435	0.036079048	0.64984844	pkp3a	368397	plakophilin 3a
ENSDARG00000102998	315.2767048	0.386231142	0.184343872	2.095166697	0.036156177	0.64984844	taf6	447818	TAF6 RNA polymerase II, TATA box binding protein (TBP)-associated factor
ENSDARG00000052842	16.89209049	-0.375450388	0.179446733	-2.092266501	0.036414683	0.653527908	ppifb	641328	peptidylprolyl isomerase Fb
ENSDARG00000055463	24.38292901	-0.33966665	0.162493215	-2.090343586	0.036586947	0.655651035	lrit3a	558559	info leucine-rich repeat, immunoglobulin-like and transmembrane domains 3a
ENSDARG00000004184	13.75700655	-0.385476821	0.184470487	-2.089639524	0.036650193	0.655817155	nf1b	564518	neurofibromin 1b
ENSDARG00000071670	172.179899	-0.211950047	0.101590143	-2.086324929	0.0369492	0.659804762	tma7	768290	translation machinery associated 7 homolog
ENSDARG00000097289	33.15004939	-0.387922631	0.185967807	-2.085966589	0.03698165	0.659804762	LOC108179327	108179327	uncharacterized LOC108179327
ENSDARG00000052978	22.0738244	0.386460409	0.185372723	2.084774955	0.037089733	0.660762841	mbnl1	767696	muscleblind-like splicing regulator 1
ENSDARG00000093945	95.2275721	-0.248566893	0.119280867	-2.083878991	0.037171176	0.661244196	vma21	100307085	VMA21 vacuolar H+-ATPase homolog (S. cerevisiae)
ENSDARG00000035136	619.0637768	0.166725303	0.080115271	2.081067715	0.037427708	0.664834294	sepw1	352915	selenoprotein W, 1
ENSDARG00000035879	88.41453694	-0.306043978	0.147161552	-2.079646305	0.037557986	0.665896239	fuca1.2	445165	fucosidase, alpha-L- 1, tissue, tandem duplicate 2
ENSDARG00000075252	184.6870148	0.224687154	0.108063177	2.079220323	0.037597105	0.665896239	phrf1	321905	PHD and ring finger domains 1
ENSDARG00000029556	198.8062967	0.208845412	0.100611739	2.075755903	0.037916533	0.665949035	kansl3	555951	KAT8 regulatory NSL complex subunit 3
ENSDARG00000036966	1574.94	-0.176886555	0.085213589	-2.075802195	0.037912249	0.665949035	hsd3b7	327462	hydroxy-delta-5-steroid dehydrogenase, 3 beta- and steroid delta-isomerase
ENSDARG00000062487	16.9708982	-0.383021155	0.184406797	-2.077044672	0.037797436	0.665949035	si:dkey-6n6.1	100170811	si:dkey-6n6.1
ENSDARG00000077532	30.29906303	0.344091633	0.165584768	2.078039166	0.037705752	0.665949035	pign	556797	phosphatidylinositol glycan anchor biosynthesis, class N
ENSDARG00000079150	12.90660064	-0.379186764	0.182682118	-2.075664377	0.037925003	0.665949035	si:ch211-276i12.9	103908774	si:ch211-276i12.9
ENSDARG00000089200	24.90414915	0.386233619	0.186080928	2.07562174	0.037928949	0.665949035	si:dkey-103g5.4	NA	si:dkey-103g5.4
ENSDARG00000102471	11.1286844	0.383348404	0.184865378	2.073662507	0.038110666	0.668174007	trak2	560810	trafficking protein, kinesin binding 2
ENSDARG00000003475	37.99222222	0.337777947	0.162991525	2.072365091	0.038231406	0.669325053	sult1st5	619193	sulfotransferase family 1, cytosolic sulfotransferase 5
ENSDARG00000018553	48.65260742	-0.285561138	0.137998908	-2.069299987	0.038517945	0.670477121	ifih1	565759	interferon induced with helicase C domain 1
ENSDARG00000035570	72.89352351	-0.283667496	0.137081213	-2.069338974	0.038514289	0.670477121	zgc:101016	445497	zgc:101016
ENSDARG00000041895	303.8017211	-0.382824443	0.184903426	-2.07040211	0.038414704	0.670477121	cad	266992	carbamoyl-phosphate synthetase 2, aspartate transcarbamylase, and dihydroorotase
ENSDARG00000102937	40.63954327	-0.350300673	0.16915622	-2.07087078	0.038370873	0.670477121	hspbp1	338155	HSPA (heat shock 70kDa) binding protein, cytoplasmic cochaperone 1
ENSDARG00000011727	9.904196687	-0.382921149	0.185497541	-2.064292315	0.038990009	0.675617306	b9d1	554150	B9 protein domain 1
ENSDARG00000023287	769.6780043	-0.365486189	0.177092883	-2.063810717	0.039035667	0.675617306	hsd17b3	393335	hydroxysteroid (17-beta) dehydrogenase 3
ENSDARG00000075083	50.31123672	-0.281460746	0.136322786	-2.064663985	0.038954804	0.675617306	prkdc	562283	protein kinase, DNA-activated, catalytic polypeptide
ENSDARG00000097658	77.68675852	-0.36432359	0.176379458	-2.06556701	0.038869382	0.675617306	zgc:172225	NA	NA
ENSDARG00000000966	353.1308149	0.28491206	0.13821223	2.061409907	0.039263951	0.678601706	ncor2	561503	nuclear receptor corepressor 2
ENSDARG00000010717	266.1585203	0.30941345	0.151058017	2.04830869	0.040529762	0.679556314	chchd10	393757	coiled-coil-helix-coiled-coil-helix domain containing 10
ENSDARG00000014674	70.25833957	-0.342141969	0.1663741	-2.056461725	0.039738032	0.679556314	acsl3b	559656	acyl-CoA synthetase long-chain family member 3b
ENSDARG00000017180	1892.961092	0.217076143	0.105375345	2.060027827	0.039395881	0.679556314	npc1	553330	Niemann-Pick disease, type C1
ENSDARG00000017229	61.18530657	0.292235261	0.142175429	2.055455451	0.039835034	0.679556314	megf10	564571	multiple EGF-like-domains 10
ENSDARG00000020258	132.2640043	-0.267593572	0.130480767	-2.050827702	0.040283729	0.679556314	ewsr1a	323597	EWS RNA-binding protein 1a
ENSDARG00000040469	451.9604423	-0.176400561	0.086037327	-2.050279423	0.040337171	0.679556314	enpp6	791915	ectonucleotide pyrophosphatase/phosphodiesterase 6
ENSDARG00000042853	1951.872183	0.114615985	0.055977547	2.047534968	0.040605587	0.679556314	ivd	368775	isovaleryl-CoA dehydrogenase
ENSDARG00000058108	226.8536541	0.304046641	0.148441583	2.048257872	0.040534739	0.679556314	si:ch1073-89b12.1	798252	si:ch1073-89b12.1
ENSDARG00000059333	11.39450635	0.380417836	0.185221496	2.053853594	0.039989864	0.679556314	si:ch211-285f17.1	562465	si:ch211-285f17.1
ENSDARG00000069100	2357.721753	-0.31258896	0.151841416	-2.058654139	0.039527382	0.679556314	aldh9a1a.1	100005587	aldehyde dehydrogenase 9 family, member A1a, tandem duplicate 1
ENSDARG00000075110	47.56366593	0.318656953	0.155397122	2.05059752	0.040306158	0.679556314	dab2ipb	558237	DAB2 interacting protein b
ENSDARG00000078425	866.2652776	0.371427436	0.180465577	2.058162243	0.039574562	0.679556314	oat	572518	ornithine aminotransferase
ENSDARG00000078974	34.49462666	-0.326633267	0.159424296	-2.048829917	0.040478749	0.679556314	si:ch211-215a9.5	796017	si:ch211-215a9.5
ENSDARG00000088817	21.94132516	0.348175294	0.169346735	2.055990585	0.039783424	0.679556314	wdr59	103909113	WD repeat domain 59
ENSDARG00000089887	10.31787238	0.338246626	0.165185433	2.047678299	0.040591532	0.679556314	mmp20a	NA	matrix metallopeptidase 20a (enamelysin)
ENSDARG00000093960	19.02680745	-0.378489577	0.183908714	-2.058029602	0.039587292	0.679556314	si:dkey-111e8.5	566993	si:dkey-111e8.5
ENSDARG00000095283	16.79478984	-0.367732717	0.179041395	-2.053897745	0.03998559	0.679556314	si:dkeyp-2e4.3	100002257	si:dkeyp-2e4.3
ENSDARG00000098562	48.86163873	-0.28657139	0.139566261	-2.053299909	0.0400435	0.679556314	si:ch211-87m7.3	NA	si:ch211-87m7.3
ENSDARG00000099169	54.00049176	-0.334619985	0.163096025	-2.051674685	0.040201289	0.679556314	cxcl8b.3	NA	chemokine (C-X-C motif) ligand 8b, duplicate 3
ENSDARG00000102795	61.164779	0.340501986	0.165775769	2.053991296	0.039976534	0.679556314	tob2	NA	transducer of ERBB2, 2
ENSDARG00000103318	114.3305209	-0.313603529	0.152679684	-2.053996452	0.039976035	0.679556314	mrpl3	336283	mitochondrial ribosomal protein L3
ENSDARG00000103687	200.6030005	0.37812059	0.184644094	2.047834738	0.040576195	0.679556314	sycn.2	NA	syncollin, tandem duplicate 2
ENSDARG00000105098	52.14821085	-0.316961672	0.154384261	-2.053069852	0.040065803	0.679556314	dr1	768171	down-regulator of transcription 1
ENSDARG00000021404	79.08912954	-0.282015021	0.137793435	-2.046650639	0.040692399	0.680072418	zgc:110319	796111	zgc:110319
ENSDARG00000002642	44.5952371	-0.319225453	0.156193098	-2.043787193	0.040974575	0.680839075	sh3gl1b	378838	SH3-domain GRB2-like 1b
ENSDARG00000016649	510.3575837	0.274565109	0.134358612	2.043524456	0.041000549	0.680839075	akr7a3	436642	aldo-keto reductase family 7, member A3 (aflatoxin aldehyde reductase)
ENSDARG00000063195	350.5650014	0.268620081	0.131409035	2.044152297	0.040938504	0.680839075	pxk	557065	PX domain containing serine/threonine kinase
ENSDARG00000063213	90.74846265	0.24346156	0.119132711	2.04361638	0.04099146	0.680839075	mtif2	556465	mitochondrial translational initiation factor 2
ENSDARG00000100481	134.8001597	0.230843479	0.112973412	2.043343433	0.041018453	0.680839075	smg6	100334020	SMG6 nonsense mediated mRNA decay factor
ENSDARG00000006524	277.9081028	0.172066209	0.084304318	2.041012999	0.041249535	0.682097343	supt6h	337866	SPT6 homolog, histone chaperone
ENSDARG00000054201	210.3916121	0.179094367	0.087801998	2.039752749	0.041374958	0.682097343	rnf40	NA	ring finger protein 40
ENSDARG00000068940	527.8868635	-0.162009972	0.079384422	-2.040828263	0.0412679	0.682097343	atp5ib	767750	ATP synthase, H+ transporting, mitochondrial Fo complex, subunit Eb
ENSDARG00000102476	44.52847496	0.313575539	0.153582209	2.041743909	0.041176941	0.682097343	CABZ01091853.1	NA	NA
ENSDARG00000103844	17.61543817	0.362892257	0.177875849	2.040143495	0.041336036	0.682097343	si:ch211-266c8.1	NA	si:ch211-266c8.1
ENSDARG00000004774	88.19728041	-0.29034084	0.142707561	-2.034516168	0.04189958	0.683887579	wdr36	321745	WD repeat domain 36
ENSDARG00000022413	43.65176202	0.318929045	0.156785369	2.034176059	0.041933847	0.683887579	ing5a	792168	inhibitor of growth family, member 5a
ENSDARG00000041645	1798.246441	0.341950741	0.168062226	2.034667446	0.041884346	0.683887579	sb:cb37	100006947	sb:cb37
ENSDARG00000061187	146.8572698	-0.206364259	0.101282508	-2.037511337	0.041598827	0.683887579	cbx5	563396	chromobox homolog 5 (HP1 alpha homolog, Drosophila)
ENSDARG00000062897	183.2747454	0.207493952	0.101959986	2.035052776	0.041845563	0.683887579	tnksb	567533	tankyrase, TRF1-interacting ankyrin-related ADP-ribose polymerase b
ENSDARG00000089369	90.44957729	0.309760761	0.152043824	2.037312351	0.041618751	0.683887579	fdxr	100536115	ferredoxin reductase
ENSDARG00000101144	94.10237434	0.238872985	0.11732272	2.036033481	0.041746993	0.683887579	zdhhc13	494107	zinc finger, DHHC-type containing 13
ENSDARG00000101406	2186.815293	-0.155512937	0.076357714	-2.036636892	0.041686443	0.683887579	rplp2	335629	ribosomal protein, large P2
ENSDARG00000057093	288.2074073	0.171521279	0.084351455	2.033412214	0.042010894	0.684225692	kdm5ba	327168	lysine (K)-specific demethylase 5Ba
ENSDARG00000036616	28.96547063	-0.325522967	0.160220259	-2.031721639	0.042181844	0.684258217	gpr182	323641	G protein-coupled receptor 182
ENSDARG00000060168	22.45695929	0.349609809	0.172049412	2.032031402	0.042150477	0.684258217	fam160b1	100038786	family with sequence similarity 160, member B1
ENSDARG00000096273	31.52437924	-0.32890423	0.161832736	-2.032371436	0.042116068	0.684258217	si:dkey-3n22.9	101886676	si:dkey-3n22.9
ENSDARG00000074465	26.32960028	0.33543757	0.165267196	2.029668191	0.042390278	0.686722508	vps13c	798746	vacuolar protein sorting 13 homolog C (S. cerevisiae)
ENSDARG00000060350	23.96323192	0.321095815	0.158281353	2.028639569	0.042495015	0.687502576	apoda.2	100148022	apolipoprotein Da, duplicate 2
ENSDARG00000012790	31.89397115	0.329093893	0.16237845	2.026709168	0.042692164	0.687729138	tmem161a	NA	transmembrane protein 161A
ENSDARG00000019253	32.42432283	-0.330277197	0.162897732	-2.027512558	0.042610021	0.687729138	rhag	405771	Rh-associated glycoprotein
ENSDARG00000069995	35.38399678	0.359150147	0.17724549	2.026286518	0.042735432	0.687729138	dpy19l1l	368327	dpy-19-like 1, like (H. sapiens)
ENSDARG00000092659	15.19003391	0.365103078	0.180092668	2.027306729	0.042631054	0.687729138	ppp3r1a	564337	protein phosphatase 3, regulatory subunit B, alpha a
ENSDARG00000009390	227.3971808	-0.238143486	0.117594904	-2.0251174	0.042855311	0.687836228	npl	100148292	N-acetylneuraminate pyruvate lyase (dihydrodipicolinate synthase)
ENSDARG00000078959	25.09922856	0.351245779	0.173439007	2.025183288	0.042848547	0.687836228	gb:eh507706	557460	expressed sequence EH507706
ENSDARG00000090747	147.839521	0.26161943	0.129259334	2.023988691	0.042971315	0.688788234	si:ch73-269m14.2	100535378	si:ch73-269m14.2
ENSDARG00000070416	428.9198115	-0.233694622	0.115524245	-2.022905438	0.043082898	0.689666941	zgc:162816	571260	zgc:162816
ENSDARG00000007955	588.7195003	0.218172385	0.107915511	2.021696257	0.043207741	0.690755329	iars	334393	isoleucyl-tRNA synthetase
ENSDARG00000006990	14.66467602	0.370746839	0.183821116	2.016889289	0.043707068	0.691769837	LOC569741	569741	cysteine-rich with EGF-like domain protein 1
ENSDARG00000038028	291.1365609	0.189992924	0.094117655	2.018674641	0.043521047	0.691769837	ndufa6	393943	NADH dehydrogenase (ubiquinone) 1 alpha subcomplex, 6
ENSDARG00000056178	9.444074812	-0.37515673	0.185890553	-2.018159206	0.043574683	0.691769837	dpt	555282	dermatopontin
ENSDARG00000058775	38.21620016	-0.365664423	0.181318081	-2.016701379	0.043726686	0.691769837	zgc:175176	797890	zgc:175176
ENSDARG00000087869	56.52228592	0.30314366	0.150247829	2.017624231	0.043630411	0.691769837	si:ch211-11k18.4	559333	si:ch211-11k18.4
ENSDARG00000090052	81.52868995	-0.313454975	0.155225938	-2.019346638	0.043451204	0.691769837	si:dkey-165a24.9	557933	si:dkey-165a24.9
ENSDARG00000092337	62.10562373	-0.357365488	0.177005504	-2.018951277	0.043492284	0.691769837	gas5	NA	growth arrest-specific 5
ENSDARG00000092503	88.77800688	0.25289716	0.125346018	2.0175923	0.043633739	0.691769837	arid1b	569589	AT rich interactive domain 1B (SWI1-like)
ENSDARG00000006812	231.4507928	0.220774054	0.109747406	2.011656236	0.044256187	0.6925916	wdr26b	564794	WD repeat domain 26b
ENSDARG00000024877	190.9011053	-0.327228435	0.162556409	-2.013014667	0.044113086	0.6925916	ptgr1	494108	prostaglandin reductase 1
ENSDARG00000060554	774.4042295	0.212185941	0.105296906	2.015120371	0.043892038	0.6925916	mut	569581	methylmalonyl CoA mutase
ENSDARG00000076585	36.41461311	-0.308910611	0.1535609	-2.011648867	0.044256964	0.6925916	si:ch211-113e8.11	569198	si:ch211-113e8.11
ENSDARG00000078318	19.43522453	-0.362404377	0.18018235	-2.011320066	0.04429166	0.6925916	tmod1	100149766	tropomodulin 1
ENSDARG00000079639	276.6779117	0.20877986	0.10366459	2.013993983	0.044010165	0.6925916	prrc2b	561451	proline-rich coiled-coil 2B
ENSDARG00000089947	21.60147641	0.345078706	0.171396187	2.013339461	0.04407893	0.6925916	BX005085.1	NA	NA
ENSDARG00000097863	43.6197295	-0.3013959	0.149767495	-2.012425329	0.044175121	0.6925916	si:dkeyp-84f3.9	562992	si:dkeyp-84f3.9
ENSDARG00000100006	86.46929176	-0.361128118	0.179264617	-2.014497475	0.04395733	0.6925916	si:ch211-76m11.5	NA	si:ch211-76m11.5
ENSDARG00000016771	373917.0685	-0.231037552	0.115020309	-2.008667459	0.044572412	0.69557083	tfa	30255	transferrin-a
ENSDARG00000086183	58.30557125	0.276809811	0.137823372	2.00843882	0.044596681	0.69557083	vkorc1	100000559	vitamin K epoxide reductase complex, subunit 1
ENSDARG00000019973	29.12332892	0.360292846	0.179440224	2.007871132	0.044656988	0.695582989	stk38a	406765	serine/threonine kinase 38a
ENSDARG00000021250	1343.47903	0.354049875	0.176418664	2.006873128	0.044763174	0.695582989	slc25a48	436640	solute carrier family 25, member 48
ENSDARG00000076552	20.66606071	-0.362876795	0.180822114	-2.006816459	0.04476921	0.695582989	zgc:193801	564476	zgc:193801
ENSDARG00000016903	100.9388644	-0.268074738	0.134000158	-2.000555392	0.045440325	0.696096795	wdr5	406372	WD repeat domain 5
ENSDARG00000016934	32.03785199	0.332845965	0.166263551	2.001917809	0.045293572	0.696096795	ttyh2	436763	tweety family member 2
ENSDARG00000017569	111.5605619	-0.359654225	0.179551837	-2.003066248	0.045170178	0.696096795	reep3a	641577	receptor accessory protein 3a
ENSDARG00000035942	57.29800721	-0.367616989	0.183476298	-2.003621135	0.04511066	0.696096795	hrh3	561773	histamine receptor H3
ENSDARG00000054778	11.52578914	-0.371962738	0.186021672	-1.999566686	0.045547074	0.696096795	pogza	100535215	pogo transposable element with ZNF domain a
ENSDARG00000055715	19.98431456	-0.241259855	0.120396655	-2.003875061	0.045083446	0.696096795	capn8	337730	calpain 8
ENSDARG00000076143	11.22835695	0.370294551	0.185121852	2.000274672	0.045470612	0.696096795	ppip5k1a	556748	diphosphoinositol pentakisphosphate kinase 1a
ENSDARG00000078180	1057.729492	-0.252682641	0.126293264	-2.000761025	0.045418149	0.696096795	sc:d0202	569842	sc:d0202
ENSDARG00000095288	294.6186426	0.230722673	0.115223859	2.002386275	0.045243203	0.696096795	rusc2	556081	RUN and SH3 domain containing 2
ENSDARG00000097819	18.50852508	-0.354848091	0.176952554	-2.005329023	0.044927884	0.696096795	znf576.1	NA	zinc finger protein 576, tandem duplicate 1
ENSDARG00000100836	22.37180744	-0.361450926	0.180242909	-2.00535449	0.044925163	0.696096795	lrrc8c	NA	NA
ENSDARG00000103537	36.6674831	-0.355588923	0.177796156	-1.999980938	0.045502322	0.696096795	ttll12	393222	tubulin tyrosine ligase-like family, member 12
ENSDARG00000104773	300.2748753	0.330486256	0.165188083	2.000666452	0.045428347	0.696096795	junbb	336038	jun B proto-oncogene b
ENSDARG00000017986	460.0487902	0.25757092	0.128870214	1.998684665	0.045642483	0.696678607	vps13d	567879	vacuolar protein sorting 13 homolog D (S. cerevisiae)
ENSDARG00000078473	253.7770683	-0.195656743	0.097976621	-1.996973782	0.045828031	0.698633097	nucks1a	447862	nuclear casein kinase and cyclin-dependent kinase substrate 1a
ENSDARG00000015709	95.80979046	-0.37071451	0.186062003	-1.992424596	0.046324491	0.700673493	hsd17b12a	327417	hydroxysteroid (17-beta) dehydrogenase 12a
ENSDARG00000016132	756.3306348	0.241638914	0.121123043	1.99498714	0.046044283	0.700673493	keap1a	321837	kelch-like ECH-associated protein 1a
ENSDARG00000020447	15.95598721	-0.363771976	0.18254887	-1.992737482	0.046290201	0.700673493	tmtc4	560605	transmembrane and tetratricopeptide repeat containing 4
ENSDARG00000022466	11.05081853	0.369332807	0.185366003	1.992451693	0.04632152	0.700673493	clcn5b	557584	chloride channel, voltage-sensitive 5b
ENSDARG00000063572	536.4935408	-0.166728579	0.08369274	-1.992151045	0.046354488	0.700673493	perp	494479	PERP, TP53 apoptosis effector
ENSDARG00000075567	14.36358168	0.370576971	0.186027932	1.99205016	0.046365555	0.700673493	fbxl20	100331130	F-box and leucine-rich repeat protein 20
ENSDARG00000076554	29.97492578	0.368573911	0.184865483	1.993741099	0.046180355	0.700673493	cdkn1a	100151416	cyclin-dependent kinase inhibitor 1A
ENSDARG00000035819	165.2032793	-0.295378693	0.148491664	-1.989193778	0.046679818	0.702338515	sirt3	558775	sirtuin 3
ENSDARG00000061397	364.0638297	0.204475995	0.10273662	1.990293197	0.046558647	0.702338515	trip12	564866	thyroid hormone receptor interactor 12
ENSDARG00000061517	69.31885966	-0.362090762	0.181963006	-1.989914154	0.046600393	0.702338515	lrp1bb	559293	low density lipoprotein receptor-related protein 1Bb
ENSDARG00000099740	70.0425546	0.268681263	0.135087131	1.988947878	0.046706956	0.702338515	klc2	562365	kinesin light chain 2
ENSDARG00000004415	134.8851769	0.277461655	0.13958621	1.987744033	0.046840006	0.702634334	tcf7l2	30510	transcription factor 7-like 2 (T-cell specific, HMG-box)
ENSDARG00000017004	57.90070611	0.3117484	0.157062464	1.984868892	0.04715906	0.702634334	myo10	569779	myosin X
ENSDARG00000030632	14.19124337	-0.366291354	0.184472805	-1.985611666	0.04707646	0.702634334	ccdc3b	553593	coiled-coil domain containing 3b
ENSDARG00000054304	45.72997477	0.344767548	0.173551063	1.986548184	0.046972488	0.702634334	homeza	368671	homeobox and leucine zipper encoding a
ENSDARG00000061345	249.3967232	0.1916119	0.096541087	1.984770488	0.047170012	0.702634334	wwp2	564527	WW domain containing E3 ubiquitin protein ligase 2
ENSDARG00000071116	457.475725	-0.365941859	0.184115219	-1.987569857	0.046859283	0.702634334	eepd1	402965	endonuclease/exonuclease/phosphatase family domain containing 1
ENSDARG00000071863	230.1606802	0.292332845	0.147209665	1.985826439	0.047052599	0.702634334	itgb1a	556734	integrin, beta 1a
ENSDARG00000086277	23.16454801	0.337916527	0.17026955	1.984597517	0.047189269	0.702634334	aldh1l1	NA	NA
ENSDARG00000009001	354.4933041	0.346255377	0.174783308	1.981055176	0.047585086	0.705099839	pdia6	322160	protein disulfide isomerase family A, member 6
ENSDARG00000009779	661.8675308	0.273726094	0.138246588	1.979984442	0.047705277	0.705099839	mcl1a	58122	myeloid cell leukemia 1a
ENSDARG00000011407	46.96214225	0.287270515	0.145237033	1.977942599	0.047935182	0.705099839	col2a1b	503730	collagen, type II, alpha 1b
ENSDARG00000027824	117.9916955	0.218249118	0.11024085	1.979748145	0.047731836	0.705099839	top1mt	NA	topoisomerase (DNA) I, mitochondrial
ENSDARG00000029500	6968.699785	-0.159278047	0.080370875	-1.981788147	0.047502957	0.705099839	rpl34	394097	ribosomal protein L34
ENSDARG00000030053	1369.423636	-0.150209208	0.075925529	-1.978375536	0.047886357	0.705099839	eef1db	560745	eukaryotic translation elongation factor 1 delta b (guanine nucleotide exchange protein)
ENSDARG00000057249	350.4296871	0.189848387	0.095982668	1.977944473	0.047934971	0.705099839	zmynd11	553781	zinc finger, MYND-type containing 11
ENSDARG00000061335	122.629328	0.218984684	0.110582012	1.980292095	0.047670717	0.705099839	galnt1	559073	UDP-N-acetyl-alpha-D-galactosamine:polypeptide N-acetylgalactosaminyltransferase 1
ENSDARG00000069834	36.70325681	-0.350270616	0.177060233	-1.978256829	0.047899741	0.705099839	pnpla4	100037326	patatin-like phospholipase domain containing 4
ENSDARG00000086458	137.2286464	-0.244275654	0.123454976	-1.978661861	0.04785409	0.705099839	hdac10	327253	histone deacetylase 10
ENSDARG00000003269	157.9481346	0.191840649	0.097062126	1.976472777	0.048101256	0.706687135	clcn3	559340	chloride channel 3
ENSDARG00000099079	1193.770277	0.340826698	0.172500245	1.975804139	0.048176964	0.706944588	aclya	436922	ATP citrate lyase a
ENSDARG00000005163	445.3647807	0.217927398	0.110404033	1.973907957	0.04839221	0.707259603	efr3a	393800	EFR3 homolog A (S. cerevisiae)
ENSDARG00000011376	73.86667638	-0.307682799	0.155974669	-1.972645953	0.048535914	0.707259603	zgc:77816	393843	zgc:77816
ENSDARG00000059075	37.89005528	-0.331058731	0.1678335	-1.972542618	0.048547696	0.707259603	nip7	553616	NIP7, nucleolar pre-rRNA processing protein
ENSDARG00000060113	83.72187256	-0.338341056	0.171469074	-1.973189962	0.048473924	0.707259603	znf395a	571403	zinc finger protein 395a
ENSDARG00000094646	103.8732412	-0.255679083	0.129474339	-1.974747165	0.048296848	0.707259603	dyrk2	557602	dual-specificity tyrosine-(Y)-phosphorylation regulated kinase 2
ENSDARG00000098129	12.18162642	-0.365805479	0.185278792	-1.974351603	0.048341777	0.707259603	si:dkeyp-97a10.2	100005159	si:dkeyp-97a10.2
ENSDARG00000005840	459.5451934	0.221656578	0.112464655	1.970899905	0.048735326	0.707919003	got2b	335974	glutamic-oxaloacetic transaminase 2b, mitochondrial
ENSDARG00000036252	73.43655658	-0.267555776	0.135707297	-1.97156514	0.04865927	0.707919003	rras2	550513	related RAS viral (r-ras) oncogene homolog 2
ENSDARG00000098359	30.72362383	0.323170882	0.163994809	1.970616538	0.048767754	0.707919003	il17rd	171474	interleukin 17 receptor D
ENSDARG00000007098	2702.701616	-0.146796956	0.074738436	-1.96414273	0.049513542	0.709750702	itm2ba	323632	integral membrane protein 2Ba
ENSDARG00000009796	14.36891103	0.357340246	0.18203974	1.962979327	0.049648576	0.709750702	klc1a	393928	kinesin light chain 1a
ENSDARG00000020777	12.03960427	0.364151696	0.185394473	1.964199311	0.049506983	0.709750702	cep85l	555436	centrosomal protein 85, like
ENSDARG00000027199	141.5861585	-0.281899317	0.143245085	-1.967951065	0.049073668	0.709750702	smad1	30628	SMAD family member 1
ENSDARG00000032430	385.6499417	0.185834745	0.094590816	1.964617212	0.049458558	0.709750702	ppp2r1b	449548	protein phosphatase 2, regulatory subunit A, beta
ENSDARG00000053484	159.8621475	0.255571861	0.130222972	1.962571245	0.049696015	0.709750702	syne2b	NA	spectrin repeat containing, nuclear envelope 2b
ENSDARG00000053857	111.2606921	-0.300039929	0.15287677	-1.962626035	0.049689643	0.709750702	ccdc187	100037381	coiled-coil domain containing 187
ENSDARG00000055045	63.42273408	0.269217255	0.137185248	1.962435897	0.049711757	0.709750702	casp3b	566604	caspase 3, apoptosis-related cysteine peptidase b
ENSDARG00000062139	70.68405497	0.328827591	0.167359107	1.964802492	0.049437102	0.709750702	eif2ak3	559564	eukaryotic translation initiation factor 2-alpha kinase 3
ENSDARG00000067976	95.13454169	0.347551183	0.177022132	1.96332052	0.049608943	0.709750702	ar	100005148	androgen receptor
ENSDARG00000073876	15.86700896	0.365292389	0.185913183	1.964854685	0.049431059	0.709750702	si:ch1073-165f9.2	100333040	si:ch1073-165f9.2
ENSDARG00000076780	99.79658693	-0.274518387	0.139497217	-1.967913007	0.049078048	0.709750702	acadsb	NA	acyl-CoA dehydrogenase, short/branched chain
ENSDARG00000077040	272.7592303	0.27850507	0.141821737	1.963768576	0.049556936	0.709750702	si:ch211-85n16.4	565615	si:ch211-85n16.4
ENSDARG00000100857	20.403261	-0.349120383	0.177543698	-1.966391297	0.049253428	0.709750702	si:ch1073-155h19.1	NA	si:ch1073-155h19.1
ENSDARG00000068681	41.69254143	-0.285675307	0.14562513	-1.961717103	0.04979543	0.710009204	crfb1	569454	cytokine receptor family member b1
ENSDARG00000089304	14.78244326	0.288594103	0.147146031	1.961276847	0.049846737	0.710009204	si:dkeyp-4f2.1	NA	si:dkeyp-4f2.1
ENSDARG00000004169	16.65758817	-0.34798845	0.177671365	-1.958607393	0.050158783	0.710244061	stmn1a	678630	stathmin 1a
ENSDARG00000024564	156.0037387	-0.204361851	0.104360693	-1.958226279	0.050203467	0.710244061	sccpdhb	407665	saccharopine dehydrogenase b
ENSDARG00000035325	238.8903694	-0.215327013	0.109876745	-1.959714167	0.050029208	0.710244061	srsf7a	402972	serine/arginine-rich splicing factor 7a
ENSDARG00000036063	19.44098353	0.348109583	0.177617934	1.959878566	0.050009985	0.710244061	ppp1r11	550290	protein phosphatase 1, regulatory (inhibitor) subunit 11
ENSDARG00000060861	24.84202793	-0.327192193	0.167178639	-1.957141151	0.050330875	0.710244061	dars2	571144	aspartyl-tRNA synthetase 2, mitochondrial
ENSDARG00000077002	30.4049048	0.358641868	0.183203743	1.957612125	0.050275544	0.710244061	igsf3	557878	immunoglobulin superfamily, member 3
ENSDARG00000087779	101.9908213	-0.232117021	0.118568708	-1.95765836	0.050270114	0.710244061	im:7148292	553068	im:7148292
ENSDARG00000097825	36.7195637	0.316838494	0.16187341	1.957322664	0.050309545	0.710244061	im:7154473	NA	im:7154473
ENSDARG00000045298	145.0896721	0.185480923	0.094796201	1.956628224	0.050391194	0.710270313	wipf2a	563976	WAS/WASL interacting protein family, member 2a
ENSDARG00000026024	319.9871771	-0.204687303	0.104655173	-1.955825946	0.050485661	0.710777271	mospd2	492327	motile sperm domain containing 2
ENSDARG00000098578	41.05305417	-0.326946252	0.16728349	-1.954444234	0.050648704	0.712247398	pdgfab	767790	platelet-derived growth factor alpha polypeptide b
ENSDARG00000070256	44.6855217	-0.323279399	0.165621664	-1.951914929	0.050948306	0.713981445	suz12a	794171	SUZ12 polycomb repressive complex 2a subunit
ENSDARG00000070583	96.59838374	0.215128021	0.110207947	1.952019132	0.050935933	0.713981445	itpk1b	100148744	inositol-tetrakisphosphate 1-kinase b
ENSDARG00000079725	134.9786363	0.240171938	0.123037523	1.952021885	0.050935606	0.713981445	dhx9	568043	DEAH (Asp-Glu-Ala-His) box helicase 9
ENSDARG00000003257	50.8205506	-0.290990985	0.149397368	-1.947765136	0.051443072	0.71846199	zgc:101559	492776	zgc:101559
ENSDARG00000005320	143.7822673	-0.221432898	0.113715598	-1.947251759	0.051504559	0.71846199	nipsnap1	30231	nipsnap homolog 1 (C. elegans)
ENSDARG00000097024	17.72351686	0.359299757	0.184500594	1.94741789	0.051484655	0.71846199	ugt1b4	795050	UDP glucuronosyltransferase 1 family, polypeptide B4
ENSDARG00000099805	111.3806811	0.337107648	0.173031655	1.948242634	0.051385938	0.71846199	LOC100332847	100332847	zinc finger protein 154-like
ENSDARG00000010571	26.27046336	-0.353503182	0.182015298	-1.942161932	0.0521175	0.723819263	ezh2	768133	enhancer of zeste 2 polycomb repressive complex 2 subunit
ENSDARG00000019302	195.4020866	-0.3289701	0.169451082	-1.941386838	0.052211374	0.723819263	mid1ip1b	393805	MID1 interacting protein 1b
ENSDARG00000030267	23.80604442	-0.334999456	0.172520454	-1.941795583	0.052161852	0.723819263	gtf3aa	445389	general transcription factor IIIAa
ENSDARG00000032868	206.6477659	-0.361177902	0.186080113	-1.940980669	0.052260622	0.723819263	pde4ba	565706	phosphodiesterase 4B, cAMP-specific a
ENSDARG00000059097	312.9297518	-0.174693001	0.089947086	-1.942175224	0.052115891	0.723819263	nktr	323005	natural killer cell triggering receptor
ENSDARG00000095698	27.87000037	-0.338698037	0.174531755	-1.940609817	0.052305622	0.723819263	si:dkey-228a15.1	564472	si:dkey-228a15.1
ENSDARG00000102846	11.95229136	-0.35972455	0.185216514	-1.942183995	0.05211483	0.723819263	trmt13	541496	tRNA methyltransferase 13 homolog (S. cerevisiae)
ENSDARG00000012777	462.9901853	-0.202042293	0.104189627	-1.939178583	0.052479597	0.724002012	nucks1b	553506	nuclear casein kinase and cyclin-dependent kinase substrate 1b
ENSDARG00000019293	90.73903565	-0.229215174	0.118154738	-1.939957535	0.052384851	0.724002012	tfdp1a	406813	transcription factor Dp-1, a
ENSDARG00000080010	2265.853257	-0.151726032	0.078259177	-1.938763448	0.052530149	0.724002012	adh5	116517	alcohol dehydrogenase 5
ENSDARG00000099694	86.00144448	0.237271169	0.12239674	1.93854158	0.052557183	0.724002012	neurl1b	553620	neuralized E3 ubiquitin protein ligase 1B
ENSDARG00000035909	3963.241054	0.273994651	0.141504008	1.936303115	0.052830588	0.726311987	mfsd2ab	445176	major facilitator superfamily domain containing 2ab
ENSDARG00000037071	2180.005444	-0.175761384	0.090776927	-1.936190058	0.052844428	0.726311987	rps26	336662	ribosomal protein S26
ENSDARG00000100729	260.9318908	0.205384018	0.10613469	1.93512618	0.052974814	0.727281339	tln1	494453	talin 1
ENSDARG00000056467	37.35914093	0.307607622	0.159016607	1.934437089	0.05305941	0.727620577	tmub2	368511	transmembrane and ubiquitin-like domain containing 2
ENSDARG00000033418	184.4999591	-0.189175206	0.097892423	-1.93248058	0.053300217	0.729648085	gpatch1	448925	G patch domain containing 1
ENSDARG00000090469	165.678749	0.35922473	0.185955888	1.931773895	0.05338742	0.729648085	sycn.1	NA	syncollin, tandem duplicate 1
ENSDARG00000092759	66.97482894	-0.285610885	0.147843419	-1.931847132	0.053378377	0.729648085	LOC558818	558818	protein NLRC3-like
ENSDARG00000054804	213.5951337	-0.199234133	0.103161734	-1.931279409	0.053448508	0.729662221	anp32e	406562	acidic (leucine-rich) nuclear phosphoprotein 32 family, member E
ENSDARG00000067520	57.29677023	-0.285000185	0.147640718	-1.930363041	0.053561871	0.730389149	zgc:158482	100009650	zgc:158482
ENSDARG00000004402	2917.228487	0.357856673	0.186081544	1.923117498	0.054465295	0.732715031	elovl6	317738	ELOVL fatty acid elongase 6
ENSDARG00000016889	1529.116318	-0.186811886	0.097064115	-1.924623598	0.054276465	0.732715031	eif3g	393974	eukaryotic translation initiation factor 3, subunit G
ENSDARG00000035887	138.1621007	-0.215288242	0.111936572	-1.92330565	0.054441675	0.732715031	zgc:91944	436941	zgc:91944
ENSDARG00000039374	141.581597	0.236637247	0.123059824	1.922944785	0.054486985	0.732715031	apool	541537	apolipoprotein O-like
ENSDARG00000040237	149.5793152	0.199389701	0.103704522	1.922671219	0.054521354	0.732715031	mef2d	30580	myocyte enhancer factor 2d
ENSDARG00000041220	20.35123439	-0.343248269	0.178061372	-1.927696415	0.053892898	0.732715031	ftr53	NA	finTRIM family, member 53
ENSDARG00000042553	64.3879	-0.2607846	0.135297864	-1.927484971	0.053919219	0.732715031	pex7	541405	peroxisomal biogenesis factor 7
ENSDARG00000054930	24.06450642	0.345045444	0.179287758	1.924534321	0.054287643	0.732715031	tpra1	570573	transmembrane protein, adipocyte asscociated 1
ENSDARG00000063059	504.3582149	-0.152370577	0.079082274	-1.926734912	0.054012675	0.732715031	abcg8	100136850	ATP-binding cassette, sub-family G (WHITE), member 8
ENSDARG00000069563	98.33236055	-0.214590079	0.111560085	-1.923538155	0.0544125	0.732715031	zgc:153151	751646	zgc:153151
ENSDARG00000075608	15.63625683	0.3587272	0.186080948	1.92780187	0.053879775	0.732715031	mical2a	NA	microtubule associated monooxygenase, calponin and LIM domain containing 2a
ENSDARG00000075627	176.054089	-0.260715409	0.135607458	-1.922574268	0.054533538	0.732715031	abhd10b	492622	abhydrolase domain containing 10b
ENSDARG00000100056	196.8926242	0.205941336	0.106902371	1.926443121	0.054049068	0.732715031	scaf8	326092	SR-related CTD-associated factor 8
ENSDARG00000104937	78.58628713	0.357188884	0.185819972	1.922230852	0.054576716	0.732715031	PTPRD	NA	protein tyrosine phosphatase, receptor type D
ENSDARG00000013659	35.54875014	0.304321311	0.158502852	1.919973722	0.054861219	0.734916809	brox	492786	BRO1 domain and CAAX motif containing
ENSDARG00000035853	28.76546088	-0.308228628	0.160538253	-1.919969984	0.054861691	0.734916809	cdkn2aip	450065	CDKN2A interacting protein
ENSDARG00000024017	17.57467462	-0.346181907	0.180555732	-1.917313305	0.055198141	0.736177178	mdga2a	368826	MAM domain containing glycosylphosphatidylinositol anchor 2a
ENSDARG00000035544	2278.713137	-0.204182086	0.106459337	-1.917934972	0.055119257	0.736177178	etnppl	393421	ethanolamine-phosphate phospho-lyase
ENSDARG00000063161	48.47532182	-0.270031358	0.140780693	-1.91809937	0.055098412	0.736177178	ppwd1	100000660	peptidylprolyl isomerase domain and WD repeat containing 1
ENSDARG00000069504	15.63000141	-0.347850961	0.181396356	-1.917629272	0.055158036	0.736177178	si:dkey-88e18.2	100001799	si:dkey-88e18.2
ENSDARG00000043006	36.06199089	0.279116828	0.14574407	1.915116192	0.055477687	0.737785141	gnav1	571305	guanine nucleotide binding protein (G protein) alpha v1
ENSDARG00000053446	53.25085364	-0.281234012	0.146851592	-1.915089979	0.05548103	0.737785141	sub1a	553561	SUB1 homolog, transcriptional regulator a
ENSDARG00000056976	286.9195028	-0.315499242	0.164757209	-1.91493437	0.055500874	0.737785141	ifit16	795096	interferon-induced protein with tetratricopeptide repeats 16
ENSDARG00000004796	68.17785765	-0.267617849	0.140040827	-1.910998779	0.056004738	0.738387158	mgrn1b	553327	mahogunin, ring finger 1b
ENSDARG00000015805	53.64748623	-0.317102807	0.165945256	-1.910888059	0.056018968	0.738387158	cgnl1	553350	cingulin-like 1
ENSDARG00000027182	180.196762	0.205759375	0.107499344	1.914052373	0.055613464	0.738387158	rnf25	100003846	ring finger protein 25
ENSDARG00000031261	73.28240261	-0.233432331	0.122165734	-1.910784018	0.056032342	0.738387158	sap30bp	321738	SAP30 binding protein
ENSDARG00000070903	104.7911006	0.285509107	0.14934111	1.911791777	0.055902907	0.738387158	met	100150664	MET proto-oncogene, receptor tyrosine kinase
ENSDARG00000086512	10.82563329	-0.354282978	0.185186156	-1.913118049	0.055732942	0.738387158	FP102464.1	NA	NA
ENSDARG00000089681	176.9877664	-0.236119127	0.123452625	-1.912629451	0.055795507	0.738387158	btf3l4	393667	basic transcription factor 3-like 4
ENSDARG00000099179	77.44431508	0.281392602	0.147183752	1.911845553	0.055896007	0.738387158	si:dkey-70n11.1p	NA	NA
ENSDARG00000076239	52.94307564	-0.295600615	0.15492693	-1.908000213	0.056391189	0.742310881	si:ch211-74f19.2	560941	si:ch211-74f19.2
ENSDARG00000103697	81.98065815	-0.229949298	0.120626321	-1.90629455	0.056612001	0.744411051	arnt2	64277	aryl-hydrocarbon receptor nuclear translocator 2
ENSDARG00000008165	49.31848462	-0.331464519	0.17392739	-1.905763775	0.056680861	0.744510766	caspa	57933	caspase a
ENSDARG00000041505	2199.602291	-0.111476504	0.058599975	-1.902330241	0.057127995	0.744747998	itm2bb	406248	integral membrane protein 2Bb
ENSDARG00000053138	34.00529798	-0.335327093	0.176119783	-1.903971763	0.056913862	0.744747998	lrrc47	553404	leucine rich repeat containing 47
ENSDARG00000059610	115.1788716	0.26687035	0.140218174	1.903250794	0.057007828	0.744747998	gpr146	565192	G protein-coupled receptor 146
ENSDARG00000070437	4271.661716	-0.161213925	0.084715135	-1.903012073	0.05703897	0.744747998	rpl22	557397	ribosomal protein L22
ENSDARG00000088390	2257.42191	0.171424686	0.090081507	1.902995324	0.057041155	0.744747998	nme4	394170	NME/NM23 nucleoside diphosphate kinase 4
ENSDARG00000098777	93.76086957	-0.322658311	0.169600489	-1.902460969	0.057110917	0.744747998	LOC101883938	101883938	serine-rich adhesin for platelets-like
ENSDARG00000103563	47.2831658	-0.324411805	0.170505019	-1.902652521	0.057085901	0.744747998	CABZ01109096.1	NA	NA
ENSDARG00000002506	37.51190568	-0.345363815	0.181595306	-1.901832279	0.057193085	0.744797407	zgc:92818	NA	zgc:92818
ENSDARG00000003251	11.0363955	0.352339312	0.185383152	1.900600503	0.05735436	0.745299967	zbtb22b	64809	zinc finger and BTB domain containing 22b
ENSDARG00000017211	153.138375	0.216311979	0.113793578	1.900915526	0.057313078	0.745299967	plxnb1b	570222	plexin b1b
ENSDARG00000007034	149.5414443	-0.277744857	0.146249506	-1.899116552	0.057549153	0.745560793	hnrpkl	406264	heterogeneous nuclear ribonucleoprotein K, like
ENSDARG00000036929	98.11808934	0.232916566	0.122694352	1.898347897	0.057650268	0.745560793	rnf139	100144552	ring finger protein 139
ENSDARG00000039987	53.99355663	0.315303039	0.16652043	1.89347961	0.058294117	0.745560793	hivep2a	562048	human immunodeficiency virus type I enhancer binding protein 2a
ENSDARG00000045482	21.12598121	0.320458393	0.169193722	1.894032406	0.058220709	0.745560793	stk38l	393957	serine/threonine kinase 38 like
ENSDARG00000052113	151.1551463	0.266234424	0.140380517	1.896519753	0.057891351	0.745560793	hexa	550460	hexosaminidase A (alpha polypeptide)
ENSDARG00000054128	32.03057689	-0.345781314	0.182225551	-1.897545714	0.057755951	0.745560793	im:7136021	100002065	im:7136021
ENSDARG00000069043	944.0772497	-0.152050077	0.080314456	-1.893184421	0.058333348	0.745560793	hsd11b1lb	100333777	hydroxysteroid (11-beta) dehydrogenase 1-like b
ENSDARG00000071353	1191.099979	0.26118892	0.137888904	1.894198248	0.058198701	0.745560793	si:ch211-235e9.8	100002196	si:ch211-235e9.8
ENSDARG00000086455	105.5549708	0.23666475	0.124788253	1.896530685	0.057889906	0.745560793	clpxa	NA	caseinolytic mitochondrial matrix peptidase chaperone subunit a
ENSDARG00000093193	934.4705385	0.173618461	0.091715445	1.893012254	0.05835624	0.745560793	chia.6	322420	chitinase, acidic.6
ENSDARG00000096725	101.3377737	-0.255269187	0.134738447	-1.894553426	0.05815159	0.745560793	si:dkey-21c1.1	100150256	si:dkey-21c1.1
ENSDARG00000098439	450.21221	-0.262498408	0.138299162	-1.898047716	0.057689797	0.745560793	nr1h3	548341	nuclear receptor subfamily 1, group H, member 3
ENSDARG00000101246	114.7949017	0.272686331	0.143829743	1.895896679	0.057973708	0.745560793	mtmr4	393584	myotubularin related protein 4
ENSDARG00000101999	97.55232892	0.217588285	0.114620771	1.898332063	0.057652353	0.745560793	cog3	553061	component of oligomeric golgi complex 3
ENSDARG00000102184	182.1488262	0.169303156	0.089411683	1.893523878	0.058288236	0.745560793	mib1	352910	mindbomb E3 ubiquitin protein ligase 1
ENSDARG00000104529	12.9315876	-0.342331917	0.180654879	-1.894949744	0.05809906	0.745560793	cyp2k17	735313	cytochrome P450, family 2, subfamily K, polypeptide17
ENSDARG00000003486	1043.44307	-0.217273448	0.11485182	-1.891771919	0.058521376	0.746775872	ppp1caa	407980	protein phosphatase 1, catalytic subunit, alpha isozyme a
ENSDARG00000070271	55.12950017	0.277620321	0.146818006	1.890914675	0.058635735	0.746775872	zcchc11	NA	zinc finger, CCHC domain containing 11
ENSDARG00000092381	18.93618351	-0.336021736	0.177661938	-1.891354673	0.058577015	0.746775872	si:dkey-23c22.9	NA	si:dkey-23c22.9
ENSDARG00000006395	227.6532478	-0.182805127	0.096792715	-1.888624842	0.058942116	0.748821173	rbm25b	327336	RNA binding motif protein 25b
ENSDARG00000045540	123.0201328	0.217053309	0.114944386	1.888333272	0.058981223	0.748821173	ppp6r2a	560729	protein phosphatase 6, regulatory subunit 2a
ENSDARG00000096877	22.32028833	-0.337662805	0.178744524	-1.889080557	0.058881035	0.748821173	cab39	NA	NA
ENSDARG00000020647	95.43546693	0.231805152	0.122821002	1.887341318	0.059114432	0.748947189	trpc4apb	58089	transient receptor potential cation channel, subfamily C, member 4 associated protein b
ENSDARG00000027159	24.75183672	0.323247533	0.171247563	1.887603693	0.059079174	0.748947189	fbxo28	556288	F-box protein 28
ENSDARG00000010032	10.41540313	-0.349568187	0.185324738	-1.886246763	0.05926171	0.750031012	cmtm7	559138	CKLF-like MARVEL transmembrane domain containing 7
ENSDARG00000028971	68.52558073	0.227517983	0.120803148	1.883377937	0.059649168	0.750245748	cpsf2	436657	cleavage and polyadenylation specific factor 2
ENSDARG00000034685	11.27279749	0.349451207	0.185513977	1.883692071	0.05960664	0.750245748	tmem198b	564608	transmembrane protein 198b
ENSDARG00000057128	1431.408288	0.157432685	0.083553319	1.884218213	0.059535465	0.750245748	hadhaa	553401	hydroxyacyl-CoA dehydrogenase/3-ketoacyl-CoA thiolase/enoyl-CoA hydratase (trifunctional protein), alpha subunit a
ENSDARG00000101472	30.18447194	-0.329819377	0.175097024	-1.883637825	0.059613982	0.750245748	pop4	553787	POP4 homolog, ribonuclease P/MRP subunit
ENSDARG00000102774	34.7939119	0.288444498	0.153007607	1.885164426	0.059407642	0.750245748	znf687a	562791	zinc finger protein 687a
ENSDARG00000104353	176.1830373	-0.345315149	0.183317078	-1.883704195	0.059604999	0.750245748	nop58	494152	NOP58 ribonucleoprotein homolog (yeast)
ENSDARG00000099997	25.07752275	-0.313252901	0.166366648	-1.882906849	0.059712993	0.750271835	cox20	436985	COX20 cytochrome c oxidase assembly factor
ENSDARG00000001933	21.66199203	-0.323108873	0.171806013	-1.880661022	0.060018045	0.751886384	prkag2b	568316	protein kinase, AMP-activated, gamma 2 non-catalytic subunit b
ENSDARG00000008637	1805.753397	0.171856253	0.091694779	1.8742207	0.060900012	0.751886384	mtp	406207	microsomal triglyceride transfer protein
ENSDARG00000009958	14.30704772	0.340425901	0.18128495	1.877849762	0.060401721	0.751886384	cbl	492364	Cbl proto-oncogene, E3 ubiquitin protein ligase
ENSDARG00000010070	66.84595623	0.259447117	0.138239451	1.876795045	0.06054619	0.751886384	adam9	447940	ADAM metallopeptidase domain 9
ENSDARG00000023583	348.6594635	-0.169189262	0.09026759	-1.874307959	0.060887991	0.751886384	coq9	567716	coenzyme Q9 homolog (S. cerevisiae)
ENSDARG00000025703	1029.183194	0.191160603	0.101956855	1.874916641	0.060804192	0.751886384	dmgdh	100141496	dimethylglycine dehydrogenase
ENSDARG00000030756	20.0067564	-0.339308985	0.181047753	-1.874140821	0.060911018	0.751886384	dnmt1	30430	DNA (cytosine-5-)-methyltransferase 1
ENSDARG00000035330	129.3122297	0.214527895	0.114234437	1.877961671	0.060386409	0.751886384	taf1	555452	TAF1 RNA polymerase II, TATA box binding protein (TBP)-associated factor
ENSDARG00000035398	213.6851943	0.245646612	0.131094109	1.873818844	0.060955398	0.751886384	enc1	559101	ectodermal-neural cortex 1
ENSDARG00000037403	63.19872869	0.341931117	0.181870557	1.88007956	0.060097236	0.751886384	si:dkey-4p15.3	562935	si:dkey-4p15.3
ENSDARG00000039108	19.76404515	-0.341884405	0.182338958	-1.874993739	0.060793585	0.751886384	trim35-9	541547	tripartite motif containing 35-9
ENSDARG00000053620	1030.192607	-0.20912974	0.111204586	-1.880585568	0.060028316	0.751886384	ebi3	100134974	Epstein-Barr virus induced 3
ENSDARG00000059680	86.28256111	0.238275218	0.126734563	1.880112365	0.060092766	0.751886384	fscn1a	558271	fascin actin-bundling protein 1a
ENSDARG00000068289	780.3055152	-0.214654537	0.114334648	-1.877423336	0.060460096	0.751886384	eif3k	550245	eukaryotic translation initiation factor 3, subunit K
ENSDARG00000070624	16.66040132	0.348579389	0.18602523	1.873828559	0.060954059	0.751886384	cacng7b	100003278	calcium channel, voltage-dependent, gamma subunit 7b
ENSDARG00000100631	24.97522524	0.332615884	0.177133961	1.87776461	0.060413374	0.751886384	klhl12	NA	kelch-like family member 12
ENSDARG00000100740	34.48347922	-0.307626947	0.164131958	-1.874265993	0.060893772	0.751886384	si:ch73-46n24.6	NA	si:ch73-46n24.6
ENSDARG00000104018	375.5703364	-0.160642168	0.085480311	-1.879288527	0.060205107	0.751886384	mtpn	406240	myotrophin
ENSDARG00000093022	14.03557075	-0.346706475	0.185077601	-1.87330327	0.061026519	0.752000203	seph	347743	selenoprotein H
ENSDARG00000007760	74.42190094	0.234969993	0.125529322	1.871833525	0.061229639	0.753535698	spg21	406704	spastic paraplegia 21 (autosomal recessive, Mast syndrome)
ENSDARG00000057844	1442.556442	-0.284413561	0.151970534	-1.871504648	0.061275166	0.753535698	zgc:171470	565848	zgc:171470
ENSDARG00000007370	14.91715685	0.346376861	0.185377661	1.86849299	0.061693386	0.753924725	dysf	560924	dysferlin, limb girdle muscular dystrophy 2B (autosomal recessive)
ENSDARG00000009209	140.9883648	-0.196600884	0.105304631	-1.866972824	0.061905383	0.753924725	slc9a6a	792983	solute carrier family 9, subfamily A (NHE6, cation proton antiporter 6), member 6a
ENSDARG00000012896	46.56830922	-0.342935193	0.183897681	-1.864815212	0.06220731	0.753924725	anos1a	30630	anosmin 1a
ENSDARG00000012947	73.10365718	-0.249591823	0.133777009	-1.865730332	0.062079104	0.753924725	ska2	449942	spindle and kinetochore associated complex subunit 2
ENSDARG00000013025	91.0301752	-0.26452099	0.141756558	-1.866022945	0.062038155	0.753924725	ints6	569456	integrator complex subunit 6
ENSDARG00000018809	1115.665071	0.307267592	0.164681216	1.865832662	0.062064781	0.753924725	abhd3	447830	abhydrolase domain containing 3
ENSDARG00000041223	22.48148387	0.313058501	0.167673156	1.86707585	0.061890996	0.753924725	fam173a	100000855	family with sequence similarity 173, member A
ENSDARG00000052700	23.68455724	-0.343384637	0.184109187	-1.865114081	0.062165415	0.753924725	si:dkey-162b23.4	571064	si:dkey-162b23.4
ENSDARG00000058208	99.89345846	0.231434989	0.123882605	1.868179874	0.061737003	0.753924725	slc25a26	560478	solute carrier family 25 (S-adenosylmethionine carrier), member 26
ENSDARG00000058225	128.8970921	-0.261539004	0.140177542	-1.865769646	0.062073601	0.753924725	arpc4l	445305	actin related protein 2/3 complex, subunit 4, like
ENSDARG00000075048	501.0736452	0.221779326	0.118942075	1.864599436	0.062237572	0.753924725	lonrf1	560773	LON peptidase N-terminal domain and ring finger 1
ENSDARG00000088619	84.54415708	-0.30182586	0.161840222	-1.864961972	0.062186735	0.753924725	rexo4	100333127	REX4 homolog, 3'-5' exonuclease
ENSDARG00000091431	30.82210544	0.324118486	0.17362692	1.866752494	0.061936159	0.753924725	LOC101884647	101884647	galanin receptor type 1-like
ENSDARG00000102902	21.14070467	0.330462116	0.177082375	1.866149106	0.062020507	0.753924725	strn4	562780	striatin, calmodulin binding protein 4
ENSDARG00000105295	18.53197619	-0.3368074	0.18058234	-1.865118147	0.062164845	0.753924725	CABZ01084612.1	NA	NA
ENSDARG00000020847	198.0888775	0.202628006	0.108782286	1.86269303	0.062505467	0.75608978	atp6v0a1a	324307	ATPase, H+ transporting, lysosomal V0 subunit a1a
ENSDARG00000052178	1374.617363	-0.134463201	0.072229724	-1.861604786	0.062658818	0.75608978	eif2s1b	321564	eukaryotic translation initiation factor 2, subunit 1 alpha b
ENSDARG00000077126	337.3283767	-0.158466739	0.085125802	-1.861559412	0.062665219	0.75608978	snrnp70	445398	small nuclear ribonucleoprotein 70 (U1)
ENSDARG00000090957	18.40531467	-0.342082529	0.18375551	-1.861617804	0.062656982	0.75608978	si:dkey-234l24.10p	NA	NA
ENSDARG00000042005	47.69011223	-0.263025301	0.141385282	-1.860344277	0.062836833	0.756657603	elp3	541509	elongator acetyltransferase complex subunit 3
ENSDARG00000045075	192.30743	-0.199229855	0.10707317	-1.86068887	0.062788127	0.756657603	tmem106a	407612	transmembrane protein 106A
ENSDARG00000006487	447.8356011	-0.164673553	0.088835723	-1.853686198	0.063784067	0.758623224	anp32a	335907	acidic (leucine-rich) nuclear phosphoprotein 32 family, member A
ENSDARG00000009724	792.2436897	0.198165145	0.106913592	1.853507508	0.063809651	0.758623224	rpn2	335985	ribophorin II
ENSDARG00000013777	253.2266262	-0.221549253	0.119378028	-1.855862902	0.063473102	0.758623224	ppp1r13l	541507	protein phosphatase 1, regulatory subunit 13 like
ENSDARG00000017982	192.1084731	-0.344500234	0.186078297	-1.851372459	0.064115988	0.758623224	cyp39a1	564475	cytochrome P450, family 39, subfamily A, polypeptide 1
ENSDARG00000019877	159.0757006	-0.216501353	0.116865811	-1.852563647	0.063944927	0.758623224	rbks	415207	ribokinase
ENSDARG00000026630	87.59750418	0.241311638	0.129994332	1.856324305	0.063407347	0.758623224	mark3b	767634	MAP/microtubule affinity-regulating kinase 3b
ENSDARG00000036005	45.87324919	0.289344206	0.156161841	1.852848326	0.063904101	0.758623224	pitpnb	393894	phosphatidylinositol transfer protein, beta
ENSDARG00000039650	12.25665665	-0.345534487	0.186076326	-1.85695029	0.063318227	0.758623224	itm2cb	335863	integral membrane protein 2Cb
ENSDARG00000044332	190.4023449	-0.176592788	0.095198258	-1.855000196	0.063596199	0.758623224	zranb2	406716	zinc finger, RAN-binding domain containing 2
ENSDARG00000045733	98.65140238	0.277728049	0.149807699	1.853897042	0.063753891	0.758623224	ciapin1	445283	cytokine induced apoptosis inhibitor 1
ENSDARG00000052649	181.7507703	-0.161985951	0.087329333	-1.854885928	0.063612518	0.758623224	ube2ia	114445	ubiquitin-conjugating enzyme E2Ia
ENSDARG00000060668	31.35495251	0.327464898	0.176836861	1.851790944	0.064055849	0.758623224	tm4sf18	563601	transmembrane 4 L six family member 18
ENSDARG00000069937	126.6483874	0.213297792	0.115214081	1.851317049	0.064123955	0.758623224	dnm2a	559334	dynamin 2a
ENSDARG00000091869	16.99154752	-0.324436143	0.174564192	-1.858549217	0.063091061	0.758623224	zgc:171727	799470	zgc:171727
ENSDARG00000098024	1029.667361	-0.234185381	0.126067013	-1.857626162	0.063222121	0.758623224	si:dkey-262k9.2	100334151	si:dkey-262k9.2
ENSDARG00000098401	13.67916375	0.345410339	0.185974774	1.857296724	0.06326895	0.758623224	fam136a	NA	family with sequence similarity 136, member A
ENSDARG00000098438	57.10050646	0.308309664	0.166038765	1.856853512	0.063331998	0.758623224	slc6a6b	NA	solute carrier family 6 (neurotransmitter transporter), member 6b
ENSDARG00000104487	163.8663713	0.21425063	0.115692425	1.851898511	0.064040398	0.758623224	mthfs	100332843	5,10-methenyltetrahydrofolate synthetase (5-formyltetrahydrofolate cyclo-ligase)
ENSDARG00000009418	27.44910793	0.296005063	0.160490887	1.844373023	0.065128796	0.759419263	mef2cb	798771	myocyte enhancer factor 2cb
ENSDARG00000011583	134.7315397	-0.306929346	0.166382275	-1.844723823	0.065077724	0.759419263	cry1ab	554836	cryptochrome circadian clock 1ab
ENSDARG00000015902	45.33337701	0.293560561	0.158954957	1.846816018	0.06477381	0.759419263	stat6	337413	signal transducer and activator of transcription 6, interleukin-4 induced
ENSDARG00000018312	57.98343716	-0.247333192	0.134047429	-1.845117021	0.065020518	0.759419263	rell1	799556	RELT like 1
ENSDARG00000057230	63.67488134	0.285887613	0.154779151	1.847067974	0.064737289	0.759419263	LOC797436	797436	neutral cholesterol ester hydrolase 1-like
ENSDARG00000058178	38.0871909	-0.296335995	0.160473556	-1.846634439	0.064800139	0.759419263	zdhhc20b	100001188	zinc finger, DHHC-type containing 20b
ENSDARG00000060498	20.5796503	0.334260817	0.181180783	1.844902149	0.065051774	0.759419263	tnfrsf9a	678622	tumor necrosis factor receptor superfamily, member 9a
ENSDARG00000074698	91.62623777	-0.320556686	0.173701013	-1.845450871	0.064971979	0.759419263	sdsl	563642	serine dehydratase-like
ENSDARG00000075126	11.33456993	-0.325465474	0.176048545	-1.848725725	0.064497427	0.759419263	si:dkey-84j12.1	563965	si:dkey-84j12.1
ENSDARG00000079752	174.540823	0.215227382	0.116598735	1.84588093	0.064909496	0.759419263	col6a4a	564005	collagen, type VI, alpha 4a
ENSDARG00000086173	107.4383677	0.226309241	0.122581572	1.846193003	0.064864187	0.759419263	relb	NA	v-rel avian reticuloendotheliosis viral oncogene homolog B
ENSDARG00000086579	65.96931044	-0.262945087	0.14211124	-1.850276495	0.064273709	0.759419263	si:ch1073-147h9.1	NA	si:ch1073-147h9.1
ENSDARG00000097137	179.7739314	-0.343598531	0.186033601	-1.846970275	0.064751448	0.759419263	si:dkeyp-116a7.2	NA	si:dkeyp-116a7.2
ENSDARG00000100552	19.32159672	-0.337224236	0.182755515	-1.845220575	0.065005459	0.759419263	LOC100534805	100534805	translational activator of cytochrome c oxidase 1-like
ENSDARG00000103953	137.4677427	0.179259087	0.096972047	1.848564538	0.064520717	0.759419263	med12	566632	mediator complex subunit 12
ENSDARG00000061757	331.09332	0.138110292	0.074941187	1.842915732	0.065341315	0.761166804	rabgap1l	555272	RAB GTPase activating protein 1-like
ENSDARG00000069333	29.06658861	0.311716945	0.169279721	1.841431118	0.065558406	0.762234101	LOC793236	793236	flavin-containing monooxygenase FMO GS-OX-like 1
ENSDARG00000101317	16.74618142	0.331252068	0.179879572	1.84152133	0.065545198	0.762234101	grinaa	724005	glutamate receptor, ionotropic, N-methyl D-aspartate-associated protein 1a (glutamate binding)
ENSDARG00000076559	212.6907962	0.226404119	0.1230146	1.840465434	0.065699934	0.763149335	rb1cc1	100332174	RB1-inducible coiled-coil 1
ENSDARG00000060622	23.57500578	0.292551466	0.159058011	1.839275271	0.065874708	0.764448622	si:ch73-14h1.2	NA	si:ch73-14h1.2
ENSDARG00000062756	139.8045846	-0.26316528	0.143226465	-1.837406797	0.066149864	0.764831119	pllp	558650	plasmolipin
ENSDARG00000076920	49.3955065	0.261777651	0.142453622	1.837634225	0.066116322	0.764831119	si:ch211-269m15.3	100148891	si:ch211-269m15.3
ENSDARG00000099635	343.4907873	-0.154703664	0.084199723	-1.837341714	0.066159465	0.764831119	akap8l	406500	A kinase (PRKA) anchor protein 8-like
ENSDARG00000103893	44.29470028	0.266925116	0.145271525	1.837422133	0.066147602	0.764831119	srsf2b	323700	serine/arginine-rich splicing factor 2b
ENSDARG00000054259	81.38203591	-0.26638529	0.145178543	-1.834880584	0.066523385	0.767577521	nat10	393617	N-acetyltransferase 10
ENSDARG00000076426	242.4677146	0.179601972	0.097872233	1.835065636	0.066495965	0.767577521	dsg2l	100884140	desmoglein 2 like
ENSDARG00000086057	68.42494794	0.308076975	0.167965572	1.834167389	0.066629151	0.768068483	CABZ01112317.1	NA	NA
ENSDARG00000004173	634.646909	0.123763442	0.06750515	1.833392591	0.066744209	0.76866553	copa	260439	coatomer protein complex, subunit alpha
ENSDARG00000004724	338.6147461	-0.224525195	0.122505439	-1.832777356	0.066835688	0.76867879	tcea3	402983	transcription elongation factor A (SII), 3
ENSDARG00000015088	168.5523663	0.292176409	0.15946508	1.832228155	0.066917436	0.76867879	dnajb11	386709	DnaJ (Hsp40) homolog, subfamily B, member 11
ENSDARG00000068199	9.803964573	0.340576227	0.185907725	1.831963826	0.06695681	0.76867879	pld3	571938	phospholipase D family, member 3
ENSDARG00000079123	11.48693835	0.340439731	0.185861545	1.831684609	0.066998423	0.76867879	ikbkb	563560	inhibitor of kappa light polypeptide gene enhancer in B-cells, kinase beta
ENSDARG00000102651	53.147273	0.301291367	0.164646395	1.829929936	0.067260416	0.770956659	GTPBP2 (1 of many)	NA	GTP binding protein 2
ENSDARG00000071679	69.4132923	0.257113002	0.140557938	1.829231465	0.067364941	0.771426983	mydgf	436753	myeloid-derived growth factor
ENSDARG00000014311	23.0312749	-0.327899586	0.179336591	-1.828403145	0.06748907	0.772120713	pgghg	777617	protein-glucosylgalactosylhydroxylysine glucosidase
ENSDARG00000034222	18.00237071	-0.338477342	0.18521645	-1.827469118	0.067629265	0.772338567	hs1bp3	553223	HCLS1 binding protein 3
ENSDARG00000040666	114.2704155	-0.315098335	0.172427099	-1.827429311	0.067635246	0.772338567	nifk	317644	nucleolar protein interacting with the FHA domain of MKI67
ENSDARG00000003520	20.91594464	-0.3144443	0.172869006	-1.818974427	0.068915332	0.772471605	tbc1d14	557744	TBC1 domain family, member 14
ENSDARG00000003938	56.51052639	-0.275605019	0.152280109	-1.809855678	0.070318171	0.772471605	rpa1	327491	replication protein A1
ENSDARG00000007601	35.15518938	-0.295818325	0.163086334	-1.813875619	0.069696877	0.772471605	zmynd8	564460	zinc finger, MYND-type containing 8
ENSDARG00000011171	11.68123841	-0.330363743	0.182523625	-1.809977983	0.070299202	0.772471605	si:ch211-12m10.1	568845	si:ch211-12m10.1
ENSDARG00000011463	242.6833205	0.243962613	0.134758919	1.810363382	0.070239454	0.772471605	LOC100004411	100004411	coagulation factor IX-like
ENSDARG00000016404	15.25091125	0.331623122	0.1824496	1.817614954	0.069123004	0.772471605	ptch1	NA	patched 1
ENSDARG00000016415	1172.936444	0.139052441	0.076371836	1.820729323	0.068648012	0.772471605	dhtkd1	494076	dehydrogenase E1 and transketolase domain containing 1
ENSDARG00000030161	188.8507693	-0.215509116	0.119073769	-1.809879011	0.070314552	0.772471605	ppp1r14bb	100000577	protein phosphatase 1, regulatory (inhibitor) subunit 14Bb
ENSDARG00000038228	544.1785107	-0.123232874	0.068026449	-1.81154355	0.070056754	0.772471605	sepw2a	378437	selenoprotein W, 2a
ENSDARG00000040487	12.23417034	0.33822334	0.185542667	1.822887134	0.068320487	0.772471605	zgc:113176	554708	zgc:113176
ENSDARG00000043173	184.7573002	0.334665926	0.183883565	1.819988243	0.068760795	0.772471605	zgc:92745	445032	zgc:92745
ENSDARG00000044373	157.9029345	-0.192518303	0.106435365	-1.808781342	0.07048498	0.772471605	atg4c	415193	autophagy related 4C, cysteine peptidase
ENSDARG00000052907	39.43118208	-0.292821386	0.161801323	-1.809758914	0.070333182	0.772471605	bcl7a	57952	B-cell CLL/lymphoma 7A
ENSDARG00000053101	99.80945846	-0.261585778	0.144588244	-1.809177361	0.070423454	0.772471605	prpf38b	406810	pre-mRNA processing factor 38B
ENSDARG00000054818	7417.17273	-0.147159983	0.080613483	-1.825500866	0.067925481	0.772471605	rpl32	556556	ribosomal protein L32
ENSDARG00000055647	175.9354748	-0.205305276	0.112661303	-1.822322924	0.068406002	0.772471605	ftr82	338307	finTRIM family, member 82
ENSDARG00000055743	32.36720555	-0.277473777	0.152941135	-1.814252106	0.069638921	0.772471605	ankrd54	436851	ankyrin repeat domain 54
ENSDARG00000056150	36.21190582	-0.33656747	0.18437131	-1.825487218	0.067927538	0.772471605	rbms2b	445147	RNA binding motif, single stranded interacting protein 2b
ENSDARG00000056801	137.1563469	-0.206781887	0.113768421	-1.817568405	0.069130124	0.772471605	sufu	100001615	suppressor of fused homolog (Drosophila)
ENSDARG00000057676	179.7815525	-0.164158295	0.090034999	-1.823272014	0.068262203	0.772471605	golga7	798622	golgin A7
ENSDARG00000058873	43.00744492	-0.303822669	0.16665939	-1.823015608	0.068301027	0.772471605	ptpdc1b	570928	protein tyrosine phosphatase domain containing 1b
ENSDARG00000061459	100.0433957	0.215090069	0.118064978	1.821794007	0.068486247	0.772471605	si:dkey-253i9.4	793952	si:dkey-253i9.4
ENSDARG00000062864	563.7846602	0.3013309	0.165274868	1.823210655	0.068271492	0.772471605	gk5	777765	glycerol kinase 5 (putative)
ENSDARG00000062951	62.12583797	-0.274608584	0.151044311	-1.818066383	0.069053987	0.772471605	tldc1	561678	TBC/LysM-associated domain containing 1
ENSDARG00000063190	168.3938281	0.241219858	0.133088019	1.812483649	0.069911498	0.772471605	zranb1b	777720	zinc finger, RAN-binding domain containing 1b
ENSDARG00000069594	18.96512471	-0.324921872	0.178263225	-1.822708375	0.068347571	0.772471605	kif13a	100331282	kinesin family member 13A
ENSDARG00000074740	63.0807945	0.305984269	0.169138982	1.809070063	0.070440119	0.772471605	arhgap18	100004252	Rho GTPase activating protein 18
ENSDARG00000075282	154.6092335	0.335802419	0.185259849	1.812602254	0.06989319	0.772471605	irs2b	572001	insulin receptor substrate 2b
ENSDARG00000075824	119.2261653	0.184648404	0.101829243	1.813314119	0.069783387	0.772471605	si:ch211-79l20.4	560260	si:ch211-79l20.4
ENSDARG00000078741	18.32207681	0.323386758	0.178444547	1.81225352	0.069947033	0.772471605	zgc:172136	566376	zgc:172136
ENSDARG00000079272	24.45103221	-0.310342962	0.169928273	-1.826317402	0.067802465	0.772471605	tmem14cb	447871	transmembrane protein 14Cb
ENSDARG00000079605	59.79842682	-0.255136199	0.140354173	-1.817802733	0.069094289	0.772471605	prmt5	368664	protein arginine methyltransferase 5
ENSDARG00000087555	19.88801816	-0.309976997	0.170265354	-1.820552385	0.068674926	0.772471605	si:ch73-308l14.2	100329277	si:ch73-308l14.2
ENSDARG00000090770	59.2414121	0.241005024	0.133169435	1.809762303	0.070332656	0.772471605	LOC100334178	100334178	E3 ubiquitin-protein ligase RNF31
ENSDARG00000091598	22.7450088	0.330191312	0.182080701	1.813433875	0.069764929	0.772471605	LOC100536673	100536673	alpha-1,6-mannosyl-glycoprotein 2-beta-N-acetylglucosaminyltransferase-like
ENSDARG00000095451	145.8253659	-0.205115145	0.112507983	-1.823116372	0.068285768	0.772471605	si:ch211-196l7.4	NA	si:ch211-196l7.4
ENSDARG00000096249	46.627533	0.282280222	0.155881195	1.810867709	0.070161332	0.772471605	ap1m1	100330411	adaptor-related protein complex 1, mu 1 subunit
ENSDARG00000098791	85.36339882	-0.33141792	0.183242128	-1.808633875	0.070507902	0.772471605	si:ch211-286k11.4	NA	si:ch211-286k11.4
ENSDARG00000099624	207.4895118	0.169960126	0.093391919	1.819859012	0.068780478	0.772471605	chmp1b	336426	chromatin modifying protein 1B
ENSDARG00000101438	836.3084296	0.274280533	0.15070054	1.820036824	0.068753397	0.772471605	lonp2	494030	lon peptidase 2, peroxisomal
ENSDARG00000103422	203.4555537	-0.243013275	0.134305916	-1.809401126	0.070388708	0.772471605	usp10	564632	ubiquitin specific peptidase 10
ENSDARG00000104230	180.939728	0.23483483	0.128692171	1.824779458	0.068034317	0.772471605	sec23a	406774	Sec23 homolog A, COPII coat complex component
ENSDARG00000104450	158.0074701	0.262008389	0.144315165	1.815529144	0.069442631	0.772471605	CR855996.2	NA	NA
ENSDARG00000105036	25.39519359	-0.302196858	0.166437955	-1.815672738	0.069420588	0.772471605	arl6ip4	553796	ADP-ribosylation factor-like 6 interacting protein 4
ENSDARG00000105333	47.6181879	0.313185057	0.172679626	1.813676941	0.069727477	0.772471605	fbn1	NA	fibrillin 1
ENSDARG00000018192	244.4707096	0.175253913	0.096949529	1.807681951	0.070656015	0.772715157	ubr5	334627	ubiquitin protein ligase E3 component n-recognin 5
ENSDARG00000052695	107.2728292	-0.237982363	0.131667781	-1.80744569	0.070692815	0.772715157	nr2f1a	30418	nuclear receptor subfamily 2, group F, member 1a
ENSDARG00000060683	16.14022562	0.324737098	0.179684245	1.807265283	0.070720926	0.772715157	lrsam1	562066	leucine rich repeat and sterile alpha motif containing 1
ENSDARG00000060695	70.24551561	-0.302240681	0.167367256	-1.805853118	0.070941286	0.773731259	znf346	560756	zinc finger protein 346
ENSDARG00000069271	30.45530504	-0.295950061	0.163857585	-1.806141969	0.070896167	0.773731259	kbtbd4	393178	kelch repeat and BTB (POZ) domain containing 4
ENSDARG00000031506	180.312332	-0.222917373	0.123484231	-1.805229468	0.071038782	0.774099727	flvcr2b	569329	feline leukemia virus subgroup C cellular receptor family, member 2b
ENSDARG00000005185	26.50193508	-0.33052995	0.183202244	-1.804180682	0.071202987	0.774899524	cpn1	337172	carboxypeptidase N, polypeptide 1
ENSDARG00000068431	25.13625181	0.326747601	0.181129345	1.803946247	0.071239734	0.774899524	si:ch211-195h23.3	100170660	si:ch211-195h23.3
ENSDARG00000099014	407.9392381	-0.237406189	0.131645376	-1.803376584	0.071329092	0.775177525	fxyd1	503884	FXYD domain containing ion transport regulator 1 (phospholemman)
ENSDARG00000042978	1932.448615	0.20557188	0.114151199	1.800873593	0.071722806	0.775736103	cyp2p6	393108	cytochrome P450, family 2, subfamily P, polypeptide 6
ENSDARG00000056453	34.47779596	-0.295220827	0.163955545	-1.800615082	0.07176357	0.775736103	afap1l1b	768144	actin filament associated protein 1-like 1b
ENSDARG00000063661	48.1688349	-0.303664384	0.168592158	-1.801177392	0.071674925	0.775736103	nuak2	560275	NUAK family, SNF1-like kinase, 2
ENSDARG00000074378	26.2634306	0.324655323	0.180103634	1.80260284	0.071450611	0.775736103	junba	407086	jun B proto-oncogene a
ENSDARG00000090687	13.22531818	0.330387081	0.183356533	1.801883329	0.071563764	0.775736103	rcbtb2	794652	regulator of chromosome condensation (RCC1) and BTB (POZ) domain containing protein 2
ENSDARG00000105123	58.83228654	0.237116017	0.13166514	1.800902023	0.071718324	0.775736103	zer1	NA	zyg-11 related, cell cycle regulator
ENSDARG00000094312	34.00769312	-0.29565609	0.164280425	-1.799703701	0.071907436	0.776600314	ndufa9b	NA	NADH dehydrogenase (ubiquinone) 1 alpha subcomplex, 9b
ENSDARG00000040070	10.92105777	-0.334074374	0.185671547	-1.799276081	0.07197502	0.776639867	coil	58024	coilin p80
ENSDARG00000029768	142.4705408	0.19324027	0.107445172	1.798501192	0.07209762	0.777272478	waplb	NA	WAPL cohesin release factor b
ENSDARG00000041586	63.60573463	0.306396627	0.170511602	1.796925395	0.072347464	0.778584316	dhx40	570225	DEAH (Asp-Glu-Ala-His) box polypeptide 40
ENSDARG00000077901	710.7558745	0.239477087	0.133265256	1.796995668	0.072336307	0.778584316	herc1	336598	HECT and RLD domain containing E3 ubiquitin protein ligase family member 1
ENSDARG00000005359	723.6580698	0.219320995	0.122095038	1.796313748	0.072444633	0.778940076	sucla2	406299	succinate-CoA ligase, ADP-forming, beta subunit
ENSDARG00000001769	15.68455656	0.325323474	0.181282814	1.79456324	0.072723314	0.779540341	ptpra	140818	protein tyrosine phosphatase, receptor type, A
ENSDARG00000006125	402.4274129	-0.170228641	0.094941234	-1.792989564	0.072974593	0.779540341	csnk1db	406533	casein kinase 1, delta b
ENSDARG00000019693	114.7203595	-0.217618874	0.121551459	-1.790343573	0.073398696	0.779540341	clcn5a	562336	chloride channel, voltage-sensitive 5a
ENSDARG00000025074	142.5460066	0.229748167	0.128156683	1.792713123	0.073018807	0.779540341	slc25a10	NA	solute carrier family 25 (mitochondrial carrier
ENSDARG00000033443	114.3545263	0.20660803	0.115385488	1.790589383	0.073359212	0.779540341	mdm2	30637	MDM2 oncogene, E3 ubiquitin protein ligase
ENSDARG00000036074	484.0241005	-0.294161399	0.164178539	-1.791716511	0.073178388	0.779540341	cebpa	140815	CCAAT/enhancer binding protein (C/EBP), alpha
ENSDARG00000042214	18.42612879	0.263559549	0.147203247	1.790446572	0.073382149	0.779540341	tmem243a	550443	transmembrane protein 243, mitochondrial a
ENSDARG00000055115	74.63900636	-0.226209149	0.125993996	-1.795396253	0.072590589	0.779540341	dtnbp1a	394109	dystrobrevin binding protein 1a
ENSDARG00000069672	35.83428377	-0.261356954	0.145703835	-1.7937548	0.072852314	0.779540341	tyw5	557725	tRNA-yW synthesizing protein 5
ENSDARG00000079078	268.4896479	-0.253077686	0.141149998	-1.792969822	0.07297775	0.779540341	si:ch211-5k11.8	497162	si:ch211-5k11.8
ENSDARG00000088251	125.0162952	-0.305994549	0.170911141	-1.790372161	0.073394103	0.779540341	si:ch211-24o10.6	794824	si:ch211-24o10.6
ENSDARG00000090821	65.87747997	-0.306579806	0.170783827	-1.795133713	0.072632399	0.779540341	tp53rk	553571	TP53 regulating kinase
ENSDARG00000098118	92.92000369	0.203336061	0.113453813	1.792236465	0.073095096	0.779540341	trappc10	NA	trafficking protein particle complex 10
ENSDARG00000099728	28.58582418	-0.330215677	0.184200484	-1.792697119	0.073021367	0.779540341	zgc:56622	326033	zgc:56622
ENSDARG00000029381	172.2256305	0.291946329	0.163156954	1.789358789	0.073557052	0.780539894	aldh3a2b	447920	aldehyde dehydrogenase 3 family, member A2b
ENSDARG00000101404	77.69734364	0.210835978	0.117859316	1.788878341	0.073634411	0.780678961	CABZ01065131.1	NA	NA
ENSDARG00000012600	207.1062884	-0.226070246	0.126554787	-1.786342904	0.074043754	0.781684585	si:dkey-97a13.6	570654	si:dkey-97a13.6
ENSDARG00000029952	10.49172321	0.324628757	0.18173265	1.786298479	0.074050943	0.781684585	ampd2b	571355	adenosine monophosphate deaminase 2b
ENSDARG00000067672	15.38521078	0.316490249	0.17705533	1.787521724	0.073853204	0.781684585	card9	796425	caspase recruitment domain family, member 9
ENSDARG00000077304	42.4659956	-0.256053765	0.143308003	-1.78673737	0.073979946	0.781684585	erg	494073	v-ets avian erythroblastosis virus E26 oncogene homolog
ENSDARG00000092667	17.49947984	0.330223876	0.184826355	1.786670932	0.07399069	0.781684585	si:ch211-271e10.2	101886059	si:ch211-271e10.2
ENSDARG00000015722	30.81312147	0.275620039	0.154525305	1.783656338	0.074479525	0.783038249	kctd5a	322008	potassium channel tetramerization domain containing 5a
ENSDARG00000026871	21.85039996	-0.331797097	0.186025862	-1.783607365	0.074487488	0.783038249	uchl1	325119	ubiquitin carboxyl-terminal esterase L1 (ubiquitin thiolesterase)
ENSDARG00000041592	166.9699203	0.231928266	0.130013533	1.783877882	0.074443511	0.783038249	dcun1d2b	415246	DCN1, defective in cullin neddylation 1, domain containing 2b
ENSDARG00000078055	10.15231089	-0.330515699	0.185307891	-1.783602935	0.074488208	0.783038249	acd	794664	ACD, shelterin complex subunit and telomerase recruitment factor
ENSDARG00000099439	283.3726507	0.237724423	0.133289335	1.783521712	0.074501417	0.783038249	serp1	336797	stress-associated endoplasmic reticulum protein 1
ENSDARG00000016477	730.8403277	-0.23821462	0.133622688	-1.782740815	0.074628504	0.783696046	eif4a2	406760	eukaryotic translation initiation factor 4A, isoform 2
ENSDARG00000021494	1319.070158	-0.218568767	0.12270313	-1.781281113	0.074866538	0.785516788	hnf4a	322358	hepatocyte nuclear factor 4, alpha
ENSDARG00000005870	246.6729878	0.170756472	0.095926135	1.780082897	0.075062395	0.785933194	mmadhc	402886	methylmalonic aciduria (cobalamin deficiency) cblD type, with homocystinuria
ENSDARG00000020953	84.18768823	-0.310892042	0.174701694	-1.779559398	0.075148096	0.785933194	dnajb6b	393275	DnaJ (Hsp40) homolog, subfamily B, member 6b
ENSDARG00000057173	44.63447261	-0.308741909	0.173503498	-1.779456388	0.075164969	0.785933194	ifit8	641567	interferon-induced protein with tetratricopeptide repeats 8
ENSDARG00000105028	26.34749129	-0.29620502	0.166392205	-1.780161633	0.075049512	0.785933194	toporsb	796087	topoisomerase I binding, arginine/serine-rich b
ENSDARG00000010767	57.65534501	-0.302993204	0.170431865	-1.777796678	0.075437254	0.786923918	epha4l	30687	eph receptor A4, like
ENSDARG00000029936	13.02542537	0.329922533	0.185893499	1.77479328	0.075932026	0.786923918	grtp1a	406711	growth hormone regulated TBC protein 1a
ENSDARG00000036291	110.9168869	0.257061652	0.144892153	1.774158549	0.076036928	0.786923918	nucb2b	326050	nucleobindin 2b
ENSDARG00000037062	22.48684242	0.316628147	0.178283726	1.775978965	0.075736384	0.786923918	dhh	558147	desert hedgehog
ENSDARG00000045428	98.66009489	-0.210275727	0.118382293	-1.776243066	0.075692863	0.786923918	mcee	553804	methylmalonyl CoA epimerase
ENSDARG00000045753	13.05663087	-0.32597647	0.183497582	-1.77646194	0.07565681	0.786923918	tmtc2a	564667	transmembrane and tetratricopeptide repeat containing 2a
ENSDARG00000058984	91.55878876	-0.242701612	0.1367922	-1.774235755	0.076024162	0.786923918	rad23ab	562839	RAD23 homolog A, nucleotide excision repair protein b
ENSDARG00000062983	71.63995047	0.22270824	0.125477566	1.774884925	0.07591689	0.786923918	fbxo18	567995	F-box protein, helicase, 18
ENSDARG00000068967	82.84510278	-0.28850437	0.16261239	-1.774184429	0.076032649	0.786923918	zgc:153372	767695	zgc:153372
ENSDARG00000076118	121.7596686	0.316875677	0.178290838	1.777296476	0.075519473	0.786923918	cdip1	557073	cell death-inducing p53 target 1
ENSDARG00000076861	102.8251344	-0.18888182	0.106281461	-1.777185021	0.075537803	0.786923918	tmem79b	100330782	transmembrane protein 79b
ENSDARG00000102167	23.22218025	0.293085253	0.165089359	1.775312805	0.075846252	0.786923918	ppox	664750	protoporphyrinogen oxidase
ENSDARG00000055813	12.28825942	-0.326253735	0.183982898	-1.773282949	0.076181833	0.78775257	si:dkey-225f5.5	100000140	si:dkey-225f5.5
ENSDARG00000102914	76.48466201	0.23659424	0.133454786	1.772841929	0.076254903	0.787837651	dennd4b	798528	DENN/MADD domain containing 4B
ENSDARG00000091367	146.5745978	0.194904383	0.109979181	1.772193429	0.076362454	0.788278519	prpf6	323855	PRP6 pre-mRNA processing factor 6 homolog (S. cerevisiae)
ENSDARG00000105050	44.7999942	0.268007751	0.151269888	1.771719102	0.076441197	0.788421516	shkbp1	562395	SH3KBP1 binding protein 1
ENSDARG00000078694	191.3134034	0.184376628	0.104199082	1.769465	0.076816307	0.791618428	phlpp1	NA	PH domain and leucine rich repeat protein phosphatase 1
ENSDARG00000093253	10.5680808	0.320091093	0.181001371	1.768445677	0.076986426	0.792699219	si:dkey-229d2.4	100332553	si:dkey-229d2.4
ENSDARG00000086569	2846.408773	-0.227311458	0.128581458	-1.767840103	0.077087639	0.79306927	zgc:172051	100007431	zgc:172051
ENSDARG00000042737	14.15884491	0.322232252	0.182316424	1.767434029	0.077155568	0.793096577	slc52a3	678609	solute carrier family 52 (riboflavin transporter), member 3
ENSDARG00000077330	259.3990488	0.189902435	0.107535281	1.765954701	0.077403449	0.794300594	sh3tc1	100535608	SH3 domain and tetratricopeptide repeats 1
ENSDARG00000098296	31.30210327	0.298888501	0.169221637	1.766254637	0.077353138	0.794300594	gnsb	327635	glucosamine (N-acetyl)-6-sulfatase (Sanfilippo disease IIID), b
ENSDARG00000055099	45.63246384	-0.321703609	0.182227987	-1.765390788	0.07749811	0.79460088	fam184b	557812	family with sequence similarity 184, member B
ENSDARG00000089441	51.88750025	0.272686131	0.154565524	1.764210568	0.077696534	0.795963652	si:ch211-105c13.3	325758	si:ch211-105c13.3
ENSDARG00000062506	151.3773611	0.18017515	0.102247782	1.76214237	0.078045246	0.797518706	zc3h18	555770	zinc finger CCCH-type containing 18
ENSDARG00000098218	11.45292444	0.320573776	0.181886244	1.762495992	0.077985533	0.797518706	si:dkey-261j11.1	NA	si:dkey-261j11.1
ENSDARG00000103716	49.38221178	0.240410927	0.136380982	1.762789243	0.077936042	0.797518706	si:busm1-48c11.3	368614	si:busm1-48c11.3
ENSDARG00000002634	41.26912486	-0.280422991	0.159208219	-1.761360021	0.078177487	0.798198713	b4galt1	550425	UDP-Gal:betaGlcNAc beta 1,4- galactosyltransferase, polypeptide 1
ENSDARG00000091539	103.8699089	-0.240265263	0.13648724	-1.760349629	0.078348544	0.799142104	ptprjb.1	NA	protein tyrosine phosphatase, receptor type, Jb, tandem duplicate 1
ENSDARG00000098130	46.7336258	-0.253271818	0.143933082	-1.759649789	0.078467204	0.799142104	bola3	445131	bolA family member 3
ENSDARG00000103011	121.054391	0.204485708	0.116193909	1.759865981	0.078430533	0.799142104	WHAMM	NA	WAS protein homolog associated with actin, golgi membranes and microtubules
ENSDARG00000028086	81.85954148	-0.249414084	0.14186048	-1.758164674	0.078719494	0.799162298	zbtb2b	406724	zinc finger and BTB domain containing 2b
ENSDARG00000040988	4117.842548	0.19136969	0.108850939	1.758089479	0.078732286	0.799162298	tpi1b	560753	triosephosphate isomerase 1b
ENSDARG00000042188	481.2557985	-0.224141576	0.127438103	-1.758827004	0.078606897	0.799162298	ttc38	553728	tetratricopeptide repeat domain 38
ENSDARG00000070898	33.50817958	-0.283846128	0.161421394	-1.758417026	0.078676578	0.799162298	si:ch211-262h13.3	569577	si:ch211-262h13.3
ENSDARG00000003398	72.27767513	-0.252140774	0.143471866	-1.757423116	0.078845716	0.799645617	rbpja	386772	recombination signal binding protein for immunoglobulin kappa J region a
ENSDARG00000022841	24.50966225	0.324298756	0.184762339	1.755221104	0.079221495	0.799699151	ptk2ba	557258	protein tyrosine kinase 2 beta, a
ENSDARG00000030114	26.46580386	0.299420258	0.170760526	1.753451252	0.07952458	0.799699151	vps4a	767670	vacuolar protein sorting 4a homolog A (S. cerevisiae)
ENSDARG00000044380	22.67188304	-0.301161112	0.171408255	-1.756981374	0.078920984	0.799699151	rbmx2	553240	RNA binding motif protein, X-linked 2
ENSDARG00000054438	32.33364794	-0.289105809	0.164745418	-1.754864032	0.079282568	0.799699151	fzd2	30370	frizzled class receptor 2
ENSDARG00000056892	434.4556428	-0.222541674	0.126895391	-1.753741192	0.079474864	0.799699151	mpp6a	402878	membrane protein, palmitoylated 6a (MAGUK p55 subfamily member 6)
ENSDARG00000070164	297.1259053	0.167181437	0.095176311	1.756544621	0.078995459	0.799699151	ubr2	559136	ubiquitin protein ligase E3 component n-recognin 2
ENSDARG00000070798	30.506804	-0.27470394	0.156452133	-1.755833776	0.079116795	0.799699151	pmvk	100003383	phosphomevalonate kinase
ENSDARG00000077726	1007.014201	0.289262929	0.164887174	1.754308244	0.079377704	0.799699151	nocta	572044	nocturnin a
ENSDARG00000092228	40.09544315	0.32615726	0.185971724	1.753800275	0.079464736	0.799699151	si:dkey-27p18.3	100002920	si:dkey-27p18.3
ENSDARG00000096346	37.6714076	0.263854112	0.150502243	1.753157348	0.079575002	0.799699151	si:ch211-85n16.3	NA	si:ch211-85n16.3
ENSDARG00000104647	224.2287874	0.172788594	0.098452666	1.755042302	0.079252072	0.799699151	surf4	394102	surfeit gene 4
ENSDARG00000032653	15.60032248	0.320371504	0.182830291	1.752288984	0.079724129	0.800535679	fam60a	563991	family with sequence similarity 60, member A
ENSDARG00000007807	10.1873819	-0.32515817	0.185868979	-1.749394504	0.08022285	0.800910131	cyth3a	100002190	cytohesin 3a
ENSDARG00000009874	21.91301278	-0.323860307	0.18511943	-1.749466849	0.080210354	0.800910131	cyp2k31	100001426	cytochrome P450, family 2, subfamily k, polypeptide 31
ENSDARG00000012656	259.0648397	0.308726508	0.176452538	1.749629172	0.080182323	0.800910131	atf6	558071	activating transcription factor 6
ENSDARG00000036481	4572.025785	-0.125014233	0.071447233	-1.749742135	0.08016282	0.800910131	tcn2	407646	transcobalamin II
ENSDARG00000043746	20.21289887	0.325349495	0.185846876	1.750632037	0.080009313	0.800910131	nrxn3a	NA	neurexin 3a
ENSDARG00000044417	24.15814209	0.300787942	0.171797373	1.750829687	0.079975251	0.800910131	disp1	619201	dispatched homolog 1 (Drosophila)
ENSDARG00000098222	39.23392088	-0.320284309	0.182875853	-1.751375616	0.07988123	0.800910131	ccbl2	393315	cysteine conjugate-beta lyase 2
ENSDARG00000102963	13.09372801	-0.322641753	0.184480254	-1.748922968	0.080304336	0.801065419	SIRT6	NA	sirtuin 6
ENSDARG00000013800	226.1398975	0.324529397	0.185634794	1.748214279	0.08042693	0.801630188	snrpd3	415171	small nuclear ribonucleoprotein D3 polypeptide
ENSDARG00000012005	32.10142557	-0.284330209	0.162857769	-1.745880538	0.080831712	0.802028267	mob2b	724012	MOB kinase activator 2b
ENSDARG00000013928	60.48546223	-0.267398589	0.153069881	-1.746905314	0.080653764	0.802028267	plekhb2	100003431	pleckstrin homology domain containing, family B (evectins) member 2
ENSDARG00000028335	260.7259585	-0.20868054	0.119464267	-1.74680299	0.080671518	0.802028267	hmga1a	406447	high mobility group AT-hook 1a
ENSDARG00000032650	94.19684105	0.216979726	0.12434781	1.74494207	0.080994953	0.802028267	fuk	100150934	fucokinase
ENSDARG00000068434	120.7088187	-0.238992078	0.136959097	-1.74498871	0.080986834	0.802028267	h3f3b.1	550262	H3 histone, family 3B.1
ENSDARG00000096359	117.9299155	-0.269738596	0.154555433	-1.745254703	0.080940543	0.802028267	eppk1	101885652	epiplakin 1
ENSDARG00000101072	104.004087	0.218757527	0.12531664	1.745638301	0.080873822	0.802028267	cnot6b	560386	CCR4-NOT transcription complex, subunit 6b
ENSDARG00000104840	13.96588097	-0.318348782	0.182368205	-1.74563753	0.080873957	0.802028267	si:dkey-28a3.2	101884625	si:dkey-28a3.2
ENSDARG00000099445	50.75298508	0.259649422	0.148846088	1.744415499	0.081086664	0.802282551	cc2d1b	563720	coiled-coil and C2 domain containing 1B
ENSDARG00000045515	129.1853263	0.294983731	0.169174703	1.743663355	0.081217809	0.802926264	kin	555316	Kin17 DNA and RNA binding protein
ENSDARG00000063684	13.96125659	-0.319734852	0.183443028	-1.742965408	0.081339657	0.803477103	ppm1h	768291	protein phosphatase, Mg2+/Mn2+ dependent, 1H
ENSDARG00000053263	20.28120478	-0.307589663	0.17653586	-1.742363639	0.081444834	0.803862498	zgc:113372	569258	zgc:113372
ENSDARG00000007720	90.76987149	-0.234947582	0.134895822	-1.741696507	0.081561564	0.804361205	sub1b	436778	SUB1 homolog, transcriptional regulator b
ENSDARG00000098825	273.0406227	0.241517914	0.138722314	1.741017047	0.08168059	0.80488173	farsa	692329	phenylalanyl-tRNA synthetase, alpha subunit
ENSDARG00000098589	2996.724331	-0.152503641	0.087615503	-1.740601091	0.081753526	0.804947605	cyb5a	406409	cytochrome b5 type A (microsomal)
ENSDARG00000038863	55.9579838	-0.225297546	0.12950153	-1.739728829	0.081906645	0.805802213	bre	550474	brain and reproductive organ-expressed protein
ENSDARG00000043077	239.315105	0.253255182	0.145617309	1.739183227	0.082002539	0.80605896	nisch	553087	nischarin
ENSDARG00000077481	49.6083081	-0.320654192	0.184408473	-1.7388257	0.082065427	0.80605896	si:dkey-76k16.6	566817	si:dkey-76k16.6
ENSDARG00000003328	35.48158005	0.298124752	0.17162677	1.737052748	0.082377861	0.808472015	slf2	100320914	SMC5-SMC6 complex localization factor 2
ENSDARG00000036811	195.269881	-0.236235817	0.136036157	-1.73656638	0.082463738	0.808472015	ifrd2	445227	interferon-related developmental regulator 2
ENSDARG00000056059	35.74496593	-0.297805325	0.171554352	-1.735924048	0.082577265	0.808472015	rangap1b	568424	Ran GTPase activating protein 1b
ENSDARG00000075504	93.23420043	0.202615106	0.116718721	1.735926382	0.082576852	0.808472015	si:dkey-40c23.2	334026	si:dkey-40c23.2
ENSDARG00000062790	46.41584269	-0.309074798	0.178181387	-1.734607656	0.082810323	0.809008862	CU639469.1	NA	NA
ENSDARG00000098999	49.54268024	-0.249350452	0.143754651	-1.734555719	0.082819528	0.809008862	si:ch73-311h14.2	556846	si:ch73-311h14.2
ENSDARG00000103391	14.00021355	0.320503166	0.184782772	1.734486191	0.082831854	0.809008862	rab9b	100003363	RAB9B, member RAS oncogene family
ENSDARG00000020278	15.54935483	-0.322051774	0.185767115	-1.733631782	0.082983438	0.809838368	si:dkeyp-120h9.1	566469	si:dkeyp-120h9.1
ENSDARG00000008592	84.12713632	-0.227221899	0.13143024	-1.728840331	0.083837676	0.810035075	mtmr8	393365	myotubularin related protein 8
ENSDARG00000022768	10.49119341	-0.320361602	0.185262491	-1.729230779	0.0837678	0.810035075	gid8a	393685	GID complex subunit 8 homolog a (S. cerevisiae)
ENSDARG00000037503	476.9005101	-0.18550523	0.107136994	-1.731476902	0.083366741	0.810035075	thoc2	368417	THO complex 2
ENSDARG00000039393	378.3232457	0.318036955	0.183806896	1.730277597	0.08358069	0.810035075	si:ch211-240l19.5	561089	si:ch211-240l19.5
ENSDARG00000041828	12.25702692	0.274589088	0.158703914	1.730197332	0.083595025	0.810035075	si:dkeyp-28d2.4	NA	si:dkeyp-28d2.4
ENSDARG00000044812	118.8628507	0.208776983	0.120852021	1.727542346	0.084070307	0.810035075	ttc17	569538	tetratricopeptide repeat domain 17
ENSDARG00000052739	34.67319271	-0.315880802	0.182457437	-1.731257478	0.083405852	0.810035075	egf	403045	epidermal growth factor
ENSDARG00000054827	10.16541174	-0.321221883	0.185399695	-1.732591212	0.083168352	0.810035075	ssuh2.4	100038788	ssu-2 homolog, tandem duplicate 4
ENSDARG00000061472	89.12961172	0.240533092	0.139218114	1.727742787	0.084034349	0.810035075	gba2	559240	glucosidase, beta (bile acid) 2
ENSDARG00000062552	83.10439592	0.267748098	0.154924959	1.728243783	0.083944527	0.810035075	lpar6a	571773	lysophosphatidic acid receptor 6a
ENSDARG00000063297	31.57273288	0.284677827	0.1646911	1.728556224	0.08388855	0.810035075	abcb6a	564067	ATP-binding cassette, sub-family B (MDR/TAP), member 6a
ENSDARG00000068680	1015.755257	0.317858001	0.18378644	1.729496482	0.083720276	0.810035075	ctrl	447843	chymotrypsin-like
ENSDARG00000076950	18.26147814	-0.318474683	0.184280347	-1.728207526	0.083951025	0.810035075	kel	101882278	Kell blood group, metallo-endopeptidase
ENSDARG00000077912	47.07525813	-0.26784613	0.15490198	-1.729133031	0.083785289	0.810035075	bcorl1	792710	BCL6 corepressor-like 1
ENSDARG00000094712	91.30388552	0.300252807	0.173680533	1.728764889	0.083851182	0.810035075	si:dkeyp-20e4.9p	NA	NA
ENSDARG00000103371	44.90703117	-0.296513866	0.171306566	-1.730896089	0.083470299	0.810035075	si:dkey-190j3.6	NA	si:dkey-190j3.6
ENSDARG00000058731	17.28130244	0.280937837	0.162720746	1.726502878	0.084256982	0.811190437	slc2a6	560602	solute carrier family 2 (facilitated glucose transporter), member 6
ENSDARG00000006617	55.99908548	0.284215994	0.16470255	1.725632024	0.084413634	0.812055152	napga	541353	N-ethylmaleimide-sensitive factor attachment protein, gamma a
ENSDARG00000002917	91.03022965	0.31170483	0.180719951	1.724794793	0.084564461	0.812058492	gls2b	556445	glutaminase 2b (liver, mitochondrial)
ENSDARG00000032618	103.5294527	-0.233864113	0.135560006	-1.725170417	0.084496765	0.812058492	mgst1.1	449784	microsomal glutathione S-transferase 1.1
ENSDARG00000071347	66.16610232	-0.238463333	0.138278303	-1.724517349	0.08461449	0.812058492	aftphb	100004990	aftiphilin b
ENSDARG00000098932	22.99679319	0.298074227	0.172943533	1.723534974	0.084791826	0.813118144	gigyf1	568584	GRB10 interacting GYF protein 1
ENSDARG00000002731	1285.381746	0.203484992	0.118228014	1.721123322	0.085228448	0.81463244	sdc2	282667	syndecan 2
ENSDARG00000003127	930.3996071	-0.140628754	0.081732996	-1.720587282	0.085325743	0.81463244	zgc:123105	664766	zgc:123105
ENSDARG00000010862	390.5309137	-0.17642651	0.102460029	-1.72190572	0.085086599	0.81463244	amt	450000	aminomethyltransferase
ENSDARG00000055270	68.63451856	-0.232641278	0.135119838	-1.721740356	0.085116563	0.81463244	si:ch1073-358c10.1	503993	si:ch1073-358c10.1
ENSDARG00000077526	81.69313716	-0.224666525	0.130586472	-1.720442571	0.085352024	0.81463244	babam1	445296	BRISC and BRCA1 A complex member 1
ENSDARG00000104835	89.41224811	-0.262512685	0.152559229	-1.720726344	0.085300494	0.81463244	map3k4	325488	mitogen-activated protein kinase kinase kinase 4
ENSDARG00000008808	61.280306	-0.252870363	0.147205618	-1.717803746	0.085832418	0.816444889	eml2	569375	echinoderm microtubule associated protein like 2
ENSDARG00000038024	18.56114758	-0.301952021	0.175665148	-1.718906825	0.085631339	0.816444889	flr	797829	fleer
ENSDARG00000061301	226.3074535	-0.163205103	0.095098483	-1.71616937	0.086131047	0.816444889	gmpr2	678545	guanosine monophosphate reductase 2
ENSDARG00000062138	46.73783981	0.242497884	0.141293174	1.716274591	0.086111797	0.816444889	ranbp10	793293	RAN binding protein 10
ENSDARG00000063371	9.986686259	0.319749011	0.186073803	1.718398859	0.085723888	0.816444889	rasa3	100318936	RAS p21 protein activator 3
ENSDARG00000071551	163.457519	-0.183060147	0.106604347	-1.717192146	0.08594407	0.816444889	xrcc6	334488	X-ray repair complementing defective repair in Chinese hamster cells 6
ENSDARG00000075143	17.88742368	-0.319046085	0.185747157	-1.71763644	0.085862949	0.816444889	nanp	553795	N-acetylneuraminic acid phosphatase
ENSDARG00000077910	21.4828843	0.303991421	0.177142521	1.716083858	0.086146695	0.816444889	si:zfos-1897c11.1	NA	si:zfos-1897c11.1
ENSDARG00000079552	40.22120065	0.25518319	0.148675812	1.716373272	0.086093745	0.816444889	maml3	101886283	mastermind-like transcriptional coactivator 3
ENSDARG00000013582	59.57032894	-0.277321656	0.161668506	-1.715372173	0.086277014	0.81704265	csnk2a2b	556379	casein kinase 2, alpha prime polypeptide b
ENSDARG00000000935	15.4410745	0.310209193	0.180898026	1.714829061	0.086376572	0.81727665	unk	393205	unkempt family zinc finger
ENSDARG00000012506	40.20335194	-0.315980001	0.184455785	-1.71303926	0.086705317	0.81727665	rnpep	437014	arginyl aminopeptidase (aminopeptidase B)
ENSDARG00000019530	63.55540337	-0.260184482	0.151791732	-1.714088626	0.08651245	0.81727665	hdgfrp2	80965	hepatoma-derived growth factor-related protein 2
ENSDARG00000070427	12.56853347	-0.297657302	0.17368478	-1.713778846	0.08656935	0.81727665	s100v1	100144627	S100 calcium binding protein V1
ENSDARG00000071215	73.89034831	0.274972867	0.160488778	1.71334638	0.086648834	0.81727665	palm3	790940	paralemmin 3
ENSDARG00000102615	21.3398066	-0.311633925	0.181909135	-1.71312961	0.086688698	0.81727665	fra10ac1	449836	FRA10A associated CGG repeat 1
ENSDARG00000005482	118.8471813	0.229590347	0.134370425	1.708637496	0.087518119	0.8179578	rapgef2	557693	Rap guanine nucleotide exchange factor (GEF) 2
ENSDARG00000010610	30.87978759	-0.298782919	0.174603202	-1.711210991	0.087042171	0.8179578	sarm1	403143	sterile alpha and TIR motif containing 1
ENSDARG00000024416	53.12902032	-0.300008352	0.175482228	-1.709622428	0.087335716	0.8179578	twistnb	402856	TWIST neighbor
ENSDARG00000029848	105.4030234	0.315806414	0.184559562	1.711135474	0.087056107	0.8179578	zgc:161973	556635	zgc:161973
ENSDARG00000036500	57.55797084	-0.230908651	0.135138832	-1.70867727	0.087510747	0.8179578	fam122b	445072	family with sequence similarity 122B
ENSDARG00000040610	48.23614927	-0.294718445	0.172441196	-1.709095338	0.087433291	0.8179578	si:ch73-352p4.8	568699	si:ch73-352p4.8
ENSDARG00000069342	23.96633263	-0.292264294	0.171007609	-1.709071865	0.087437638	0.8179578	zgc:153115	768186	zgc:153115
ENSDARG00000076634	47.71275435	-0.26295155	0.153570298	-1.712255253	0.086849639	0.8179578	capn10	570311	calpain 10
ENSDARG00000097048	63.59215285	-0.262956772	0.153855514	-1.709115031	0.087429644	0.8179578	si:ch73-162j3.5	NA	si:ch73-162j3.5
ENSDARG00000098021	11.6557651	-0.318223712	0.186049931	-1.710421015	0.087188048	0.8179578	si:dkey-111k8.2	NA	si:dkey-111k8.2
ENSDARG00000100480	58.26067488	-0.304236883	0.177989031	-1.709301307	0.087395151	0.8179578	si:ch73-364h19.2	100537438	si:ch73-364h19.2
ENSDARG00000002196	107.4109188	0.30075614	0.176449373	1.704489707	0.088289637	0.818596849	bach1b	553688	BTB and CNC homology 1, basic leucine zipper transcription factor 1 b
ENSDARG00000035132	52.53228018	0.230504309	0.135134943	1.705734318	0.088057557	0.818596849	rgs3b	NA	regulator of G-protein signaling 3b
ENSDARG00000037855	50.99484024	-0.242363523	0.141913451	-1.707826288	0.08766858	0.818596849	taf11	436821	TAF11 RNA polymerase II, TATA box binding protein (TBP)-associated factor
ENSDARG00000045036	328.8274695	0.16970348	0.09949218	1.705696661	0.088064572	0.818596849	cdc42ep4b	100002938	CDC42 effector protein (Rho GTPase binding) 4b
ENSDARG00000054980	87.38102735	-0.219074759	0.128667309	-1.70264507	0.08863451	0.818596849	ebna1bp2	335049	EBNA1 binding protein 2
ENSDARG00000056026	23.65272067	-0.315877856	0.185209594	-1.705515623	0.088098301	0.818596849	tprg1	560596	tumor protein p63 regulated 1
ENSDARG00000060058	57.893957	0.263948409	0.15482681	1.704797824	0.088232137	0.818596849	cylda	556823	cylindromatosis (turban tumor syndrome), a
ENSDARG00000074546	47.91718617	-0.265249325	0.155795659	-1.702546317	0.088653004	0.818596849	si:ch211-213a13.11	NA	si:ch211-213a13.11
ENSDARG00000079762	25.8899638	-0.275152883	0.161426338	-1.704510466	0.088285763	0.818596849	si:dkey-253d23.4	555707	si:dkey-253d23.4
ENSDARG00000079881	70.32576688	-0.294122265	0.172471235	-1.705340981	0.088130849	0.818596849	tcaim	559258	T-cell activation inhibitor, mitochondrial
ENSDARG00000086418	24.38606764	0.316252338	0.185613461	1.703822213	0.088414307	0.818596849	LOC100002266	100002266	NACHT, LRR and PYD domains-containing protein 3-like
ENSDARG00000090872	51.13308082	-0.246901075	0.145023933	-1.702485033	0.088664482	0.818596849	si:dkey-276j7.1	561769	si:dkey-276j7.1
ENSDARG00000093006	15.06715363	-0.304182314	0.178537591	-1.703743807	0.08842896	0.818596849	zgc:154040	767688	zgc:154040
ENSDARG00000094935	16.27593774	-0.312203099	0.183051464	-1.705548222	0.088092227	0.818596849	si:dkey-58f10.11	100003654	si:dkey-58f10.11
ENSDARG00000095427	54.18395624	-0.31464698	0.184733206	-1.703250788	0.088521146	0.818596849	si:ch211-152p11.8	NA	si:ch211-152p11.8
ENSDARG00000104119	27.18246614	-0.306705065	0.179702076	-1.706741908	0.087870034	0.818596849	kalrna	100148988	kalirin, RhoGEF kinase a
ENSDARG00000007323	223.2420171	-0.149221182	0.087682212	-1.701840979	0.088785182	0.819080778	chmp4bb	406766	charged multivesicular body protein 4Bb
ENSDARG00000095252	14.01221727	0.316507882	0.186018482	1.701486207	0.088851726	0.819080778	si:dkey-40h20.1	NA	si:dkey-40h20.1
ENSDARG00000079716	122.5759634	0.209994784	0.123510261	1.700221362	0.089089296	0.819740759	sin3aa	563090	SIN3 transcription regulator family member Aa
ENSDARG00000095751	14212.58066	0.251422708	0.147893305	1.700027656	0.089125724	0.819740759	zgc:77778	406484	zgc:77778
ENSDARG00000100206	82.92592359	-0.203225189	0.119503438	-1.700580268	0.089021832	0.819740759	klhdc4	569887	kelch domain containing 4
ENSDARG00000007127	101.3278059	0.309223818	0.182055439	1.69851458	0.089410683	0.819923515	acat2	30643	acetyl-CoA acetyltransferase 2
ENSDARG00000021288	25.5096217	0.279105014	0.164272331	1.699038498	0.08931193	0.819923515	mier3b	567247	mesoderm induction early response 1, family member 3 b
ENSDARG00000022810	29.77403883	-0.296583493	0.174767515	-1.69701728	0.089693394	0.819923515	fzr1b	100148604	fizzy/cell division cycle 20 related 1b
ENSDARG00000030478	58.90903977	-0.277852735	0.163830209	-1.695979863	0.089889694	0.819923515	zgc:66484	327557	zgc:66484
ENSDARG00000039310	183.9451646	-0.212425135	0.125236392	-1.696193346	0.08984927	0.819923515	parla	541485	presenilin associated, rhomboid-like a
ENSDARG00000057141	14.14077561	-0.312833652	0.184465236	-1.695894898	0.089905786	0.819923515	zgc:110045	664755	zgc:110045
ENSDARG00000062532	227.2244616	0.190577019	0.112167988	1.699032163	0.089313124	0.819923515	fam21c	567272	family with sequence similarity 21, member C
ENSDARG00000074184	19.7837199	-0.294515857	0.173551662	-1.696992432	0.089698091	0.819923515	arhgap32b	569434	Rho GTPase activating protein 32b
ENSDARG00000088274	17.90367276	-0.309502109	0.182298101	-1.697780219	0.089549251	0.819923515	si:ch211-181d7.1	NA	si:ch211-181d7.1
ENSDARG00000089302	87.23670827	-0.248310613	0.146416264	-1.695922341	0.089900588	0.819923515	hnrnpa0a	323529	heterogeneous nuclear ribonucleoprotein A0a
ENSDARG00000100143	111.279423	0.240534951	0.141855545	1.69563305	0.089955395	0.819923515	lrp6	NA	low density lipoprotein receptor-related protein 6
ENSDARG00000103403	549.7241622	0.142328379	0.083844989	1.697518007	0.08959877	0.819923515	sar1b	554177	secretion associated, Ras related GTPase 1B
ENSDARG00000008255	234.3131616	0.205590198	0.121273841	1.695255923	0.090026882	0.819959986	cnot6a	324048	CCR4-NOT transcription complex, subunit 6a
ENSDARG00000039335	20.52435316	-0.306864533	0.18111726	-1.694286524	0.09021085	0.821020096	st6gal2a	403116	ST6 beta-galactosamide alpha-2,6-sialyltranferase 2a
ENSDARG00000016704	255.0679513	-0.174380727	0.103073458	-1.691810199	0.090682168	0.82368509	pbld	100000319	phenazine biosynthesis like protein domain containing
ENSDARG00000055163	10.6903149	-0.249522509	0.147464277	-1.692087831	0.090629228	0.82368509	epoa	100004455	erythropoietin a
ENSDARG00000060494	308.0414446	0.167343426	0.098921456	1.691679761	0.090707049	0.82368509	eprs	562037	glutamyl-prolyl-tRNA synthetase
ENSDARG00000104758	19.99520362	-0.286111918	0.169180959	-1.691159095	0.090806421	0.823971633	zgc:194981	561073	zgc:194981
ENSDARG00000012271	21.36830764	0.287513992	0.170153858	1.689729493	0.091079718	0.824024055	tmem206	393429	transmembrane protein 206
ENSDARG00000012640	499.8226664	0.240478401	0.142268368	1.690315313	0.090967647	0.824024055	cideb	553467	cell death-inducing DFFA-like effector b
ENSDARG00000013312	36.12505443	-0.313322163	0.18608065	-1.68379766	0.09222078	0.824024055	cadps2	NA	Ca++-dependent secretion activator 2
ENSDARG00000013881	627.0545933	-0.234284856	0.139271087	-1.682221779	0.092525842	0.824024055	pi4k2b	564750	phosphatidylinositol 4-kinase type 2 beta
ENSDARG00000018846	663.423818	0.271132403	0.161000437	1.684047623	0.092172466	0.824024055	dgat2	565316	diacylglycerol O-acyltransferase 2
ENSDARG00000026035	143.1599812	-0.228339977	0.135280891	-1.687895279	0.091431333	0.824024055	ube2b	437020	ubiquitin-conjugating enzyme E2B (RAD6 homolog)
ENSDARG00000031293	23.85641102	-0.306253097	0.182022153	-1.682504527	0.092471048	0.824024055	dnajc9	436706	DnaJ (Hsp40) homolog, subfamily C, member 9
ENSDARG00000032103	66.99174581	-0.288752849	0.171692365	-1.681803664	0.092606918	0.824024055	mapk6	565830	mitogen-activated protein kinase 6
ENSDARG00000032769	97.69363651	0.207523663	0.122848677	1.689262497	0.091169137	0.824024055	slc38a9	562137	solute carrier family 38, member 9
ENSDARG00000033871	152.7991111	0.301110711	0.178256071	1.689203121	0.091180511	0.824024055	derl3	393877	derlin 3
ENSDARG00000037099	83.23543251	0.295359046	0.175640027	1.68161581	0.092643363	0.824024055	irs2a	393285	insulin receptor substrate 2a
ENSDARG00000040433	4089.02374	-0.238038844	0.141505595	-1.682186798	0.092532623	0.824024055	cyp2k22	393204	cytochrome P450, family 2, subfamily K, polypeptide 22
ENSDARG00000043511	1085.658995	0.156583969	0.09288107	1.685854494	0.091823829	0.824024055	prdx6	393778	peroxiredoxin 6
ENSDARG00000058574	62.75652119	-0.256737165	0.152401208	-1.684613716	0.092063123	0.824024055	abcg2c	569858	ATP-binding cassette, sub-family G (WHITE), member 2c
ENSDARG00000061789	107.1529586	0.22122518	0.131319332	1.684635282	0.09205896	0.824024055	gnl1	568505	guanine nucleotide binding protein-like 1
ENSDARG00000070454	250.793465	0.199579309	0.118286037	1.687260087	0.091553352	0.824024055	pla2g12a	402802	phospholipase A2, group XIIA
ENSDARG00000073753	80.35782542	0.312735444	0.185694525	1.684139279	0.092154755	0.824024055	tacc1	NA	transforming, acidic coiled-coil containing protein 1
ENSDARG00000074848	65.32709171	0.239808006	0.142276049	1.685512131	0.091889806	0.824024055	smim7	100093704	small integral membrane protein 7
ENSDARG00000074903	78.9249927	0.279812916	0.165504504	1.690666471	0.090900521	0.824024055	itcha	100331274	itchy E3 ubiquitin protein ligase a
ENSDARG00000076381	163.5161033	0.284076995	0.168440984	1.686507569	0.091698078	0.824024055	slc25a1b	795332	slc25a1 solute carrier family 25 (mitochondrial carrier
ENSDARG00000078992	137.2352008	-0.244409806	0.145006636	-1.685507734	0.091890654	0.824024055	wnk1a	100318736	WNK lysine deficient protein kinase 1a
ENSDARG00000086626	56.07424061	-0.255825419	0.152012739	-1.682920925	0.0923904	0.824024055	im:7147486	100537446	im:7147486
ENSDARG00000088820	21.39405478	-0.295659039	0.175150155	-1.688031839	0.091405117	0.824024055	LOC100534814	100534814	zinc finger protein 501-like
ENSDARG00000096533	6038.332764	-0.179926297	0.10699123	-1.68169202	0.092628576	0.824024055	rltgr	100499491	RAMP-like triterpene glycoside receptor
ENSDARG00000097373	16.30036726	-0.294738224	0.174923366	-1.684956278	0.091997007	0.824024055	ftr90	NA	finTRIM family, member 90
ENSDARG00000098286	30.03721302	0.298136083	0.177231292	1.68218648	0.092532685	0.824024055	LOC571446	571446	zinc transporter ZIP9-B-like
ENSDARG00000100559	46.88376617	0.259831479	0.153942058	1.687852445	0.091439557	0.824024055	tor2a	559805	torsin family 2, member A
ENSDARG00000003920	377.6017588	-0.207067463	0.123292983	-1.679474838	0.093059539	0.824707072	setb	321714	SET translocation (myeloid leukemia-associated) B
ENSDARG00000009753	132.2812883	-0.189439275	0.112772409	-1.67983709	0.092989017	0.824707072	sf3b6	415157	splicing factor 3b, subunit 6
ENSDARG00000042025	26.34655279	-0.270455047	0.161002441	-1.679819546	0.092992431	0.824707072	si:dkeyp-118h3.6	553393	si:dkeyp-118h3.6
ENSDARG00000043304	105.4716908	-0.29739934	0.177066697	-1.67958936	0.093037239	0.824707072	nop2	321130	NOP2 nucleolar protein homolog (yeast)
ENSDARG00000058454	104.5238055	-0.26115494	0.155374511	-1.680809405	0.092799941	0.824707072	dynll1	406297	dynein, light chain, LC8-type 1
ENSDARG00000024874	105.0900361	-0.299292309	0.178323917	-1.678363251	0.093276207	0.825423101	dock4b	654774	dedicator of cytokinesis 4b
ENSDARG00000086283	164.9280269	0.258427857	0.153957633	1.678564759	0.0932369	0.825423101	cnsta	569425	consortin, connexin sorting protein a
ENSDARG00000056477	39.31826888	-0.308453583	0.183848495	-1.677759631	0.093394033	0.825703423	ccdc125	565477	coiled-coil domain containing 125
ENSDARG00000099256	308.3135729	0.197870879	0.117955474	1.677504844	0.093443803	0.825703423	pum1	394176	pumilio RNA-binding family member 1
ENSDARG00000077492	39.96177414	-0.309612332	0.184660474	-1.676657299	0.093609515	0.826566577	atp8a2	100330943	ATPase, aminophospholipid transporter, class I, type 8A, member 2
ENSDARG00000022280	380.0257537	-0.256037241	0.152789706	-1.675749289	0.093787311	0.82673519	brd2a	30445	bromodomain containing 2a
ENSDARG00000062101	26.19007456	0.297190772	0.177375612	1.675488358	0.093838453	0.82673519	iffo2a	100150502	intermediate filament family orphan 2a
ENSDARG00000078593	48.63227517	0.24972289	0.14907312	1.675170483	0.093900787	0.82673519	vwa8	561317	von Willebrand factor A domain containing 8
ENSDARG00000103052	77.68844826	0.221425916	0.132128388	1.675839083	0.093769716	0.82673519	pcyox1	550289	prenylcysteine oxidase 1
ENSDARG00000005606	45.65591331	0.237490401	0.141944487	1.673121691	0.094303342	0.827041712	paxip1	449658	PAX interacting (with transcription-activation domain) protein 1
ENSDARG00000016763	41.81417527	-0.267147098	0.159664842	-1.673174228	0.094293002	0.827041712	znf292a	100002269	zinc finger protein 292a
ENSDARG00000035187	18.36427805	0.298920076	0.178682159	1.672915065	0.094344018	0.827041712	abl1	100000720	c-abl oncogene 1, non-receptor tyrosine kinase
ENSDARG00000098415	36.62823567	-0.311174836	0.185861701	-1.674227853	0.094085828	0.827041712	si:dkey-74k8.8p	NA	NA
ENSDARG00000098544	54.68172792	0.273148187	0.163254816	1.673140153	0.094299709	0.827041712	ncdn	571005	neurochondrin
ENSDARG00000099527	29.74042242	-0.273600155	0.163421947	-1.674194684	0.094092344	0.827041712	nkiras1	100002175	NFKB inhibitor interacting Ras-like 1
ENSDARG00000002013	102.0843981	0.234518176	0.141040492	1.662771966	0.09635809	0.827044831	grb10a	446167	growth factor receptor-bound protein 10a
ENSDARG00000003570	1728.294129	0.29874008	0.179737523	1.662090783	0.096494573	0.827044831	hsp90b1	386590	heat shock protein 90, beta (grp94), member 1
ENSDARG00000004925	24.32341207	-0.295224738	0.177724154	-1.661140204	0.096685292	0.827044831	immp2l	445299	inner mitochondrial membrane peptidase subunit 2
ENSDARG00000006225	132.7137958	-0.193323297	0.116062033	-1.665689383	0.095775298	0.827044831	ddx39aa	325550	DEAD (Asp-Glu-Ala-Asp) box polypeptide 39Aa
ENSDARG00000010085	60.20942362	-0.278273452	0.166383963	-1.672477604	0.094430181	0.827044831	p4ha2	373132	procollagen-proline, 2-oxoglutarate 4-dioxygenase (proline 4-hydroxylase), alpha polypeptide 2
ENSDARG00000011000	134.1276215	-0.178725772	0.107262176	-1.666251597	0.095663313	0.827044831	gtf2a1	323974	general transcription factor IIA, 1
ENSDARG00000014676	191.2269602	0.227358284	0.136010312	1.671625346	0.094598224	0.827044831	bckdhb	NA	branched chain keto acid dehydrogenase E1, beta polypeptide
ENSDARG00000016447	174.2985662	-0.177036451	0.106450407	-1.663088528	0.096294716	0.827044831	ythdf1	327606	YTH N(6)-methyladenosine RNA binding protein 1
ENSDARG00000017366	44.01901459	0.251706468	0.151494488	1.661489277	0.096615221	0.827044831	prdm4	100000537	PR domain containing 4
ENSDARG00000020618	236.5679245	-0.16448825	0.098726104	-1.666106975	0.09569211	0.827044831	zgc:112056	550355	zgc:112056
ENSDARG00000027222	125.2775555	0.303876063	0.181771535	1.671747242	0.094574174	0.827044831	adgrg1	324948	adhesion G protein-coupled receptor G1
ENSDARG00000030022	69.06436723	0.212708139	0.127913927	1.662900552	0.096332344	0.827044831	nup188	559225	nucleoporin 188
ENSDARG00000031214	351.2174548	0.132217619	0.079604404	1.660933481	0.096726807	0.827044831	arcn1b	399661	archain 1b
ENSDARG00000038429	115.4157126	0.290922423	0.1741737	1.670300524	0.09485992	0.827044831	csrnp1b	322795	cysteine-serine-rich nuclear protein 1b
ENSDARG00000043394	283.4095401	-0.295811448	0.177343801	-1.66801121	0.095313501	0.827044831	si:dkey-71h2.2	572485	si:dkey-71h2.2
ENSDARG00000044573	549.9402491	-0.129969267	0.078080385	-1.6645572	0.09600113	0.827044831	cdc42	336839	cell division cycle 42
ENSDARG00000045444	216.1671248	-0.212297261	0.127665171	-1.662922309	0.096327988	0.827044831	fzd8a	58073	frizzled class receptor 8a
ENSDARG00000056619	56.93269852	0.23704863	0.142607439	1.662245898	0.096463481	0.827044831	arhgap42a	566275	Rho GTPase activating protein 42a
ENSDARG00000057021	55.00591634	-0.237159812	0.142120915	-1.668718588	0.095173164	0.827044831	vps36	335810	vacuolar protein sorting 36 homolog (S. cerevisiae)
ENSDARG00000058371	234.3520256	0.210300292	0.126389805	1.663902335	0.096131948	0.827044831	krt5	797351	keratin 5
ENSDARG00000061052	129.8681927	0.196890888	0.118107262	1.6670515	0.095504165	0.827044831	nipblb	794108	nipped-B homolog b (Drosophila)
ENSDARG00000062568	139.1436007	0.232442406	0.139727175	1.663544726	0.096203446	0.827044831	mrpl2	571648	mitochondrial ribosomal protein L2
ENSDARG00000062904	37.67567158	-0.274581326	0.164722751	-1.666930187	0.095528287	0.827044831	idua	567720	iduronidase, alpha-L-
ENSDARG00000063646	13.40556409	-0.305132936	0.183436842	-1.663422318	0.096227929	0.827044831	lnpa	326761	limb and neural patterns a
ENSDARG00000070735	18.04334784	0.298372023	0.17957303	1.661563676	0.096600292	0.827044831	rnd2	751645	Rho family GTPase 2
ENSDARG00000076721	31.28713088	-0.267208458	0.160699545	-1.662782911	0.096355899	0.827044831	zgc:171686	555931	zgc:171686
ENSDARG00000078066	17.21264781	0.303581779	0.181650619	1.671239996	0.094674283	0.827044831	elk1	567895	ELK1, member of ETS oncogene family
ENSDARG00000078773	28.45558267	-0.291086129	0.175222978	-1.661232635	0.096666734	0.827044831	tmem70	100002535	transmembrane protein 70
ENSDARG00000079055	26.42905986	-0.280841215	0.168250675	-1.669183293	0.09508106	0.827044831	si:dkey-85a20.4	566303	si:dkey-85a20.4
ENSDARG00000090634	26.73347763	0.290113428	0.173760816	1.66961364	0.09499583	0.827044831	si:dkey-226k3.4	387006	si:dkey-226k3.4
ENSDARG00000095821	12.36733101	0.305504589	0.183612098	1.663858716	0.096140667	0.827044831	si:dkey-122a22.2	568911	si:dkey-122a22.2
ENSDARG00000100654	25.29956658	0.293537479	0.176318067	1.664817927	0.095949086	0.827044831	si:dkey-207m2.4	NA	si:dkey-207m2.4
ENSDARG00000101323	224.1131509	-0.209941961	0.126333745	-1.661804305	0.096552019	0.827044831	trnau1apa	553636	tRNA selenocysteine 1 associated protein 1a
ENSDARG00000102744	493.7706012	-0.191359954	0.114730206	-1.667912582	0.095333082	0.827044831	mgst3a	406736	microsomal glutathione S-transferase 3a
ENSDARG00000102977	543.3612786	0.176763504	0.106222743	1.664083399	0.096095764	0.827044831	cant1b	445201	calcium activated nucleotidase 1b
ENSDARG00000078600	230.3884767	0.240683086	0.14497836	1.66013111	0.09688808	0.827841187	ldlrad3	570705	low density lipoprotein receptor class A domain containing 3
ENSDARG00000010831	75.17662556	-0.232550958	0.140474382	-1.655468809	0.097829438	0.831669743	churc1	492508	churchill domain containing 1
ENSDARG00000026655	171.919227	-0.186962371	0.112889329	-1.656156288	0.097690173	0.831669743	tspo	450011	translocator protein
ENSDARG00000031496	77.15690814	-0.243101089	0.147397432	-1.64928985	0.099088268	0.831669743	ap1ar	100332265	adaptor-related protein complex 1 associated regulatory protein
ENSDARG00000033604	122.9162096	0.243586155	0.147442116	1.652079898	0.098518264	0.831669743	lrpap1	333939	low density lipoprotein receptor-related protein associated protein 1
ENSDARG00000035573	37.56340162	-0.26292628	0.159305086	-1.650457538	0.098849391	0.831669743	zgc:86811	415208	zgc:86811
ENSDARG00000038866	105.6425777	0.181068498	0.109585013	1.652310779	0.098471213	0.831669743	trappc8	570167	trafficking protein particle complex 8
ENSDARG00000044016	196.2604006	0.165139839	0.099966216	1.651956493	0.09854342	0.831669743	myo6a	445473	myosin VIa
ENSDARG00000056396	101.9097787	0.295616552	0.179187689	1.649759272	0.098992182	0.831669743	dusp22a	436787	dual specificity phosphatase 22a
ENSDARG00000057248	99.78482313	-0.257255926	0.155772841	-1.651481249	0.098640347	0.831669743	sclt1	561057	sodium channel and clathrin linker 1
ENSDARG00000058000	147.917306	0.190041527	0.115160095	1.650237675	0.098894334	0.831669743	cep350	100004437	centrosomal protein 350
ENSDARG00000058230	267.0033536	-0.230727663	0.139333999	-1.655932251	0.097735539	0.831669743	rps6kb1b	406349	ribosomal protein S6 kinase b, polypeptide 1b
ENSDARG00000059600	19.08815545	0.305103323	0.18453807	1.653335395	0.098262623	0.831669743	rabep1	568064	rabaptin, RAB GTPase binding effector protein 1
ENSDARG00000062664	65.83566472	0.254283386	0.154144003	1.649648254	0.0990149	0.831669743	oxnad1	558500	oxidoreductase NAD-binding domain containing 1
ENSDARG00000071007	71.25635605	0.240009216	0.145534655	1.649155083	0.099115867	0.831669743	pcgf5a	562327	polycomb group ring finger 5a
ENSDARG00000074341	33.22045993	-0.306997086	0.186030313	-1.650253017	0.098891197	0.831669743	hykk.2	559560	hydroxylysine kinase, tandem duplicate 2
ENSDARG00000075323	68.62046992	-0.221808506	0.134366053	-1.650777862	0.098783942	0.831669743	srfbp1	406321	serum response factor binding protein 1
ENSDARG00000086523	185.6318523	-0.225030507	0.136131573	-1.653036852	0.098323364	0.831669743	erlin2	100151163	ER lipid raft associated 2
ENSDARG00000087657	960.7480591	-0.306629734	0.185108137	-1.656489762	0.097622677	0.831669743	fasn	559001	fatty acid synthase
ENSDARG00000097503	633.54926	-0.140615704	0.085074467	-1.652854361	0.098360507	0.831669743	si:ch73-288o11.5	793902	si:ch73-288o11.5
ENSDARG00000098204	109.9461803	-0.300664863	0.181831943	-1.653531598	0.098222721	0.831669743	CU984600.2	NA	NA
ENSDARG00000101008	40.40672972	0.26857791	0.162750772	1.650240463	0.098893764	0.831669743	soul4	558832	heme-binding protein soul4
ENSDARG00000101160	22.62714587	-0.204898538	0.124146521	-1.650457347	0.09884943	0.831669743	apoa4a	550608	apolipoprotein A-IV a
ENSDARG00000102887	101.4419961	0.206049883	0.124328483	1.657302317	0.097458369	0.831669743	abhd4	550276	abhydrolase domain containing 4
ENSDARG00000103551	73.62630019	-0.259099617	0.15709924	-1.649273528	0.09909161	0.831669743	rnf213b	563001	ring finger protein 213b
ENSDARG00000103848	53.81468599	-0.27621716	0.167378395	-1.650255758	0.098890637	0.831669743	apba1a	100003938	amyloid beta (A4) precursor protein-binding, family A, member 1a
ENSDARG00000104968	48.27385293	0.302545252	0.183422762	1.649442242	0.099057067	0.831669743	si:ch211-227e10.1	NA	si:ch211-227e10.1
ENSDARG00000079931	45.18025086	0.246359665	0.149465631	1.648269654	0.099297349	0.832617522	snx19b	568980	sorting nexin 19b
ENSDARG00000001754	75.19022809	-0.296440551	0.180083869	-1.64612496	0.099738035	0.833704503	noc2l	58013	NOC2-like nucleolar associated transcriptional repressor
ENSDARG00000004261	541.4528611	0.151033637	0.092501637	1.632767182	0.102517972	0.833704503	tmed9	613145	transmembrane p24 trafficking protein 9
ENSDARG00000006031	411.1269289	0.273551168	0.166253109	1.645389785	0.099889455	0.833704503	abat	378968	4-aminobutyrate aminotransferase
ENSDARG00000008239	27.4589436	-0.264281993	0.161199572	-1.639470814	0.101115244	0.833704503	mocs3	393095	molybdenum cofactor synthesis 3
ENSDARG00000009524	128.9504504	0.244625188	0.149884518	1.632091101	0.102660296	0.833704503	rnf150a	792211	ring finger protein 150a
ENSDARG00000009830	11004.37773	0.155465348	0.094849755	1.639069572	0.101198771	0.833704503	hdlbpa	794178	high density lipoprotein binding protein a
ENSDARG00000010945	16.56166254	0.3049131	0.185719126	1.641796981	0.100632085	0.833704503	rapgef6	NA	Rap guanine nucleotide exchange factor (GEF) 6
ENSDARG00000011648	46.77282971	-0.285079137	0.173118584	-1.646727526	0.099614064	0.833704503	snrpd1	192331	small nuclear ribonucleoprotein D1 polypeptide
ENSDARG00000012025	65.68732226	0.222581604	0.136157448	1.634736896	0.102104214	0.833704503	hs6st2	378450	heparan sulfate 6-O-sulfotransferase 2
ENSDARG00000013004	53.08735373	-0.278386577	0.170035926	-1.637222104	0.10158407	0.833704503	tdg.1	553789	thymine DNA glycosylase, tandem duplicate 1
ENSDARG00000015662	9661.880167	0.228045518	0.13955442	1.634097422	0.102238396	0.833704503	pla2g12b	406739	phospholipase A2, group XIIB
ENSDARG00000015851	329.952241	-0.202076292	0.123106921	-1.64146979	0.100699933	0.833704503	pnn	407733	pinin, desmosome associated protein
ENSDARG00000017314	4148.738773	0.298234628	0.182128215	1.637498217	0.101526411	0.833704503	zgc:92041	445282	zgc:92041
ENSDARG00000018399	51.18008877	0.257381556	0.157638624	1.632731555	0.102525468	0.833704503	rps6kb1a	562242	ribosomal protein S6 kinase b, polypeptide 1a
ENSDARG00000021439	672.4674328	-0.28477756	0.173864645	-1.637926785	0.101436968	0.833704503	ncoa4	394104	nuclear receptor coactivator 4
ENSDARG00000022652	72.10277282	-0.223535134	0.135897791	-1.644876876	0.099995205	0.833704503	psmf1	436820	proteasome inhibitor subunit 1
ENSDARG00000025011	87.97189648	-0.194669266	0.119319911	-1.631490209	0.102786924	0.833704503	synj1	337236	synaptojanin 1
ENSDARG00000025226	11.74253531	-0.302749292	0.185567363	-1.631479194	0.102789246	0.833704503	znf668	797423	zinc finger protein 668
ENSDARG00000025404	106.7518349	0.195229117	0.118878538	1.642257048	0.100536744	0.833704503	ube2g2	550464	ubiquitin-conjugating enzyme E2G 2 (UBC7 homolog, yeast)
ENSDARG00000030408	3061.913465	-0.12846165	0.078276687	-1.641122724	0.100771942	0.833704503	rps26l	393715	ribosomal protein S26, like
ENSDARG00000035682	32.87910251	0.279606436	0.170886641	1.63621003	0.101795638	0.833704503	ltbp3	562912	latent transforming growth factor beta binding protein 3
ENSDARG00000036175	68.2764191	0.270075993	0.165539208	1.631492603	0.102786419	0.833704503	pcdh1b	572016	protocadherin 1b
ENSDARG00000037476	88.10710979	-0.299856738	0.182318288	-1.644688209	0.100034126	0.833704503	sorbs3	541478	sorbin and SH3 domain containing 3
ENSDARG00000041237	15.53788769	0.289233448	0.176888973	1.635112938	0.102025374	0.833704503	med18	393306	mediator of RNA polymerase II transcription, subunit 18 homolog (yeast)
ENSDARG00000041575	53.22430188	0.229825161	0.140000926	1.641597435	0.10067346	0.833704503	trmt10c	492460	tRNA methyltransferase 10C, mitochondrial RNase P subunit
ENSDARG00000042094	375.4584082	0.214952638	0.131180216	1.638605603	0.101295425	0.833704503	eef2a.1	792182	eukaryotic translation elongation factor 2a, tandem duplicate 1
ENSDARG00000043554	52.47575383	0.225426968	0.137390354	1.640777254	0.100843662	0.833704503	mrpl40	447873	mitochondrial ribosomal protein L40
ENSDARG00000044179	244.4610653	-0.214953658	0.131589737	-1.63351385	0.10236097	0.833704503	rbms2a	378458	RNA binding motif, single stranded interacting protein 2a
ENSDARG00000045273	31.6294153	0.289300604	0.177067978	1.63383921	0.102292617	0.833704503	tmem204	751647	transmembrane protein 204
ENSDARG00000052368	55.63663666	0.228344192	0.139176536	1.640680243	0.100863808	0.833704503	cltb	100329879	clathrin, light chain B
ENSDARG00000056932	86.45945788	0.184824603	0.113055701	1.634810114	0.10208886	0.833704503	tfip11	436994	tuftelin interacting protein 11
ENSDARG00000057879	9.773431902	-0.303807778	0.185987145	-1.633488048	0.102366392	0.833704503	p3h3	553311	prolyl 3-hydroxylase 3
ENSDARG00000057997	214.5634441	0.159729901	0.097848694	1.632417302	0.102591607	0.833704503	tmf1	445128	TATA element modulatory factor 1
ENSDARG00000058115	357.6360616	-0.127910539	0.078040983	-1.639017524	0.10120961	0.833704503	fgfr2	352940	fibroblast growth factor receptor 2
ENSDARG00000058160	15.46302654	0.259273116	0.158214197	1.638747474	0.101265863	0.833704503	tnfaip2b	569366	tumor necrosis factor, alpha-induced protein 2b
ENSDARG00000060207	47.30167446	0.279541672	0.171119088	1.63360894	0.10234099	0.833704503	traf7	563746	TNF receptor-associated factor 7
ENSDARG00000060306	148.0092719	-0.176302198	0.107521354	-1.639694738	0.101068654	0.833704503	tfcp2	100001906	transcription factor CP2
ENSDARG00000074626	39.30965728	0.290497852	0.177076941	1.640517681	0.100897575	0.833704503	pidd1	571033	p53-induced death domain protein 1
ENSDARG00000076526	79.94466871	-0.273452052	0.166350031	-1.643835294	0.100210229	0.833704503	gar1	393950	GAR1 homolog, ribonucleoprotein
ENSDARG00000078725	136.8241637	-0.193215572	0.118414967	-1.63168201	0.102746492	0.833704503	nos1apa	NA	nitric oxide synthase 1 (neuronal) adaptor protein a
ENSDARG00000093774	6569.594472	-0.214304195	0.130614355	-1.640739985	0.100851401	0.833704503	rbp2b	432384	retinol binding protein 2b, cellular
ENSDARG00000096857	79.47160412	0.205491566	0.12582236	1.633187988	0.102429466	0.833704503	si:ch73-126m5.4	NA	si:ch73-126m5.4
ENSDARG00000097238	157.0937911	-0.258485586	0.15793651	-1.636642383	0.101705214	0.833704503	ba1l	504174	ba1 globin, like
ENSDARG00000100716	27.44882871	-0.267529298	0.162604995	-1.645271089	0.099913919	0.833704503	si:dkey-285b23.4	NA	si:dkey-285b23.4
ENSDARG00000100952	15733.5036	0.162284767	0.09942108	1.632297362	0.102616859	0.833704503	wu:fj16a03	335475	wu:fj16a03
ENSDARG00000101749	432.4957658	-0.258080549	0.157503703	-1.638568135	0.101303233	0.833704503	zgc:92161	447817	zgc:92161
ENSDARG00000102056	134.4016215	0.193809572	0.11789535	1.643911926	0.100194396	0.833704503	si:dkeyp-94b4.1	562786	si:dkeyp-94b4.1
ENSDARG00000103849	17.36227387	-0.300463938	0.183681432	-1.635788301	0.101883901	0.833704503	mdh1ab	335715	malate dehydrogenase 1Ab, NAD (soluble)
ENSDARG00000104672	173.5742715	-0.282491007	0.1725109	-1.637525554	0.101520704	0.833704503	CABZ01074397.1	NA	NA
ENSDARG00000005789	516.9525895	-0.210177092	0.129282045	-1.62572531	0.104008103	0.837436311	enpp1	562399	ectonucleotide pyrophosphatase/phosphodiesterase 1
ENSDARG00000020311	70.64503725	-0.290494872	0.178518791	-1.627250946	0.103683811	0.837436311	cnih1	406282	cornichon family AMPA receptor auxiliary protein 1
ENSDARG00000022399	56.8322239	-0.259552713	0.15988513	-1.623369934	0.104510348	0.837436311	ntmt1	405834	N-terminal Xaa-Pro-Lys N-methyltransferase 1
ENSDARG00000024160	1184.854841	0.181098546	0.111581638	1.623013872	0.104586439	0.837436311	hao1	402827	hydroxyacid oxidase (glycolate oxidase) 1
ENSDARG00000037421	194.1454362	0.301863375	0.18569949	1.625547679	0.104045913	0.837436311	egr1	30498	early growth response 1
ENSDARG00000038027	54.78049597	-0.233503107	0.143858694	-1.623142136	0.104559024	0.837436311	nol12	393260	nucleolar protein 12
ENSDARG00000042722	36.1277466	0.293098856	0.180532644	1.623522759	0.104477702	0.837436311	blnk	405764	B-cell linker
ENSDARG00000042732	52.66118495	0.251690048	0.154985986	1.623953584	0.104385715	0.837436311	tmem189	450031	transmembrane protein 189
ENSDARG00000054400	200.0477423	-0.210750824	0.129464683	-1.627863445	0.103553844	0.837436311	si:ch211-198n5.11	100004018	si:ch211-198n5.11
ENSDARG00000058571	13.94301031	0.3026772	0.186068338	1.626699109	0.103801018	0.837436311	pdp2	58149	putative pyruvate dehydrogenase phosphatase isoenzyme 2
ENSDARG00000063233	35.3067498	-0.299697089	0.183997183	-1.628813464	0.103352514	0.837436311	im:6907928	NA	im:6907928
ENSDARG00000071692	15.5131394	0.289736149	0.177924402	1.628422779	0.103435271	0.837436311	prex2	557288	phosphatidylinositol-3,4,5-trisphosphate-dependent Rac exchange factor 2
ENSDARG00000074858	177.5468263	-0.231680954	0.142405135	-1.626914328	0.103755294	0.837436311	stard7	564572	StAR-related lipid transfer (START) domain containing 7
ENSDARG00000075707	30.89184609	0.301636207	0.185442921	1.626571702	0.103828093	0.837436311	wu:fb77a09	322921	wu:fb77a09
ENSDARG00000077239	10.14083476	-0.301820766	0.185858808	-1.623925004	0.104391815	0.837436311	si:ch211-165i18.2	100149646	si:ch211-165i18.2
ENSDARG00000087832	13.88556289	0.274880699	0.169275492	1.623865892	0.104404433	0.837436311	bcl3	565656	B-cell CLL/lymphoma 3
ENSDARG00000092976	534.4288945	-0.1982896	0.122087448	-1.624160415	0.104341577	0.837436311	si:ch211-127i16.2	558050	si:ch211-127i16.2
ENSDARG00000094350	15.03541373	-0.301824243	0.185987481	-1.622820205	0.104627845	0.837436311	si:ch211-187g4.1	NA	si:ch211-187g4.1
ENSDARG00000097571	154.0217414	-0.298454777	0.183435879	-1.627025084	0.10373177	0.837436311	si:dkey-114l24.2	107990273	si:dkey-114l24.2
ENSDARG00000101239	2538.826614	0.139613543	0.085862054	1.626021458	0.103945091	0.837436311	hsd17b4	393105	hydroxysteroid (17-beta) dehydrogenase 4
ENSDARG00000063719	226.4970486	0.142445592	0.087803643	1.622319846	0.104734882	0.837741153	usp8	565434	ubiquitin specific peptidase 8
ENSDARG00000009443	150.2818393	0.299608658	0.184955649	1.619894608	0.105254918	0.838688635	zgc:92137	445049	zgc:92137
ENSDARG00000017929	411.6702663	0.146406944	0.090407546	1.61941067	0.105358933	0.838688635	ncoa2	81884	nuclear receptor coactivator 2
ENSDARG00000019128	24.18010307	-0.299328795	0.184628033	-1.621253236	0.10496334	0.838688635	tpm4b	324244	tropomyosin 4b
ENSDARG00000035598	381.1443024	0.169464621	0.104752844	1.617756757	0.105715029	0.838688635	coro1ca	317741	coronin, actin binding protein, 1Ca
ENSDARG00000036820	691.8999629	0.257815728	0.159300975	1.618419019	0.105572326	0.838688635	mgll	378960	monoglyceride lipase
ENSDARG00000040255	1154.593452	0.219804337	0.13605495	1.615555605	0.106190429	0.838688635	ephx2	494099	epoxide hydrolase 2, cytoplasmic
ENSDARG00000040350	23.28083639	-0.27235744	0.168552019	-1.615865776	0.106123336	0.838688635	rpp38	436798	ribonuclease P/MRP 38 subunit
ENSDARG00000052332	13.92850248	-0.298844783	0.1848166	-1.616980202	0.105882554	0.838688635	ftr98	NA	finTRIM family, member 98
ENSDARG00000052344	71.80736418	0.219388371	0.135829242	1.615177759	0.106272206	0.838688635	tbl3	NA	transducin (beta)-like 3
ENSDARG00000060235	125.1660066	0.283743143	0.175496104	1.616805938	0.105920177	0.838688635	mst1ra	100002448	macrophage stimulating 1 receptor a
ENSDARG00000060937	19.61886995	0.284390542	0.176089301	1.615035896	0.106302922	0.838688635	adnp2a	100007394	ADNP homeobox 2a
ENSDARG00000061737	202.5835884	0.183101786	0.113289942	1.616222784	0.106046154	0.838688635	ece1	777750	endothelin converting enzyme 1
ENSDARG00000061896	2046.880495	-0.247421626	0.153015119	-1.616975025	0.105883672	0.838688635	slco2a1	100038802	solute carrier organic anion transporter family, member 2A1
ENSDARG00000074031	78.26842013	-0.205108654	0.126690701	-1.618971655	0.105453362	0.838688635	fastkd2	NA	FAST kinase domains 2
ENSDARG00000078696	9.852836919	-0.290327043	0.17957207	-1.616771714	0.105927567	0.838688635	synpo2lb	100001241	synaptopodin 2-like b
ENSDARG00000094929	1962.776511	0.29263956	0.180855766	1.618082552	0.105644808	0.838688635	apoa4b.3	100004607	apolipoprotein A-IV b, tandem duplicate 3
ENSDARG00000096722	411.9225214	-0.192696356	0.118884714	-1.620867393	0.105046081	0.838688635	si:dkey-16i5.8	NA	si:dkey-16i5.8
ENSDARG00000097573	11.2213052	-0.300603063	0.18598091	-1.616311391	0.106027005	0.838688635	si:ch211-107e6.5	568428	si:ch211-107e6.5
ENSDARG00000098660	29.038831	0.267926118	0.165827847	1.615688341	0.106161713	0.838688635	tstd2	100151606	thiosulfate sulfurtransferase like domain containing 2
ENSDARG00000099775	12.50041896	0.24175623	0.149662797	1.61533952	0.10623719	0.838688635	CABZ01074309.1	NA	NA
ENSDARG00000099865	311.3241119	-0.272221505	0.168129896	-1.619114218	0.10542269	0.838688635	hnrnpabb	406594	heterogeneous nuclear ribonucleoprotein A/Bb
ENSDARG00000006219	123.0559823	-0.286638251	0.177547317	-1.614433022	0.106433534	0.839013335	gnl3	321897	guanine nucleotide binding protein-like 3 (nucleolar)
ENSDARG00000018491	348.4872439	0.29535343	0.183259692	1.611666079	0.107034623	0.839013335	pdia4	554998	protein disulfide isomerase family A, member 4
ENSDARG00000032117	147.6137435	0.183840343	0.113983602	1.612866589	0.106773495	0.839013335	ddx1	556790	DEAD (Asp-Glu-Ala-Asp) box helicase 1
ENSDARG00000053358	105.6314357	-0.21035201	0.130325957	-1.614045393	0.106517581	0.839013335	basp1	569631	brain abundant, membrane attached signal protein 1
ENSDARG00000056720	81.99566391	-0.254940614	0.158095194	-1.61257662	0.106836521	0.839013335	utp3	447856	UTP3, small subunit (SSU) processome component, homolog (S. cerevisiae)
ENSDARG00000068369	270.7935376	0.247943304	0.153787205	1.61224923	0.106907716	0.839013335	angptl2b	503514	angiopoietin-like 2b
ENSDARG00000078216	66.8856863	0.195698099	0.12134724	1.612711577	0.106807184	0.839013335	eps15	795505	epidermal growth factor receptor pathway substrate 15
ENSDARG00000098873	15.21851776	0.297991209	0.184832719	1.612221101	0.106913835	0.839013335	SCML2 (1 of many)	NA	sex comb on midleg-like 2 (Drosophila)
ENSDARG00000099118	13.64302435	0.299089759	0.185333579	1.613791522	0.106572654	0.839013335	TRAPPC9	NA	si:dkey-218f9.10
ENSDARG00000101034	12.26529377	0.299205291	0.185633539	1.611806215	0.107004115	0.839013335	si:dkey-206d17.12	563108	si:dkey-206d17.12
ENSDARG00000056744	430.249212	0.299428633	0.185910938	1.610602562	0.107266375	0.840287852	ela2	403061	elastase 2
ENSDARG00000055575	19.36954955	-0.26788543	0.166390458	-1.609980724	0.107402064	0.840356204	pcolce2b	393432	procollagen C-endopeptidase enhancer 2b
ENSDARG00000098112	23.39868	-0.286950935	0.178238292	-1.609928663	0.107413431	0.840356204	btc	503869	betacellulin, epidermal growth factor family member
ENSDARG00000001818	2535.429142	0.22820459	0.142323945	1.603416693	0.108842688	0.842012713	c3b.2	566347	complement component c3b, tandem duplicate 2
ENSDARG00000008976	290.4559617	-0.191864755	0.119768056	-1.601969353	0.109162387	0.842012713	mdn1	555704	midasin AAA ATPase 1
ENSDARG00000017086	50.83544902	-0.213791435	0.133064454	-1.606675778	0.10812551	0.842012713	asb12a	322927	ankyrin repeat and SOCS box-containing 12a
ENSDARG00000017708	31.35235477	0.258139453	0.161164615	1.601712962	0.109219098	0.842012713	lrrc40	334130	leucine rich repeat containing 40
ENSDARG00000018688	62.00393206	-0.200666674	0.125075848	-1.604359898	0.108634745	0.842012713	elk3	557074	ELK3, ETS-domain protein
ENSDARG00000021372	1903.049898	0.225688513	0.140412356	1.607326582	0.107982746	0.842012713	tob1b	406245	transducer of ERBB2, 1b
ENSDARG00000025375	1703.666917	0.167470042	0.104394403	1.604205178	0.108668834	0.842012713	idh1	100006589	isocitrate dehydrogenase 1 (NADP+), soluble
ENSDARG00000026895	21.95672022	-0.286777946	0.178812081	-1.603795135	0.108759217	0.842012713	tor1l3	393830	torsin family 1 like 3
ENSDARG00000030981	28.42932268	0.294407197	0.183740795	1.602296304	0.109090103	0.842012713	tmem127	553545	transmembrane protein 127
ENSDARG00000032553	68.4944171	-0.291126676	0.181209171	-1.606578049	0.108146961	0.842012713	egln3	406602	egl-9 family hypoxia-inducible factor 3
ENSDARG00000036305	73.32881837	-0.281179798	0.175542957	-1.60177203	0.10920603	0.842012713	phf23b	100004597	PHD finger protein 23b
ENSDARG00000038729	17.35468576	-0.2979773	0.185786695	-1.603867809	0.108743194	0.842012713	s100z	554089	S100 calcium binding protein Z
ENSDARG00000069527	205.0030572	-0.194773258	0.121390961	-1.604512044	0.108601232	0.842012713	ube2g1b	100000479	ubiquitin-conjugating enzyme E2G 1b (UBC7 homolog, yeast)
ENSDARG00000071251	15.52942474	0.298187032	0.186080296	1.602464306	0.109052974	0.842012713	ppp1r18	570052	protein phosphatase 1, regulatory subunit 18
ENSDARG00000075543	127.8975876	-0.198404369	0.123464914	-1.606969652	0.108061026	0.842012713	chd8	568214	chromodomain helicase DNA binding protein 8
ENSDARG00000078731	51.75166205	-0.289146292	0.180208392	-1.604510691	0.10860153	0.842012713	si:dkey-85k7.12	556241	si:dkey-85k7.12
ENSDARG00000078745	121.5803501	-0.175494863	0.109268951	-1.606081702	0.10825596	0.842012713	pnpla8	100126812	patatin-like phospholipase domain containing 8
ENSDARG00000088246	87.36229702	-0.20492553	0.127649747	-1.605373574	0.108411616	0.842012713	thoc1	373077	THO complex 1
ENSDARG00000091433	26.0322695	0.266624263	0.165785156	1.608251724	0.107780059	0.842012713	abhd17aa	322121	abhydrolase domain containing 17Aa
ENSDARG00000091801	152.0479056	0.189641884	0.118204473	1.604354558	0.108635922	0.842012713	serpinb14	569051	serpin peptidase inhibitor, clade B (ovalbumin), member 14
ENSDARG00000101385	53.78763573	0.282496153	0.176248247	1.602830992	0.108971972	0.842012713	f8	100302404	coagulation factor VIII, procoagulant component
ENSDARG00000104593	580.208398	0.29014774	0.180874491	1.604138533	0.10868352	0.842012713	cyp2k18	393484	cytochrome P450, family 2, subfamily K, polypeptide 18
ENSDARG00000104752	224.3635341	-0.172100941	0.107217949	-1.605150473	0.108460694	0.842012713	colec10	794040	collectin sub-family member 10 (C-type lectin)
ENSDARG00000003681	875.2297007	-0.13355007	0.083715781	-1.595279509	0.110649746	0.843072591	eif5	322256	eukaryotic translation initiation factor 5
ENSDARG00000004452	392.3399452	-0.152497106	0.095720444	-1.593150836	0.111126357	0.843072591	tardbpl	386630	TAR DNA binding protein, like
ENSDARG00000006598	55.26896412	-0.290207589	0.182214288	-1.592671969	0.111233799	0.843072591	sgk2b	559050	serum/glucocorticoid regulated kinase 2b
ENSDARG00000008141	24.85644356	0.266107531	0.16706071	1.592879202	0.111187293	0.843072591	rbl1	795522	retinoblastoma-like 1 (p107)
ENSDARG00000008740	73.65585262	-0.245557	0.153811766	-1.596477351	0.110382259	0.843072591	esf1	326718	ESF1, nucleolar pre-rRNA processing protein, homolog (S. cerevisiae)
ENSDARG00000026635	36.00279417	-0.276117383	0.172999336	-1.596060359	0.110475318	0.843072591	asb1	554673	ankyrin repeat and SOCS box containing 1
ENSDARG00000029071	24.15345993	0.297705144	0.186045973	1.600169788	0.109560923	0.843072591	creld2	393495	cysteine-rich with EGF-like domains 2
ENSDARG00000030789	146.40322	-0.223927657	0.140511448	-1.593661303	0.111011916	0.843072591	ddx18	321127	DEAD (Asp-Glu-Ala-Asp) box polypeptide 18
ENSDARG00000036430	288.8457531	-0.296481597	0.186080939	-1.593293743	0.11109431	0.843072591	sat2a	494055	spermidine/spermine N1-acetyltransferase family member 2a
ENSDARG00000042112	2828.241448	-0.183998816	0.115287069	-1.596005674	0.110487526	0.843072591	dio1	799937	deiodinase, iodothyronine, type I
ENSDARG00000044405	55.61454584	-0.28576491	0.179570693	-1.591378335	0.111524457	0.843072591	ttc4	393981	tetratricopeptide repeat domain 4
ENSDARG00000044526	20.46121886	0.288758332	0.181188965	1.593686084	0.111006363	0.843072591	camk1ga	335654	calcium/calmodulin-dependent protein kinase IGa
ENSDARG00000045417	40.9906355	-0.249232987	0.156600987	-1.591516069	0.111493482	0.843072591	fam49bb	404610	family with sequence similarity 49, member Bb
ENSDARG00000055314	17.92147702	-0.294167093	0.184376245	-1.595471768	0.110606778	0.843072591	mcmbp	321119	minichromosome maintenance complex binding protein
ENSDARG00000055359	11.09661254	-0.294859375	0.184692916	-1.596484482	0.110380668	0.843072591	sp100.1	796843	SP110 nuclear body protein, tandem duplicate 1
ENSDARG00000055470	21.4744668	0.27507863	0.172388528	1.595689883	0.110558049	0.843072591	cdc16	562014	cell division cycle 16 homolog (S. cerevisiae)
ENSDARG00000056270	37.59748753	-0.22945963	0.144182838	-1.591448984	0.111508568	0.843072591	atpaf2	560253	ATP synthase mitochondrial F1 complex assembly factor 2
ENSDARG00000056765	1417.080569	0.294548273	0.185081991	1.591447509	0.1115089	0.843072591	ela2l	334304	elastase 2 like
ENSDARG00000060215	100.3308449	0.249820664	0.156088469	1.600506851	0.109486188	0.843072591	cep85	561994	centrosomal protein 85
ENSDARG00000060798	41.71860159	-0.24769973	0.155409099	-1.593856032	0.110968284	0.843072591	mrpl22	100142645	mitochondrial ribosomal protein L22
ENSDARG00000062695	37.21552124	-0.253869029	0.158929419	-1.597369644	0.110183335	0.843072591	ccdc126	751690	coiled-coil domain containing 126
ENSDARG00000063268	35.93507452	0.270718486	0.169968369	1.592758039	0.111214482	0.843072591	si:ch211-197g18.2	100001920	si:ch211-197g18.2
ENSDARG00000069171	23.6487868	0.27115942	0.170326843	1.591994632	0.111385911	0.843072591	gramd4a	558571	GRAM domain containing 4a
ENSDARG00000069208	70.82188494	0.202646695	0.12738049	1.590877023	0.111637254	0.843072591	stx7l	562669	syntaxin 7-like
ENSDARG00000073742	2409.143705	0.290480191	0.182595894	1.59083638	0.111646403	0.843072591	prss59.2	100535672	protease, serine, 59, tandem duplicate 2
ENSDARG00000074547	2089.394934	0.293071386	0.183922806	1.593447775	0.111059775	0.843072591	si:ch211-240l19.8	799298	si:ch211-240l19.8
ENSDARG00000074636	117.7513746	0.191499177	0.120130739	1.594089729	0.110915939	0.843072591	cep170b	792564	centrosomal protein 170B
ENSDARG00000077317	45.68013789	-0.220832714	0.138452485	-1.595007224	0.11071062	0.843072591	snx29	565513	sorting nexin 29
ENSDARG00000086892	77.99522907	-0.260070607	0.163003046	-1.595495386	0.110601501	0.843072591	erfl1	558126	Ets2 repressor factor like 1
ENSDARG00000097740	19.89132022	-0.27595669	0.17291171	-1.595939859	0.110502221	0.843072591	LOC569097	569097	uncharacterized LOC569097
ENSDARG00000101924	64.46353886	0.261370609	0.163450962	1.599076601	0.109803583	0.843072591	si:dkey-65b13.13	NA	si:dkey-65b13.13
ENSDARG00000104017	12.03711566	-0.296332564	0.185478957	-1.597661371	0.11011836	0.843072591	CABZ01084613.2	NA	NA
ENSDARG00000104605	11.4758142	-0.292692618	0.183827139	-1.592216582	0.111336049	0.843072591	si:ch73-299h12.4	NA	si:ch73-299h12.4
ENSDARG00000100344	17.57077709	-0.295710162	0.185928609	-1.590450035	0.1117334	0.843205469	CR450780.2	NA	NA
ENSDARG00000010160	4177.946289	-0.128379933	0.080772147	-1.589408453	0.111968207	0.84445296	rps15a	336764	ribosomal protein S15a
ENSDARG00000032603	40.45361472	0.253777799	0.159753295	1.588560662	0.112159615	0.845371791	st7l	558013	suppression of tumorigenicity 7 like
ENSDARG00000016490	33.48258832	0.28244563	0.177967984	1.58705866	0.11249936	0.846204778	rab11fip3	NA	RAB11 family interacting protein 3 (class II)
ENSDARG00000037140	157.0430923	0.177781961	0.112056867	1.586533389	0.112618364	0.846204778	pfkfb1	327453	6-phosphofructo-2-kinase/fructose-2,6-biphosphatase 1
ENSDARG00000059035	6936.740505	0.153684927	0.0967997	1.587659133	0.112363439	0.846204778	porb	327556	P450 (cytochrome) oxidoreductase b
ENSDARG00000062192	110.8211865	0.252353688	0.159044006	1.586690964	0.112582654	0.846204778	si:dkey-110k5.6	566657	si:dkey-110k5.6
ENSDARG00000074617	123.2430078	0.189530254	0.119429692	1.586960926	0.112521495	0.846204778	wfs1b	556580	Wolfram syndrome 1b (wolframin)
ENSDARG00000028982	385.9814203	0.199902208	0.126097451	1.585299355	0.112898335	0.847784163	pcca	437019	propionyl CoA carboxylase, alpha polypeptide
ENSDARG00000005397	39.63647392	-0.269424092	0.170136837	-1.583572948	0.113290934	0.848032017	trim3b	555391	tripartite motif containing 3b
ENSDARG00000012353	80.76316241	-0.225905292	0.142793209	-1.582045065	0.113639283	0.848032017	vipr2	81886	vasoactive intestinal peptide receptor 2
ENSDARG00000013505	116.5087053	-0.218897232	0.138435255	-1.58122461	0.11382669	0.848032017	ube2kb	30100	ubiquitin-conjugating enzyme E2Kb (UBC1 homolog, yeast)
ENSDARG00000013841	59.6509586	0.242192708	0.152848608	1.584526755	0.113073898	0.848032017	abl2	570636	c-abl oncogene 2, non-receptor tyrosine kinase
ENSDARG00000020128	64.74603196	0.289763534	0.183064665	1.582847969	0.11345612	0.848032017	rab31	568800	RAB31, member RAS oncogene family
ENSDARG00000021120	52.23060377	-0.234683687	0.148389311	-1.581540384	0.113754533	0.848032017	ndc1	335236	NDC1 transmembrane nucleoporin
ENSDARG00000024642	29.73436167	0.264867957	0.167495443	1.581344255	0.113799346	0.848032017	pip5k1ab	492549	phosphatidylinositol-4-phosphate 5-kinase, type I, alpha, b
ENSDARG00000028087	433.462195	-0.150595431	0.09508426	-1.583810312	0.113236892	0.848032017	aldh2.2	368239	aldehyde dehydrogenase 2 family (mitochondrial), tandem duplicate 2
ENSDARG00000040027	64.8408199	-0.292990434	0.185096071	-1.582910064	0.113441965	0.848032017	osbpl10b	100319820	oxysterol binding protein-like 10b
ENSDARG00000052697	166.0142825	-0.166367751	0.105217993	-1.581172063	0.113838701	0.848032017	fam172a	393390	family with sequence similarity 172, member A
ENSDARG00000069095	70.21149533	0.291562627	0.184279503	1.582176108	0.113609373	0.848032017	gls2a	100006303	glutaminase 2a (liver, mitochondrial)
ENSDARG00000077533	1695.739718	-0.11552004	0.073034165	-1.581726038	0.113712126	0.848032017	eif3f	557270	eukaryotic translation initiation factor 3, subunit F
ENSDARG00000104110	21.97799714	0.271720815	0.171459463	1.584752511	0.113022576	0.848032017	col4a2	553355	collagen, type IV, alpha 2
ENSDARG00000027046	256.3351412	0.251200573	0.159143993	1.578448348	0.114462645	0.850074048	scyl3	323839	SCY1-like, kinase-like 3
ENSDARG00000054164	29.65303468	-0.250065394	0.158319646	-1.579496923	0.114222122	0.850074048	mrps17	553580	mitochondrial ribosomal protein S17
ENSDARG00000075936	29.40642025	0.274132267	0.173653018	1.578620811	0.114423058	0.850074048	sugp1	NA	SURP and G patch domain containing 1
ENSDARG00000076799	14.48850748	-0.291229393	0.184491046	-1.578555705	0.114438002	0.850074048	rnd3a	80963	Rho family GTPase 3a
ENSDARG00000077130	40.6168548	-0.267546832	0.16941858	-1.579205966	0.114288822	0.850074048	bcl10	100334750	B-cell CLL/lymphoma 10
ENSDARG00000071062	342.5273136	-0.215941615	0.136839882	-1.57806052	0.114551707	0.850215785	hps5	100037388	Hermansky-Pudlak syndrome 5
ENSDARG00000002487	86.15423227	-0.211069923	0.133947563	-1.575765311	0.115079899	0.85039804	noc3l	321289	NOC3-like DNA replication regulator
ENSDARG00000035131	50.18697861	0.264222274	0.167622957	1.576289302	0.114959146	0.85039804	surf4l	436743	surfeit gene 4, like
ENSDARG00000035771	104.4106861	-0.228099947	0.144628664	-1.577142048	0.114762844	0.85039804	si:ch1073-157b13.1	100151157	si:ch1073-157b13.1
ENSDARG00000056640	208.5385482	-0.170865087	0.108363544	-1.576776481	0.114846965	0.85039804	rpia	407673	ribose 5-phosphate isomerase A (ribose 5-phosphate epimerase)
ENSDARG00000086033	36.08270591	0.263634802	0.16724455	1.576343159	0.11494674	0.85039804	tspan5a	450026	tetraspanin 5a
ENSDARG00000089303	36.98230363	-0.248869176	0.157959906	-1.575521171	0.115136196	0.85039804	wu:fa25f02	562425	wu:fa25f02
ENSDARG00000102885	63.70315621	-0.292344179	0.1853707	-1.577078682	0.114777422	0.85039804	rsu1	553276	Ras suppressor protein 1
ENSDARG00000105172	23.31602922	-0.271960201	0.17260818	-1.575592767	0.115119684	0.85039804	rnf168	334081	ring finger protein 168
ENSDARG00000075887	40.37856551	0.260323806	0.16529472	1.574906965	0.115277921	0.850613468	herc3	100003587	HECT and RLD domain containing E3 ubiquitin protein ligase 3
ENSDARG00000087508	366.8401691	-0.285482844	0.181283347	-1.574788026	0.115305381	0.850613468	si:ch211-39i22.1	100333059	si:ch211-39i22.1
ENSDARG00000034933	390.1540509	0.279875459	0.177787457	1.574213745	0.115438043	0.851075376	chchd3b	325751	coiled-coil-helix-coiled-coil-helix domain containing 3b
ENSDARG00000038643	206.7429765	-0.265804081	0.169020683	-1.572612753	0.115808513	0.853189253	alas2	64607	aminolevulinate, delta-, synthase 2
ENSDARG00000102810	32.59293321	-0.269156805	0.171179258	-1.572368103	0.115865207	0.853189253	samd1a	NA	sterile alpha motif domain containing 1a
ENSDARG00000018971	75.96837063	-0.245871197	0.156408517	-1.571980868	0.115954988	0.853333196	b3gnt5a	336526	UDP-GlcNAc:betaGal beta-1,3-N-acetylglucosaminyltransferase 5a
ENSDARG00000025081	75.74325507	0.197951759	0.126026425	1.570716287	0.116248564	0.853426017	grnb	335453	granulin b
ENSDARG00000042120	19.3832796	-0.284641118	0.181153665	-1.57126889	0.116120204	0.853426017	si:dkey-97o5.1	553598	si:dkey-97o5.1
ENSDARG00000055996	9799.701903	-0.134982364	0.085928417	-1.570869912	0.116212869	0.853426017	rps8a	407690	ribosomal protein S8a
ENSDARG00000093748	55.52719975	0.279832259	0.178076124	1.57141931	0.116085284	0.853426017	si:ch211-217k17.11	798849	si:ch211-217k17.11
ENSDARG00000017741	170.4498421	-0.290836581	0.185279394	-1.569718974	0.116480505	0.853581505	g3bp1	335512	GTPase activating protein (SH3 domain) binding protein 1
ENSDARG00000030020	171.54804	0.254674257	0.162241814	1.569720225	0.116480214	0.853581505	agfg1a	327597	ArfGAP with FG repeats 1a
ENSDARG00000079815	43.38709971	-0.247960117	0.157921887	-1.570144082	0.116381595	0.853581505	lyrm7	100002948	LYR motif containing 7
ENSDARG00000105142	147.9137553	0.171011921	0.109016033	1.568685957	0.116721132	0.85482927	tcirg1b	406342	T-cell, immune regulator 1, ATPase, H+ transporting, lysosomal V0 subunit A3b
ENSDARG00000026072	175.6258181	-0.171353364	0.109315184	-1.567516583	0.116993993	0.85542157	pdcd5	394152	programmed cell death 5
ENSDARG00000097072	24.596256	0.282931245	0.180462112	1.567815212	0.116924264	0.85542157	si:ch211-229g11.6	NA	si:ch211-229g11.6
ENSDARG00000105270	75.92201796	-0.290434779	0.185293117	-1.567434256	0.117013222	0.85542157	CABZ01080198.1	NA	NA
ENSDARG00000098280	703.7421597	-0.122137406	0.077970559	-1.566455441	0.117242032	0.85657889	rbm5	NA	RNA binding motif protein 5
ENSDARG00000054239	26.44134341	0.291407802	0.186068593	1.566131058	0.117317938	0.85661836	ghrl	798613	ghrelin/obestatin prepropeptide
ENSDARG00000012192	32.78061693	0.241434766	0.154248813	1.565229331	0.117529146	0.857645123	cant1a	406558	calcium activated nucleotidase 1a
ENSDARG00000058419	972.1320052	0.185708179	0.11869174	1.56462597	0.117670636	0.857647405	gcn1	567890	GCN1 eIF2 alpha kinase activator homolog
ENSDARG00000077709	86.34844537	0.23578982	0.150687544	1.564759854	0.117639228	0.857647405	iqsec2	797187	IQ motif and Sec7 domain 2
ENSDARG00000045878	117.6676128	-0.267212973	0.170842043	-1.564093756	0.117795552	0.85804314	nudt4b	447910	nudix (nucleoside diphosphate linked moiety X)-type motif 4b
ENSDARG00000037633	20.83421446	-0.270750038	0.173214083	-1.563094829	0.118030292	0.858209482	leng1	447852	leukocyte receptor cluster (LRC) member 1
ENSDARG00000074367	133.2690819	0.17115376	0.109488452	1.563212895	0.118002528	0.858209482	usp12b	559878	ubiquitin specific peptidase 12b
ENSDARG00000104789	140.3912767	0.170574036	0.109084347	1.563689397	0.117890529	0.858209482	CABZ01085923.1	NA	NA
ENSDARG00000088590	119.7878667	-0.245972616	0.157396747	-1.562755401	0.118110138	0.858276422	pxna	399546	paxillin a
ENSDARG00000011166	143.5950553	-0.210886839	0.134972714	-1.562440536	0.118184244	0.858301593	cahz	30331	carbonic anhydrase
ENSDARG00000040334	447.8475383	0.25782677	0.165100263	1.561637549	0.118373398	0.858397614	mat2aa	323329	methionine adenosyltransferase II, alpha a
ENSDARG00000053404	500.5436978	0.131106148	0.083962489	1.561484765	0.118409416	0.858397614	zgc:56064	393885	zgc:56064
ENSDARG00000105279	46.35222104	-0.271166024	0.173595827	-1.562053815	0.118275312	0.858397614	si:ch211-108c17.2	100334602	si:ch211-108c17.2
ENSDARG00000061023	59.28640198	0.229092356	0.146865365	1.559880066	0.118788226	0.86032599	si:dkey-72l14.4	562545	si:dkey-72l14.4
ENSDARG00000062968	251.5807488	0.149948303	0.096135609	1.559758178	0.118817038	0.86032599	sbf1	568277	SET binding factor 1
ENSDARG00000089957	42.64380672	0.28924911	0.185504404	1.559257377	0.118935475	0.860670653	lgi2a	654827	leucine-rich repeat LGI family, member 2a
ENSDARG00000016687	2136.661174	0.222866326	0.142982369	1.558697952	0.119067887	0.861115967	acadvl	573723	acyl-CoA dehydrogenase, very long chain
ENSDARG00000073957	11.20412065	-0.286653123	0.183946757	-1.558348338	0.119150696	0.861202235	tox3	555286	TOX high mobility group box family member 3
ENSDARG00000078592	202.1548866	0.207684529	0.133325712	1.55772301	0.119298923	0.861760952	nomo	446115	nodal modulator
ENSDARG00000105214	10.76447231	0.289642202	0.186079866	1.556547781	0.11957789	0.863262841	agtpbp1	554164	ATP/GTP binding protein 1
ENSDARG00000008105	17.66464633	-0.285057227	0.183181765	-1.556144117	0.119673826	0.863305152	mettl2a	100006618	methyltransferase like 2A
ENSDARG00000101676	26.39532125	0.267832958	0.172137415	1.555925291	0.119725859	0.863305152	CABZ01118758.1	NA	NA
ENSDARG00000001557	32.89147026	-0.283618191	0.182637821	-1.552899554	0.120447133	0.864264449	tomm34	323361	translocase of outer mitochondrial membrane 34
ENSDARG00000004363	33.75046316	-0.249833676	0.16085313	-1.553178829	0.120380418	0.864264449	lhfp	494110	lipoma HMGIC fusion partner
ENSDARG00000004727	36.96712695	-0.259669442	0.168251504	-1.543340988	0.122748064	0.864264449	cmss1	450027	cms1 ribosomal small subunit homolog (yeast)
ENSDARG00000006811	944.8150643	-0.169693859	0.109859696	-1.544641627	0.122432972	0.864264449	sult1st6	436872	sulfotransferase family 1, cytosolic sulfotransferase 6
ENSDARG00000008818	29.05460088	0.25033774	0.161917004	1.546086782	0.122083611	0.864264449	hsf1	58123	heat shock transcription factor 1
ENSDARG00000011170	3635.966261	-0.171202813	0.111164378	-1.540086994	0.12353915	0.864264449	ndrg2	494050	NDRG family member 2
ENSDARG00000012215	15.65163969	-0.286761847	0.186015632	-1.541600805	0.12317063	0.864264449	umps	393143	uridine monophosphate synthetase
ENSDARG00000012927	22.19618496	-0.273195902	0.177123884	-1.542400129	0.12297639	0.864264449	tcea2	393961	transcription elongation factor A (SII), 2
ENSDARG00000014348	65.79192245	0.219894576	0.142657757	1.541413376	0.123216211	0.864264449	stk17b	393507	serine/threonine kinase 17b (apoptosis-inducing)
ENSDARG00000016858	65.84805419	0.242535307	0.155984391	1.554869085	0.119977252	0.864264449	smad7	326282	SMAD family member 7
ENSDARG00000018923	333.0857198	-0.287393524	0.186024615	-1.544922021	0.122365126	0.864264449	fat2	568468	FAT atypical cadherin 2
ENSDARG00000023298	4524.564527	-0.126603696	0.081977484	-1.544371567	0.122498344	0.864264449	rps27.1	554155	ribosomal protein S27, isoform 1
ENSDARG00000026582	257.7185877	-0.163582744	0.105688846	-1.547776794	0.121676046	0.864264449	iscub	550498	iron-sulfur cluster assembly enzyme b
ENSDARG00000027461	112.9081987	0.221046267	0.143500666	1.540384952	0.123466547	0.864264449	mettl26	386899	methyltransferase like 26
ENSDARG00000028721	256.706222	-0.147388502	0.095532551	-1.542809231	0.122877069	0.864264449	mapk14b	266756	mitogen-activated protein kinase 14b
ENSDARG00000034916	102.5281173	-0.197650746	0.127575007	-1.549290492	0.121311904	0.864264449	hat1	447833	histone acetyltransferase 1
ENSDARG00000036237	7086.856087	0.205838166	0.132795715	1.550036206	0.121132826	0.864264449	slc27a2a	449925	solute carrier family 27 (fatty acid transporter), member 2a
ENSDARG00000037652	14.13204355	0.282795721	0.183671274	1.539683993	0.1236374	0.864264449	zgc:56409	393295	zgc:56409
ENSDARG00000038980	181.0599771	-0.184784361	0.119997945	-1.539896044	0.123585695	0.864264449	txndc12	324900	thioredoxin domain containing 12 (endoplasmic reticulum)
ENSDARG00000039878	67.17227558	0.190575061	0.1230582	1.548657955	0.121463966	0.864264449	ambra1b	559106	autophagy/beclin-1 regulator 1b
ENSDARG00000041921	110.3934328	-0.168455728	0.108940036	-1.546316063	0.122028254	0.864264449	hsbp1b	393727	heat shock factor binding protein 1b
ENSDARG00000052115	19.41199246	0.281927162	0.182563505	1.544269004	0.122523178	0.864264449	ehf	568223	ets homologous factor
ENSDARG00000052419	117.3340194	0.224686988	0.146038167	1.538549772	0.123914249	0.864264449	ankrd12	393119	ankyrin repeat domain 12
ENSDARG00000053166	40.74925554	-0.237813206	0.154214195	-1.542096728	0.12305009	0.864264449	chic1	564524	cysteine-rich hydrophobic domain 1
ENSDARG00000053792	70.65071309	-0.248169053	0.160579052	-1.54546343	0.122234208	0.864264449	si:rp71-1g18.1	NA	si:rp71-1g18.1
ENSDARG00000053845	843.6656848	-0.216474709	0.139788645	-1.54858579	0.121481324	0.864264449	cbln14	100007164	cerebellin 14
ENSDARG00000056525	261.5752886	0.200594526	0.130177866	1.540926524	0.12333467	0.864264449	bcar1	568309	breast cancer anti-estrogen resistance 1
ENSDARG00000057789	15.46632371	-0.283153401	0.183666816	-1.541668803	0.123154097	0.864264449	lyz	677744	lysozyme
ENSDARG00000058660	115.518013	-0.181448568	0.117058357	-1.550069326	0.121124877	0.864264449	ilf3a	324431	interleukin enhancer binding factor 3a
ENSDARG00000058719	57.24341622	0.28025623	0.180906641	1.549176016	0.121339413	0.864264449	si:dkey-119f1.1	557127	si:dkey-119f1.1
ENSDARG00000058953	309.8226375	-0.289126207	0.186060711	-1.553934763	0.120199978	0.864264449	abcc4	368620	ATP-binding cassette, sub-family C (CFTR/MRP), member 4
ENSDARG00000059294	74.4193832	-0.251855106	0.162036452	-1.55431141	0.120110153	0.864264449	marco	571584	macrophage receptor with collagenous structure
ENSDARG00000060280	31.44402921	-0.283189559	0.182530154	-1.551467266	0.120789746	0.864264449	pde9a	799942	phosphodiesterase 9A
ENSDARG00000061204	30.85207889	-0.258425186	0.167407689	-1.543687675	0.122664014	0.864264449	ddx20	556273	DEAD (Asp-Glu-Ala-Asp) box polypeptide 20
ENSDARG00000067670	89.50387256	-0.200508235	0.130371933	-1.537970874	0.124055737	0.864264449	pomt1	569769	protein-O-mannosyltransferase 1
ENSDARG00000067801	36.86382406	0.258616025	0.166511956	1.553137872	0.1203902	0.864264449	sema4d	100333323	sema domain, immunoglobulin domain (Ig), transmembrane domain (TM) and short cytoplasmic domain, (semaphorin) 4D
ENSDARG00000069147	38.20195627	-0.231932958	0.149772537	-1.548568004	0.121485602	0.864264449	pex11b	566742	peroxisomal biogenesis factor 11 beta
ENSDARG00000070046	27.85659759	-0.269025391	0.174575112	-1.541029461	0.123309616	0.864264449	eny2	436700	enhancer of yellow 2 homolog (Drosophila)
ENSDARG00000074301	604.1562796	0.287136919	0.18471156	1.554515153	0.120061585	0.864264449	cth	322055	cystathionase (cystathionine gamma-lyase)
ENSDARG00000074345	74.345391	0.282697465	0.183794803	1.538114571	0.124020604	0.864264449	si:ch211-214b16.4	NA	si:ch211-214b16.4
ENSDARG00000074453	124.3705535	0.167228138	0.107659181	1.553310524	0.120348967	0.864264449	zfx	560346	zinc finger protein, X-linked
ENSDARG00000075053	128.5637699	0.265024043	0.171730643	1.543254243	0.122769101	0.864264449	zgc:174379	569379	zgc:174379
ENSDARG00000076317	67.55805668	0.246071851	0.159700547	1.540832862	0.123357469	0.864264449	plod3	556077	procollagen-lysine, 2-oxoglutarate 5-dioxygenase 3
ENSDARG00000076919	52.93565921	0.246188556	0.159347552	1.544978591	0.122351442	0.864264449	igdcc4	100141327	immunoglobulin superfamily, DCC subclass, member 4
ENSDARG00000078075	321.8747875	0.127432683	0.08269217	1.541048966	0.123304869	0.864264449	zgc:101577	541415	zgc:101577
ENSDARG00000078189	16.00857688	-0.272250009	0.17691383	-1.538884827	0.123832416	0.864264449	crygm3	493631	crystallin, gamma M3
ENSDARG00000079532	202.4399905	-0.149006585	0.096831405	-1.538824988	0.123847028	0.864264449	zgc:194242	100005854	zgc:194242
ENSDARG00000079756	21.26289554	0.2865053	0.185881611	1.541332131	0.123235973	0.864264449	peak1	565111	pseudopodium-enriched atypical kinase 1
ENSDARG00000088366	142.3952293	-0.232679149	0.150931487	-1.541620992	0.123165721	0.864264449	zgc:77938	402939	zgc:77938
ENSDARG00000089307	11.77997745	0.286366868	0.185672953	1.542318702	0.122996167	0.864264449	pmaip1	751765	phorbol-12-myristate-13-acetate-induced protein 1
ENSDARG00000090675	116.1064102	0.173660247	0.112003714	1.550486503	0.12102479	0.864264449	si:ch73-40i7.5	449850	si:ch73-40i7.5
ENSDARG00000095300	77.42630048	-0.202952083	0.131959642	-1.537986007	0.124052036	0.864264449	mxra7	100034383	matrix-remodelling associated 7
ENSDARG00000098391	88.76180113	-0.183118177	0.119000472	-1.538802112	0.123852614	0.864264449	psmg3	436802	proteasome (prosome, macropain) assembly chaperone 3
ENSDARG00000098838	33.19862002	-0.256436479	0.165752375	-1.547105908	0.12183771	0.864264449	sdr42e1	565964	short chain dehydrogenase/reductase family 42E, member 1
ENSDARG00000100392	6734.344392	-0.145199358	0.093957087	-1.545379522	0.122254491	0.864264449	rps18	192300	ribosomal protein S18
ENSDARG00000101091	15.42694961	0.279885747	0.181060178	1.545816152	0.122148975	0.864264449	BX322597.1	NA	NA
ENSDARG00000102068	83.39337772	0.252406195	0.16257171	1.552583746	0.120522611	0.864264449	shcbp1	333933	SHC SH2-domain binding protein 1
ENSDARG00000103457	62.26350454	0.225751968	0.146509534	1.540868787	0.123348724	0.864264449	spg20b	751741	spastic paraplegia 20b (Troyer syndrome)
ENSDARG00000105154	115.3275045	-0.227428248	0.147505035	-1.541833803	0.123113986	0.864264449	creg1	791208	cellular repressor of E1A-stimulated genes 1
ENSDARG00000017794	2050.09255	0.129891115	0.084476053	1.537608721	0.124144314	0.86438591	sdr16c5b	406799	short chain dehydrogenase/reductase family 16C, member 5b
ENSDARG00000098783	164.0536826	0.147516535	0.095976269	1.537010528	0.124290731	0.864909729	polr2b	100149268	polymerase (RNA) II (DNA directed) polypeptide B
ENSDARG00000024503	359.1379583	0.282577496	0.183993216	1.535803888	0.124586486	0.865068706	c6ast3	541399	six-cysteine containing astacin protease 3
ENSDARG00000056831	22.77319803	-0.28574678	0.186041787	-1.53592795	0.124556052	0.865068706	gng2	550256	guanine nucleotide binding protein (G protein), gamma 2
ENSDARG00000057245	43.79556545	-0.23462941	0.152754529	-1.535989869	0.124540865	0.865068706	im:7138535	797998	im:7138535
ENSDARG00000069249	101.9278516	0.197303283	0.128473114	1.535755435	0.124598373	0.865068706	aftpha	556043	aftiphilin a
ENSDARG00000001621	37.06914007	-0.253821016	0.165780426	-1.531067459	0.125752721	0.865147985	nfyal	573719	nuclear transcription factor Y, alpha, like
ENSDARG00000006900	112.5553316	-0.285255082	0.185935095	-1.534164819	0.12498911	0.865147985	impdh2	317745	IMP (inosine 5'-monophosphate) dehydrogenase 2
ENSDARG00000015824	83.21909695	-0.204896235	0.13466684	-1.521504737	0.128133224	0.865147985	lemd3	558474	LEM domain containing 3
ENSDARG00000015907	53.49747597	0.250263247	0.163547936	1.530213423	0.12596391	0.865147985	dcbld1	664747	discoidin, CUB and LCCL domain containing 1
ENSDARG00000018698	62.57081692	-0.25917175	0.17019776	-1.522768279	0.127816689	0.865147985	carm1	445251	coactivator-associated arginine methyltransferase 1
ENSDARG00000019294	21160.23391	0.162302022	0.106307827	1.526717516	0.12683127	0.865147985	cbln8	561171	cerebellin 8
ENSDARG00000024092	357.1928736	-0.164446296	0.1080706	-1.521656183	0.128095252	0.865147985	lmbr1	557300	limb development membrane protein 1
ENSDARG00000029157	39.23062156	0.260734474	0.1713634	1.521529533	0.128127006	0.865147985	med23	445483	mediator complex subunit 23
ENSDARG00000031108	96.53480643	0.16672128	0.109170347	1.527166343	0.126719653	0.865147985	lrba	100317557	LPS-responsive vesicle trafficking, beach and anchor containing
ENSDARG00000032816	310.4704678	-0.192680195	0.126040684	-1.528714289	0.126335288	0.865147985	tm7sf2	494054	transmembrane 7 superfamily member 2
ENSDARG00000033804	10.21577748	0.282207344	0.185425857	1.5219417	0.128023689	0.865147985	snx27a	566205	sorting nexin family member 27a
ENSDARG00000036096	59.9057236	0.219543935	0.143931317	1.525338191	0.127174767	0.865147985	smad3a	58092	SMAD family member 3a
ENSDARG00000036106	14.84551626	0.280124873	0.183874487	1.523456991	0.127644413	0.865147985	rgs18	768164	regulator of G-protein signaling 18
ENSDARG00000036427	180.3159393	-0.283047986	0.185338346	-1.527196027	0.126712274	0.865147985	slc3a2a	796322	solute carrier family 3 (amino acid transporter heavy chain), member 2a
ENSDARG00000038213	86.2055279	0.235475564	0.153887879	1.530176155	0.125973132	0.865147985	slc35b1	447844	solute carrier family 35, member B1
ENSDARG00000038281	88.44741882	0.218277258	0.142994748	1.526470453	0.126892743	0.865147985	natd1	100002945	zgc:110779
ENSDARG00000038881	1278.65468	0.204458179	0.133260065	1.534279446	0.12496092	0.865147985	acaa2	406325	acetyl-CoA acyltransferase 2
ENSDARG00000042747	88.82893819	-0.209184351	0.137283104	-1.523744324	0.127572593	0.865147985	coasy	447838	CoA synthase
ENSDARG00000042807	77.70965979	-0.283114246	0.185709923	-1.524497133	0.127384573	0.865147985	slc16a4	567144	solute carrier family 16, member 4
ENSDARG00000043986	34.5822766	-0.248129808	0.162081705	-1.530893376	0.125795747	0.865147985	setd6	322348	SET domain containing 6
ENSDARG00000044090	143.4516429	0.195262337	0.127254879	1.534419253	0.124926544	0.865147985	zmpste24	334380	zinc metallopeptidase, STE24 homolog
ENSDARG00000045305	43.35246225	-0.255192159	0.166409866	-1.5335158	0.125148817	0.865147985	pde7a	100151215	phosphodiesterase 7A
ENSDARG00000052242	17.21088537	-0.257748099	0.16911725	-1.524079298	0.127488904	0.865147985	aff2	100330019	AF4/FMR2 family, member 2
ENSDARG00000054984	70.86861273	-0.240660032	0.157503745	-1.527963875	0.126521508	0.865147985	zbtb41	573743	zinc finger and BTB domain containing 41
ENSDARG00000057234	234.1483286	-0.141629982	0.09240453	-1.532716882	0.125345628	0.865147985	chtopa	321491	chromatin target of PRMT1a
ENSDARG00000057433	48.15172101	-0.270476536	0.177301018	-1.52552162	0.127129045	0.865147985	st6galnac5b	407716	ST6 (alpha-N-acetyl-neuraminyl-2,3-beta-galactosyl-1,3)-N-acetylgalactosaminide alpha-2,6-sialyltransferase 5b
ENSDARG00000059770	433.6069243	0.156458132	0.102841023	1.521359152	0.128169734	0.865147985	cpt1aa	558088	carnitine palmitoyltransferase 1Aa (liver)
ENSDARG00000061243	12.5896454	0.284313502	0.185793389	1.530267055	0.125950639	0.865147985	ubash3ba	558545	ubiquitin associated and SH3 domain containing Ba
ENSDARG00000063021	13.29374043	0.276059614	0.181456074	1.521357804	0.128170072	0.865147985	rpain	751671	RPA interacting protein
ENSDARG00000070455	54.5557513	-0.254343838	0.166426263	-1.528267432	0.126446152	0.865147985	tmem245	NA	transmembrane protein 245
ENSDARG00000070485	21.89491455	-0.267815732	0.175068261	-1.529778897	0.126071467	0.865147985	apitd1	569270	apoptosis-inducing, TAF9-like domain 1
ENSDARG00000071024	104.7753953	-0.283421279	0.186050758	-1.523354603	0.127670013	0.865147985	zgc:171679	100126114	zgc:171679
ENSDARG00000077075	94.55495599	0.207239527	0.135862665	1.525360394	0.127169232	0.865147985	fastk	564534	Fas-activated serine/threonine kinase
ENSDARG00000077176	38.0112662	-0.266220228	0.174920269	-1.521951856	0.128021144	0.865147985	zgc:174888	558116	zgc:174888
ENSDARG00000088083	178.4469888	0.2142411	0.139782388	1.532675923	0.125355724	0.865147985	zgc:66101	NA	zgc:66101
ENSDARG00000089243	86.3219751	-0.188671975	0.12398972	-1.52167434	0.1280907	0.865147985	r3hcc1l	561802	R3H domain and coiled-coil containing 1-like
ENSDARG00000089361	116.7568026	-0.283471117	0.185502245	-1.52812769	0.126480838	0.865147985	wu:fb59d01	322379	wu:fb59d01
ENSDARG00000089529	117.1269332	0.188323655	0.123545109	1.524331126	0.127426015	0.865147985	desi1b	793871	desumoylating isopeptidase 1b
ENSDARG00000096862	22.58514458	-0.279058918	0.182956381	-1.525275679	0.127190351	0.865147985	si:ch211-195b15.9	NA	si:ch211-195b15.9
ENSDARG00000098424	17.88357329	-0.272331211	0.178798165	-1.523120838	0.127728476	0.865147985	LOC563292	563292	zinc finger Y-chromosomal protein 1-like
ENSDARG00000098822	86.6662858	0.167165572	0.109347426	1.528756359	0.126324855	0.865147985	tcerg1a	NA	transcription elongation regulator 1a (CA150)
ENSDARG00000099015	18.69608518	0.269265195	0.176701929	1.523838458	0.12754907	0.865147985	wacb	NA	WW domain containing adaptor with coiled-coil b
ENSDARG00000099455	453.2438421	-0.112265521	0.073260473	-1.532416	0.125419812	0.865147985	ogt.2	652952	O-linked N-acetylglucosamine (GlcNAc) transferase, tandem duplicate 2
ENSDARG00000099709	200.1174683	-0.13586198	0.08873798	-1.53104657	0.125757884	0.865147985	rhoac	NA	ras homolog gene family, member Ac
ENSDARG00000102091	27.43843811	0.251251623	0.16467559	1.525736892	0.127075403	0.865147985	CABZ01052576.1	NA	NA
ENSDARG00000103186	30.40992837	-0.257201076	0.168958194	-1.522276425	0.127939833	0.865147985	si:ch73-389k6.1	NA	si:ch73-389k6.1
ENSDARG00000104011	2495.567722	-0.128250737	0.083881347	-1.52895418	0.126275803	0.865147985	rps17	393818	ribosomal protein S17
ENSDARG00000104149	94.02612773	-0.175990591	0.115587662	-1.522572461	0.127865704	0.865147985	rraga	NA	Ras-related GTP binding A
ENSDARG00000104365	18.21137307	0.279527371	0.18320392	1.525771781	0.127066711	0.865147985	si:dkeyp-13d12.2	NA	si:dkeyp-13d12.2
ENSDARG00000105212	2675.997218	-0.163951416	0.106934265	-1.533198134	0.125227044	0.865147985	cfhl1	570905	complement factor H like 1
ENSDARG00000056590	325.425607	0.243539617	0.160150242	1.520694653	0.128336481	0.865790254	calca	436744	calcitonin/calcitonin-related polypeptide, alpha
ENSDARG00000037935	417.9921521	0.211085964	0.138864877	1.520081738	0.128490434	0.86634782	aldh16a1	492710	aldehyde dehydrogenase 16 family, member A1
ENSDARG00000045834	87.1679961	0.281880821	0.185493876	1.519623329	0.128605671	0.866643874	si:dkey-14d8.7	557676	si:dkey-14d8.7
ENSDARG00000040874	211.0196537	0.197890496	0.130306556	1.518653409	0.12884976	0.867807418	add3a	556762	adducin 3 (gamma) a
ENSDARG00000074319	376.2929948	0.270281822	0.178066656	1.517868808	0.129047475	0.868122779	sall1a	555721	spalt-like transcription factor 1a
ENSDARG00000074791	29.49795927	-0.282272386	0.186010859	-1.517504881	0.129139262	0.868122779	aldh3a1	100000026	aldehyde dehydrogenase 3 family, member A1
ENSDARG00000078459	34.32755254	0.235356072	0.155111581	1.517333971	0.129182386	0.868122779	cux1a	797445	cut-like homeobox 1a
ENSDARG00000094045	291.6951507	-0.276049251	0.181842572	-1.518067234	0.12899745	0.868122779	si:dkeyp-73d8.8	NA	si:dkeyp-73d8.8
ENSDARG00000003308	182.8414967	-0.178067809	0.117490139	-1.515597906	0.129621057	0.869627741	emc2	407073	ER membrane protein complex subunit 2
ENSDARG00000031422	315.9325184	0.246465386	0.162582777	1.515937853	0.129535068	0.869627741	igfbp2b	798920	insulin-like growth factor binding protein 2b
ENSDARG00000040555	481.6016558	0.133754292	0.088241832	1.515769658	0.129577607	0.869627741	bckdha	554124	branched chain keto acid dehydrogenase E1, alpha polypeptide
ENSDARG00000015628	24.07379724	0.248388613	0.164045483	1.514144787	0.129989121	0.870175111	psmd10	403085	proteasome 26S subunit, non-ATPase 10
ENSDARG00000044047	37.93907272	-0.280233174	0.185028877	-1.514537504	0.129889569	0.870175111	slc18b1	550539	solute carrier family 18, subfamily B, member 1
ENSDARG00000057016	53.65438998	-0.206315507	0.136244275	-1.514305885	0.129948277	0.870175111	cdc14ab	565969	cell division cycle 14Ab
ENSDARG00000062381	47.56556844	0.219655207	0.144997565	1.514888941	0.129800531	0.870175111	si:ch211-238n5.4	556432	si:ch211-238n5.4
ENSDARG00000006924	122.1022292	0.236449602	0.156244322	1.513332445	0.130195235	0.870595547	fbxo38	799091	F-box protein 38
ENSDARG00000038785	132.3981161	-0.250347669	0.165398031	-1.513607309	0.130125466	0.870595547	abcf2a	336770	ATP-binding cassette, sub-family F (GCN20), member 2a
ENSDARG00000039062	10.24361713	-0.274890947	0.181689639	-1.512969854	0.130287316	0.870732065	morn4	550131	MORN repeat containing 4
ENSDARG00000003527	73.16458096	-0.215261415	0.142437706	-1.511267074	0.130720419	0.871450106	mak16	192312	MAK16 homolog (S. cerevisiae)
ENSDARG00000016188	121.2087693	0.233755728	0.154710888	1.510919694	0.130808913	0.871450106	si:ch73-63e15.2	100002292	si:ch73-63e15.2
ENSDARG00000040635	62.56077553	0.227052574	0.150277852	1.510885151	0.130817715	0.871450106	rnf11b	100150568	ring finger protein 11b
ENSDARG00000044002	210.770615	0.174716787	0.115648688	1.510754601	0.130850985	0.871450106	cyp2x7	402847	cytochrome P450, family 2, subfamily X, polypeptide 7
ENSDARG00000089019	99.88012489	0.213168931	0.140973412	1.512121524	0.13050295	0.871450106	si:ch211-175m2.5	568697	si:ch211-175m2.5
ENSDARG00000098983	79.47876767	0.179265627	0.118673786	1.510574768	0.130896827	0.871450106	CABZ01112656.1	NA	NA
ENSDARG00000101521	165.3845724	0.152083536	0.100669032	1.5107281	0.13085774	0.871450106	si:ch1073-205c8.3	564377	si:ch1073-205c8.3
ENSDARG00000009250	1891.148682	0.122498716	0.081122705	1.510042301	0.131032631	0.871876487	etfb	406271	electron-transfer-flavoprotein, beta polypeptide
ENSDARG00000014138	18.99152464	-0.278946809	0.184793633	-1.509504438	0.131169922	0.871876535	acot8	450052	acyl-CoA thioesterase 8
ENSDARG00000058693	654.0654751	-0.219542786	0.14545792	-1.509321639	0.131216607	0.871876535	cast	563084	calpastatin
ENSDARG00000069102	157.5462279	-0.148903226	0.09866374	-1.509199076	0.131247916	0.871876535	zgc:112962	548348	zgc:112962
ENSDARG00000055760	69.10916423	-0.243061188	0.161108413	-1.508680914	0.131380345	0.872279342	srm	394009	spermidine synthase
ENSDARG00000055009	109.834967	0.195592049	0.129681972	1.508243942	0.131492105	0.87254455	col4a1	554269	collagen, type IV, alpha 1
ENSDARG00000037555	35.95013011	-0.277443921	0.184012976	-1.507741068	0.13162081	0.872921859	atoh8	561606	atonal bHLH transcription factor 8
ENSDARG00000036482	262.7296571	-0.252383199	0.167459192	-1.507132552	0.131776684	0.873362273	hexim1	562319	hexamethylene bis-acetamide inducible 1
ENSDARG00000044402	65.98668171	-0.237264963	0.157450196	-1.506920718	0.13183098	0.873362273	nop16	436807	NOP16 nucleolar protein homolog (yeast)
ENSDARG00000009839	25.30287713	0.25946594	0.172269081	1.506166625	0.132024405	0.873690914	fam117bb	100003476	family with sequence similarity 117, member Bb
ENSDARG00000100110	16.73548416	-0.280271329	0.186057086	-1.506372776	0.131971505	0.873690914	si:ch211-79g12.2	NA	si:ch211-79g12.2
ENSDARG00000062688	50.68436359	0.26776651	0.177987382	1.504412887	0.132475088	0.874320245	gpnmb	563348	glycoprotein (transmembrane) nmb
ENSDARG00000091366	9.874642159	-0.279961141	0.186065295	-1.504639222	0.132416857	0.874320245	si:dkey-84k17.2	570574	si:dkey-84k17.2
ENSDARG00000096007	18.11843971	-0.264069147	0.175462436	-1.504989634	0.132326742	0.874320245	LOC100537428	100537428	gastrula zinc finger protein XlCGF57.1-like
ENSDARG00000100498	102.2993745	-0.212372811	0.141168111	-1.504396495	0.132479306	0.874320245	LOC100536607	100536607	myeloid-associated differentiation marker-like
ENSDARG00000103590	250.7224823	-0.1927817	0.128140203	-1.504459135	0.132463188	0.874320245	cyp2aa6	NA	cytochrome P450, family 2, subfamily AA, polypeptide 6
ENSDARG00000003860	122.9516142	-0.20670254	0.137519134	-1.503082035	0.132817891	0.876078922	cbx3a	751689	chromobox homolog 3a (HP1 gamma homolog, Drosophila)
ENSDARG00000013741	33.29847044	-0.263195174	0.175216996	-1.502109842	0.133068743	0.877257316	lancl1	494154	LanC antibiotic synthetase component C-like 1 (bacterial)
ENSDARG00000096603	25.7677696	0.272518417	0.181470539	1.501722642	0.133168754	0.877440542	bmb	559540	brambleberry
ENSDARG00000095843	10.88031498	0.267413917	0.178122824	1.501289449	0.133280713	0.877702255	col24a1	NA	collagen type XXIV alpha 1
ENSDARG00000000241	508.0194844	-0.279156605	0.185991692	-1.500909002	0.133379099	0.877765755	slc40a1	58153	solute carrier family 40 (iron-regulated transporter), member 1
ENSDARG00000037777	45.83100731	0.219493165	0.146261151	1.500693544	0.133434844	0.877765755	stk16	550323	serine/threonine kinase 16
ENSDARG00000002020	50.19773913	0.218628568	0.146725567	1.490050928	0.136210846	0.879013733	rictorb	561835	RPTOR independent companion of MTOR, complex 2b
ENSDARG00000003444	260.1404989	0.178847721	0.121862692	1.467616697	0.14220837	0.879013733	dhrs7	751626	dehydrogenase/reductase (SDR family) member 7
ENSDARG00000004952	156.7840077	-0.268515203	0.179251136	-1.497983271	0.134137597	0.879013733	rsad2	570456	radical S-adenosyl methionine domain containing 2
ENSDARG00000005115	108.8045669	0.217051904	0.147186071	1.474676933	0.140299421	0.879013733	calub	394057	calumenin b
ENSDARG00000006301	43.5423598	0.254021964	0.173023334	1.468137033	0.142067004	0.879013733	raph1a	557435	Ras association (RalGDS/AF-6) and pleckstrin homology domains 1a
ENSDARG00000006345	33.81343015	0.236743055	0.159655134	1.482840223	0.138116866	0.879013733	CABZ01056631.1	NA	NA
ENSDARG00000006372	2087.375434	-0.137804856	0.092919054	-1.483063493	0.138057542	0.879013733	ugt5c2	751669	UDP glucuronosyltransferase 5 family, polypeptide C2
ENSDARG00000007135	146.5147854	-0.168196137	0.113131183	-1.486735421	0.137084704	0.879013733	cnot3a	449540	CCR4-NOT transcription complex, subunit 3a
ENSDARG00000010918	88.55047898	-0.216280847	0.145252283	-1.489001361	0.13648701	0.879013733	nprl3	564989	NPR3-like, GATOR1 complex subunit
ENSDARG00000011769	13.71394603	-0.269878465	0.182925042	-1.475350024	0.140118464	0.879013733	cpm	550253	carboxypeptidase M
ENSDARG00000011921	202.9956964	0.146761345	0.098586762	1.488651639	0.136579126	0.879013733	txnl1	394113	thioredoxin-like 1
ENSDARG00000012453	29.7547322	-0.26756394	0.181104893	-1.477397628	0.139569082	0.879013733	rnls	436880	renalase, FAD-dependent amine oxidase
ENSDARG00000013078	1069.306045	0.11845053	0.080076587	1.479215524	0.139082722	0.879013733	ywhaba	323055	tyrosine 3-monooxygenase/tryptophan 5-monooxygenase activation protein, beta polypeptide a
ENSDARG00000013472	52.54940527	0.232576	0.155937453	1.491469786	0.135838198	0.879013733	nedd1	406827	neural precursor cell expressed, developmentally down-regulated 1
ENSDARG00000015823	118.7032357	-0.189573052	0.127045322	-1.4921687	0.135654926	0.879013733	vps26b	406684	VPS26 retromer complex component B
ENSDARG00000016513	324.0845172	0.220089601	0.149571395	1.471468532	0.141164452	0.879013733	setd3	337193	SET domain containing 3
ENSDARG00000016811	66.23461882	-0.222617944	0.151157532	-1.472754559	0.140817229	0.879013733	ints3	560575	integrator complex subunit 3
ENSDARG00000017490	1552.341824	0.278335258	0.18607905	1.495790409	0.134708282	0.879013733	cel.1	322481	carboxyl ester lipase, tandem duplicate 1
ENSDARG00000018145	117.1659818	-0.265346459	0.177558946	-1.494413343	0.135067616	0.879013733	mid1ip1l	322977	MID1 interacting protein 1, like
ENSDARG00000018425	318.4998476	-0.229240964	0.154542229	-1.483354839	0.137980159	0.879013733	ddx61	100007313	DEAD (Asp-Glu-Ala-Asp) box helicase 61
ENSDARG00000018478	13399.43755	0.206056804	0.14034324	1.468234618	0.142040504	0.879013733	agxtb	79378	alanine-glyoxylate aminotransferase b
ENSDARG00000018921	24.74330914	-0.268827401	0.180057736	-1.493006673	0.13543544	0.879013733	fam84a	393590	family with sequence similarity 84, member A
ENSDARG00000019613	1402.115802	0.195046592	0.132226567	1.47509382	0.140187322	0.879013733	ip6k2b	436662	inositol hexakisphosphate kinase 2b
ENSDARG00000019815	63.2849997	-0.271779501	0.184414652	-1.473741366	0.140551241	0.879013733	fn1a	100005469	fibronectin 1a
ENSDARG00000020077	181.7852882	0.273563646	0.184066882	1.486218718	0.137221278	0.879013733	nol10	393206	nucleolar protein 10
ENSDARG00000021172	8882.957951	-0.140873389	0.095763765	-1.471051069	0.141277306	0.879013733	cyp2ad2	259306	cytochrome P450, family 2, subfamily AD, polypeptide 2
ENSDARG00000021466	161.7269891	-0.151069563	0.102945978	-1.467464448	0.142249754	0.879013733	ireb2	652982	iron-responsive element binding protein 2
ENSDARG00000021573	394.4990044	0.244613999	0.166142893	1.472310942	0.14093693	0.879013733	slc16a7	641419	solute carrier family 16, member 7 (monocarboxylic acid transporter 2)
ENSDARG00000022648	25.17256976	0.25770116	0.173314478	1.486899208	0.137041433	0.879013733	otud3	405858	OTU deubiquitinase 3
ENSDARG00000024561	126.4129963	-0.247885851	0.168164204	-1.474070256	0.140462676	0.879013733	nolc1	561131	nucleolar and coiled-body phosphoprotein 1
ENSDARG00000024619	33.58641918	0.269799	0.18315257	1.473083339	0.140728565	0.879013733	si:ch211-206a7.2	566899	si:ch211-206a7.2
ENSDARG00000025850	3683.512238	-0.121085042	0.08115898	-1.491948779	0.135712574	0.879013733	rps21	394166	ribosomal protein S21
ENSDARG00000026801	937.7200717	-0.140896789	0.096046221	-1.466968587	0.142384601	0.879013733	stau2	393899	staufen double-stranded RNA binding protein 2
ENSDARG00000027187	89.89622086	-0.200376735	0.136639825	-1.466459253	0.142523214	0.879013733	kat8	100003790	K(lysine) acetyltransferase 8
ENSDARG00000027501	36.60831828	0.230392451	0.156841656	1.468949364	0.141846524	0.879013733	usp20	393962	ubiquitin specific peptidase 20
ENSDARG00000028228	38.20423119	-0.222957217	0.151834356	-1.468424029	0.141989078	0.879013733	zbtb18	100003157	zinc finger and BTB domain containing 18
ENSDARG00000028848	55.28851354	0.236781852	0.159396897	1.48548595	0.137415142	0.879013733	lsm12a	407986	LSM12 homolog a
ENSDARG00000029168	214.7807707	0.167560622	0.112564118	1.488579351	0.136598173	0.879013733	ppfibp2b	436635	PTPRF interacting protein, binding protein 2b (liprin beta 2)
ENSDARG00000029307	24.14782	0.256384108	0.173723936	1.475813373	0.139994	0.879013733	zgc:101800	494078	zgc:101800
ENSDARG00000030964	21.29033271	-0.273495074	0.185941266	-1.470868086	0.141326795	0.879013733	pde12	692319	phosphodiesterase 12
ENSDARG00000031560	44.54931934	0.219072996	0.147740743	1.482820458	0.138122119	0.879013733	srpk1b	791187	SRSF protein kinase 1b
ENSDARG00000031911	145.0569961	0.181235443	0.121075468	1.496879965	0.134424494	0.879013733	tns3.2	NA	tensin 3, tandem duplicate 2
ENSDARG00000032866	311.8648713	-0.132697556	0.090042143	-1.473727204	0.140555055	0.879013733	erh	30475	enhancer of rudimentary homolog (Drosophila)
ENSDARG00000033172	102.7549068	-0.248967576	0.169216294	-1.471297885	0.141210575	0.879013733	nr2f5	30427	nuclear receptor subfamily 2, group F, member 5
ENSDARG00000035256	62.84427558	-0.267371711	0.182205872	-1.467415444	0.142263076	0.879013733	eef2l2	336168	eukaryotic translation elongation factor 2, like 2
ENSDARG00000036065	815.3684415	0.223888388	0.150184108	1.490759517	0.136024644	0.879013733	mgat1b	558524	mannosyl (alpha-1,3-)-glycoprotein beta-1,2-N-acetylglucosaminyltransferase b
ENSDARG00000036426	45.41211146	-0.238195587	0.159505857	-1.493334423	0.135349669	0.879013733	zgc:103586	492517	zgc:103586
ENSDARG00000037017	184.5453367	0.1365036	0.091380739	1.493789624	0.135230614	0.879013733	ube4b	170784	ubiquitination factor E4B, UFD2 homolog (S. cerevisiae)
ENSDARG00000038557	37.75356853	0.250449929	0.169323964	1.479116854	0.139109086	0.879013733	anks3	100136846	ankyrin repeat and sterile alpha motif domain containing 3
ENSDARG00000038737	160.7148912	-0.164835575	0.112319363	-1.467561515	0.142223368	0.879013733	phf20b	445482	PHD finger protein 20, b
ENSDARG00000039082	273.3183146	-0.263034074	0.176478466	-1.49045989	0.136103355	0.879013733	zgc:123010	641500	zgc:123010
ENSDARG00000039455	30.92609846	-0.236413932	0.15911648	-1.485791619	0.137334248	0.879013733	tspan15	100000710	tetraspanin 15
ENSDARG00000040179	10.29500174	0.276519098	0.184832436	1.496052877	0.134639876	0.879013733	zgc:101562	792098	zgc:101562
ENSDARG00000040287	549.0768484	0.112199849	0.076481843	1.467012888	0.14237255	0.879013733	ywhabl	321729	tyrosine 3-monooxygenase/tryptophan 5-monooxygenase activation protein, beta polypeptide like
ENSDARG00000040332	34.11441344	0.239501082	0.163194305	1.467582354	0.142217704	0.879013733	crfb2	777653	cytokine receptor family member b2
ENSDARG00000040396	40.71345033	-0.218876283	0.146422136	-1.494830551	0.134958671	0.879013733	bcl7bb	81595	B-cell CLL/lymphoma 7B, b
ENSDARG00000040553	147.9593106	-0.205657741	0.139147276	-1.477986106	0.139411497	0.879013733	tmem97	NA	transmembrane protein 97
ENSDARG00000041306	178.6100903	-0.130802719	0.088178326	-1.483388556	0.137971206	0.879013733	mrps25	550252	mitochondrial ribosomal protein S25
ENSDARG00000042322	179.5727227	-0.24721603	0.165519361	-1.493577719	0.135286027	0.879013733	si:dkey-177p2.6	568712	si:dkey-177p2.6
ENSDARG00000042496	98.81426707	-0.208751761	0.140933987	-1.481202407	0.138552645	0.879013733	parp12a	567195	poly (ADP-ribose) polymerase family, member 12a
ENSDARG00000043898	21.86748612	-0.276422758	0.18547483	-1.490351858	0.136131744	0.879013733	timm10b	550527	translocase of inner mitochondrial membrane 10 homolog B (yeast)
ENSDARG00000044436	25.03767236	0.262166688	0.177896414	1.473704171	0.140561259	0.879013733	rps6ka4	561959	ribosomal protein S6 kinase, polypeptide 4
ENSDARG00000044642	127.9921072	0.233315226	0.157478295	1.481570688	0.138454563	0.879013733	sc5d	447891	sterol-C5-desaturase
ENSDARG00000044949	59.75692048	0.215869689	0.146150109	1.477040905	0.139664673	0.879013733	rnf8	404050	ring finger protein 8, E3 ubiquitin protein ligase
ENSDARG00000045175	13.28866804	-0.273555716	0.184726155	-1.480871597	0.138640793	0.879013733	pofut2	777668	protein O-fucosyltransferase 2
ENSDARG00000045372	80.92982041	-0.189158535	0.128975579	-1.466622873	0.142478674	0.879013733	ngdn	386642	neuroguidin, EIF4E binding protein
ENSDARG00000045749	193.9285527	0.237477214	0.158759898	1.495826196	0.134698953	0.879013733	ppfibp1a	565020	PTPRF interacting protein, binding protein 1a (liprin beta 1)
ENSDARG00000053058	6982.804836	-0.129749082	0.088065811	-1.473319551	0.140664891	0.879013733	rps11	406686	ribosomal protein S11
ENSDARG00000054849	512.602165	-0.209036747	0.141722991	-1.474967087	0.140221392	0.879013733	bcat2	436949	branched chain amino-acid transaminase 2, mitochondrial
ENSDARG00000056075	1041.11136	-0.106348689	0.07171216	-1.482993805	0.138076057	0.879013733	rca2.1	541367	regulator of complement activation group 2 gene 1
ENSDARG00000057927	32.63150313	-0.253579627	0.172888409	-1.466724277	0.142451076	0.879013733	rps6ka3b	100009657	ribosomal protein S6 kinase, polypeptide 3b
ENSDARG00000058730	258.9055195	-0.180417152	0.122555535	-1.472125694	0.140986938	0.879013733	rdh10a	562840	retinol dehydrogenase 10a
ENSDARG00000058828	21.65645544	0.272610626	0.18515712	1.472320514	0.140934346	0.879013733	ccdc51	751752	coiled-coil domain containing 51
ENSDARG00000059646	289.7110779	-0.204881216	0.138453737	-1.479781051	0.138931687	0.879013733	nt5dc2	556186	5'-nucleotidase domain containing 2
ENSDARG00000059841	236.8320922	0.207444824	0.140789234	1.473442377	0.140631791	0.879013733	exosc1	558857	exosome component 1
ENSDARG00000059916	24.69249771	0.26118662	0.175246013	1.490399789	0.136119148	0.879013733	hyal1	664772	hyaluronoglucosaminidase 1
ENSDARG00000060101	67.07005491	0.207881772	0.138639472	1.499441457	0.133759146	0.879013733	trappc12	791162	trafficking protein particle complex 12
ENSDARG00000060469	191.9951891	0.215566469	0.146498344	1.471460108	0.141166728	0.879013733	pik3r4	564088	phosphoinositide-3-kinase, regulatory subunit 4
ENSDARG00000060489	271.2631029	-0.150620758	0.102329964	-1.471912544	0.141044496	0.879013733	mrpl32	751730	mitochondrial ribosomal protein L32
ENSDARG00000061338	165.5606425	-0.161367154	0.10815677	-1.491974597	0.135705805	0.879013733	ddx6	564633	DEAD (Asp-Glu-Ala-Asp) box helicase 6
ENSDARG00000062479	912.6877746	-0.128631494	0.086151883	-1.493078146	0.135416732	0.879013733	vcam1b	561971	vascular cell adhesion molecule 1b
ENSDARG00000062501	2162.670972	0.201607323	0.136695982	1.474859176	0.140250408	0.879013733	hhipl1	100002738	HHIP-like 1
ENSDARG00000069169	19.37459797	0.264212133	0.178316527	1.481702997	0.138419339	0.879013733	cerk	558496	ceramide kinase
ENSDARG00000069496	48.12949916	-0.206442616	0.140538356	-1.46894145	0.141848671	0.879013733	arl2	449774	ADP-ribosylation factor-like 2
ENSDARG00000070116	58.28619906	-0.212355785	0.144481996	-1.469773338	0.141623152	0.879013733	nit1	447900	nitrilase 1
ENSDARG00000073970	414.5243889	-0.181100231	0.121744348	-1.487545291	0.136870851	0.879013733	mctp2b	NA	multiple C2 domains, transmembrane 2b
ENSDARG00000074424	89.84064179	0.200272205	0.134024172	1.494299132	0.135097452	0.879013733	ibtk	572463	inhibitor of Bruton agammaglobulinemia tyrosine kinase
ENSDARG00000074425	387.0173605	-0.255238246	0.172698316	-1.477942878	0.139423068	0.879013733	si:busm1-57f23.1	368621	si:busm1-57f23.1
ENSDARG00000074836	22.04605394	-0.2642404	0.176558599	-1.496615868	0.134493239	0.879013733	setmar	564575	SET domain and mariner transposase fusion gene
ENSDARG00000076360	41.08029846	-0.209089097	0.141340228	-1.47933182	0.139051652	0.879013733	coa1	108179075	cytochrome C oxidase assembly factor 1 homolog (S. cerevisiae)
ENSDARG00000076796	93.28612523	-0.241604486	0.163575437	-1.477021795	0.139669795	0.879013733	dlg3	564081	discs, large homolog 3 (Drosophila)
ENSDARG00000076829	116.63183	0.255571249	0.174027794	1.468565695	0.141950625	0.879013733	ankib1b	561277	ankyrin repeat and IBR domain containing 1b
ENSDARG00000077717	2520.941586	-0.141725366	0.095574826	-1.482873384	0.138108054	0.879013733	rpl29	445040	ribosomal protein L29
ENSDARG00000078041	76.78935687	-0.269036974	0.18231132	-1.475700872	0.140024212	0.879013733	xpo1a	558395	exportin 1 (CRM1 homolog, yeast) a
ENSDARG00000078050	25.12526745	-0.276480849	0.185794229	-1.488102457	0.136723876	0.879013733	phf19	560078	PHD finger protein 19
ENSDARG00000078322	27.24859217	0.276329664	0.18596271	1.485941261	0.137294658	0.879013733	col12a1a	100149543	collagen, type XII, alpha 1a
ENSDARG00000078722	98.83731451	0.200480351	0.134540314	1.490113603	0.136194368	0.879013733	clip1a	797680	CAP-GLY domain containing linker protein 1a
ENSDARG00000086620	26.41918787	-0.266769255	0.178992491	-1.490393552	0.136120787	0.879013733	gckr	NA	glucokinase (hexokinase 4) regulator
ENSDARG00000087227	421.9824986	0.178640825	0.121088123	1.475296008	0.140132979	0.879013733	oit3	100535938	oncoprotein induced transcript 3
ENSDARG00000088307	10.95166594	0.276569571	0.185847794	1.488150948	0.13671109	0.879013733	mkl2a	793956	MKL/myocardin-like 2a
ENSDARG00000090301	74.39610791	-0.197917946	0.1332781	-1.484999754	0.137543889	0.879013733	usp48	100332674	ubiquitin specific peptidase 48
ENSDARG00000090428	2795.850042	0.273700682	0.185244234	1.477512558	0.139538294	0.879013733	ctrb1	322451	chymotrypsinogen B1
ENSDARG00000091127	509.6343862	0.251618043	0.171022852	1.471253925	0.141222459	0.879013733	klf15	335901	Kruppel-like factor 15
ENSDARG00000097855	98.86317932	-0.218026823	0.146810933	-1.485085737	0.137521114	0.879013733	si:ch211-3o3.9	NA	si:ch211-3o3.9
ENSDARG00000098441	18.57644709	-0.26376601	0.177274609	-1.487895031	0.136778578	0.879013733	nars2	561673	asparaginyl-tRNA synthetase 2, mitochondrial (putative)
ENSDARG00000098588	321.8229084	0.210591696	0.142858019	1.474132826	0.140445832	0.879013733	gchfr	393735	GTP cyclohydrolase I feedback regulator
ENSDARG00000099755	834.985998	-0.130071388	0.087102836	-1.493308293	0.135356506	0.879013733	pfklb	550259	phosphofructokinase, liver b
ENSDARG00000099936	78.56041399	-0.184114072	0.125315275	-1.469206946	0.141776667	0.879013733	nlrc3l	100538217	NLR family, CARD domain containing 3-like
ENSDARG00000100114	155.085973	-0.152116023	0.102734127	-1.480676658	0.138692757	0.879013733	sf3a3	446168	splicing factor 3a, subunit 3
ENSDARG00000100254	373.8986769	0.181230912	0.12284468	1.475284989	0.14013594	0.879013733	zgc:85789	322350	zgc:85789
ENSDARG00000100503	134.2144489	0.180699087	0.12160582	1.485941109	0.137294699	0.879013733	sos1	556286	son of sevenless homolog 1 (Drosophila)
ENSDARG00000101080	138.811309	0.152223858	0.10332343	1.473275311	0.140676815	0.879013733	pwwp2b	561643	PWWP domain containing 2B
ENSDARG00000101744	90.77056725	-0.195233862	0.132133557	-1.477549433	0.139528418	0.879013733	hug	30065	HuG
ENSDARG00000103187	83.46987386	-0.217970054	0.148485531	-1.467954839	0.142116491	0.879013733	syce2	553132	synaptonemal complex central element protein 2
ENSDARG00000103234	32.78902868	-0.240253727	0.162818858	-1.475589066	0.140054242	0.879013733	ppie	550373	peptidylprolyl isomerase E (cyclophilin E)
ENSDARG00000103511	60.79530703	0.222620624	0.151108658	1.473248638	0.140684005	0.879013733	zfand2a	393489	zinc finger, AN1-type domain 2A
ENSDARG00000103542	17.82734993	-0.267509587	0.182017175	-1.469694208	0.141644592	0.879013733	vegfaa	30682	vascular endothelial growth factor Aa
ENSDARG00000103787	86.18065647	-0.179713039	0.120284594	-1.494065305	0.135158551	0.879013733	chd1	563236	chromodomain helicase DNA binding protein 1
ENSDARG00000103825	28.50652689	0.255433144	0.171209245	1.49193546	0.135716066	0.879013733	galnt10	NA	UDP-N-acetyl-alpha-D-galactosamine:polypeptide N-acetylgalactosaminyltransferase 10 (GalNAc-T10)
ENSDARG00000103979	1258.84441	0.202852641	0.13825584	1.467226565	0.142314433	0.879013733	calr3a	30248	calreticulin 3a
ENSDARG00000104516	33.00472343	-0.258386903	0.17475891	-1.478533496	0.139265038	0.879013733	polr3d	393257	polymerase (RNA) III (DNA directed) polypeptide D
ENSDARG00000104643	20.54330642	-0.271661211	0.184212575	-1.474715886	0.140288943	0.879013733	tuba7l	431777	tubulin, alpha 7 like
ENSDARG00000104798	13.05383963	0.267119821	0.181754463	1.469674073	0.141650048	0.879013733	LOC101883936	101883936	gastrula zinc finger protein XlCGF8.2DB-like
ENSDARG00000078244	13.47610219	0.271646917	0.185303119	1.465959771	0.142659247	0.879406316	si:ch211-197l9.2	100001876	si:ch211-197l9.2
ENSDARG00000044688	41.65539346	-0.270956132	0.184903876	-1.46538914	0.142814779	0.879472661	dusp4	394146	dual specificity phosphatase 4
ENSDARG00000052139	79.40918997	0.214657918	0.146480461	1.46543721	0.142801672	0.879472661	notch3	58066	notch 3
ENSDARG00000079626	154.3839552	-0.160799859	0.109853389	-1.463767849	0.14325739	0.881751412	elf2b	387534	E74-like factor 2b (ets domain transcription factor)
ENSDARG00000020204	17.83843785	0.259977278	0.177689391	1.463099604	0.143440126	0.882149485	nf2a	561184	neurofibromin 2a (merlin)
ENSDARG00000041799	59.73069384	0.233660998	0.159713559	1.463000382	0.143467274	0.882149485	cx43	30236	connexin 43
ENSDARG00000068264	13.3145966	-0.265532297	0.18154073	-1.462659629	0.143560538	0.882276449	grhpra	497183	glyoxylate reductase/hydroxypyruvate reductase a
ENSDARG00000045968	78.49712872	0.197420498	0.135013222	1.462230855	0.143677959	0.882551669	spg11	NA	spastic paraplegia 11
ENSDARG00000063446	55.54878258	0.220009459	0.150501777	1.461839607	0.143785168	0.882763916	iba57	100330979	IBA57 homolog, iron-sulfur cluster assembly
ENSDARG00000001777	64.64514959	0.213841543	0.147055779	1.454152598	0.145904004	0.883138077	nup155	393125	nucleoporin 155
ENSDARG00000002385	40.59338886	-0.227947544	0.156710335	-1.454578884	0.14578588	0.883138077	atm	403064	ATM serine/threonine kinase
ENSDARG00000005754	627.4918829	0.148620115	0.102001681	1.457035939	0.14510646	0.883138077	ptprfb	799867	protein tyrosine phosphatase, receptor type, f, b
ENSDARG00000006370	143.7977686	0.150916826	0.103805003	1.453849244	0.145988107	0.883138077	atp6v1h	286779	ATPase, H+ transporting, lysosomal V1 subunit H
ENSDARG00000009169	84.34325246	-0.200854007	0.137460039	-1.461181076	0.143965755	0.883138077	mob1ba	393169	MOB kinase activator 1Ba
ENSDARG00000011973	26.7775095	-0.267041169	0.183921632	-1.451929099	0.14652132	0.883138077	slc35d1a	445400	solute carrier family 35 (UDP-GlcA/UDP-GalNAc transporter), member D1a
ENSDARG00000014657	12.14705326	0.270084093	0.186062837	1.451574623	0.146619919	0.883138077	zgc:171731	563034	zgc:171731
ENSDARG00000015310	388.060041	-0.21182532	0.145619062	-1.454653786	0.145765133	0.883138077	pitpnbl	406752	phosphatidylinositol transfer protein, beta, like
ENSDARG00000018602	304.8463121	0.123951104	0.085518868	1.449400664	0.147225723	0.883138077	rab5aa	337737	RAB5A, member RAS oncogene family, a
ENSDARG00000018814	247.8154093	0.158925107	0.109678477	1.449009061	0.147335052	0.883138077	esrp2	572992	epithelial splicing regulatory protein 2
ENSDARG00000020298	27.41617567	0.268518309	0.184701284	1.453797735	0.146002392	0.883138077	btg2	30079	B-cell translocation gene 2
ENSDARG00000025420	45.70534097	-0.250244774	0.172198738	-1.453232329	0.146159259	0.883138077	fzd5	30364	frizzled class receptor 5
ENSDARG00000027984	884.8169244	0.12551203	0.086485706	1.451245946	0.146711387	0.883138077	gstz1	436754	glutathione S-transferase zeta 1
ENSDARG00000029019	50.35850597	-0.232612882	0.160515613	-1.449160478	0.147292772	0.883138077	epb41b	326287	erythrocyte membrane protein band 4.1b
ENSDARG00000032013	222.1396557	0.148617125	0.102352434	1.452013584	0.146497828	0.883138077	pafah1b1a	394246	platelet-activating factor acetylhydrolase 1b, regulatory subunit 1a
ENSDARG00000034256	26.58035623	0.246125372	0.169078212	1.455689463	0.145478484	0.883138077	cdk10	550285	cyclin-dependent kinase 10
ENSDARG00000036489	166.1442681	-0.206063002	0.142189838	-1.449210469	0.147278815	0.883138077	zgc:112356	569875	zgc:112356
ENSDARG00000036785	91.79799708	-0.196911504	0.135478621	-1.453450761	0.146098641	0.883138077	si:ch211-226m16.2	100003708	si:ch211-226m16.2
[truncated: 10,182 more rows]
