# Supplementary material for: Parental high dietary arachidonic acid levels modulated the hepatic transcriptome of adult zebrafish (Danio rerio) progeny
Source: PLoS One. 2018 Aug 2;13(8):e0201278. doi: 10.1371/journal.pone.0201278 (PMC6071982; doi:10.1371/journal.pone.0201278)
Supplement: S3 Table — (CSV) [file pone.0201278.s008.csv]

S3 Table. Differentially expressed genes in male F1 high ARA livers compared to control livers using the RefSeq genome.
	baseMean	log2FoldChange	lfcSE	stat	pvalue	padj	name	symbol	ensembl
100536677	22.83375998	-3.51214639	0.266989733	-13.15461216	1.60E-39	1.91E-35	si:dkey-224b4.5	si:dkey-224b4.5	NULL
564690	2907.222566	1.129349464	0.126903972	8.899244413	5.62E-19	3.35E-15	zgc:174904	zgc:174904	list(gene = "ENSDARG00000059049")
494053	159.712976	-1.083171874	0.128448154	-8.432755457	3.38E-17	1.34E-13	latexin	lxn	list(gene = "ENSDARG00000043102")
565124	53.54287249	-1.885852969	0.231540835	-8.144796433	3.80E-16	1.13E-12	si:ch211-194p6.10	si:ch211-194p6.10	list(gene = "ENSDARG00000105568")
394184	164.3207604	-1.281126385	0.158251941	-8.095486071	5.70E-16	1.36E-12	SH3 domain binding glutamate-rich protein like	sh3bgrl	list(gene = "ENSDARG00000058302")
799038	7.826372043	2.04162795	0.276588104	7.381474191	1.57E-13	3.11E-10	zgc:162154	zgc:162154	list(gene = "ENSDARG00000079170")
100141330	4945.615396	-1.230044344	0.172369623	-7.136085372	9.60E-13	1.64E-09	zgc:171534	zgc:171534	list(gene = "ENSDARG00000105265")
553380	89.18039674	1.124671539	0.158402223	7.100099447	1.25E-12	1.86E-09	diacylglycerol kinase, zeta a	dgkza	list(gene = "ENSDARG00000014439")
563738	772.5738073	0.926748206	0.132075265	7.016818852	2.27E-12	3.01E-09	si:ch211-284e20.8	si:ch211-284e20.8	list(gene = "ENSDARG00000070918")
100535131	55.91347981	1.680826018	0.241553508	6.958400366	3.44E-12	4.10E-09	rho-associated protein kinase 1-like	LOC100535131	list(gene = "ENSDARG00000105249")
570456	153.0936451	-1.255925029	0.184571271	-6.804553193	1.01E-11	1.10E-08	radical S-adenosyl methionine domain containing 2	rsad2	list(gene = "ENSDARG00000004952")
564542	124.5181479	1.405244372	0.21195645	6.629873134	3.36E-11	3.34E-08	si:dkey-254e1.1	si:dkey-254e1.1	list(gene = "ENSDARG00000058508")
564958	70.47030839	-1.818899338	0.276523942	-6.577728224	4.78E-11	3.80E-08	si:ch211-194p6.12	si:ch211-194p6.12	list(gene = "ENSDARG00000095082")
556206	543.1514751	1.44866462	0.219952634	6.586257211	4.51E-11	3.80E-08	solute carrier family 43, member 3b	slc43a3b	list(gene = "ENSDARG00000057949")
563091	37.01600441	1.79005913	0.272017221	6.580683097	4.68E-11	3.80E-08	si:dkey-206m15.8	si:dkey-206m15.8	list(gene = "ENSDARG00000092999")
558956	128.0356231	-1.385420289	0.21332755	-6.494333645	8.34E-11	6.21E-08	ISG15 ubiquitin-like modifier	isg15	list(gene = "ENSDARG00000086374")
335732	28.70782775	-1.432203772	0.221795772	-6.457308704	1.07E-10	7.48E-08	ELOVL fatty acid elongase 4b	elovl4b	list(gene = "ENSDARG00000027495")
100321914	1098.202016	0.688701437	0.109664929	6.280051807	3.38E-10	2.24E-07	si:dkeyp-44a8.2	si:dkeyp-44a8.2	NULL
797890	34.977144	-1.120603151	0.181078157	-6.188505396	6.07E-10	3.81E-07	zgc:175176	zgc:175176	list(gene = "ENSDARG00000058775")
565508	177.6000865	1.596364397	0.261686326	6.100297333	1.06E-09	6.03E-07	lysyl oxidase-like 2a	loxl2a	list(gene = "ENSDARG00000044010")
553553	248.2318918	-0.902471939	0.147949103	-6.099881105	1.06E-09	6.03E-07	complement factor D (adipsin)	cfd	list(gene = "ENSDARG00000039579")
100149897	9.164935118	1.614987536	0.267479191	6.037806276	1.56E-09	8.47E-07	coiled-coil domain containing 90B	ccdc90b	list(gene = "ENSDARG00000044626")
553299	13.44398976	-1.542782578	0.256193154	-6.02195083	1.72E-09	8.93E-07	zgc:162509	zgc:162509	list(gene = "ENSDARG00000070604")
777609	29.2323526	1.646334983	0.277170546	5.939790528	2.85E-09	1.42E-06	gamma-glutamylamine cyclotransferase, tandem duplicate 1	ggact.1	list(gene = "ENSDARG00000070581")
562318	121.5452771	-1.280736102	0.219443493	-5.83629109	5.34E-09	2.45E-06	taste receptor, type 1, member 3	tas1r3	list(gene = "ENSDARG00000006341")
562087	85.02552866	0.921311839	0.157765574	5.839752089	5.23E-09	2.45E-06	si:ch211-149b19.3	si:ch211-149b19.3	list(gene = "ENSDARG00000076011")
550515	131.2585333	-1.088942624	0.186859362	-5.827605372	5.62E-09	2.48E-06	cytokine receptor-like factor 3	crlf3	list(gene = "ENSDARG00000070261")
798813	30.2632663	-1.368243996	0.236768092	-5.778836104	7.52E-09	3.20E-06	si:ch73-233k15.2	si:ch73-233k15.2	list(gene = "ENSDARG00000073718")
562011	24.57870575	-1.292952492	0.226575609	-5.706494599	1.15E-08	4.74E-06	SHC (Src homology 2 domain containing) transforming protein 2	shc2	list(gene = "ENSDARG00000062080")
101885121	21.3096197	-1.404352613	0.246631594	-5.694131037	1.24E-08	4.93E-06	cytosolic 10-formyltetrahydrofolate dehydrogenase-like	LOC101885121	NULL
567241	31.67392833	1.085288163	0.191743788	5.660095574	1.51E-08	5.82E-06	leptin receptor	lepr	list(gene = "ENSDARG00000070961")
405812	143.3257017	1.283695252	0.232204625	5.528293205	3.23E-08	1.20E-05	cytochrome b5 type B	cyb5b	list(gene = "ENSDARG00000099774")
101884954	793.9301089	-1.183206821	0.215669285	-5.486209239	4.11E-08	1.48E-05	uncharacterized LOC101884954	LOC101884954	NULL
393734	100.0283301	-0.732911142	0.134657167	-5.4427934	5.25E-08	1.84E-05	DnaJ (Hsp40) homolog, subfamily C, member 19	dnajc19	list(gene = "ENSDARG00000044420")
326062	53.13885723	-1.057198216	0.194424435	-5.437578958	5.40E-08	1.84E-05	si:dkey-23k10.5	si:dkey-23k10.5	list(gene = "ENSDARG00000011581")
564475	225.7876967	-1.247055023	0.229554978	-5.432489577	5.56E-08	1.84E-05	cytochrome P450, family 39, subfamily A, polypeptide 1	cyp39a1	list(gene = "ENSDARG00000017982")
100142642	29.90582693	-1.36770055	0.252152336	-5.424104227	5.82E-08	1.88E-05	sc:d217	sc:d217	NULL
325922	2087.112038	-0.441968179	0.081756234	-5.405926373	6.45E-08	2.02E-05	retinol saturase (all-trans-retinol 13,14-reductase)	retsat	list(gene = "ENSDARG00000018600")
559403	1596.589503	1.267932618	0.237127099	5.347059122	8.94E-08	2.73E-05	acetyl-CoA carboxylase alpha	acaca	list(gene = "ENSDARG00000078512")
100007703	21065.23144	0.710270782	0.132981647	5.341118853	9.24E-08	2.75E-05	uncharacterized LOC100007703	LOC100007703	list(gene = "ENSDARG00000038405")
794176	4360.776026	-0.334433577	0.063153295	-5.295583933	1.19E-07	3.45E-05	insulin-like growth factor binding protein 2a	igfbp2a	list(gene = "ENSDARG00000052470")
567031	114.6575545	-1.006282979	0.190405095	-5.284958252	1.26E-07	3.57E-05	WD repeat domain 47b	wdr47b	list(gene = "ENSDARG00000099757")
566822	161.3252537	1.068065016	0.20295662	5.262528588	1.42E-07	3.94E-05	furry homolog a (Drosophila)	frya	list(gene = "ENSDARG00000013921")
570749	8.624596768	1.403704076	0.267717865	5.243221537	1.58E-07	4.28E-05	si:ch211-264f5.2	si:ch211-264f5.2	list(gene = "ENSDARG00000078547")
406249	116.5473163	0.811170346	0.155301244	5.223205705	1.76E-07	4.66E-05	DEAD (Asp-Glu-Ala-Asp) box polypeptide 39Ab	ddx39ab	list(gene = "ENSDARG00000015111")
568468	70.39665562	1.248850936	0.24008162	5.201776518	1.97E-07	5.12E-05	FAT atypical cadherin 2	fat2	list(gene = "ENSDARG00000018923")
100334415	16.40457359	-1.242954643	0.239428474	-5.191340111	2.09E-07	5.22E-05	growth factor receptor-bound protein 14	grb14	list(gene = "ENSDARG00000068280")
565379	35.0116587	1.373793143	0.264692846	5.190140804	2.10E-07	5.22E-05	phosphorylase kinase, gamma 1a (muscle)	phkg1a	list(gene = "ENSDARG00000030604")
573096	186.3045496	0.717727475	0.138937707	5.165822097	2.39E-07	5.82E-05	heterogeneous nuclear ribonucleoprotein L2	hnrnpl2	list(gene = "ENSDARG00000059303")
557375	1526.107044	0.965875826	0.187501716	5.151290609	2.59E-07	6.17E-05	cold shock domain containing C2, RNA binding b	csdc2b	list(gene = "ENSDARG00000100167")
557376	15.62817264	-1.326625434	0.261498711	-5.073162432	3.91E-07	9.15E-05	filamin A interacting protein 1b	filip1b	NULL
100149441	131.7519182	-0.768804587	0.152544138	-5.039882879	4.66E-07	0.000105177	si:ch73-308m11.1	si:ch73-308m11.1	list(gene = "ENSDARG00000039752")
447817	318.0414202	0.665315843	0.132028589	5.039180125	4.68E-07	0.000105177	zgc:92161	zgc:92161	list(gene = "ENSDARG00000101749")
565809	12.83097099	1.389911076	0.277149069	5.015030658	5.30E-07	0.000117077	tensin 2b	tns2b	list(gene = "ENSDARG00000068397")
101882419	18.60461581	-1.251735884	0.250719665	-4.99257161	5.96E-07	0.00012916	uncharacterized LOC101882419	LOC101882419	NULL
793004	90.51604403	0.989071062	0.199292217	4.962918653	6.94E-07	0.000147849	si:ch211-108d22.2	si:ch211-108d22.2	list(gene = "ENSDARG00000097615")
449662	3647.916539	0.611008302	0.123513017	4.946914226	7.54E-07	0.000157717	acyl-CoA oxidase 1, palmitoyl	acox1	list(gene = "ENSDARG00000014727")
100333321	138.7325095	1.255778153	0.25469616	4.930495033	8.20E-07	0.000168611	proline dehydrogenase (oxidase) 1a	prodha	list(gene = "ENSDARG00000086746")
554137	191.5958276	0.802844747	0.162967247	4.926417801	8.38E-07	0.000169248	HMG-box transcription factor 1	hbp1	list(gene = "ENSDARG00000028517")
100126232	1234.793116	0.784366886	0.159736064	4.910393215	9.09E-07	0.00017766	ferredoxin 1	fdx1	list(gene = "ENSDARG00000056410")
266992	427.1705927	-0.988941261	0.201317037	-4.912357512	9.00E-07	0.00017766	carbamoyl-phosphate synthetase 2, aspartate transcarbamylase, and dihydroorotase	cad	list(gene = "ENSDARG00000041895")
565706	215.0385418	0.903030572	0.184865034	4.88481004	1.04E-06	0.000199092	phosphodiesterase 4B, cAMP-specific a	pde4ba	list(gene = "ENSDARG00000032868")
793996	12.11399138	-1.307533218	0.271068058	-4.823634435	1.41E-06	0.000266783	sodium channel, voltage gated, type VIII, alpha subunit b	scn8ab	list(gene = "ENSDARG00000018032")
387260	39.53915253	-1.196749848	0.248483829	-4.81620818	1.46E-06	0.000272574	scavenger receptor class B, member 1	scarb1	list(gene = "ENSDARG00000101557")
373085	2074.960646	0.657675507	0.13669306	4.811330639	1.50E-06	0.000275015	heat shock protein 9	hspa9	list(gene = "ENSDARG00000003035")
567667	1268.538153	0.685453193	0.142714956	4.802952773	1.56E-06	0.000282436	solute carrier family 12 (potassium/chloride transporter), member 7b	slc12a7b	list(gene = "ENSDARG00000062058")
556445	53.14057201	-1.047071253	0.218354362	-4.795284342	1.62E-06	0.000289078	glutaminase 2b (liver, mitochondrial)	gls2b	list(gene = "ENSDARG00000002917")
560916	69.24454863	-0.914037792	0.190853359	-4.789215114	1.67E-06	0.000289323	CXXC finger protein 5b	cxxc5b	list(gene = "ENSDARG00000075735")
570478	54.02493469	-0.803464662	0.167691022	-4.79133976	1.66E-06	0.000289323	cytidine monophosphate (UMP-CMP) kinase 2, mitochondrial	cmpk2	list(gene = "ENSDARG00000031359")
101886194	15.96354913	1.22347112	0.256459492	4.770621315	1.84E-06	0.000312823	si:dkey-242k1.4	si:dkey-242k1.4	NULL
100538242	40.71362116	-1.088217104	0.228252464	-4.767602881	1.86E-06	0.000313072	C-C motif chemokine 2-like	LOC100538242	NULL
555686	2116.307158	-0.786503776	0.165683051	-4.747038235	2.06E-06	0.000341821	neurexin 1b	nrxn1b	list(gene = "ENSDARG00000063635")
436686	20.75460491	1.253887214	0.26489364	4.733549709	2.21E-06	0.000348219	synaptotagmin Va	syt5a	list(gene = "ENSDARG00000037941")
100526683	16603.30347	-0.723015711	0.152782357	-4.732324622	2.22E-06	0.000348219	aldehyde dehydrogenase 1 family, member L1	aldh1l1	list(gene = "ENSDARG00000077004")
393897	40.66257044	-1.201370381	0.253492733	-4.739269517	2.14E-06	0.000348219	very low density lipoprotein receptor	vldlr	list(gene = "ENSDARG00000006257")
103909643	225.6201566	-1.071833288	0.226362757	-4.73502488	2.19E-06	0.000348219	aminoacylase-1A-like	LOC103909643	NULL
100216314	101.6068657	-0.820863202	0.174183099	-4.712645537	2.45E-06	0.000378627	chemokine CCL-CUj	LOC100216314	NULL
321621	914.7777102	1.038668572	0.221201816	4.695569815	2.66E-06	0.000406398	glycine dehydrogenase (decarboxylating)	gldc	NULL
100141487	32.38770194	-0.861969159	0.184050444	-4.683331041	2.82E-06	0.000425983	si:ch211-66e2.3	si:ch211-66e2.3	list(gene = "ENSDARG00000078824")
101886337	12.40046638	-1.25189821	0.267929	-4.672499834	2.98E-06	0.00044347	uncharacterized LOC101886337	LOC101886337	NULL
692276	117.166996	-0.860686208	0.184464688	-4.665858899	3.07E-06	0.000452383	zgc:136493	zgc:136493	list(gene = "ENSDARG00000029259")
569398	34.62093771	1.129186445	0.243050097	4.645899992	3.39E-06	0.000484907	diacylglycerol lipase, alpha	dagla	list(gene = "ENSDARG00000062956")
100034551	50.98660298	0.928432217	0.199918193	4.644060677	3.42E-06	0.000484907	dynein regulatory complex subunit 1 homolog (Chlamydomonas)	drc1	list(gene = "ENSDARG00000042182")
793479	69.23900368	0.982450172	0.211437628	4.646524757	3.38E-06	0.000484907	chemokine XC receptor 1-like	LOC793479	NULL
791531	78.64827517	0.833468479	0.179829196	4.634778419	3.57E-06	0.000501215	caspase 6, apoptosis-related cysteine peptidase, like 1	casp6l1	list(gene = "ENSDARG00000025608")
570585	1475.19039	0.932800083	0.201916761	4.61972586	3.84E-06	0.000526596	si:dkey-7f3.14	si:dkey-7f3.14	list(gene = "ENSDARG00000095050")
100141355	36.52307506	0.892489223	0.193106762	4.621739886	3.81E-06	0.000526596	zgc:171497	zgc:171497	list(gene = "ENSDARG00000100614")
64605	107.1588183	-1.029903999	0.223148721	-4.615325574	3.92E-06	0.000531765	HIV-1 Tat interactive protein 2	htatip2	list(gene = "ENSDARG00000028386")
100329235	215.7343035	-1.055782652	0.229347049	-4.603428106	4.16E-06	0.000556754	coagulation factor XIII, B polypeptide	f13b	NULL
393970	181.8474582	0.697811828	0.151836206	4.595819705	4.31E-06	0.000571047	aminoacylase 1	acy1	list(gene = "ENSDARG00000038475")
798430	79.71566649	-1.029077104	0.224540233	-4.583041054	4.58E-06	0.000600424	si:dkey-152p16.6	si:dkey-152p16.6	list(gene = "ENSDARG00000104181")
334757	412.8393857	0.50139555	0.109471645	4.580140838	4.65E-06	0.000602193	sideroflexin 2	sfxn2	list(gene = "ENSDARG00000017960")
101886379	67.6156455	1.01088991	0.221562354	4.562552681	5.05E-06	0.000647886	rho-associated protein kinase 1-like	LOC101886379	NULL
569894	156.2875535	0.466585413	0.102504608	4.551848174	5.32E-06	0.000674496	proline rich 13	prr13	list(gene = "ENSDARG00000086216")
100002917	23.30425557	-1.118921824	0.246370881	-4.541615555	5.58E-06	0.00070063	ATP-binding cassette, sub-family C (CFTR/MRP), member 6b, tandem duplicate 2	abcc6b.2	list(gene = "ENSDARG00000094901")
101885464	50.17676814	-1.222553211	0.269743997	-4.532272166	5.84E-06	0.000717256	uncharacterized LOC101885464	LOC101885464	NULL
393830	13.57054168	-1.120110414	0.247048879	-4.533962756	5.79E-06	0.000717256	torsin family 1 like 3	tor1l3	list(gene = "ENSDARG00000026895")
393524	538.450306	-0.627874627	0.139126618	-4.512972694	6.39E-06	0.000777736	zgc:65811	zgc:65811	NULL
798408	44.01371644	-0.934039165	0.207172302	-4.508513709	6.53E-06	0.000786236	TAO kinase 3a	taok3a	list(gene = "ENSDARG00000060751")
794786	31.28393764	-1.198981119	0.266456643	-4.499723134	6.80E-06	0.000811265	interferon-induced protein with tetratricopeptide repeats 14	ifit14	list(gene = "ENSDARG00000071012")
100330322	17.20220249	1.2057504	0.26850447	4.490615739	7.10E-06	0.000838359	transmembrane and coiled-coil domain family 1a	tmcc1a	list(gene = "ENSDARG00000076747")
103909263	594.8051041	0.711222397	0.158489794	4.487496507	7.21E-06	0.000842383	NA	NA	NULL
664754	67.35930708	-0.781242659	0.174454085	-4.478213617	7.53E-06	0.00086293	enhancer of zeste 1 polycomb repressive complex 2 subunit	ezh1	list(gene = "ENSDARG00000037894")
100536187	53.0564802	0.855217545	0.190963935	4.478424394	7.52E-06	0.00086293	coiled-coil domain-containing protein 134-like	LOC100536187	list(gene = "ENSDARG00000103285")
793274	23.36238534	0.904138549	0.202501256	4.464854041	8.01E-06	0.000884547	sterol regulatory element binding transcription factor 1	srebf1	NULL
555795	345.7503965	0.580421581	0.12993146	4.467136605	7.93E-06	0.000884547	si:ch211-260e23.9	si:ch211-260e23.9	list(gene = "ENSDARG00000102572")
335618	103.973497	-0.686567407	0.153653947	-4.468270563	7.89E-06	0.000884547	wu:fj29h11	wu:fj29h11	list(gene = "ENSDARG00000096562")
282673	813.0404394	-0.419261846	0.093879749	-4.465945549	7.97E-06	0.000884547	Niemann-Pick disease, type C2	npc2	list(gene = "ENSDARG00000090912")
569842	1392.518854	0.56800902	0.127430084	4.457416966	8.30E-06	0.00088903	sc:d0202	sc:d0202	list(gene = "ENSDARG00000078180")
562461	48.88818786	-0.853193836	0.191471784	-4.455976857	8.35E-06	0.00088903	helicase with zinc finger 2, transcriptional coactivator	helz2	list(gene = "ENSDARG00000016527")
556647	112.9111214	1.106522617	0.248288107	4.456607415	8.33E-06	0.00088903	GDNF family receptor alpha 3	gfra3	list(gene = "ENSDARG00000087704")
768121	18.5088743	1.164114155	0.260945888	4.4611324	8.15E-06	0.00088903	forkhead box O1 a	foxo1a	list(gene = "ENSDARG00000099555")
259252	34.86508216	1.145541001	0.257282289	4.452467379	8.49E-06	0.000895693	estrogen receptor 1	esr1	list(gene = "ENSDARG00000004111")
103911385	105.3787494	-0.712554628	0.160329974	-4.444300776	8.82E-06	0.000920391	NA	NA	NULL
100151570	15.99042702	1.022095952	0.230053954	4.442853221	8.88E-06	0.000920391	gastrula zinc finger protein XlCGF57.1-like	LOC100151570	NULL
494576	126.1196848	-0.765661488	0.173030416	-4.425010957	9.64E-06	0.000982755	si:dkey-13a21.4	si:dkey-13a21.4	list(gene = "ENSDARG00000026098")
557646	56.11392083	0.830809953	0.187680319	4.426729226	9.57E-06	0.000982755	golgi transport 1Bb	golt1bb	list(gene = "ENSDARG00000059308")
103909945	59.16237042	-0.720312745	0.163295744	-4.41109319	1.03E-05	0.001039221	nuclear export mediator factor	nemf	NULL
553275	32.50522712	0.871317855	0.198103116	4.398304644	1.09E-05	0.001083997	metadherin b	mtdhb	list(gene = "ENSDARG00000004939")
796481	29.35744382	1.143114264	0.25988322	4.398568953	1.09E-05	0.001083997	selectin P	selp	list(gene = "ENSDARG00000042138")
445494	38.97848704	0.942343941	0.214649786	4.390146183	1.13E-05	0.001116175	6-phosphogluconolactonase	pgls	list(gene = "ENSDARG00000021233")
567144	189.6586017	0.974526967	0.223185543	4.366443064	1.26E-05	0.001224155	solute carrier family 16, member 4	slc16a4	list(gene = "ENSDARG00000042807")
447872	8.747191008	1.200404079	0.2748118	4.368095106	1.25E-05	0.001224155	DNA replication and sister chromatid cohesion 1	dscc1	list(gene = "ENSDARG00000019907")
335519	1295.107405	-0.412463128	0.094571877	-4.361371931	1.29E-05	0.001242775	peptidylprolyl isomerase Ab (cyclophilin A)	ppiab	list(gene = "ENSDARG00000103994")
58145	304.4759587	1.026775092	0.236197895	4.347096711	1.38E-05	0.001298616	bone morphogenetic protein receptor, type IAa	bmpr1aa	list(gene = "ENSDARG00000019728")
794824	157.150811	-0.79692159	0.183237195	-4.34912568	1.37E-05	0.001298616	si:ch211-24o10.6	si:ch211-24o10.6	list(gene = "ENSDARG00000088251")
393221	207.4936145	1.149329164	0.264426106	4.346504131	1.38E-05	0.001298616	solute carrier family 43 (amino acid system L transporter), member 2a	slc43a2a	list(gene = "ENSDARG00000036848")
103909417	23.84572687	-1.039556839	0.239578904	-4.339100066	1.43E-05	0.00133265	uncharacterized LOC103909417	LOC103909417	NULL
561007	273.8943178	0.511941588	0.118056701	4.336404325	1.45E-05	0.001338633	pyruvate dehydrogenase kinase, isozyme 4	pdk4	NULL
100537960	38.89617514	0.882267338	0.20378962	4.329304588	1.50E-05	0.001361415	NA	NA	NULL
101886862	22.21076554	-1.0381883	0.239731249	-4.330634008	1.49E-05	0.001361415	si:ch73-18b11.2	si:ch73-18b11.2	NULL
407673	117.6157545	-0.630156101	0.145910462	-4.318786272	1.57E-05	0.001417117	ribose 5-phosphate isomerase A (ribose 5-phosphate epimerase)	rpia	list(gene = "ENSDARG00000056640")
445095	700.5782542	-0.568957828	0.131821186	-4.316133418	1.59E-05	0.001423463	transmembrane 4 L six family member 4	tm4sf4	list(gene = "ENSDARG00000040747")
100536045	12.51234626	-1.083232698	0.252418321	-4.291418675	1.78E-05	0.001579666	G2/M phase-specific E3 ubiquitin-protein ligase-like	LOC100536045	NULL
100036549	170.5400837	0.442164476	0.103237721	4.282973993	1.84E-05	0.001624366	CTR9 homolog, Paf1/RNA polymerase II complex component	ctr9	list(gene = "ENSDARG00000009170")
563001	55.99729169	-0.701314097	0.163784782	-4.281924667	1.85E-05	0.001624366	ring finger protein 213b	rnf213b	list(gene = "ENSDARG00000103551")
100536710	135.9149436	0.540706037	0.126462794	4.275613544	1.91E-05	0.001646857	transmembrane protein 220	tmem220	list(gene = "ENSDARG00000088981")
494055	326.0334997	-1.185231863	0.277202483	-4.275689927	1.91E-05	0.001646857	spermidine/spermine N1-acetyltransferase family member 2a	sat2a	list(gene = "ENSDARG00000036430")
334195	14469.37679	0.466966526	0.109338207	4.270844901	1.95E-05	0.001661583	methionine adenosyltransferase I, alpha	mat1a	list(gene = "ENSDARG00000039605")
559560	17.57430435	1.180089234	0.276340179	4.270422198	1.95E-05	0.001661583	hydroxylysine kinase, tandem duplicate 2	hykk.2	list(gene = "ENSDARG00000074341")
795902	24.55395139	-1.123014413	0.263679799	-4.259008153	2.05E-05	0.001725542	eph receptor A3	epha3	list(gene = "ENSDARG00000039373")
103908677	20.64811501	1.066602823	0.250445553	4.258821173	2.06E-05	0.001725542	tubby-related protein 1-like	LOC103908677	NULL
794311	410.1823932	-0.642704796	0.150984483	-4.256760593	2.07E-05	0.001729337	flavin containing monooxygenase 5	fmo5	list(gene = "ENSDARG00000016357")
571830	36.43747465	0.793619481	0.186540608	4.254405988	2.10E-05	0.001735498	iron/zinc purple acid phosphatase-like protein	papl	list(gene = "ENSDARG00000102421")
436922	687.4338379	-0.583880881	0.137841876	-4.235874438	2.28E-05	0.001872026	ATP citrate lyase a	aclya	list(gene = "ENSDARG00000099079")
795019	120.8748892	-0.574491823	0.135728655	-4.232649479	2.31E-05	0.001877186	serine/threonine kinase 11 interacting protein	stk11ip	list(gene = "ENSDARG00000070122")
641567	42.01096408	-0.884700415	0.209041461	-4.232176773	2.31E-05	0.001877186	interferon-induced protein with tetratricopeptide repeats 8	ifit8	list(gene = "ENSDARG00000057173")
100033386	20.40109521	-0.983613949	0.2327068	-4.226838015	2.37E-05	0.001909276	immunity-related GTPase family, e4	irge4	list(gene = "ENSDARG00000070317")
559502	76.65660366	0.74166331	0.175647383	4.222455802	2.42E-05	0.001933725	mannose receptor, C type 1b	mrc1b	list(gene = "ENSDARG00000038822")
406752	413.8513279	0.566101182	0.134172981	4.219189117	2.45E-05	0.001948874	phosphatidylinositol transfer protein, beta, like	pitpnbl	list(gene = "ENSDARG00000015310")
336844	143.5312063	0.587997651	0.139612702	4.211634347	2.54E-05	0.002001877	nicalin	ncl1	list(gene = "ENSDARG00000058861")
557046	92.67037948	1.040191541	0.247752104	4.198517491	2.69E-05	0.002104774	solute carrier family 26 (anion exchanger), member 2	slc26a2	list(gene = "ENSDARG00000011618")
406449	322.737816	0.643778475	0.153378447	4.197320337	2.70E-05	0.002104774	prostaglandin E synthase 3a (cytosolic)	ptges3a	list(gene = "ENSDARG00000037284")
322229	256.5693321	0.630971469	0.150534762	4.1915333	2.77E-05	0.002145176	adenosine kinase b	adkb	list(gene = "ENSDARG00000095947")
393707	32.30712232	1.134283718	0.271802894	4.173184842	3.00E-05	0.002310532	B-cell CLL/lymphoma 6a (zinc finger protein 51)	bcl6a	list(gene = "ENSDARG00000070864")
572518	489.6039612	0.749819966	0.179974246	4.166262571	3.10E-05	0.002366517	ornithine aminotransferase	oat	list(gene = "ENSDARG00000078425")
561497	541.3848814	0.715912563	0.172177989	4.157979586	3.21E-05	0.002438327	si:dkey-202l16.5	si:dkey-202l16.5	list(gene = "ENSDARG00000013252")
556551	34.11724607	-1.122556292	0.270452191	-4.150664439	3.32E-05	0.002501653	shroom family member 2b	shroom2b	list(gene = "ENSDARG00000076371")
559441	144.0628509	0.547469704	0.131998996	4.147529298	3.36E-05	0.002520196	ring finger protein 216	rnf216	list(gene = "ENSDARG00000087893")
559001	468.3334049	1.034398278	0.249679889	4.142897861	3.43E-05	0.002539708	fatty acid synthase	fasn	list(gene = "ENSDARG00000087657")
563847	70.99091481	0.71288686	0.17203232	4.143912387	3.41E-05	0.002539708	cerebellin 4 precursor	cbln4	list(gene = "ENSDARG00000061240")
101883776	261.4431976	0.703974461	0.170523735	4.128307788	3.65E-05	0.002689613	uncharacterized LOC101883776	LOC101883776	NULL
566323	311.6811513	0.762365608	0.184814516	4.125031012	3.71E-05	0.002711457	quinoid dihydropteridine reductase a	qdpra	list(gene = "ENSDARG00000040190")
100093708	188.6090803	-0.598572591	0.145884582	-4.103055871	4.08E-05	0.002937178	solute carrier family 25 (mitochondrial carrier
100334500	44.6636763	-0.838146385	0.204307677	-4.10237342	4.09E-05	0.002937178	si:ch211-212k18.9	si:ch211-212k18.9	list(gene = "ENSDARG00000100946")
140506	1932.788532	-0.639060025	0.155734292	-4.103527985	4.07E-05	0.002937178	l-rRNA	rnr2	NULL
101885345	15.71866304	1.103114118	0.269158782	4.098376836	4.16E-05	0.002970451	uncharacterized LOC101885345	LOC101885345	NULL
100526813	8540.823966	1.057332198	0.258621016	4.088346001	4.34E-05	0.003083372	si:dkey-22f5.9	si:dkey-22f5.9	list(gene = "ENSDARG00000092044")
322055	585.2307891	0.844336071	0.20669841	4.084869691	4.41E-05	0.003111378	cystathionase (cystathionine gamma-lyase)	cth	list(gene = "ENSDARG00000074301")
561510	51.82442557	0.666737863	0.164072708	4.063673174	4.83E-05	0.003387987	coiled-coil-helix-coiled-coil-helix domain containing 7	chchd7	list(gene = "ENSDARG00000068156")
555639	245.1297468	0.459923152	0.113702749	4.044960718	5.23E-05	0.003648849	CD164 molecule, sialomucin	cd164	list(gene = "ENSDARG00000013628")
406525	107.4678563	0.608610057	0.150711594	4.03824312	5.39E-05	0.003733079	dynamin 2b	dnm2b	NULL
406330	4667.382733	0.758621178	0.188124313	4.032552555	5.52E-05	0.00380256	glutamic-oxaloacetic transaminase 1, soluble	got1	list(gene = "ENSDARG00000039093")
503960	59.09193418	-0.686011056	0.170801039	-4.01643375	5.91E-05	0.004025577	family with sequence similarity 189, member A2	fam189a2	list(gene = "ENSDARG00000099946")
556199	29.27855289	0.949146765	0.236271688	4.017183655	5.89E-05	0.004025577	phosphorylase kinase, alpha 2 (liver)	phka2	list(gene = "ENSDARG00000030687")
563674	14.04863804	-1.025371423	0.256250868	-4.0014359	6.30E-05	0.00424688	interleukin 4 receptor, tandem duplicate 2	il4r.2	NULL
569564	44.16918571	-0.666608523	0.166605896	-4.001110039	6.30E-05	0.00424688	microtubule associated monoxygenase, calponin and LIM domain containing 2b	mical2b	list(gene = "ENSDARG00000020395")
560102	164.4194569	-0.825125813	0.206314183	-3.999365432	6.35E-05	0.00425427	anoctamin 5b	ano5b	list(gene = "ENSDARG00000036147")
101882400	468.6337015	-0.630383502	0.157944497	-3.991171034	6.57E-05	0.004331003	uncharacterized LOC101882400	LOC101882400	NULL
100302471	222.3726018	-0.631254254	0.158098856	-3.99278192	6.53E-05	0.004331003	si:dkey-188i13.7	si:dkey-188i13.7	list(gene = "ENSDARG00000078389")
558363	28.19996	-0.930868381	0.233190356	-3.991881985	6.56E-05	0.004331003	si:dkey-188i13.9	si:dkey-188i13.9	list(gene = "ENSDARG00000074754")
100151347	136.9426357	-0.599714997	0.150585811	-3.982546531	6.82E-05	0.00446659	high-mobility group nucleosome binding domain 1-like	fb06f03	list(gene = "ENSDARG00000087636")
322468	72.44673656	-1.101969363	0.277270832	-3.974342904	7.06E-05	0.004598097	chitin synthase 1	chs1	list(gene = "ENSDARG00000068515")
334466	209.1321333	0.585993991	0.147842745	3.963630343	7.38E-05	0.00477747	ATPase type 13A1	atp13a1	list(gene = "ENSDARG00000029931")
100332522	121.3848671	-0.863230148	0.217842679	-3.962630977	7.41E-05	0.00477747	uncharacterized LOC100332522	LOC100332522	NULL
560024	138.1330432	1.077759785	0.273501378	3.940600939	8.13E-05	0.005210078	solute carrier family 47 (multidrug and toxin extrusion), member 2	slc47a2	list(gene = "ENSDARG00000060051")
100332538	29.41140595	0.996524996	0.253061269	3.93788034	8.22E-05	0.005241311	endothelin converting enzyme like 1	ecel1	NULL
100334728	83.7350014	-0.698790372	0.17766472	-3.933197156	8.38E-05	0.005289487	echinoderm microtubule associated protein like 4	eml4	NULL
140510	173.1510294	-0.52165972	0.132632265	-3.933128338	8.38E-05	0.005289487	tRNA	trnG	NULL
393749	21.0402105	-0.842709346	0.214519279	-3.928361826	8.55E-05	0.005367011	transcription factor Dp-1, b	tfdp1b	list(gene = "ENSDARG00000016304")
100007463	221.0220392	-0.882385887	0.225050801	-3.920829799	8.82E-05	0.005508587	transducin-like enhancer of split 3b	tle3b	list(gene = "ENSDARG00000069006")
565450	12.2308701	-0.947758586	0.241805418	-3.919509304	8.87E-05	0.005510006	glutamate receptor, metabotropic 6b	grm6b	list(gene = "ENSDARG00000025671")
792196	63.86734103	-0.737471814	0.188230361	-3.917921693	8.93E-05	0.005517675	deoxyribonuclease I-like 3	dnase1l3	list(gene = "ENSDARG00000005464")
550460	139.5360508	0.639076581	0.163194809	3.916034981	9.00E-05	0.005532345	hexosaminidase A (alpha polypeptide)	hexa	list(gene = "ENSDARG00000052113")
360133	85.38039585	-0.627298294	0.160634527	-3.905127409	9.42E-05	0.005758244	SEC14 and spectrin domains 1	sestd1	list(gene = "ENSDARG00000040614")
321541	703.0269521	0.951937455	0.243935273	3.902418231	9.52E-05	0.005763979	solute carrier family 20 (phosphate transporter), member 1b	slc20a1b	list(gene = "ENSDARG00000010641")
564523	94.15487864	0.648283441	0.166082042	3.903392774	9.49E-05	0.005763979	serum/glucocorticoid regulated kinase family, member 3	sgk3	list(gene = "ENSDARG00000062460")
103911865	12.16385111	-0.939423185	0.24123679	-3.894195352	9.85E-05	0.005932911	uncharacterized LOC103911865	LOC103911865	NULL
100002196	207.6559255	0.56810922	0.146059083	3.889585019	0.000100416	0.006016369	si:ch211-235e9.8	si:ch211-235e9.8	list(gene = "ENSDARG00000071353")
100006618	23.49101562	0.797074742	0.20526094	3.883226606	0.000103079	0.006114507	methyltransferase like 2A	mettl2a	list(gene = "ENSDARG00000008105")
550528	119.9431682	-0.581861542	0.149812845	-3.883922916	0.000102785	0.006114507	BAI1-associated protein 2-like 1b	baiap2l1b	list(gene = "ENSDARG00000031119")
101883120	242.5677068	0.568186353	0.146512255	3.878080721	0.000105284	0.006183737	si:dkey-19a16.7	si:dkey-19a16.7	list(gene = "ENSDARG00000071644")
103909592	72.3546459	-1.031877813	0.266032318	-3.87876864	0.000104987	0.006183737	NA	NA	NULL
406720	349.6200011	0.384207883	0.099187163	3.873564597	0.000107255	0.006242536	golgin A5	golga5	list(gene = "ENSDARG00000039279")
406394	121.3660931	-0.5334018	0.137709308	-3.873389594	0.000107332	0.006242536	YY1 transcription factor b	yy1b	list(gene = "ENSDARG00000027978")
556491	227.7143111	0.54095475	0.139713473	3.871886775	0.000107996	0.006250669	solute carrier family 10, member 4	slc10a4	NULL
555802	19.81931404	-0.99847292	0.258233564	-3.866549743	0.000110386	0.006297281	nuclear factor of activated T-cells 5, tonicity-responsive b	nfat5b	list(gene = "ENSDARG00000102556")
266987	629.8556338	0.686987133	0.17762044	3.86772565	0.000109855	0.006297281	cystathionine-beta-synthase b	cbsb	list(gene = "ENSDARG00000010946")
553506	425.4657833	-0.422239454	0.109171875	-3.867657799	0.000109886	0.006297281	nuclear casein kinase and cyclin-dependent kinase substrate 1b	nucks1b	list(gene = "ENSDARG00000012777")
321974	427.0618197	0.69842247	0.181226083	3.853873902	0.000116263	0.006564781	protein arginine methyltransferase 1	prmt1	list(gene = "ENSDARG00000010246")
325975	332.2604161	0.763511781	0.198165451	3.85290058	0.000116727	0.006564781	solute carrier family 41 (magnesium transporter), member 1	slc41a1	list(gene = "ENSDARG00000070214")
101883335	67.85422869	-0.644648896	0.167279107	-3.853732283	0.000116331	0.006564781	dendrocyte expressed seven transmembrane protein	dcstamp	NULL
550369	200.0313075	0.641621022	0.166790696	3.846863398	0.00011964	0.006697011	NAD(P) dependent steroid dehydrogenase-like	nsdhl	list(gene = "ENSDARG00000099315")
325181	6813.513573	-0.449782953	0.11710774	-3.84076195	0.000122653	0.006833607	glycerol-3-phosphate dehydrogenase 1b	gpd1b	list(gene = "ENSDARG00000043180")
570858	101.4378455	0.466999488	0.121951366	3.82939119	0.000128461	0.007104201	symplekin	sympk	list(gene = "ENSDARG00000059553")
799022	283.6223613	0.828096188	0.216273508	3.828930301	0.000128701	0.007104201	si:dkey-224e22.2	si:dkey-224e22.2	list(gene = "ENSDARG00000034941")
170784	154.2583699	0.410601973	0.107274864	3.827569254	0.000129415	0.007110667	ubiquitination factor E4B, UFD2 homolog (S. cerevisiae)	ube4b	list(gene = "ENSDARG00000037017")
494096	1407.164862	0.478392925	0.125205517	3.820861387	0.000132986	0.007273379	zgc:101540	zgc:101540	NULL
393934	404.3848205	0.467603291	0.122456241	3.818533758	0.000134247	0.007275589	ubiquitin-conjugating enzyme E2D 2 (UBC4/5 homolog, yeast)	ube2d2	list(gene = "ENSDARG00000043484")
777758	41.95082156	-0.71689741	0.18773288	-3.818709922	0.000134151	0.007275589	Hermansky-Pudlak syndrome 3	hps3	list(gene = "ENSDARG00000015749")
555483	592.7249808	-0.471100993	0.123661434	-3.809603198	0.00013919	0.007509332	prostaglandin D2 synthase a	ptgdsa	list(gene = "ENSDARG00000069439")
321564	1367.088289	-0.400376133	0.10519583	-3.806007647	0.000141228	0.007550949	eukaryotic translation initiation factor 2, subunit 1 alpha b	eif2s1b	list(gene = "ENSDARG00000052178")
393213	171.9437417	0.631069652	0.165805334	3.806087766	0.000141182	0.007550949	glycerophosphodiester phosphodiesterase 1	gde1	list(gene = "ENSDARG00000055108")
568643	445.1523717	0.554343262	0.145748171	3.803432031	0.000142705	0.007595864	Down syndrome cell adhesion molecule a	dscama	list(gene = "ENSDARG00000024865")
563199	56.07700128	0.903221526	0.237714685	3.799603405	0.000144928	0.007679887	si:ch211-120k19.1	si:ch211-120k19.1	list(gene = "ENSDARG00000075517")
503884	596.60676	0.430355845	0.113444429	3.7935388	0.000148515	0.007835174	FXYD domain containing ion transport regulator 1 (phospholemman)	fxyd1	list(gene = "ENSDARG00000099014")
393818	2488.512966	-0.390703202	0.103048563	-3.791447375	0.000149772	0.007866653	ribosomal protein S17	rps17	list(gene = "ENSDARG00000104011")
100331179	12.1224258	0.966581907	0.255461842	3.783664522	0.000154536	0.008081289	alkaline ceramidase 2	acer2	list(gene = "ENSDARG00000077782")
335493	26.30390331	-0.760420886	0.201221807	-3.779018279	0.000157448	0.008091599	cytochrome C oxidase assembly factor 3b	coa3b	list(gene = "ENSDARG00000097456")
445184	24.27115622	0.838721812	0.22192866	3.779240639	0.000157307	0.008091599	lysophosphatidic acid receptor 2a	lpar2a	list(gene = "ENSDARG00000042338")
406627	640.2599494	0.37715676	0.099796059	3.77927509	0.000157286	0.008091599	phosphatidylethanolamine binding protein 1	pebp1	list(gene = "ENSDARG00000042069")
558900	108.3719027	1.010577056	0.267396626	3.779318649	0.000157258	0.008091599	RAB6B, member RAS oncogene family a	rab6ba	list(gene = "ENSDARG00000034522")
561437	15.60241654	1.021600673	0.270769564	3.772952389	0.000161327	0.008255377	neuron-derived neurotrophic factor	ndnf	list(gene = "ENSDARG00000062936")
323115	598.3241331	-0.400799685	0.106427165	-3.765952859	0.000165915	0.008453871	SWI/SNF related, matrix associated, actin dependent regulator of chromatin, subfamily d, member 1	smarcd1	list(gene = "ENSDARG00000019004")
58128	220.7080217	0.932945139	0.247953255	3.762584759	0.000168166	0.008532113	fatty acid binding protein 7, brain, a	fabp7a	list(gene = "ENSDARG00000007697")
541529	69.03480125	-0.703063679	0.18718756	-3.755931646	0.000172698	0.008724899	SH2 domain containing 5	sh2d5	list(gene = "ENSDARG00000014324")
555899	67.07166358	0.790756959	0.210630421	3.754239088	0.000173869	0.008746997	si:ch211-160o17.2	si:ch211-160o17.2	list(gene = "ENSDARG00000002897")
559803	56.87420544	-0.672014504	0.179756671	-3.738467682	0.000185145	0.009236348	SWI/SNF related, matrix associated, actin dependent regulator of chromatin, subfamily a, member 1	smarca1	list(gene = "ENSDARG00000012776")
678520	45.05169135	-0.792224999	0.211885708	-3.738926078	0.000184808	0.009236348	polymerase (DNA directed), eta	polh	list(gene = "ENSDARG00000070231")
406368	32.83922195	-0.985653626	0.263995372	-3.73360191	0.000188761	0.009377478	acyl-CoA binding domain containing 4	acbd4	list(gene = "ENSDARG00000027070")
436628	101.020233	0.645868928	0.17323375	3.728308885	0.000192769	0.0095277	thimet oligopeptidase 1	thop1	list(gene = "ENSDARG00000013776")
558500	81.34440183	0.651192414	0.174699157	3.727507477	0.000193383	0.0095277	oxidoreductase NAD-binding domain containing 1	oxnad1	list(gene = "ENSDARG00000062664")
324947	162.1546543	0.910817786	0.244433291	3.726242783	0.000194355	0.009536202	selenophosphate synthetase 1	sephs1	list(gene = "ENSDARG00000058292")
327556	4618.715758	0.430374829	0.11572766	3.718858814	0.000200125	0.009779052	P450 (cytochrome) oxidoreductase b	porb	list(gene = "ENSDARG00000059035")
84039	24.74455806	-1.028934527	0.277049163	-3.713905925	0.000204085	0.009931844	beta-carotene oxygenase 1	bco1	list(gene = "ENSDARG00000104256")
336568	7601.805263	-0.247381922	0.066728959	-3.707264799	0.00020951	0.010132037	ribosomal protein L21	rpl21	list(gene = "ENSDARG00000010516")
100332309	351.3720644	0.664312853	0.179214843	3.706795936	0.000209898	0.010132037	caseinolytic mitochondrial matrix peptidase chaperone subunit b	clpxb	list(gene = "ENSDARG00000067796")
406460	17.39554199	-0.878230224	0.237161538	-3.703088757	0.00021299	0.010239853	protein tyrosine phosphatase type IVA, member 3	ptp4a3	list(gene = "ENSDARG00000039997")
564531	305.9709947	0.80346696	0.217182156	3.699507256	0.000216018	0.010343728	si:ch211-132b12.7	si:ch211-132b12.7	list(gene = "ENSDARG00000068374")
570761	116.5365546	-0.748736066	0.202516273	-3.697164945	0.000218021	0.010397843	protein kinase, AMP-activated, gamma 2 non-catalytic subunit a	prkag2a	list(gene = "ENSDARG00000012625")
570949	42.60227406	-0.668935634	0.181273534	-3.690200217	0.000224078	0.010644133	WD repeat domain 62	wdr62	list(gene = "ENSDARG00000060312")
326944	106.0017199	0.683811601	0.185467103	3.686969761	0.00022694	0.010737339	PRP4 pre-mRNA processing factor 4 homolog (yeast)	prpf4	list(gene = "ENSDARG00000067639")
792259	116.3852547	0.707707068	0.192083039	3.68438083	0.000229259	0.010804182	septin 15	sep.15	list(gene = "ENSDARG00000102889")
323538	15.60171388	-0.901819262	0.244927396	-3.681986073	0.000231424	0.010820663	coronin, actin binding protein, 2A	coro2a	list(gene = "ENSDARG00000005210")
445040	2569.069091	-0.382390329	0.103851167	-3.682099506	0.000231321	0.010820663	ribosomal protein L29	rpl29	list(gene = "ENSDARG00000077717")
100004199	32.38621558	0.960760899	0.261021602	3.68077159	0.000232529	0.010829867	uncharacterized LOC100004199	LOC100004199	list(gene = "ENSDARG00000038587")
100009656	81.7871451	0.530104166	0.144227645	3.675468508	0.000237413	0.011014316	proprotein convertase subtilisin/kexin type 7	pcsk7	list(gene = "ENSDARG00000069968")
101886809	90.41298015	0.760813216	0.207085074	3.673916245	0.000238861	0.011038529	uncharacterized LOC101886809	LOC101886809	NULL
415138	354.8996114	0.557249657	0.151993168	3.666280962	0.000246104	0.011156947	aldo-keto reductase family 1, member B1 (aldose reductase)	akr1b1	list(gene = "ENSDARG00000006215")
100526688	1392.810382	-0.564128688	0.153807515	-3.667757645	0.000244687	0.011156947	protein tyrosine phosphatase, receptor type, D, a	ptprda	NULL
368270	948.2372122	0.689048325	0.187939489	3.666330736	0.000246056	0.011156947	sulfotransferase family 1, cytosolic sulfotransferase 3	sult1st3	list(gene = "ENSDARG00000018361")
100331439	150.3835846	-0.41529839	0.113188938	-3.669072236	0.000243432	0.011156947	solute carrier family 29 (equilibrative nucleoside transporter), member 1b	slc29a1b	list(gene = "ENSDARG00000054447")
553543	81.73244085	-0.936324092	0.25545555	-3.665311219	0.000247038	0.011156947	cytochrome P450, family 46, subfamily A, polypeptide 1, tandem duplicate 1	cyp46a1.1	list(gene = "ENSDARG00000012137")
101883411	49.71233028	-0.896601911	0.244308611	-3.669956243	0.000242592	0.011156947	NA	NA	NULL
568888	77.21951109	0.709335721	0.193767416	3.660758535	0.00025147	0.011314237	fucosyltransferase 11 (alpha (1,3) fucosyltransferase)	fut11	list(gene = "ENSDARG00000102402")
794486	392.4096866	-0.777567494	0.212495905	-3.659211668	0.000252992	0.011339953	keratin 4	krt4	list(gene = "ENSDARG00000017624")
557278	111.0157398	-0.55493095	0.151758685	-3.656666824	0.000255516	0.011410183	protein phosphatase 1, regulatory subunit 13Bb	ppp1r13bb	list(gene = "ENSDARG00000009142")
101883230	10.83177469	0.943820966	0.258687842	3.648493717	0.000263782	0.011735362	gastrula zinc finger protein XlCGF8.2DB-like	LOC101883230	list(gene = c("ENSDARG00000103512"	"ENSDARG00000104885"))
103911135	34.40235186	-0.772331974	0.211756903	-3.647257594	0.000265054	0.011748107	ethanolamine kinase 1-like	LOC103911135	NULL
565980	17.0335138	-1.008783691	0.277205452	-3.63911923	0.000273572	0.012080742	angiotensin I converting enzyme (peptidyl-dipeptidase A) 1	ace	list(gene = "ENSDARG00000079166")
436969	1233.767097	0.551196543	0.152078861	3.624412622	0.000289619	0.012742163	zgc:92630	zgc:92630	list(gene = "ENSDARG00000004141")
334203	63.20814098	0.700428462	0.193474362	3.620264995	0.000294301	0.012900574	ring finger protein 34a	rnf34a	list(gene = "ENSDARG00000038300")
449788	99.5935746	-0.968719752	0.267748552	-3.618020513	0.000296865	0.012965274	S100 calcium binding protein A10a	s100a10a	list(gene = "ENSDARG00000037425")
404613	171.0158277	0.607125277	0.167906426	3.615854933	0.000299358	0.013026443	kelch-like family member 21	klhl21	list(gene = "ENSDARG00000039255")
558335	17.52465576	-0.945170855	0.261489811	-3.614560934	0.000300857	0.013044068	ATP-binding cassette, sub-family A (ABC1), member 12	abca12	NULL
566771	162.5972657	-0.650527458	0.180194611	-3.610138247	0.000306034	0.013197842	integrin, beta 1b.1	itgb1b.1	list(gene = "ENSDARG00000053232")
565020	199.7660036	-0.62463035	0.173123764	-3.607998894	0.000308568	0.013197842	PTPRF interacting protein, binding protein 1a (liprin beta 1)	ppfibp1a	list(gene = "ENSDARG00000045749")
394164	224.1606181	0.685468871	0.190020078	3.607349697	0.000309341	0.013197842	ER degradation enhancer, mannosidase alpha-like 1	edem1	list(gene = "ENSDARG00000025094")
100330440	939.7680786	0.616624576	0.17085961	3.6089546	0.000307433	0.013197842	ornithine aminotransferase, mitochondrial-like	LOC100330440	NULL
678640	21.31995129	-0.745146011	0.206591987	-3.606848563	0.000309938	0.013197842	EGF-like-domain, multiple 7	egfl7	list(gene = "ENSDARG00000100657")
100331274	71.94865493	0.583937866	0.16239478	3.595792101	0.000323406	0.013722313	itchy E3 ubiquitin protein ligase a	itcha	list(gene = "ENSDARG00000074903")
571834	61.44068493	-0.508843139	0.141782324	-3.58890391	0.000332071	0.013975199	si:dkey-28b4.7	si:dkey-28b4.7	list(gene = "ENSDARG00000079632")
101885211	32.66192122	0.819832823	0.22853432	3.587351009	0.000334054	0.013975199	leucine rich repeat containing 75Ba	lrrc75ba	list(gene = "ENSDARG00000074308")
101882672	18.47096749	0.781705996	0.217903516	3.587395054	0.000333998	0.013975199	uncharacterized LOC101882672	LOC101882672	NULL
100330644	55.2568683	-0.565955313	0.157707554	-3.588637952	0.00033241	0.013975199	round spermatid basic protein 1-like	LOC100330644	NULL
431727	25.16330268	-0.887377163	0.247642342	-3.583301452	0.000339279	0.014144125	mannosyl (alpha-1,3-)-glycoprotein beta-1,4-N-acetylglucosaminyltransferase, isozyme B	mgat4b	list(gene = "ENSDARG00000004115")
570136	50.21443664	-0.62642536	0.175011363	-3.579341071	0.000344462	0.014310162	phosphatase and actin regulator 2	phactr2	list(gene = "ENSDARG00000027172")
415171	306.0587262	-0.789022955	0.220735965	-3.574510179	0.000350884	0.014526361	small nuclear ribonucleoprotein D3 polypeptide	snrpd3	list(gene = "ENSDARG00000013800")
103908889	182.7051433	0.631846588	0.176961228	3.57053686	0.00035625	0.014697483	NA	NA	NULL
563140	105.6723845	0.459807199	0.128929318	3.566350969	0.000361987	0.014882639	si:ch211-11n16.2	si:ch211-11n16.2	list(gene = "ENSDARG00000099779")
406565	17071.06162	-0.369135228	0.103546834	-3.56491081	0.00036398	0.014913171	ribosomal protein S2	rps2	list(gene = "ENSDARG00000077291")
335865	428.0667412	0.914796062	0.256791655	3.562405731	0.000367472	0.014963887	heat shock protein 4a	hspa4a	list(gene = "ENSDARG00000004754")
101884366	31.99690456	0.891447288	0.250250277	3.562222985	0.000367728	0.014963887	melanoma receptor tyrosine-protein kinase-like	LOC101884366	NULL
555521	13.47218871	0.964564949	0.270993773	3.55936204	0.000371757	0.01507638	protein kinase C, theta	prkcq	list(gene = "ENSDARG00000034173")
335119	37.27666522	-0.842626356	0.237033867	-3.554877483	0.000378155	0.015283882	serpin peptidase inhibitor, clade B (ovalbumin), member 1, like 3	serpinb1l3	list(gene = "ENSDARG00000014556")
393857	351.7471695	0.514105008	0.144741592	3.551881664	0.000382487	0.015406725	glucosamine (UDP-N-acetyl)-2-epimerase/N-acetylmannosamine kinase	gne	list(gene = "ENSDARG00000099771")
794778	10.94082972	0.954575876	0.268974322	3.548947974	0.000386773	0.015526937	phosphofurin acidic cluster sorting protein 2	pacs2	list(gene = "ENSDARG00000078185")
64260	260.5735697	0.859898922	0.243088056	3.537396846	0.000404092	0.016167748	vitellogenin 5	vtg5	list(gene = "ENSDARG00000092126")
558288	88.89009506	-0.627771625	0.177513291	-3.536476732	0.000405502	0.01616991	Rac/Cdc42 guanine nucleotide exchange factor (GEF) 6	arhgef6	list(gene = "ENSDARG00000006683")
327284	46.80140708	-0.627882384	0.177608648	-3.535201648	0.000407464	0.016193981	lectin, galactoside-binding, soluble, 9 (galectin 9)-like 3	lgals9l3	list(gene = "ENSDARG00000041060")
100005108	39.17578857	0.798920932	0.226194278	3.532012131	0.00041241	0.016324264	solute carrier family 26, member 6	slc26a6	list(gene = "ENSDARG00000055835")
553346	148.236635	0.412985324	0.116949051	3.53132685	0.00041348	0.016324264	proteasome activator subunit 4b	psme4b	list(gene = "ENSDARG00000018742")
101883938	113.1587782	-0.723282535	0.204942383	-3.529199393	0.000416819	0.016401757	serine-rich adhesin for platelets-like	LOC101883938	list(gene = "ENSDARG00000098777")
321298	16.20969848	-0.873410907	0.247818594	-3.524396181	0.000424449	0.016647062	collagen, type XIV, alpha 1a	col14a1a	list(gene = "ENSDARG00000005762")
114454	603.9578465	0.429823713	0.122011767	3.52280542	0.000427005	0.016692385	coatomer protein complex, subunit beta 2	copb2	list(gene = "ENSDARG00000038743")
449773	422.0530136	-0.437170957	0.124340661	-3.51591308	0.000438244	0.017075779	zgc:103681	zgc:103681	list(gene = "ENSDARG00000042379")
559037	222.3264782	0.513043737	0.146185396	3.509541667	0.00044888	0.017418345	GrpE-like 1, mitochondrial	grpel1	list(gene = "ENSDARG00000010021")
321555	143.7514686	0.45831577	0.130679222	3.507181644	0.00045288	0.017418345	PRP40 pre-mRNA processing factor 40 homolog A	prpf40a	list(gene = "ENSDARG00000058467")
557525	1684.134431	-0.479009245	0.136557237	-3.507754359	0.000451906	0.017418345	si:dkey-239i20.2	si:dkey-239i20.2	list(gene = "ENSDARG00000043518")
100002007	581.549902	-0.512954714	0.146186742	-3.508900372	0.000449963	0.017418345	ornithine decarboxylase antizyme 2a	oaz2a	list(gene = "ENSDARG00000045929")
405822	942.6968212	0.611043473	0.174321049	3.505276479	0.000456133	0.017487067	phosphoglucomutase 2	pgm2	list(gene = "ENSDARG00000018178")
402814	40.50536828	0.933821283	0.266544253	3.503438076	0.000459293	0.017551781	myosin IIIA	myo3a	list(gene = "ENSDARG00000010186")
798939	23.11732525	-0.825035809	0.235919773	-3.497103263	0.00047034	0.017916488	si:dkey-11o1.3	si:dkey-11o1.3	NULL
64612	2413.941036	0.521555767	0.149251016	3.494487208	0.000474973	0.017929364	ATPase, Na+/K+ transporting, alpha 1a polypeptide, tandem duplicate 1	atp1a1a.1	list(gene = "ENSDARG00000002791")
100007732	1083.103723	0.366122891	0.10479664	3.493651052	0.000476463	0.017929364	zgc:172253	zgc:172253	list(gene = "ENSDARG00000074191")
195819	6098.222371	-0.324747984	0.092972666	-3.492940442	0.000477733	0.017929364	ribosomal protein L36A	rpl36a	list(gene = "ENSDARG00000058105")
100007704	33.13967529	-0.733528703	0.210069218	-3.491842883	0.0004797	0.017929364	solute carrier family 7 (amino acid transporter light chain, L system), member 8a	slc7a8a	list(gene = "ENSDARG00000075831")
558139	65.32474393	-0.649551506	0.186010403	-3.492017092	0.000479388	0.017929364	selectin E	sele	list(gene = "ENSDARG00000009123")
321314	279.6000525	0.386028785	0.110511104	3.493122154	0.000477408	0.017929364	limb development membrane protein 1-like	lmbr1l	list(gene = "ENSDARG00000004745")
393228	136.8821849	0.562541531	0.16131939	3.487129042	0.000488236	0.018191358	zgc:55558	zgc:55558	list(gene = "ENSDARG00000013161")
563257	253.9827133	0.587484653	0.16855499	3.48541833	0.000491368	0.018251037	lon peptidase 1, mitochondrial	lonp1	list(gene = "ENSDARG00000102765")
116713	17.97357255	-0.87486194	0.251721577	-3.475514297	0.000509875	0.018879619	aldehyde dehydrogenase 1 family, member A2	aldh1a2	list(gene = "ENSDARG00000053493")
569778	216.6570773	0.427353896	0.123027862	3.473635058	0.000513459	0.018953468	leucyl-tRNA synthetase b	larsb	NULL
30166	101.5766907	-0.548374525	0.15796857	-3.471415386	0.000517722	0.019051867	membrane protein, palmitoylated 7a (MAGUK p55 subfamily member 7)	mpp7a	list(gene = "ENSDARG00000102470")
796309	193.9373623	0.386680613	0.111470914	3.468892473	0.000522609	0.019172499	golgi to ER traffic protein 4 homolog (S. cerevisiae)	get4	list(gene = "ENSDARG00000024398")
768180	150.3473134	-0.592600608	0.170956128	-3.466389974	0.000527498	0.019233497	protein S (alpha)	pros1	list(gene = "ENSDARG00000068261")
30723	20691.16385	-0.294284048	0.084887434	-3.466756314	0.000526779	0.019233497	tumor protein, translationally-controlled 1	tpt1	list(gene = "ENSDARG00000092693")
553132	23.86828836	0.709626509	0.204862185	3.463921418	0.000532362	0.019292864	synaptonemal complex central element protein 2	syce2	list(gene = "ENSDARG00000103187")
406795	133.0763689	0.470320011	0.135770313	3.464085778	0.000532037	0.019292864	superkiller viralicidic activity 2-like 2	skiv2l2	list(gene = "ENSDARG00000013457")
317764	4406.032929	0.608860533	0.175828969	3.462799887	0.000534586	0.019314748	antizyme inhibitor 1b	azin1b	list(gene = "ENSDARG00000035869")
437013	498.7492697	0.574058814	0.166062734	3.456879223	0.00054647	0.019664718	eukaryotic elongation factor 2 kinase	eef2k	list(gene = "ENSDARG00000035835")
403118	149.4614439	-0.713266382	0.206557824	-3.453107554	0.000554168	0.019664718	zgc:123068	zgc:123068	list(gene = "ENSDARG00000017489")
567027	715.4929846	-0.407605986	0.118004209	-3.454164812	0.000552	0.019664718	muscleblind-like splicing regulator 3	mbnl3	list(gene = "ENSDARG00000016085")
550429	1121.02167	-0.700387039	0.202781447	-3.453900973	0.00055254	0.019664718	STEAP family member 4	steap4	list(gene = "ENSDARG00000055901")
260303	81.48085828	-0.525685288	0.15211025	-3.455949154	0.000548359	0.019664718	reelin	reln	NULL
101885652	100.2902499	-0.53810537	0.155761897	-3.454666261	0.000550974	0.019664718	epiplakin 1	eppk1	list(gene = "ENSDARG00000096359")
678551	14.2592215	-0.790244042	0.229034223	-3.450331703	0.000559898	0.019809097	tetratricopeptide repeat domain 8	ttc8	NULL
560319	196.9947832	0.451956079	0.131089138	3.447700432	0.000565381	0.01988611	Ras association (RalGDS/AF-6) and pleckstrin homology domains 1b	raph1b	list(gene = "ENSDARG00000061732")
321247	177.9853519	0.556057445	0.161284242	3.447686131	0.000565411	0.01988611	FtsJ homolog 3 (E. coli)	ftsj3	list(gene = "ENSDARG00000104938")
619193	37.39611201	-0.663776671	0.192852066	-3.441895577	0.000577653	0.020256938	sulfotransferase family 1, cytosolic sulfotransferase 5	sult1st5	list(gene = "ENSDARG00000003475")
321421	1459.31224	-0.801292793	0.232974118	-3.439406924	0.00058299	0.020384142	transforming growth factor, beta-induced	tgfbi	list(gene = "ENSDARG00000071586")
101882899	32.18463873	-0.705152139	0.205070339	-3.438586702	0.000584759	0.020386212	uncharacterized LOC101882899	LOC101882899	NULL
386709	250.8819355	0.720255736	0.209756002	3.433778913	0.000595229	0.020690732	DnaJ (Hsp40) homolog, subfamily B, member 11	dnajb11	list(gene = "ENSDARG00000015088")
445252	68.96325693	-0.657597724	0.19181133	-3.428357034	0.000607246	0.021047085	3-hydroxyisobutyrate dehydrogenase a	hibadha	list(gene = "ENSDARG00000102906")
322701	40794.6656	-0.436585187	0.127399017	-3.426911751	0.000610487	0.021098092	serpin peptidase inhibitor, clade A (alpha-1 antiproteinase, antitrypsin), member 1	serpina1	list(gene = "ENSDARG00000090286")
492617	607.4472423	-0.349681081	0.102084578	-3.425405542	0.000613882	0.021154102	isochorismatase domain containing 2	isoc2	list(gene = "ENSDARG00000013371")
415196	8294.322409	-0.331813823	0.096970179	-3.421813035	0.000622051	0.021266744	ribosomal protein L5b	rpl5b	list(gene = "ENSDARG00000015862")
449674	396.5522147	0.440550951	0.128755238	3.421615765	0.000622502	0.021266744	parkinson protein 7	park7	list(gene = "ENSDARG00000034826")
100000532	11.25333087	0.879077593	0.256813571	3.423018453	0.000619299	0.021266744	ribonuclease P/MRP 25 subunit	rpp25	NULL
541542	23.15672511	-0.661782246	0.193585109	-3.418559672	0.000629535	0.021445564	family with sequence similarity 219, member B	fam219b	list(gene = "ENSDARG00000104637")
394188	102.583203	0.707982136	0.207194071	3.416999975	0.000633153	0.021507355	glutaminyl-tRNA synthetase	qars	list(gene = "ENSDARG00000010316")
796434	10.14495602	0.90548475	0.265226181	3.414009687	0.000640143	0.021511571	Rho GTPase activating protein 20	arhgap20	list(gene = "ENSDARG00000089326")
101885027	83.62009685	-0.559035375	0.163791384	-3.413093918	0.000642298	0.021511571	uncharacterized LOC101885027	LOC101885027	NULL
794040	210.9723626	-0.440019152	0.128863313	-3.414619262	0.000638712	0.021511571	collectin sub-family member 10 (C-type lectin)	colec10	list(gene = "ENSDARG00000104752")
554155	4233.775098	-0.304462704	0.089196191	-3.413404766	0.000641566	0.021511571	ribosomal protein S27, isoform 1	rps27.1	list(gene = "ENSDARG00000023298")
103909287	225.8249117	-0.475903568	0.139312455	-3.416087723	0.000635278	0.021511571	NA	NA	NULL
561433	1427.318884	-0.33278566	0.097540937	-3.411753779	0.000645464	0.021557047	plexin b2a	plxnb2a	list(gene = "ENSDARG00000003811")
406489	8878.224955	-0.311343933	0.091358395	-3.407940039	0.000654553	0.021797489	ribosomal protein L19	rpl19	list(gene = "ENSDARG00000013307")
393641	66.45372595	0.505454861	0.148381918	3.406445129	0.000658148	0.021797489	adenine phosphoribosyltransferase	aprt	list(gene = "ENSDARG00000003519")
445038	6786.510997	-0.313139444	0.091915706	-3.406811048	0.000657266	0.021797489	ribosomal protein L18	rpl18	list(gene = "ENSDARG00000029533")
560627	23.89422753	-0.707681603	0.207898326	-3.40397933	0.000664118	0.021934284	cytosolic 5'-nucleotidase 1A-like	LOC560627	NULL
550466	432.0581751	0.362997396	0.106922913	3.394944891	0.000686424	0.022608385	high mobility group box 3b	hmgb3b	list(gene = "ENSDARG00000006408")
541492	287.2574272	0.619704264	0.182583327	3.394090105	0.00068857	0.022616595	zgc:110843	zgc:110843	list(gene = "ENSDARG00000073845")
394210	19.92886492	-0.822648518	0.242464533	-3.392861245	0.000691667	0.022655883	BAI1-associated protein 2-like 2a	baiap2l2a	list(gene = "ENSDARG00000016483")
378720	39.66937754	-0.663018629	0.195545608	-3.390608648	0.000697376	0.022780315	islet cell autoantigen 1-like	ical1	list(gene = "ENSDARG00000057688")
503703	45.52027392	-0.527184708	0.155603469	-3.388000999	0.00070404	0.022911522	protein kinase containing Z-DNA binding domains	pkz	list(gene = "ENSDARG00000052396")
567029	2677.979609	0.350056312	0.103336575	3.38753547	0.000705236	0.022911522	ribosome binding protein 1b	rrbp1b	list(gene = "ENSDARG00000041703")
406703	429.3703185	-0.475996992	0.1408998	-3.378265925	0.000729445	0.023406839	glutathione S-transferase, alpha tandem duplicate 1	gsta.1	list(gene = "ENSDARG00000090228")
415229	4957.249284	-0.352546616	0.104331618	-3.379096613	0.000727244	0.023406839	ribosomal protein L11	rpl11	list(gene = "ENSDARG00000043509")
566473	135.8898583	0.608845349	0.18024137	3.377944532	0.000730298	0.023406839	elastin microfibril interfacer 1a	emilin1a	list(gene = "ENSDARG00000024537")
100142646	11.23338295	0.932797026	0.275981213	3.379929436	0.000725044	0.023406839	zgc:174862	zgc:174862	list(gene = "ENSDARG00000077571")
394150	74.6773302	-0.522948493	0.154752932	-3.379247725	0.000726845	0.023406839	oxidative stress responsive 1b	oxsr1b	list(gene = "ENSDARG00000027500")
556241	32.84585349	-0.844242127	0.250073271	-3.375979066	0.000735535	0.023462239	si:dkey-85k7.12	si:dkey-85k7.12	list(gene = "ENSDARG00000078731")
768289	569.4438461	-0.525876716	0.155777504	-3.37581937	0.000735962	0.023462239	keratin 94	krt94	list(gene = "ENSDARG00000044975")
327197	895.861479	0.376915369	0.111776457	3.372046142	0.000746119	0.02372262	valosin containing protein	vcp	list(gene = "ENSDARG00000020008")
368429	55.78138925	-0.606668943	0.179969678	-3.370950874	0.000749092	0.023753792	si:rp71-46j2.7	si:rp71-46j2.7	list(gene = "ENSDARG00000105424")
100332570	26.32929578	-0.733211159	0.217710914	-3.367819951	0.000757651	0.023870304	ecotropic viral integration site 5a	evi5a	list(gene = "ENSDARG00000077666")
449661	219.2791801	0.609453338	0.181020917	3.366756429	0.000760578	0.023870304	threonyl-tRNA synthetase	tars	list(gene = "ENSDARG00000013250")
553350	50.33794684	-0.751103326	0.223047491	-3.367459205	0.000758642	0.023870304	cingulin-like 1	cgnl1	list(gene = "ENSDARG00000015805")
100005908	13.26051113	0.906606142	0.269344049	3.365978003	0.000762728	0.023870304	apolipoprotein A-IV-like	LOC100005908	NULL
394083	62.52971738	0.572945548	0.170217556	3.365960381	0.000762777	0.023870304	solute carrier family 33 (acetyl-CoA transporter), member 1	slc33a1	list(gene = "ENSDARG00000020085")
565512	39.94028159	-0.707698948	0.210414952	-3.363349133	0.000770029	0.023971429	bloodthirsty-related gene family, member 4	btr04	list(gene = "ENSDARG00000060962")
406853	360.0939088	0.47181932	0.140263818	3.363799206	0.000768775	0.023971429	cAMP responsive element binding protein 3-like 3 like	creb3l3l	list(gene = "ENSDARG00000020926")
403070	1238.238084	-0.275961904	0.082159913	-3.358838806	0.000782707	0.024204816	regucalcin	rgn	list(gene = "ENSDARG00000098645")
572969	381.8285463	0.426815656	0.127088721	3.358407035	0.000783931	0.024204816	translocase of outer mitochondrial membrane 70 homolog A (S. cerevisiae)	tomm70a	list(gene = "ENSDARG00000029639")
447842	605.0471158	0.318942588	0.095005691	3.357089308	0.000787677	0.024204816	caseinolytic mitochondrial matrix peptidase chaperone subunit a	clpxa	NULL
282676	793.6347769	0.781727215	0.232857678	3.357103025	0.000787638	0.024204816	heat shock 60 protein 1	hspd1	list(gene = "ENSDARG00000056160")
568697	97.99439632	-0.577595882	0.171939503	-3.359297144	0.00078141	0.024204816	si:ch211-175m2.5	si:ch211-175m2.5	list(gene = "ENSDARG00000089019")
101886608	120.5828023	0.707748616	0.210976851	3.35462688	0.000794721	0.024315948	kelch repeat and BTB domain-containing protein 13-like	LOC101886608	NULL
555511	39.51297443	-0.583130727	0.173840528	-3.354400348	0.000795372	0.024315948	adducin 1 (alpha)	add1	list(gene = "ENSDARG00000103962")
436621	571.5686658	0.666701485	0.198943612	3.351208311	0.000804598	0.02441022	aquaporin 10a	aqp10a	list(gene = "ENSDARG00000007086")
101887158	59.03954939	-0.701683646	0.209319228	-3.352217823	0.000801669	0.02441022	transmembrane protein 176l.3a	tmem176l.3a	list(gene = "ENSDARG00000098387")
566905	378.5261434	0.409562716	0.12219936	3.351594619	0.000803476	0.02441022	si:ch211-242b18.1	si:ch211-242b18.1	list(gene = "ENSDARG00000054723")
393956	1975.183917	-0.54655404	0.163140204	-3.350210599	0.000807501	0.024425458	cytoplasmic polyadenylation element binding protein 4	cpeb4	list(gene = "ENSDARG00000056691")
393776	30.0837206	-0.726252333	0.216815716	-3.349629561	0.000809197	0.024425458	cytochrome c oxidase subunit IV isoform 2	cox4i2	list(gene = "ENSDARG00000022509")
558285	184.4733814	-0.444694899	0.132869651	-3.346850823	0.000817352	0.024609308	si:dkey-188i13.10	si:dkey-188i13.10	list(gene = "ENSDARG00000075151")
560764	22.0902272	0.67455512	0.201614772	3.345762383	0.000820567	0.024643875	progestin and adipoQ receptor family member IIIb	paqr3b	list(gene = "ENSDARG00000044253")
553276	20.46215023	-0.8962389	0.268241751	-3.341161081	0.000834288	0.024993006	Ras suppressor protein 1	rsu1	list(gene = "ENSDARG00000102885")
553969	1660.477636	-0.621479571	0.186063482	-3.340148017	0.000837337	0.025021491	cytochrome P450, family 3, subfamily A, polypeptide 65	cyp3a65	list(gene = "ENSDARG00000103295")
492487	282.2919603	0.327956163	0.098241769	3.338255868	0.000843061	0.025066867	RAB11a, member RAS oncogene family	rab11a	list(gene = "ENSDARG00000041450")
431714	8.672419169	0.909416568	0.272392873	3.338621005	0.000841954	0.025066867	zgc:91968	zgc:91968	list(gene = "ENSDARG00000011076")
57933	51.0349907	0.734026258	0.220030683	3.336017721	0.000849877	0.025206689	caspase a	caspa	list(gene = "ENSDARG00000008165")
336879	69.9858931	0.629395232	0.188741432	3.334695647	0.000853928	0.025263981	stromal cell-derived factor 2	sdf2	list(gene = "ENSDARG00000024026")
406726	2114.225664	-0.262880023	0.078870223	-3.333070632	0.000858931	0.025349105	NADH dehydrogenase (ubiquinone) 1 alpha subcomplex 4, like	ndufa4l	list(gene = "ENSDARG00000099499")
558650	130.772097	-0.595141378	0.178658381	-3.331169652	0.000864819	0.025397129	plasmolipin	pllp	list(gene = "ENSDARG00000062756")
393639	441.870749	-0.373331384	0.112054744	-3.331687447	0.000863211	0.025397129	ilvB (bacterial acetolactate synthase)-like	ilvbl	list(gene = "ENSDARG00000017126")
406307	4458.970845	-0.310148364	0.093142422	-3.329829295	0.000868992	0.025456994	ribosomal protein S28	rps28	list(gene = "ENSDARG00000035860")
564346	90.23537323	-0.656442629	0.197293427	-3.327240235	0.000877107	0.02556907	si:ch211-214b16.3	si:ch211-214b16.3	NULL
792506	101.3234323	-0.600047508	0.180343061	-3.327255867	0.000877058	0.02556907	zgc:172315	zgc:172315	list(gene = "ENSDARG00000091624")
555303	100.1549665	-0.679564543	0.20434837	-3.325519765	0.000882538	0.025664648	si:dkeyp-118h9.7	si:dkeyp-118h9.7	NULL
405838	48.87174469	0.919834422	0.276673238	3.324623768	0.000885379	0.025684615	solute carrier family 13 (sodium-dependent dicarboxylate transporter), member 3	slc13a3	list(gene = "ENSDARG00000069478")
556805	34.7885699	-0.739545477	0.222580045	-3.322604579	0.000891812	0.025709614	si:ch211-120g10.1	si:ch211-120g10.1	list(gene = "ENSDARG00000090930")
407654	141.9830307	0.464893295	0.139903158	3.322964981	0.000890661	0.025709614	MOB kinase activator 1Bb	mob1bb	list(gene = "ENSDARG00000012953")
568265	617.2898825	0.544965594	0.16403903	3.322170301	0.000893202	0.025709614	ATPase, Ca++ transporting, cardiac muscle, slow twitch 2b	atp2a2b	list(gene = "ENSDARG00000005122")
335485	102.2126711	-0.415797948	0.125178104	-3.321650775	0.000894866	0.025709614	phospholipid phosphatase 2b	plpp2b	list(gene = "ENSDARG00000028896")
492652	115.6921847	0.447714046	0.134846757	3.320169178	0.000899629	0.025722489	elaC ribonuclease Z 2	elac2	list(gene = "ENSDARG00000034060")
393649	171.292698	0.383947947	0.115630355	3.320477096	0.000898637	0.025722489	mannosyl (alpha-1,3-)-glycoprotein beta-1,2-N-acetylglucosaminyltransferase a	mgat1a	list(gene = "ENSDARG00000012407")
100000399	50.99338501	0.569666853	0.171753325	3.316773356	0.000910635	0.025964656	deoxyribonuclease II, lysosomal	dnase2	list(gene = "ENSDARG00000073893")
195823	8148.207541	-0.344154284	0.103779226	-3.316215575	0.000912454	0.025964656	nascent polypeptide-associated complex alpha subunit	naca	list(gene = "ENSDARG00000005513")
795545	1706.751314	-0.48068146	0.145041632	-3.314093013	0.000919409	0.026100275	uncharacterized LOC795545	LOC795545	NULL
567045	459.4407119	0.348370008	0.105199891	3.311505427	0.000927954	0.026280286	kinesin family member 16Bb	kif16bb	list(gene = "ENSDARG00000080018")
140505	1918.262784	-0.691344694	0.20888074	-3.309757964	0.000933767	0.02638223	s-rRNA	rnr1	NULL
100331208	110.9943246	-0.715825394	0.216594921	-3.304903873	0.00095009	0.026741487	serine peptidase inhibitor, Kazal type 4	spink4	list(gene = "ENSDARG00000091609")
777751	209.1993582	-0.909787585	0.275414784	-3.303336052	0.000955418	0.026741487	zgc:154169	zgc:154169	list(gene = "ENSDARG00000070140")
393486	858.8421972	-0.530951653	0.160732458	-3.303325656	0.000955454	0.026741487	lectin, galactoside-binding, soluble, 2b	lgals2b	list(gene = "ENSDARG00000038153")
565370	41.17816096	-0.853852943	0.2583856	-3.304568614	0.000951227	0.026741487	catechol-O-methyltransferase b	comtb	list(gene = "ENSDARG00000025679")
338138	539.0962997	0.437238308	0.132491624	3.300120364	0.000966434	0.026985454	coatomer protein complex, subunit beta 1	copb1	list(gene = "ENSDARG00000056557")
568316	15.05706798	-0.782502042	0.237372106	-3.296520623	0.000978904	0.027206237	protein kinase, AMP-activated, gamma 2 non-catalytic subunit b	prkag2b	list(gene = "ENSDARG00000001933")
492483	182.9929006	0.720646263	0.218605049	3.296567326	0.000978742	0.027206237	glycerophosphocholine phosphodiesterase 1	gpcpd1	list(gene = "ENSDARG00000016011")
407690	9425.313799	-0.348912112	0.105929245	-3.293822321	0.00098835	0.027292336	ribosomal protein S8a	rps8a	list(gene = "ENSDARG00000055996")
563665	2681.146532	-0.555791363	0.168745078	-3.293674515	0.000988869	0.027292336	complement component c3b, tandem duplicate 1	c3b.1	list(gene = "ENSDARG00000093068")
556556	7081.18445	-0.418521684	0.127048101	-3.294198669	0.000987027	0.027292336	ribosomal protein L32	rpl32	list(gene = "ENSDARG00000054818")
406318	195.6758764	0.572243225	0.173873529	3.291146322	0.0009978	0.027411911	clathrin, light chain A	clta	list(gene = "ENSDARG00000045618")
436619	171.7807235	-0.458866959	0.139402104	-3.291678868	0.000995913	0.027411911	aspartoacylase (aminocyclase) 3, tandem duplicate 2	acy3.2	list(gene = "ENSDARG00000005525")
101883783	20.53456916	-0.754832663	0.229467789	-3.289492893	0.001003681	0.027510086	polycomb protein SCMH1-like	LOC101883783	NULL
407614	179.3624114	0.534652455	0.162614713	3.287847973	0.001009563	0.027607854	asparagine-linked glycosylation 11 (alpha-1,2-mannosyltransferase)	alg11	list(gene = "ENSDARG00000031202")
492759	31.33324121	-0.879551525	0.2677226	-3.285309216	0.001018705	0.027794097	cytochrome P450, family 3, subfamily c, polypeptide 3	cyp3c3	list(gene = "ENSDARG00000037873")
571418	89.28878899	-0.547292827	0.166710269	-3.282898102	0.001027458	0.027968907	oxidation resistance 1a	oxr1a	NULL
497648	63.13034897	-0.512342486	0.156189276	-3.280266731	0.00103709	0.028166794	discs, large (Drosophila) homolog 1, like	dlg1l	list(gene = "ENSDARG00000102216")
103283056	112.8343352	-0.396062366	0.120892406	-3.27615587	0.001052305	0.028456337	tet methylcytosine dioxygenase 3	tet3	NULL
100004879	25.36785235	-0.796661697	0.243174027	-3.276096988	0.001052524	0.028456337	filamin A interacting protein 1-like	filip1l	NULL
326962	384.6277213	-0.280767093	0.085775628	-3.273273536	0.001063095	0.028677119	cytochrome c oxidase subunit Vab	cox5ab	list(gene = "ENSDARG00000099663")
192300	6297.424728	-0.355545257	0.10871338	-3.270482957	0.00107364	0.028896188	ribosomal protein S18	rps18	list(gene = "ENSDARG00000100392")
103908669	60.45276077	0.576056532	0.176505299	3.263678403	0.001099759	0.029532498	uncharacterized LOC103908669	LOC103908669	NULL
436759	3027.697012	-0.375369287	0.115133171	-3.260305289	0.001112924	0.029751989	ribosomal protein L38	rpl38	list(gene = "ENSDARG00000006413")
101885552	12.74650192	0.812316131	0.249149178	3.260360474	0.001112707	0.029751989	vascular endothelial growth factor Ba	vegfba	list(gene = "ENSDARG00000090997")
558181	68.0320585	-0.459848597	0.141093591	-3.25917423	0.00111737	0.029804039	CTD (carboxy-terminal domain, RNA polymerase II, polypeptide A) small phosphatase like 2a	ctdspl2a	list(gene = "ENSDARG00000061587")
100005753	23.80443446	-0.662287792	0.203398595	-3.25610799	0.001129508	0.030037554	SH3-domain GRB2-like 1a	sh3gl1a	list(gene = "ENSDARG00000067958")
792924	383.4867556	-0.404278393	0.124175868	-3.255692109	0.001131163	0.030037554	wu:fb55g09	wu:fb55g09	list(gene = "ENSDARG00000088449")
100005148	653.1698143	0.648214059	0.199169094	3.254591587	0.001135555	0.030076678	androgen receptor	ar	list(gene = "ENSDARG00000067976")
406404	41.90498628	-0.653105453	0.200704789	-3.254060136	0.001137682	0.030076678	adenylate kinase 3	ak3	list(gene = "ENSDARG00000058226")
406324	503.3120352	0.509635756	0.156711273	3.25206826	0.001145685	0.030221245	ATP-binding cassette, sub-family E (OABP), member 1	abce1	list(gene = "ENSDARG00000007216")
373108	294.4361957	0.485478497	0.149453923	3.248348966	0.001160768	0.03055152	X-linked inhibitor of apoptosis	xiap	list(gene = "ENSDARG00000016143")
334431	228.8428435	0.5842086	0.180282998	3.240508561	0.001193167	0.031335086	adenylosuccinate lyase	adsl	list(gene = "ENSDARG00000017049")
378960	251.705439	-0.573228039	0.176987744	-3.238800756	0.001200334	0.031385047	monoglyceride lipase	mgll	list(gene = "ENSDARG00000036820")
563598	18.22951057	-0.779666411	0.240715964	-3.238947671	0.001199716	0.031385047	neurexin 3a	nrxn3a	NULL
565497	872.437852	0.745199975	0.230269716	3.236204867	0.001211304	0.031602581	zgc:158852	zgc:158852	list(gene = "ENSDARG00000102076")
432384	7615.302969	-0.365842622	0.113149045	-3.233280673	0.001223773	0.031650849	retinol binding protein 2b, cellular	rbp2b	list(gene = "ENSDARG00000093774")
436749	107.2883332	0.578627724	0.17890463	3.234280326	0.001219497	0.031650849	polymerase (RNA) III (DNA directed) polypeptide H	polr3h	list(gene = "ENSDARG00000102590")
556580	68.02361276	0.518908531	0.160410264	3.234883583	0.001216923	0.031650849	Wolfram syndrome 1b (wolframin)	wfs1b	list(gene = "ENSDARG00000074617")
569259	2096.772574	0.30073878	0.093005651	3.233553855	0.001222603	0.031650849	si:dkey-33i11.3	si:dkey-33i11.3	list(gene = "ENSDARG00000027609")
570654	118.0287507	-0.589636985	0.182518831	-3.230554243	0.001235505	0.031885111	si:dkey-97a13.6	si:dkey-97a13.6	list(gene = "ENSDARG00000012600")
550565	11.46872162	-0.882177138	0.273267542	-3.228254377	0.001245482	0.032034082	glucosamine-6-phosphate deaminase 1	gnpda1	list(gene = "ENSDARG00000037307")
100330495	37.88290923	-0.631677313	0.195687745	-3.227986055	0.001246651	0.032034082	calmin	clmn	list(gene = "ENSDARG00000096867")
30187	315.2007627	0.43065239	0.133778205	3.219152107	0.001285703	0.032966522	coatomer protein complex, subunit gamma 2	copg2	list(gene = "ENSDARG00000034823")
556765	177.2636245	-0.701560574	0.218423705	-3.211925068	0.001318488	0.033734609	DCN1, defective in cullin neddylation 1, domain containing 4 (S. cerevisiae)	dcun1d4	list(gene = "ENSDARG00000092394")
557552	870.4451078	0.549039427	0.171004747	3.210667756	0.001324269	0.033737746	zgc:153031	zgc:153031	list(gene = "ENSDARG00000068876")
554173	56.61579547	-0.854732304	0.266172717	-3.211194271	0.001321845	0.033737746	abnormal spindle microtubule assembly	aspm	list(gene = "ENSDARG00000103754")
368245	11.28378978	-0.863716543	0.269273764	-3.207577778	0.001338579	0.034029579	fibroblast growth factor 19	fgf19	list(gene = "ENSDARG00000098663")
100003132	14.82539088	-0.784976861	0.244773246	-3.206955317	0.001341478	0.034030736	BPI fold containing family C, like	bpifcl	list(gene = "ENSDARG00000099980")
553706	609.7148915	0.487887647	0.152168911	3.206224213	0.001344892	0.034044887	glyoxalase domain containing 5	glod5	list(gene = "ENSDARG00000071871")
566131	147.7256734	-0.429500529	0.133987984	-3.205515281	0.001348209	0.034056556	eukaryotic translation initiation factor 4 gamma, 3a	eif4g3a	list(gene = "ENSDARG00000077215")
436598	1129.494859	-0.430358083	0.134296461	-3.204537789	0.001352795	0.034100166	plastin 3 (T isoform)	pls3	list(gene = "ENSDARG00000037655")
393870	58.27853546	-0.867526948	0.270917103	-3.20218598	0.001363889	0.034250767	zgc:77739	zgc:77739	list(gene = "ENSDARG00000017985")
337272	139.5866275	-0.547515692	0.170988911	-3.202053791	0.001364515	0.034250767	PITPNM family member 3	pitpnm3	list(gene = "ENSDARG00000055255")
80366	12.26413745	0.873171742	0.272811173	3.200645087	0.001371203	0.034346335	odorant receptor, family D, subfamily 111, member 3	or111-3	list(gene = "ENSDARG00000086633")
170846	126.5157939	-0.370079507	0.115686654	-3.198981858	0.001379138	0.034472679	amyloid beta (A4) precursor protein b	appb	list(gene = "ENSDARG00000055543")
562995	98.07133025	-0.41633949	0.130241171	-3.196681108	0.001390185	0.034676106	DEP domain containing 5	depdc5	list(gene = "ENSDARG00000078105")
563265	12.00692882	-0.75986307	0.237811795	-3.195228688	0.001397201	0.034743282	si:dkey-34l15.1	si:dkey-34l15.1	list(gene = "ENSDARG00000071567")
325751	568.0243918	0.630481286	0.197338808	3.194917882	0.001398706	0.034743282	coiled-coil-helix-coiled-coil-helix domain containing 3b	chchd3b	list(gene = "ENSDARG00000034933")
101886845	14.1649459	-0.836741356	0.262268091	-3.190404721	0.001420737	0.035217141	NA	NA	NULL
570420	143.0918074	-0.65534114	0.205609951	-3.187302634	0.001436064	0.035523225	thrombospondin-type laminin G domain and EAR repeats a	tspeara	list(gene = "ENSDARG00000077580")
103911054	13.95626228	0.831128528	0.260842489	3.186323413	0.001440934	0.035569894	NA	NA	NULL
560875	10.30031233	-0.818754691	0.257072211	-3.184921026	0.001447935	0.035595322	calcium channel, voltage-dependent, T type, alpha 1H subunit a	cacna1ha	list(gene = "ENSDARG00000060496")
192339	97.76740389	0.531903892	0.167001053	3.185033156	0.001447374	0.035595322	DEAD/H (Asp-Glu-Ala-Asp/His) box polypeptide 19 (DBP5 homolog, yeast)	ddx19	list(gene = "ENSDARG00000005699")
553311	11.7885574	-0.787144121	0.247228777	-3.183869336	0.001453206	0.035651388	prolyl 3-hydroxylase 3	p3h3	list(gene = "ENSDARG00000057879")
561146	186.4373503	-0.397614754	0.124935193	-3.182568057	0.001459752	0.035736327	sema domain, immunoglobulin domain (Ig), transmembrane domain (TM) and short cytoplasmic domain, (semaphorin) 4Bb	sema4bb	list(gene = "ENSDARG00000076104")
405888	3450.404365	-0.356492952	0.112034551	-3.181991186	0.001462663	0.035736327	ribosomal protein L36	rpl36	list(gene = "ENSDARG00000100588")
393433	487.6728811	-0.608521362	0.191368704	-3.179837405	0.001473577	0.035929365	cytochrome P450, family 46, subfamily A, polypeptide 1, tandem duplicate 2	cyp46a1.2	NULL
559725	25.0991062	-0.679304622	0.213977493	-3.174654554	0.00150015	0.036502624	tumor necrosis factor receptor superfamily, member 19	tnfrsf19	list(gene = "ENSDARG00000041869")
794689	26.49269523	0.73393456	0.231241019	3.17389434	0.001504084	0.036523824	zinc finger, FYVE domain containing 16	zfyve16	list(gene = "ENSDARG00000075747")
393725	8628.235228	-0.340202241	0.10721736	-3.173014512	0.00150865	0.036560228	ribosomal protein S7	rps7	list(gene = "ENSDARG00000042566")
569040	26.45195023	-0.659296068	0.207897849	-3.171250061	0.001517844	0.036708431	phospholipase C, delta 3a	plcd3a	list(gene = "ENSDARG00000052957")
567168	98.07180286	-0.443355212	0.139867208	-3.169829573	0.001525284	0.03681368	stromal antigen 2a	stag2a	list(gene = "ENSDARG00000011783")
558959	16.17654877	-0.785611904	0.247915743	-3.168866547	0.001530346	0.036861254	si:ch73-194h10.2	si:ch73-194h10.2	list(gene = "ENSDARG00000044441")
570454	198.7156185	0.806369152	0.254820469	3.164459881	0.001553711	0.037348576	thyroid hormone receptor associated protein 3a	thrap3a	list(gene = "ENSDARG00000101989")
322455	1327.570568	-0.461870948	0.146002862	-3.163437632	0.001559178	0.037404575	CD9 molecule a	cd9a	list(gene = "ENSDARG00000005842")
445275	52.0011298	0.864557375	0.273677689	3.159034915	0.001582925	0.037898028	stromal cell-derived factor 2-like 1	sdf2l1	list(gene = "ENSDARG00000035631")
30400	2946.662996	-0.256944614	0.08139193	-3.15688072	0.001594666	0.038102602	beta-2-microglobulin	b2m	list(gene = "ENSDARG00000053136")
393676	245.2311753	0.307420534	0.097468824	3.154039631	0.001610272	0.038257387	golgi reassembly stacking protein 2	gorasp2	list(gene = "ENSDARG00000015126")
402864	47.57810318	0.492814354	0.156270401	3.153600104	0.001612699	0.038257387	UV-stimulated scaffold protein A	uvssa	list(gene = "ENSDARG00000100916")
436787	94.64782402	-0.375972593	0.119228874	-3.153368638	0.001613978	0.038257387	dual specificity phosphatase 22a	dusp22a	list(gene = "ENSDARG00000056396")
101885203	9289.970941	-0.417777963	0.132457798	-3.154045818	0.001610238	0.038257387	uncharacterized LOC101885203	LOC101885203	NULL
58141	42.59198405	-0.590879604	0.187687042	-3.148217367	0.001642695	0.038860816	phosphoribosylglycinamide formyltransferase	gart	NULL
393579	13.28515235	0.816032809	0.259305493	3.146993923	0.001649584	0.038872103	solute carrier family 25 (mitochondrial carrier
792949	77.22922005	-0.60388429	0.191951677	-3.146022478	0.001655073	0.038872103	furry homolog b (Drosophila)	fryb	NULL
100148220	86.81491599	-0.872133463	0.277174267	-3.146516709	0.001652278	0.038872103	odorant receptor, family D, subfamily 109, member 11	or109-11	list(gene = "ENSDARG00000105708")
324710	733.0013611	0.478756354	0.152188044	3.145821051	0.001656213	0.038872103	ubiquitin-like 3a	ubl3a	list(gene = "ENSDARG00000099532")
100038802	1489.421236	0.558822974	0.177721563	3.144373507	0.001664429	0.038988175	solute carrier organic anion transporter family, member 2A1	slco2a1	list(gene = "ENSDARG00000061896")
406745	103.8323626	-0.492727907	0.156916554	-3.140063272	0.001689113	0.039444269	pleckstrin homology domain containing, family A (phosphoinositide binding specific) member 1a	plekha1a	list(gene = "ENSDARG00000030064")
406467	362.1443303	0.582241906	0.185471817	3.13924733	0.001693824	0.039444269	ATP-binding cassette, sub-family F (GCN20), member 1	abcf1	list(gene = "ENSDARG00000031795")
560807	119.7756488	-0.659553646	0.210082758	-3.139494412	0.001692396	0.039444269	adenylate cyclase 6b	adcy6b	list(gene = "ENSDARG00000027797")
556744	2138.16611	0.430292808	0.137309923	3.133734242	0.001725971	0.039958742	urocanate hydratase 1	uroc1	list(gene = "ENSDARG00000070394")
560700	25.74914671	-0.764546256	0.243965574	-3.133828442	0.001725417	0.039958742	adhesion G protein-coupled receptor A2	adgra2	list(gene = "ENSDARG00000076994")
798565	44.02333471	-0.716549071	0.22861795	-3.134264264	0.001722856	0.039958742	ryanodine receptor 1a (skeletal)	ryr1a	list(gene = "ENSDARG00000011422")
767701	39.02262426	-0.700123471	0.223474273	-3.132904116	0.00173086	0.039994265	zgc:153018	zgc:153018	list(gene = "ENSDARG00000060977")
334337	479.0384183	0.36515591	0.116662322	3.130024366	0.001747918	0.040310303	ubiquilin 4	ubqln4	list(gene = "ENSDARG00000052975")
100149559	453.6725236	-0.746068376	0.238456834	-3.128735555	0.001755602	0.040409356	cerebellin 11	cbln11	list(gene = "ENSDARG00000086654")
557065	294.2165567	-0.385498203	0.123295749	-3.126613906	0.00176832	0.040623657	PX domain containing serine/threonine kinase	pxk	list(gene = "ENSDARG00000063195")
140427	247.0395161	0.462550801	0.148083804	3.123574551	0.001786686	0.040966648	heat shock transcription factor 2	hsf2	list(gene = "ENSDARG00000053097")
777614	47.74737795	-0.510165518	0.16343683	-3.121484417	0.001799418	0.041021907	two pore segment channel 2	tpcn2	NULL
555768	19.38417368	-0.86504306	0.277083534	-3.121957654	0.001796528	0.041021907	CUB and zona pellucida-like domains 1, tandem duplicate 2	cuzd1.2	NULL
321166	139243.0568	-0.252408308	0.080832988	-3.122590328	0.001792671	0.041021907	apolipoprotein Bb, tandem duplicate 1	apobb.1	list(gene = "ENSDARG00000022767")
336662	1973.13324	-0.31252581	0.100186702	-3.119434052	0.001811988	0.041229647	ribosomal protein S26	rps26	list(gene = "ENSDARG00000037071")
100535578	15.02404071	-0.798710199	0.256109463	-3.118628221	0.001816951	0.041263815	si:dkey-10p5.10	si:dkey-10p5.10	NULL
246224	37.89050971	0.824657583	0.264553219	3.117170851	0.001825957	0.04138952	aryl hydrocarbon receptor 1a	ahr1a	list(gene = "ENSDARG00000020046")
393926	245.1103351	0.3534205	0.113474711	3.114530949	0.001842376	0.041682452	isocitrate dehydrogenase 3 (NAD+) alpha	idh3a	list(gene = "ENSDARG00000030278")
100535622	1898.777549	-0.536532014	0.172327726	-3.113439873	0.001849202	0.041757639	ATP-dependent RNA helicase DRS1-like	LOC100535622	NULL
436827	76.46509793	-0.430160065	0.138230526	-3.111903562	0.001858852	0.041896208	spermidine/spermine N1-acetyltransferase family member 2b	sat2b	list(gene = "ENSDARG00000104221")
282615	103.3704852	0.693581083	0.22295361	3.110876212	0.001865331	0.041962912	SWI/SNF related, matrix associated, actin dependent regulator of chromatin, subfamily a, member 5	smarca5	list(gene = "ENSDARG00000052348")
553326	30.89927761	0.764151517	0.245707223	3.110008356	0.001870821	0.042007143	3-hydroxyacyl-CoA dehydratase 1	hacd1	list(gene = "ENSDARG00000103744")
796377	14.06708976	-0.774075114	0.249066241	-3.107908607	0.001884163	0.042227215	semaphorin 4e	sema4e	list(gene = "ENSDARG00000052997")
790940	67.27374569	-0.611814929	0.196942654	-3.106563851	0.001892754	0.042260879	paralemmin 3	palm3	list(gene = "ENSDARG00000071215")
405841	224.7177922	-0.375094286	0.120729805	-3.106890507	0.001890664	0.042260879	zgc:77086	zgc:77086	list(gene = "ENSDARG00000014015")
557419	37.48595024	-0.784669609	0.252748832	-3.104542969	0.001905732	0.042471118	ependymin-like 2	epdl2	list(gene = "ENSDARG00000055539")
100000570	20.37972446	-0.663650659	0.214183247	-3.098518065	0.001944911	0.04286354	HIRA interacting protein 3	hirip3	list(gene = "ENSDARG00000027749")
101886309	92.75580714	-0.62322956	0.20112531	-3.098712743	0.001943634	0.04286354	gastrula zinc finger protein XlCGF8.2DB-like	LOC101886309	NULL
566287	43.68863049	0.610740839	0.19710454	3.098563015	0.001944616	0.04286354	pleckstrin homology-like domain, family B, member 1a	phldb1a	list(gene = "ENSDARG00000061093")
317737	533.1212331	-0.488613168	0.157671722	-3.098927075	0.001942228	0.04286354	glutamate dehydrogenase 1a	glud1a	list(gene = "ENSDARG00000008816")
406757	1098.967788	0.655461114	0.211532196	3.098635224	0.001944142	0.04286354	calnexin	canx	list(gene = "ENSDARG00000037488")
103909930	31.73267101	0.766767101	0.247342383	3.100023101	0.001935055	0.04286354	NA	NA	NULL
336764	3957.032285	-0.22844249	0.073760442	-3.097086776	0.001954327	0.042912404	ribosomal protein S15a	rps15a	list(gene = "ENSDARG00000010160")
558020	161.9453578	0.449276048	0.145063996	3.097088589	0.001954315	0.042912404	exportin, tRNA (nuclear export receptor for tRNAs)	xpot	list(gene = "ENSDARG00000099652")
474349	78.68432556	-0.627440546	0.202633309	-3.096433407	0.001958639	0.042928027	membrane associated guanylate kinase, WW and PDZ domain containing 1b	magi1b	list(gene = "ENSDARG00000003169")
323020	26.01699815	-0.628713761	0.203130543	-3.095121749	0.001967321	0.043039213	ceramide synthase 5	cers5	list(gene = "ENSDARG00000002365")
368425	457.1860057	0.366151603	0.118365345	3.093402065	0.001978759	0.043043396	ubiquitin-conjugating enzyme E2H (UBC8 homolog, yeast)	ube2h	list(gene = "ENSDARG00000000019")
563266	189.2737217	-0.313074704	0.101204919	-3.093473187	0.001978284	0.043043396	zgc:158234	zgc:158234	list(gene = "ENSDARG00000062361")
103909505	11.49817249	-0.753878346	0.243742974	-3.092923395	0.001981953	0.043043396	gastrula zinc finger protein XlCGF52.1-like	LOC103909505	NULL
259192	1528.78911	0.273673878	0.088440574	3.094438046	0.001971861	0.043043396	ornithine decarboxylase antizyme 1a	oaz1a	list(gene = "ENSDARG00000071403")
368284	125.2240805	0.568193258	0.183746059	3.092274539	0.001986291	0.043059168	cysteinyl-tRNA synthetase	cars	list(gene = "ENSDARG00000036164")
559811	211.2249545	0.523974254	0.169478988	3.091676789	0.001990294	0.043067656	ER degradation enhancer, mannosidase alpha-like 3	edem3	list(gene = "ENSDARG00000074129")
100537724	46.0829255	-0.588460646	0.190635052	-3.086843892	0.002022938	0.043615714	si:dkey-102m7.3	si:dkey-102m7.3	NULL
559194	1077.455032	-0.300401049	0.097314796	-3.086900054	0.002022556	0.043615714	prothymosin, alpha b	ptmab	list(gene = "ENSDARG00000101766")
103910140	20.24767799	-0.801086194	0.259564716	-3.086267681	0.002026863	0.04362145	CD59 glycoprotein-like	LOC103910140	list(gene = "ENSDARG00000101479")
192331	56.01556627	0.556247472	0.180385661	3.083656812	0.002044733	0.043868699	small nuclear ribonucleoprotein D1 polypeptide	snrpd1	list(gene = "ENSDARG00000011648")
100034399	199.1461416	-0.510254241	0.165478126	-3.083514753	0.00204571	0.043868699	NA	NA	NULL
334307	302.339471	0.476106731	0.154574508	3.080111584	0.002069231	0.044293422	zinc finger CCCH-type containing 15	zc3h15	list(gene = "ENSDARG00000015889")
100126131	27.58052503	-0.752649595	0.244715064	-3.075616112	0.002100681	0.04488606	zgc:171687	zgc:171687	list(gene = "ENSDARG00000038682")
568288	105.7689719	-0.415994474	0.135400018	-3.072336911	0.002123899	0.045300971	phospholipase C, epsilon 1	plce1	list(gene = "ENSDARG00000087921")
568932	69.54506885	0.422382259	0.137614141	3.069323078	0.002145444	0.045624997	K(lysine) acetyltransferase 6B	kat6b	list(gene = "ENSDARG00000055429")
449995	171.5953478	0.379908028	0.123783128	3.069142241	0.002146744	0.045624997	atlastin 3	atl3	list(gene = "ENSDARG00000004270")
494056	204.3439551	0.357273484	0.116509154	3.066484219	0.002165922	0.045950699	zgc:103559	zgc:103559	list(gene = "ENSDARG00000038293")
100009654	152.1701053	-0.845426687	0.276120516	-3.061803224	0.00220008	0.046236878	zgc:158846	zgc:158846	list(gene = "ENSDARG00000058462")
393788	5554.200044	-0.388727931	0.126888158	-3.063547757	0.002187293	0.046236878	ribosomal protein S25	rps25	list(gene = "ENSDARG00000041811")
570867	197.5073351	-0.345545381	0.112864655	-3.061590738	0.002201643	0.046236878	serglycin	srgn	list(gene = "ENSDARG00000077069")
558499	362.9030649	-0.472333617	0.154284294	-3.061449774	0.002202679	0.046236878	choline kinase alpha	chka	list(gene = "ENSDARG00000041078")
792854	103.489329	0.542272997	0.177100873	3.061944241	0.002199044	0.046236878	starch binding domain 1	stbd1	list(gene = "ENSDARG00000098408")
751752	29.55861858	0.726423694	0.237132108	3.063371297	0.002188583	0.046236878	coiled-coil domain containing 51	ccdc51	list(gene = "ENSDARG00000058828")
436703	92.2257349	0.407677019	0.133390231	3.056273435	0.002241068	0.04696002	2-phosphoxylose phosphatase 1	pxylp1	list(gene = "ENSDARG00000040644")
100000026	40.7650909	-0.78164656	0.255885989	-3.054667289	0.002253103	0.047129385	aldehyde dehydrogenase 3 family, member A1	aldh3a1	list(gene = "ENSDARG00000074791")
793623	56.16297133	-0.596904844	0.195468999	-3.053705945	0.002260335	0.047197857	SH3-domain kinase binding protein 1	sh3kbp1	list(gene = "ENSDARG00000075853")
793949	2086.841549	-0.305804323	0.100205936	-3.051758564	0.00227505	0.047422067	thymosin, beta 4 x	tmsb4x	list(gene = "ENSDARG00000077777")
571638	61.38778614	-0.504148018	0.165247819	-3.050860351	0.002281867	0.047481148	si:dkey-167k11.5	si:dkey-167k11.5	list(gene = "ENSDARG00000030508")
393157	110.8323081	0.350360765	0.114893663	3.049435073	0.002292722	0.047623907	HERPUD family member 2	herpud2	list(gene = "ENSDARG00000021033")
368614	13.0931395	-0.838188766	0.27500468	-3.04790728	0.00230441	0.047783448	si:busm1-48c11.3	si:busm1-48c11.3	list(gene = "ENSDARG00000103716")
436988	21.50707586	-0.678185709	0.223178141	-3.038764044	0.002375508	0.049086977	zgc:92360	zgc:92360	list(gene = "ENSDARG00000038151")
568203	50.02981937	-0.490110041	0.161281501	-3.038848462	0.002374843	0.049086977	ARV1 homolog, fatty acid homeostasis modulator	arv1	list(gene = "ENSDARG00000074757")
436740	103.6080655	0.371081841	0.122210674	3.03641106	0.002394127	0.049302873	adiponectin receptor 1a	adipor1a	list(gene = "ENSDARG00000002912")
557397	4308.924953	-0.308903061	0.101733371	-3.036398557	0.002394227	0.049302873	ribosomal protein L22	rpl22	list(gene = "ENSDARG00000070437")
100148091	24.12438682	-0.678800545	0.223669087	-3.034842926	0.00240661	0.04947243	si:ch211-281g13.5	si:ch211-281g13.5	list(gene = "ENSDARG00000074052")
555578	124.9604443	-0.732677218	0.241510382	-3.033729701	0.002415507	0.049569872	retinoid X receptor, alpha a	rxraa	list(gene = "ENSDARG00000057737")
114427	154.46503	0.481041503	0.158704993	3.031042034	0.002437113	0.04992732	valyl-tRNA synthetase	vars	list(gene = "ENSDARG00000044575")
564830	26.50447565	-0.620054319	0.204634467	-3.030058081	0.002445067	0.050004349	carboxypeptidase X (M14 family), member 1a	cpxm1a	list(gene = "ENSDARG00000073716")
442922	74.35414925	0.469614189	0.155073869	3.028325738	0.002459129	0.050205805	parvin, alpha a	parvaa	list(gene = "ENSDARG00000043710")
334334	365.6303648	0.701924297	0.231848838	3.027508364	0.002465789	0.050255728	influenza virus NS1A binding protein b	ivns1abpb	list(gene = "ENSDARG00000013946")
100000633	17.64802404	0.701595148	0.231864649	3.025882346	0.002479087	0.050440546	E3 ubiquitin/ISG15 ligase TRIM25	LOC100000633	NULL
406472	123.4591385	-0.387742968	0.12816744	-3.025284496	0.002483994	0.050454267	NudC domain containing 3	nudcd3	list(gene = "ENSDARG00000098361")
567921	24.08779896	0.696113468	0.230348214	3.022005059	0.002511064	0.050879836	oxysterol binding protein-like 3b	osbpl3b	list(gene = "ENSDARG00000040482")
406630	84.6671838	-0.409549042	0.135535348	-3.02171387	0.00251348	0.050879836	C-x(9)-C motif containing 1	cmc1	NULL
100000085	2605.216315	-0.336273218	0.111354888	-3.019833482	0.002529137	0.05111	si:ch211-212k18.7	si:ch211-212k18.7	list(gene = "ENSDARG00000055504")
394194	6780.896227	-0.287235402	0.095150906	-3.018735339	0.002538322	0.051208815	ribosomal protein S24	rps24	list(gene = "ENSDARG00000039347")
405821	76.97887607	0.506921867	0.167984334	3.017673455	0.002547232	0.051301773	RAB5B, member RAS oncogene family	rab5b	list(gene = "ENSDARG00000016059")
541486	50.87383756	0.566672244	0.187839621	3.016787615	0.002554687	0.051365156	milk fat globule-EGF factor 8 protein a	mfge8a	list(gene = "ENSDARG00000015349")
560322	344.4543357	-0.555550617	0.1842263	-3.015587984	0.002564815	0.051395447	PDZ and LIM domain 2 (mystique)	pdlim2	list(gene = "ENSDARG00000069956")
450072	19.67402391	0.718695144	0.238288612	3.01607004	0.002560741	0.051395447	ALG14, UDP-N-acetylglucosaminyltransferase subunit	alg14	list(gene = "ENSDARG00000103093")
561089	598.6638012	-0.73257118	0.24301658	-3.014490538	0.002574112	0.051408948	si:ch211-240l19.5	si:ch211-240l19.5	list(gene = "ENSDARG00000039393")
393229	37.42197154	-0.597059565	0.198044229	-3.014778905	0.002571666	0.051408948	RNA binding protein with multiple splicing 2b	rbpms2b	list(gene = "ENSDARG00000079578")
560151	12.90704816	-0.825150785	0.273795571	-3.01374775	0.002580423	0.051448793	calmodulin-like 4a	calml4a	list(gene = "ENSDARG00000075800")
436642	626.0062728	0.53275239	0.17683636	3.012685791	0.002589469	0.051542965	aldo-keto reductase family 7, member A3 (aflatoxin aldehyde reductase)	akr7a3	list(gene = "ENSDARG00000016649")
565059	231.839989	0.457390683	0.151897348	3.011182814	0.002602321	0.051626416	pantothenate kinase 1b	pank1b	list(gene = "ENSDARG00000010098")
30619	82.2238118	-0.432067266	0.143474616	-3.011454411	0.002599994	0.051626416	Fli-1 proto-oncogene, ETS transcription factor a	fli1a	list(gene = "ENSDARG00000054632")
492332	541.676763	0.33984106	0.112897885	3.01016322	0.002611073	0.051713999	optic atrophy 1 (autosomal dominant)	opa1	list(gene = "ENSDARG00000070801")
101882585	11.31697565	-0.762066004	0.253268093	-3.008930163	0.002621694	0.051838233	si:dkey-32n7.4	si:dkey-32n7.4	list(gene = "ENSDARG00000002956")
103910352	50.5667723	-0.615208953	0.204603327	-3.006837484	0.002639809	0.052109995	NA	NA	NULL
445046	16.94494152	0.702628997	0.233898797	3.003987217	0.002664665	0.052513724	D-tyrosyl-tRNA deacylase 1	dtd1	list(gene = "ENSDARG00000044628")
550597	125.1238269	0.471923441	0.157137691	3.003247903	0.002671147	0.052554606	etoposide induced 2.4	ei24	list(gene = "ENSDARG00000053840")
100144409	12.44829547	-0.718123506	0.239798744	-2.994692532	0.002747216	0.053962205	adhesion molecule with Ig-like domain 1	amigo1	list(gene = "ENSDARG00000079620")
406762	209.4838526	0.694864231	0.232108807	2.993700417	0.002756164	0.054048925	phosphogluconate dehydrogenase	pgd	list(gene = "ENSDARG00000015343")
446169	60.96684501	0.67257149	0.22483656	2.991379555	0.002777201	0.054372026	abhydrolase domain containing 11	abhd11	list(gene = "ENSDARG00000069501")
103910413	369.748634	-0.453076802	0.151496529	-2.990674469	0.002783621	0.054408375	thymidine phosphorylase	tymp	list(gene = "ENSDARG00000099821")
564853	123.4226038	-0.398616183	0.133376455	-2.988654812	0.002802085	0.054517223	host cell factor C1a	hcfc1a	list(gene = "ENSDARG00000015990")
567389	1561.46013	0.651759689	0.21808448	2.988565214	0.002802907	0.054517223	immunoglobulin superfamily, member 9Ba	igsf9ba	list(gene = "ENSDARG00000033845")
445223	204.507774	0.342541204	0.114602902	2.988940042	0.002799471	0.054517223	NIMA-related kinase 7	nek7	list(gene = "ENSDARG00000056966")
405802	86.11380267	-0.48307064	0.161953083	-2.982781378	0.00285642	0.054842335	phospholipid scramblase 3b	plscr3b	list(gene = "ENSDARG00000069432")
799373	145.1657076	-0.540801039	0.181295709	-2.982977604	0.002854589	0.054842335	GTP binding protein 2	gtpbp2	NULL
558788	47.36852789	-0.635571347	0.213036953	-2.98338546	0.002850787	0.054842335	si:ch211-233m11.1	si:ch211-233m11.1	list(gene = "ENSDARG00000074653")
436605	77.8829183	0.395876627	0.132566943	2.986239393	0.002824315	0.054842335	syntaxin 5A	stx5a	list(gene = "ENSDARG00000025033")
334395	41.96994541	0.649839783	0.217782547	2.983892837	0.002846064	0.054842335	solute carrier family 43 (amino acid system L transporter), member 1a	slc43a1a	list(gene = "ENSDARG00000037393")
559634	142.7213097	-0.457924891	0.153494716	-2.98332674	0.002851334	0.054842335	neural precursor cell expressed, developmentally down-regulated 4-like	nedd4l	list(gene = "ENSDARG00000060006")
556413	12.73531803	-0.688111989	0.230681452	-2.982953261	0.002854816	0.054842335	vav 2 guanine nucleotide exchange factor	vav2	list(gene = "ENSDARG00000044718")
100330524	2272.328674	0.709505642	0.237747916	2.984277021	0.002842493	0.054842335	si:ch211-152c8.5	si:ch211-152c8.5	NULL
553188	100.5652141	-0.44175083	0.148168524	-2.981408037	0.002869262	0.055000341	Sad1 and UNC84 domain containing 1	sun1	list(gene = "ENSDARG00000055350")
335866	97.77102735	-0.425036661	0.142649892	-2.979579264	0.002886445	0.055029536	interferon regulatory factor 2 binding protein 2a	irf2bp2a	NULL
798787	9816.230542	-0.305331652	0.102446229	-2.980408894	0.002878639	0.055029536	ribonuclease like 3	rnasel3	list(gene = "ENSDARG00000036171")
560828	8892.384946	-0.254233299	0.085330099	-2.979409399	0.002888046	0.055029536	ribosomal protein L13a	rpl13a	list(gene = "ENSDARG00000044093")
554046	112.9477626	0.396470735	0.133075931	2.979282061	0.002889247	0.055029536	phosphorylase kinase, gamma 1b (muscle)	phkg1b	list(gene = "ENSDARG00000069498")
324340	1280.0184	0.371861363	0.124892587	2.977449442	0.002906576	0.055271297	cytochrome P450, family 3, subfamily c, polypeptide 1	cyp3c1	list(gene = "ENSDARG00000015575")
565787	14.20863264	-0.698297728	0.234593334	-2.976630738	0.002914348	0.055313371	finTRIM family, member 1	ftr01	list(gene = "ENSDARG00000003909")
100320658	9.789558167	0.820994954	0.275849742	2.976239705	0.002918067	0.055313371	lysyl oxidase-like 4	loxl4	list(gene = "ENSDARG00000025089")
556673	403.4811439	0.403381543	0.135805508	2.970288536	0.002975202	0.05586351	si:dkey-183c16.7	si:dkey-183c16.7	list(gene = "ENSDARG00000033413")
323719	104.9098004	0.37277312	0.125453359	2.971408037	0.002964376	0.05586351	si:dkey-111e8.1	si:dkey-111e8.1	list(gene = "ENSDARG00000094018")
100148935	29.20108705	-0.598488675	0.201352803	-2.972338435	0.002955407	0.05586351	Usher syndrome 1C binding protein 1	ushbp1	list(gene = "ENSDARG00000089071")
100006826	53.68603465	-0.498907737	0.167890587	-2.971624229	0.00296229	0.05586351	asteroid homolog 1 (Drosophila)	aste1	list(gene = "ENSDARG00000070132")
799016	9.219767871	0.813487557	0.273818462	2.970901048	0.002969274	0.05586351	POP1 homolog, ribonuclease P/MRP subunit	pop1	NULL
100002503	45.04278691	-0.781007447	0.26291634	-2.970555	0.002972622	0.05586351	inactive serine protease 35-like	LOC100002503	list(gene = "ENSDARG00000059081")
100002072	955.0406303	0.613399746	0.2066269	2.968634512	0.002991261	0.056076747	membrane-associated ring finger (C3HC4) 6	march6	list(gene = "ENSDARG00000076066")
557217	449.5606125	-0.333035074	0.112213668	-2.967865509	0.002998755	0.056128975	zgc:193541	zgc:193541	list(gene = "ENSDARG00000092873")
393374	239.4458597	0.586970672	0.197849426	2.966754494	0.003009612	0.056243888	transmembrane p24 trafficking protein 5	tmed5	list(gene = "ENSDARG00000008765")
793504	965.9070441	-0.400288863	0.134967476	-2.965817215	0.003018798	0.056327284	wu:fd46c06	wu:fd46c06	list(gene = "ENSDARG00000102094")
553476	184.2785612	0.419933339	0.141687703	2.963795241	0.003038704	0.056610107	aquaporin 11	aqp11	list(gene = "ENSDARG00000100555")
393335	1923.706242	0.661918559	0.223392791	2.963025603	0.003046312	0.05666331	hydroxysteroid (17-beta) dehydrogenase 3	hsd17b3	list(gene = "ENSDARG00000023287")
368504	236.9428674	-0.394695295	0.133302264	-2.960904671	0.003067369	0.0569661	intersectin 1 (SH3 domain protein)	itsn1	list(gene = "ENSDARG00000000086")
100038773	8.668562479	0.820344352	0.277223902	2.959140057	0.003084989	0.057204228	regulatory factor X, 1a (influences HLA class II expression)	rfx1a	list(gene = "ENSDARG00000005883")
415168	3694.088975	-0.346656971	0.117212948	-2.957497261	0.003101475	0.057420632	ribosomal protein L39	rpl39	list(gene = "ENSDARG00000036316")
405819	672.8361706	-0.358630842	0.121287727	-2.956860112	0.003107891	0.057450205	alkylglycerol monooxygenase	agmo	list(gene = "ENSDARG00000025595")
368737	261.6185834	0.334395272	0.113119442	2.956125538	0.003115303	0.05749807	proliferation-associated 2G4, a	pa2g4a	list(gene = "ENSDARG00000039578")
664741	20.24859524	-0.699922871	0.23697391	-2.953586198	0.003141049	0.057817239	inositol polyphosphate-4-phosphatase type I Aa	inpp4aa	list(gene = "ENSDARG00000063352")
436627	252.7977755	0.423966398	0.143560115	2.953232508	0.00314465	0.057817239	bisphosphate nucleotidase 1	bpnt1	list(gene = "ENSDARG00000043684")
140528	9509.833241	-0.343445998	0.116304574	-2.952987881	0.003147143	0.057817239	tRNA	trnS1	NULL
393518	266.2745587	0.376430194	0.127561833	2.950962561	0.003167853	0.058108174	proteasome 26S subunit, non-ATPase 2	psmd2	NULL
393469	21.63720577	0.720514543	0.244220251	2.950265346	0.003175011	0.058150013	GDP-mannose pyrophosphorylase Ab	gmppab	list(gene = "ENSDARG00000023498")
561840	213.3986591	0.452919602	0.153595862	2.948774764	0.003190364	0.058277738	G elongation factor, mitochondrial 1	gfm1	list(gene = "ENSDARG00000063624")
560387	13.51650655	-0.706847027	0.239742189	-2.948363115	0.003194616	0.058277738	c17h14orf159 homolog (H. sapiens)	c17h14orf159	list(gene = "ENSDARG00000005179")
100535167	593.0318564	-0.807881089	0.274028313	-2.948166488	0.003196649	0.058277738	uncharacterized LOC100535167	LOC100535167	NULL
569375	50.01499602	-0.72817539	0.247298614	-2.944518682	0.003234574	0.058879127	echinoderm microtubule associated protein like 2	eml2	list(gene = "ENSDARG00000008808")
445054	14.52781138	-0.754006468	0.256181463	-2.943251473	0.003247845	0.059030569	zgc:92113	zgc:92113	list(gene = "ENSDARG00000013749")
550478	30.69955992	-0.575444266	0.195675445	-2.940809807	0.003273555	0.059047794	Rho GTPase activating protein 1	arhgap1	list(gene = "ENSDARG00000024324")
100535291	5691.3185	-0.385871617	0.13119635	-2.94117646	0.003269682	0.059047794	si:dkey-86l18.10	si:dkey-86l18.10	NULL
558758	53.63067526	0.689086163	0.234260338	2.941540031	0.003265846	0.059047794	acid phosphatase 6, lysophosphatidic	acp6	list(gene = "ENSDARG00000040064")
406746	269.5759806	-0.371752428	0.12633476	-2.942598121	0.003254706	0.059047794	folylpolyglutamate synthase	fpgs	list(gene = "ENSDARG00000044809")
567402	71.19850509	-0.458153833	0.155775587	-2.941114465	0.003270337	0.059047794	myosin VB	myo5b	list(gene = "ENSDARG00000062003")
563286	307.7765125	-0.598060472	0.203437578	-2.939773846	0.003284519	0.05915607	si:dkey-33b17.3	si:dkey-33b17.3	list(gene = "ENSDARG00000104730")
100330979	58.68374285	-0.523984268	0.178309684	-2.938619242	0.003296778	0.05925169	IBA57 homolog, iron-sulfur cluster assembly	iba57	list(gene = "ENSDARG00000063446")
562525	433.2336847	-0.370028732	0.125931288	-2.938338334	0.003299767	0.05925169	claudin 2	cldn2	list(gene = "ENSDARG00000044387")
100331323	91.40439173	-0.432913958	0.147382543	-2.937348957	0.003310314	0.059351687	syntrophin, beta 2	sntb2	list(gene = "ENSDARG00000051763")
541378	337.7072866	0.40285578	0.137216364	2.935916461	0.003325639	0.059447662	Tu translation elongation factor, mitochondrial	tufm	list(gene = "ENSDARG00000104173")
777766	857.5230943	-0.482457627	0.164316636	-2.936145968	0.003323179	0.059447662	ubiquitin C	ubc	list(gene = "ENSDARG00000102632")
406812	353.9684349	0.805549042	0.274536553	2.934214164	0.003343934	0.059685215	basic leucine zipper and W2 domains 1b	bzw1b	list(gene = "ENSDARG00000099148")
556454	88.96446772	-0.456227244	0.155515199	-2.933650523	0.003350012	0.05970432	c-src tyrosine kinase	csk	list(gene = "ENSDARG00000067996")
541321	9.02122824	0.749652455	0.255863288	2.929894557	0.00339077	0.060160946	nicotinamide riboside kinase 1	nmrk1	list(gene = "ENSDARG00000037913")
445388	404.4038276	-0.551064087	0.188050858	-2.93039922	0.003385268	0.060160946	RNA terminal phosphate cyclase-like 1	rcl1	list(gene = "ENSDARG00000038312")
393807	293.7521315	-0.633215978	0.216104586	-2.930136699	0.003388129	0.060160946	protein phosphatase 1, regulatory subunit 3Cb	ppp1r3cb	list(gene = "ENSDARG00000014554")
402889	23.21555247	-0.652354913	0.222844288	-2.92740244	0.003418063	0.060286335	ADP-ribosylation factor GTPase activating protein 3	arfgap3	list(gene = "ENSDARG00000097583")
555281	288.9500688	-0.438154151	0.14967297	-2.927410002	0.00341798	0.060286335	zgc:158432	zgc:158432	list(gene = "ENSDARG00000067806")
550372	565.989873	-0.35304171	0.120547126	-2.928661354	0.003404251	0.060286335	arylformamidase	afmid	list(gene = "ENSDARG00000099106")
368424	137.856559	-0.49718174	0.169830293	-2.927520948	0.00341676	0.060286335	sorting nexin 9a	snx9a	list(gene = "ENSDARG00000000837")
266638	202.952091	0.550912437	0.188234449	2.926735469	0.003425401	0.060326522	SEC31 homolog A, COPII coat complex component	sec31a	list(gene = "ENSDARG00000021082")
568655	73.87179993	0.627856904	0.214758607	2.923547111	0.003460679	0.06085792	paraoxonase 3, tandem duplicate 2	pon3.2	list(gene = "ENSDARG00000097789")
336702	7070.04554	-0.299016768	0.102376281	-2.920762161	0.003491763	0.061310764	ribosomal protein L9	rpl9	list(gene = "ENSDARG00000037350")
494050	377.6499791	-0.368174232	0.126092994	-2.919862717	0.003501856	0.061310764	NDRG family member 2	ndrg2	list(gene = "ENSDARG00000011170")
195815	107.1056833	-0.439425323	0.150481699	-2.920124678	0.003498914	0.061310764	lamin A	lmna	list(gene = "ENSDARG00000013415")
100004330	64.96268415	-0.44021879	0.150941818	-2.916479977	0.003540054	0.061888664	multivesicular body subunit 12Bb	mvb12bb	list(gene = "ENSDARG00000079478")
336038	266.4621889	0.807248742	0.277020968	2.914034804	0.003567901	0.062193109	jun B proto-oncogene b	junbb	list(gene = "ENSDARG00000104773")
553633	68.65814993	-0.443808342	0.152290392	-2.914224168	0.003565738	0.062193109	poly (ADP-ribose) polymerase family, member 12b	parp12b	list(gene = "ENSDARG00000057974")
101882481	27.71436374	-0.769758558	0.264200142	-2.91354332	0.003573523	0.062200159	leucine rich repeat containing 66	lrrc66	NULL
553715	91.41090645	0.403862419	0.13870712	2.911619964	0.003595598	0.062272742	DEAD (Asp-Glu-Ala-Asp) box polypeptide 47	ddx47	NULL
558347	423.0030247	-0.446198901	0.153284484	-2.9109202	0.00360366	0.062272742	antioxidant 1 copper chaperone	atox1	list(gene = "ENSDARG00000087693")
321756	37.99957339	-0.527746956	0.181297943	-2.910937357	0.003603463	0.062272742	TGFB-induced factor homeobox 1	tgif1	list(gene = "ENSDARG00000059337")
30686	15.99384264	-0.711050005	0.244270905	-2.910907483	0.003603807	0.062272742	v-myc avian myelocytomatosis viral oncogene homolog a	myca	list(gene = "ENSDARG00000045695")
140515	248.5356486	-0.40816453	0.140175617	-2.911808336	0.003593431	0.062272742	tRNA	trnR	NULL
415227	96.22779431	0.674212104	0.231701062	2.90983605	0.003616184	0.062396181	prostaglandin E synthase 3b (cytosolic)	ptges3b	list(gene = "ENSDARG00000089626")
337240	10032.34117	-0.29778645	0.102371662	-2.908875791	0.003627309	0.062497703	ribosomal protein S3A	rps3a	list(gene = "ENSDARG00000035692")
406768	226.4689606	-0.407838859	0.140331301	-2.906257236	0.003657806	0.062932211	zgc:55262	zgc:55262	list(gene = "ENSDARG00000045199")
560808	14.50491471	0.712854269	0.245328601	2.905712034	0.003664185	0.06295112	5-hydroxytryptamine (serotonin) receptor 2A, genome duplicate a	htr2aa	NULL
555526	510.7808433	0.372383396	0.128208383	2.904516746	0.003678205	0.063101067	si:ch211-201h21.5	si:ch211-201h21.5	list(gene = "ENSDARG00000056203")
550128	9.573851583	0.7932766	0.273459517	2.900892277	0.003721018	0.063561167	rhomboid, veinlet-like 3 (Drosophila)	rhbdl3	list(gene = "ENSDARG00000105190")
403040	366.5184959	-0.473281354	0.163111961	-2.901573572	0.003712936	0.063561167	dedicator of cytokinesis 8	dock8	list(gene = "ENSDARG00000055225")
393928	23.40716374	-0.628043557	0.216468963	-2.901309956	0.003716061	0.063561167	kinesin light chain 1a	klc1a	list(gene = "ENSDARG00000009796")
561057	77.0135012	-0.506640854	0.17476896	-2.898917819	0.00374453	0.063762614	sodium channel and clathrin linker 1	sclt1	list(gene = "ENSDARG00000057248")
100007373	51.21596915	-0.730204362	0.252022164	-2.897381528	0.003762918	0.063762614	zgc:194659	zgc:194659	NULL
30116	855.5394771	0.497718084	0.171759465	2.897762187	0.003758355	0.063762614	DEAD (Asp-Glu-Ala-Asp) box helicase 3b	ddx3b	list(gene = "ENSDARG00000005774")
566880	62.71028986	-0.585291926	0.202049759	-2.896771212	0.003770246	0.063762614	myosin XVIIIAa	myo18aa	list(gene = "ENSDARG00000075752")
571344	15.65353021	-0.71615728	0.247035947	-2.899000286	0.003743546	0.063762614	CREB regulated transcription coactivator 1b	crtc1b	list(gene = "ENSDARG00000002411")
393432	10.70615079	0.80184595	0.276642772	2.898488706	0.003749658	0.063762614	procollagen C-endopeptidase enhancer 2b	pcolce2b	list(gene = "ENSDARG00000055575")
735250	1515.069258	-0.29103343	0.100454995	-2.897152394	0.003765668	0.063762614	ribosomal protein L22-like 1	rpl22l1	list(gene = "ENSDARG00000010244")
556254	154.7891904	-0.583564299	0.201554407	-2.895318977	0.003787734	0.063967642	si:ch73-1a9.3	si:ch73-1a9.3	list(gene = "ENSDARG00000103919")
394104	794.4143463	0.701252804	0.242266736	2.894548446	0.003797043	0.06401279	nuclear receptor coactivator 4	ncoa4	list(gene = "ENSDARG00000021439")
571044	131.3400194	0.487633781	0.168486003	2.894209437	0.003801145	0.06401279	si:dkey-201c1.2	si:dkey-201c1.2	list(gene = "ENSDARG00000020718")
100329171	27.72415253	0.662699424	0.229043435	2.893335168	0.003811743	0.064100722	bone morphogenetic protein 16	bmp16	list(gene = "ENSDARG00000103679")
450016	279.0825142	0.289575606	0.100106785	2.892667132	0.003819859	0.064146729	phosphate cytidylyltransferase 2, ethanolamine	pcyt2	list(gene = "ENSDARG00000043003")
553763	61.02901225	0.480063272	0.166105007	2.890119216	0.003850958	0.064578012	chitobiase, di-N-acetyl-	ctbs	NULL
566313	86.74371346	0.455934459	0.1578572	2.888271546	0.003873653	0.064635876	receptor (G protein-coupled) activity modifying protein 2	ramp2	list(gene = "ENSDARG00000037895")
103908885	10.03893432	0.735526378	0.254677165	2.888073525	0.003876093	0.064635876	NA	NA	NULL
402977	89.25266267	-0.535515896	0.185403887	-2.888374694	0.003872383	0.064635876	transmembrane protein 45B	tmem45b	list(gene = "ENSDARG00000056239")
83780	132.2086253	-0.521753767	0.180656644	-2.888096202	0.003875813	0.064635876	cryptochrome circadian clock 1bb	cry1bb	list(gene = "ENSDARG00000091131")
492336	49.21422051	-0.542697897	0.187977634	-2.887034404	0.003888917	0.064759159	annexin A3b	anxa3b	list(gene = "ENSDARG00000044254")
794738	432.9426853	0.600288833	0.20805492	2.885242192	0.003911127	0.06493311	si:ch73-335l21.1	si:ch73-335l21.1	list(gene = "ENSDARG00000036414")
394007	13.32932529	-0.798597186	0.27683895	-2.884699516	0.003917874	0.06493311	X-prolyl aminopeptidase (aminopeptidase P) 2, membrane-bound	xpnpep2	list(gene = "ENSDARG00000026017")
100332249	719.1993275	-0.345499981	0.119780751	-2.884436579	0.003921147	0.06493311	extracellular matrix protein 1b	ecm1b	list(gene = "ENSDARG00000105239")
100536075	45.39186076	0.750595775	0.260144151	2.885307133	0.00391032	0.06493311	pseudokinase FAM20A-like	LOC100536075	NULL
326846	829.5444545	0.358373764	0.124288902	2.883393102	0.003934161	0.065058263	CCHC-type zinc finger, nucleic acid binding protein a	cnbpa	list(gene = "ENSDARG00000045776")
353224	65.35799266	-0.423859455	0.147035064	-2.88271003	0.003942702	0.065109191	notch-regulated ankyrin repeat protein a	nrarpa	list(gene = "ENSDARG00000091419")
406261	374.3632846	-0.34820097	0.121024206	-2.877118394	0.00401325	0.065242344	programmed cell death 4a	pdcd4a	list(gene = "ENSDARG00000021702")
553658	39.54255147	0.65076544	0.226025626	2.879166635	0.003987276	0.065242344	WW domain binding protein 1-like b	wbp1lb	list(gene = "ENSDARG00000029751")
324307	191.5671993	0.296563434	0.102975486	2.879942077	0.003977482	0.065242344	ATPase, H+ transporting, lysosomal V0 subunit a1a	atp6v0a1a	list(gene = "ENSDARG00000020847")
336159	211.8658024	0.282643788	0.098183096	2.878741838	0.00399265	0.065242344	optineurin	optn	list(gene = "ENSDARG00000002663")
378961	6754.188242	-0.292236744	0.101568589	-2.877235433	0.004011762	0.065242344	ribosomal protein L13	rpl13	list(gene = "ENSDARG00000099380")
100379286	39.88555184	0.556936869	0.193564877	2.877262015	0.004011424	0.065242344	UDP glucuronosyltransferase 1 family, polypeptide A2	ugt1a2	NULL
449923	195.5149528	0.311927488	0.108261518	2.881240668	0.003961131	0.065242344	si:ch73-234b20.5	si:ch73-234b20.5	list(gene = "ENSDARG00000086996")
100000341	4618.359844	-0.381622324	0.132651985	-2.876868544	0.004016429	0.065242344	ribosomal protein S23	rps23	list(gene = "ENSDARG00000021838")
100007836	21.6113949	0.644829933	0.224095068	2.877483819	0.004008605	0.065242344	si:dkey-253d23.3	si:dkey-253d23.3	list(gene = "ENSDARG00000095643")
570457	18.32483225	-0.743358195	0.258031222	-2.880884681	0.003965607	0.065242344	aldehyde oxidase 6	aox6	list(gene = "ENSDARG00000020054")
100004316	187.4657082	-0.796902357	0.2769223	-2.877711035	0.004005719	0.065242344	si:dkey-16m19.2	si:dkey-16m19.2	NULL
140527	1163.821147	-0.395803085	0.137476384	-2.879062371	0.003988594	0.065242344	tRNA	trnE	NULL
393261	247.1404584	0.334962196	0.116563921	2.873635276	0.004057773	0.065824249	proteasome 26S subunit, non-ATPase 6	psmd6	list(gene = "ENSDARG00000070674")
192321	35862.58297	-0.33794219	0.117637497	-2.872742099	0.004069262	0.065920932	solute carrier family 25 (mitochondrial carrier
550411	13.20502354	0.752473118	0.262081509	2.871141582	0.004089923	0.065986673	YOD1 deubiquitinase	yod1	list(gene = "ENSDARG00000008542")
560486	2315.627264	-0.324552062	0.113027154	-2.871452126	0.004085907	0.065986673	xanthine dehydrogenase	xdh	list(gene = "ENSDARG00000055240")
790944	42.94364224	0.609427269	0.212241161	2.871390566	0.004086703	0.065986673	nuclear factor of kappa light polypeptide gene enhancer in B-cells inhibitor, epsilon	nfkbie	list(gene = "ENSDARG00000068367")
562935	41.96076223	0.643791147	0.224298926	2.870237315	0.004101638	0.065997077	si:dkey-4p15.3	si:dkey-4p15.3	list(gene = "ENSDARG00000037403")
560647	43.62513406	-0.769468135	0.268059964	-2.870507494	0.004098135	0.065997077	gamma-aminobutyric acid type B receptor subunit 2-like	LOC560647	NULL
569089	56.73122315	0.545007766	0.189968551	2.868936796	0.004118541	0.066179735	si:ch211-173n18.3	si:ch211-173n18.3	list(gene = "ENSDARG00000028478")
556764	655.4990609	-0.323052184	0.112714171	-2.866118626	0.004155385	0.066596795	probable ATP-dependent RNA helicase DDX17	LOC556764	list(gene = "ENSDARG00000010873")
541415	308.8067507	0.26211032	0.091465571	2.865671932	0.004161252	0.066596795	zgc:101577	zgc:101577	list(gene = "ENSDARG00000078075")
368911	73.54475697	0.432747215	0.150996125	2.865949139	0.00415761	0.066596795	lysosomal protein transmembrane 4 beta	laptm4b	list(gene = "ENSDARG00000035870")
792467	1919.132034	-0.793815354	0.2771138	-2.864582549	0.004175593	0.066736724	si:ch211-270n8.1	si:ch211-270n8.1	list(gene = "ENSDARG00000045089")
30507	601.0631894	-0.549326589	0.191910148	-2.862415526	0.004204253	0.067104833	hemoglobin, alpha adult 1	hbaa1	list(gene = "ENSDARG00000097011")
565109	18.05453365	-0.632930217	0.221178895	-2.861621213	0.004214803	0.067183284	ArfGAP with GTPase domain, ankyrin repeat and PH domain 2	agap2	list(gene = "ENSDARG00000099874")
100330243	146.4352419	0.545854407	0.190783962	2.861112641	0.00422157	0.067201313	pollen-specific leucine-rich repeat extensin-like protein 1	LOC100330243	NULL
100334443	31.70507777	-0.504887125	0.176676172	-2.85769789	0.004267265	0.067829795	zinc finger protein 36, C3H1 type-like 1	LOC100334443	list(gene = "ENSDARG00000040503")
103909364	19.88670084	-0.60097211	0.210327639	-2.85731401	0.004272429	0.067829795	NA	NA	NULL
793727	287.3990071	0.508094713	0.177880601	2.856380694	0.00428501	0.067939063	guanine nucleotide binding protein-like 2 (nucleolar)	gnl2	list(gene = "ENSDARG00000098080")
561194	273.1809843	0.432827011	0.1516573	2.853980735	0.004317515	0.068279433	eukaryotic translation initiation factor 5B	eif5b	list(gene = "ENSDARG00000016548")
322614	681.9096377	-0.786407975	0.275550708	-2.853950115	0.004317931	0.068279433	arginase 2	arg2	list(gene = "ENSDARG00000039269")
571519	107.4312804	-0.603572918	0.211716541	-2.850853859	0.0043602	0.068856516	mediator complex subunit 1	med1	NULL
402867	2405.20172	0.374692098	0.131456389	2.850314845	0.004367597	0.068859191	si:dkeyp-89c11.1	si:dkeyp-89c11.1	list(gene = "ENSDARG00000069292")
567414	46.09072267	-0.656630947	0.230474138	-2.849043938	0.004385082	0.068859191	1-acylglycerol-3-phosphate O-acyltransferase 9, like	agpat9l	list(gene = "ENSDARG00000006491")
503590	10.64538959	-0.734141848	0.257595096	-2.849983788	0.004372146	0.068859191	regulatory factor X, 2 (influences HLA class II expression)	rfx2	list(gene = "ENSDARG00000013575")
795332	176.2574599	0.629422322	0.220918366	2.849117223	0.004384072	0.068859191	slc25a1 solute carrier family 25 (mitochondrial carrier
560745	1127.397576	-0.383960704	0.13478255	-2.848741956	0.004389246	0.068859191	eukaryotic translation elongation factor 1 delta b (guanine nucleotide exchange protein)	eef1db	list(gene = "ENSDARG00000030053")
394097	6285.935443	-0.306193078	0.107525671	-2.847627679	0.004404642	0.06900992	ribosomal protein L34	rpl34	list(gene = "ENSDARG00000029500")
393492	50.88350884	0.535332042	0.188092394	2.846112122	0.004425661	0.069248235	limb bud and heart development	lbh	list(gene = "ENSDARG00000087377")
445106	136.3389989	0.358341299	0.125958789	2.84490906	0.00444241	0.06932835	Yip1 domain family, member 2	yipf2	list(gene = "ENSDARG00000021399")
494073	33.03179058	-0.537573887	0.188958068	-2.844937468	0.004442014	0.06932835	v-ets avian erythroblastosis virus E26 oncogene homolog	erg	list(gene = "ENSDARG00000077304")
447854	23.20563076	-0.714126264	0.251185743	-2.843020689	0.004468817	0.069649287	zgc:92140	zgc:92140	list(gene = "ENSDARG00000098592")
30083	5605.390584	-0.272360818	0.095828037	-2.842182997	0.004480577	0.069741402	NME/NM23 nucleoside diphosphate kinase 2b, tandem duplicate 1	nme2b.1	list(gene = "ENSDARG00000103791")
558239	161.4928443	0.538654328	0.189656662	2.840155056	0.004509161	0.07009482	si:ch211-113j14.1	si:ch211-113j14.1	list(gene = "ENSDARG00000073764")
336727	7163.092425	-0.286030577	0.10075918	-2.838754522	0.004528998	0.070251813	ribosomal protein L6	rpl6	list(gene = "ENSDARG00000058451")
556700	161.9966078	0.402690629	0.141903331	2.837781367	0.004542829	0.070251813	sphingomyelin phosphodiesterase 1, acid lysosomal	smpd1	NULL
100535672	3278.416199	-0.69650995	0.24543994	-2.837801988	0.004542535	0.070251813	protease, serine, 59, tandem duplicate 2	prss59.2	list(gene = "ENSDARG00000073742")
562595	14.70672978	-0.759208038	0.267473642	-2.838440572	0.004533456	0.070251813	feline leukemia virus subgroup C cellular receptor 1	flvcr1	list(gene = "ENSDARG00000031587")
323883	193.0440011	0.282458323	0.099578851	2.836529245	0.00456068	0.070436515	cullin 1a	cul1a	list(gene = "ENSDARG00000019239")
431754	2379.578602	0.157286114	0.05548358	2.834822747	0.004585112	0.070722235	acetyl-CoA acyltransferase 1	acaa1	list(gene = "ENSDARG00000004687")
393863	105.8161451	0.428745388	0.151443048	2.831066823	0.004639303	0.071373428	HEAT repeat containing 3	heatr3	list(gene = "ENSDARG00000036076")
494040	187.6745569	-0.481121377	0.16992253	-2.831416043	0.00463424	0.071373428	CD2-associated protein	cd2ap	list(gene = "ENSDARG00000015224")
560667	104.4915652	0.424393773	0.150162909	2.826222374	0.004710055	0.072275405	5-methyltetrahydrofolate-homocysteine methyltransferase reductase	mtrr	list(gene = "ENSDARG00000045398")
556379	61.73563143	-0.442091734	0.15640344	-2.826611326	0.004704339	0.072275405	casein kinase 2, alpha prime polypeptide b	csnk2a2b	list(gene = "ENSDARG00000013582")
327335	268.5247639	0.297335251	0.105269534	2.824513804	0.004735241	0.072519869	signal recognition particle 72	srp72	NULL
100536813	13.41513999	-0.682331077	0.241591544	-2.824316892	0.004738151	0.072519869	si:ch1073-340i21.1	si:ch1073-340i21.1	NULL
322969	140.9294583	0.444610946	0.157492757	2.823056474	0.004756819	0.07265088	nucleoporin 50	nup50	list(gene = "ENSDARG00000017454")
100141490	52.06964477	-0.647469641	0.22936196	-2.822916411	0.004758898	0.07265088	neurofascin homolog (chicken) a	nfasca	list(gene = "ENSDARG00000061099")
560773	236.6182642	-0.489524326	0.173498773	-2.821485806	0.004780175	0.072882391	LON peptidase N-terminal domain and ring finger 1	lonrf1	list(gene = "ENSDARG00000075048")
566757	13.13042035	-0.708673887	0.251332563	-2.819666015	0.004807366	0.073203347	actin filament associated protein 1-like 1a	afap1l1a	list(gene = "ENSDARG00000089162")
368771	30.56579947	-0.596904546	0.21197639	-2.815901081	0.004864064	0.073972239	ATP-binding cassette, sub-family B (MDR/TAP), member 3 like 1	abcb3l1	list(gene = "ENSDARG00000036787")
393877	195.0564154	-0.351870555	0.125000162	-2.814960796	0.004878318	0.074094511	derlin 3	derl3	list(gene = "ENSDARG00000033871")
791613	46.37603674	0.534662105	0.190025383	2.813635188	0.004898478	0.074261154	UDP glucuronosyltransferase 2 family, polypeptide A4	ugt2a4	list(gene = "ENSDARG00000051940")
571148	42.58686635	0.594499958	0.211308586	2.813420737	0.004901747	0.074261154	ANKH inorganic pyrophosphate transport regulator a	ankha	list(gene = "ENSDARG00000071724")
100332358	16.49718643	-0.711664304	0.253010244	-2.8127885	0.004911394	0.074312887	counting factor associated protein D-like	LOC100332358	NULL
393860	2780.985498	0.425845288	0.151529766	2.810307832	0.004949414	0.074787151	glutaryl-CoA dehydrogenase a	gcdha	list(gene = "ENSDARG00000037057")
798694	60.03607298	-0.511518646	0.182039877	-2.809926347	0.004955284	0.074787151	complement component C6-like	LOC798694	NULL
323918	206.1247952	0.544432951	0.193857571	2.80841727	0.004978567	0.075043561	STT3B, subunit of the oligosaccharyltransferase complex (catalytic)	stt3b	list(gene = "ENSDARG00000001890")
100536353	72.60845582	-0.461248748	0.164273189	-2.807815146	0.004987885	0.075089081	glucosidase, alpha
571431	471.5019278	-0.459989032	0.164029404	-2.804308373	0.005042465	0.075815022	epidermal growth factor receptor-like	LOC571431	NULL
378847	388.0291558	0.340967552	0.121642208	2.803036519	0.005062394	0.076018791	5-methyltetrahydrofolate-homocysteine methyltransferase	mtr	NULL
406465	1588.804083	0.326739055	0.116632601	2.801438462	0.005087534	0.076204361	solute carrier family 37 (glucose-6-phosphate transporter), member 4a	slc37a4a	list(gene = "ENSDARG00000038106")
798588	12.67224342	-0.698013688	0.249132131	-2.801781064	0.005082135	0.076204361	finTRIM family, member 77	ftr77	NULL
100144553	9.758582993	0.761820017	0.27213829	2.799385627	0.005119995	0.076498373	aarF domain containing kinase 1	adck1	list(gene = "ENSDARG00000062561")
436760	5091.718706	-0.241323678	0.086200678	-2.799556619	0.005117284	0.076498373	ribosomal protein L35a	rpl35a	list(gene = "ENSDARG00000088030")
100329707	33.74360382	-0.578471584	0.206678563	-2.798894934	0.005127782	0.076518829	FERM, RhoGEF (ARHGEF) and pleckstrin domain protein 1 (chondrocyte-derived)	farp1	list(gene = "ENSDARG00000074381")
563923	94.76241301	0.572582683	0.204615589	2.79833363	0.005136702	0.076556129	leucine rich repeat containing 8 family, member Db	lrrc8db	list(gene = "ENSDARG00000103840")
100534782	27.49517447	-0.705458388	0.252364702	-2.795392472	0.005183674	0.077159736	si:ch211-284e13.6	si:ch211-284e13.6	list(gene = "ENSDARG00000092354")
573644	27.13223921	-0.713665895	0.255422092	-2.794064872	0.005205004	0.077209681	claudin 15a	cldn15a	list(gene = "ENSDARG00000036463")
557109	76.94267734	0.415235593	0.148577758	2.794735893	0.005194213	0.077209681	Raf-1 proto-oncogene, serine/threonine kinase b	raf1b	list(gene = "ENSDARG00000059406")
101883275	332.8568553	-0.419753578	0.150235288	-2.793974602	0.005206457	0.077209681	si:ch211-172e9.1	si:ch211-172e9.1	NULL
394002	238.8100733	-0.332751991	0.119200967	-2.791520896	0.005246097	0.077553594	cullin 4A	cul4a	list(gene = "ENSDARG00000096578")
569432	61.85783465	0.457593832	0.163952936	2.791007244	0.00525443	0.077553594	cyclin K	ccnk	list(gene = "ENSDARG00000034146")
791641	110.2236785	0.503215378	0.180303762	2.790931099	0.005255666	0.077553594	ceramide-1-phosphate transfer protein	cptp	list(gene = "ENSDARG00000052537")
799466	44.00672034	0.559298076	0.200321658	2.792000036	0.005238335	0.077553594	leucine rich repeat containing 29	lrrc29	list(gene = "ENSDARG00000076425")
445028	9286.609734	-0.289600687	0.103800424	-2.789975966	0.005271195	0.077590695	ribosomal protein S6	rps6	list(gene = "ENSDARG00000019778")
30692	16.17121581	-0.60934051	0.218395937	-2.79007255	0.005269623	0.077590695	early B-cell factor 2	ebf2	list(gene = "ENSDARG00000042525")
338183	185.4588008	0.600552121	0.215297267	2.789408934	0.005280434	0.07763085	methionyl-tRNA synthetase	mars	list(gene = "ENSDARG00000034396")
567001	36.31553385	-0.530301054	0.190210026	-2.787976346	0.005303842	0.077852973	replication timing regulatory factor 1	rif1	list(gene = "ENSDARG00000062650")
554177	615.1242964	0.237974752	0.085366422	2.787685669	0.005308602	0.077852973	secretion associated, Ras related GTPase 1B	sar1b	list(gene = "ENSDARG00000103403")
100002437	144.1790619	0.324147928	0.116304752	2.787056615	0.005318919	0.077908435	si:ch73-269m23.5	si:ch73-269m23.5	list(gene = "ENSDARG00000054218")
245697	177.2933357	-0.35192549	0.12635078	-2.785305242	0.005347735	0.078138542	flotillin 1b	flot1b	list(gene = "ENSDARG00000037998")
386641	34.69266211	-0.539939931	0.19383958	-2.785498862	0.005344543	0.078138542	family with sequence similarity 107, member B	fam107b	list(gene = "ENSDARG00000026865")
387365	8.276961468	0.763929553	0.274601746	2.781954467	0.005403262	0.078853235	glypican 3	gpc3	list(gene = "ENSDARG00000032199")
568883	65.85276297	-0.717901979	0.258225285	-2.780138199	0.005433577	0.079198701	long-chain fatty acid transport protein 6-like	LOC568883	list(gene = "ENSDARG00000046054")
321127	192.3008683	0.650342878	0.233992025	2.779337788	0.005446985	0.079297195	DEAD (Asp-Glu-Ala-Asp) box polypeptide 18	ddx18	list(gene = "ENSDARG00000030789")
557300	283.5273694	-0.493325271	0.177634449	-2.777193689	0.005483049	0.079337862	limb development membrane protein 1	lmbr1	list(gene = "ENSDARG00000024092")
566886	175.5530268	0.578185998	0.20810897	2.778284842	0.005464669	0.079337862	endothelial PAS domain protein 1a	epas1a	list(gene = "ENSDARG00000008697")
664719	96.4342334	-0.438156856	0.157716193	-2.778134882	0.005467192	0.079337862	solute carrier family 6 (neurotransmitter transporter), member 4a	slc6a4a	list(gene = "ENSDARG00000061165")
777632	377.7312598	0.383146047	0.137950602	2.777414822	0.00547932	0.079337862	methylcrotonoyl-CoA carboxylase 1 (alpha)	mccc1	list(gene = "ENSDARG00000102538")
334628	17.0556975	-0.625242481	0.225077105	-2.777903517	0.005471086	0.079337862	BOC cell adhesion associated, oncogene regulated	boc	list(gene = "ENSDARG00000074335")
571648	138.0545878	0.38453567	0.138572232	2.774983581	0.005520449	0.079656857	mitochondrial ribosomal protein L2	mrpl2	list(gene = "ENSDARG00000062568")
334102	368.2720361	0.405812902	0.146254301	2.774707472	0.005525138	0.079656857	carnitine deficiency-associated gene expressed in ventricle 3	cdv3	list(gene = "ENSDARG00000023028")
777611	46.06727707	0.53850158	0.194071526	2.774758311	0.005524274	0.079656857	zgc:153935	zgc:153935	list(gene = "ENSDARG00000036888")
557878	20.90034918	0.741794061	0.267405001	2.774047074	0.005536367	0.079722342	immunoglobulin superfamily, member 3	igsf3	list(gene = "ENSDARG00000077002")
100333951	31.91931251	0.688325269	0.248175059	2.773547313	0.005544878	0.079748585	integrin, alpha E, tandem duplicate 1	itgae.1	list(gene = "ENSDARG00000098012")
100534937	15.24010136	0.766800507	0.276604144	2.772194575	0.005567974	0.079984287	insulin-like	LOC100534937	NULL
117604	12.05116794	-0.748700522	0.270347437	-2.769401224	0.005615943	0.080576279	3-monooxygenase/tryptophan 5-monooxygenase activation protein, gamma polypeptide 1	ywhag1	list(gene = "ENSDARG00000067626")
795256	37.82041129	-0.463474203	0.167428956	-2.768184271	0.005636957	0.080660499	si:dkey-78a14.5	si:dkey-78a14.5	NULL
100002993	283.1058577	0.434415445	0.156970575	2.767496032	0.005648873	0.080660499	UDP glucuronosyltransferase 5 family, polypeptide E1	ugt5e1	list(gene = "ENSDARG00000058048")
325317	432.8475956	0.541185038	0.19552329	2.76788017	0.00564222	0.080660499	calreticulin	calr	list(gene = "ENSDARG00000076290")
560753	4629.230421	-0.311338317	0.112487228	-2.767765928	0.005644198	0.080660499	triosephosphate isomerase 1b	tpi1b	list(gene = "ENSDARG00000040988")
569581	763.1606271	0.230975292	0.083510946	2.765808596	0.005678185	0.08098206	methylmalonyl CoA mutase	mut	list(gene = "ENSDARG00000060554")
564552	1442.537574	0.327730429	0.118558207	2.764299805	0.00570451	0.081251333	oxoglutarate (alpha-ketoglutarate) dehydrogenase a (lipoamide)	ogdha	list(gene = "ENSDARG00000034270")
322997	626.8640013	0.333472641	0.120650915	2.763946222	0.005710695	0.081251333	elongation factor, RNA polymerase II, 2	ell2	list(gene = "ENSDARG00000006251")
553606	86.96231486	0.569548264	0.206139752	2.762923008	0.005728628	0.081322596	notchless homolog 1 (Drosophila)	nle1	list(gene = "ENSDARG00000057105")
503808	24.05231117	-0.528108065	0.191143899	-2.762882143	0.005729345	0.081322596	protein kinase (cAMP-dependent, catalytic) inhibitor gamma	pkig	list(gene = "ENSDARG00000086471")
570218	44.62395339	-0.477014992	0.172742773	-2.761417936	0.005755098	0.081494098	protein phosphatase 1, regulatory subunit 12C	ppp1r12c	list(gene = "ENSDARG00000052423")
335499	67.91441477	0.406895258	0.147343695	2.761538305	0.005752977	0.081494098	kinesin light chain 1b	klc1b	NULL
556933	58.87960251	0.469903192	0.170290232	2.759425407	0.00579031	0.081798426	zgc:123244	zgc:123244	list(gene = "ENSDARG00000056144")
327089	8252.546149	-0.308463108	0.111783267	-2.759474806	0.005789435	0.081798426	ribosomal protein L12	rpl12	list(gene = "ENSDARG00000006691")
436587	169.6058966	0.45490019	0.164888328	2.75883802	0.005800728	0.081848615	LTV1 ribosome biogenesis factor	ltv1	list(gene = "ENSDARG00000008490")
405899	327.7890081	-0.407845188	0.147863107	-2.758261986	0.005810961	0.081896079	disco-interacting protein 2 homolog Ba	dip2ba	list(gene = "ENSDARG00000005350")
260439	644.1395198	0.326763797	0.118495406	2.757607299	0.00582261	0.081963376	coatomer protein complex, subunit alpha	copa	list(gene = "ENSDARG00000004173")
101883001	33.68056739	0.564663421	0.204820786	2.756865804	0.00583583	0.082052591	GTPase IMAP family member 4-like	LOC101883001	NULL
791211	82.31710929	0.39037341	0.141680776	2.755302589	0.005863788	0.082348577	mitochondrial ribosomal protein S2	mrps2	list(gene = "ENSDARG00000103198")
565200	709.3709444	-0.340847663	0.123749722	-2.754330731	0.00588123	0.082399423	signal transducer and activator of transcription 2	stat2	list(gene = "ENSDARG00000031647")
336713	4574.267501	-0.337332984	0.122467102	-2.754478377	0.005878577	0.082399423	ribosomal protein L30	rpl30	list(gene = "ENSDARG00000035871")
555286	25.69818316	0.73847682	0.268170854	2.753754962	0.005891586	0.082435116	TOX high mobility group box family member 3	tox3	list(gene = "ENSDARG00000073957")
101882071	29.25390494	-0.588548468	0.213751742	-2.753420688	0.005897606	0.082435116	formin-J-like	LOC101882071	NULL
571959	146.6116719	0.446454569	0.162268781	2.75132756	0.005935426	0.082866609	TNF receptor-associated protein 1	trap1	list(gene = "ENSDARG00000024317")
768185	37.63010039	0.738714202	0.268619722	2.750037104	0.005958852	0.082902437	hydroxysteroid (17-beta) dehydrogenase 7	hsd17b7	list(gene = "ENSDARG00000088140")
100009650	50.38462617	-0.518878749	0.188632967	-2.75073205	0.005946226	0.082902437	zgc:158482	zgc:158482	list(gene = "ENSDARG00000067520")
436657	77.18976604	0.405612219	0.147481266	2.750262652	0.005954751	0.082902437	cleavage and polyadenylation specific factor 2	cpsf2	list(gene = "ENSDARG00000028971")
100148045	24.24351757	-0.548351346	0.19947563	-2.7489641	0.005978393	0.083077371	elongation factor 1-delta-like	LOC100148045	NULL
497617	32.85651267	-0.524833852	0.190988497	-2.747986712	0.005996244	0.083227792	isthmin 1	ism1	list(gene = "ENSDARG00000020541")
335195	220.6982851	-0.283547503	0.103200512	-2.747539695	0.006004424	0.083227792	tyrosine 3-monooxygenase/tryptophan 5-monooxygenase activation protein, theta polypeptide b	ywhaqb	list(gene = "ENSDARG00000023323")
560787	49.49953512	-0.505201281	0.183895016	-2.74722661	0.006010159	0.083227792	Kruppel-like factor 11a	klf11a	list(gene = "ENSDARG00000030844")
798104	53.60604746	0.638903433	0.232743454	2.745097328	0.006049295	0.083575607	progestin and adipoQ receptor family member VII, a	paqr7a	list(gene = "ENSDARG00000100462")
100538158	79.24398217	-0.672347893	0.244898014	-2.745419951	0.006043351	0.083575607	C-C motif chemokine 2-like	LOC100538158	NULL
497562	32.2142847	0.539994365	0.196795483	2.743936789	0.006070723	0.083774567	paroxysmal nonkinesigenic dyskinesia	pnkd	list(gene = "ENSDARG00000071032")
557772	363.6274485	-0.437701652	0.159592135	-2.742626716	0.006094993	0.084012254	si:ch211-250g4.3	si:ch211-250g4.3	NULL
791197	21.06966699	-0.65578864	0.239148986	-2.742176124	0.006103361	0.084030449	zgc:158263	zgc:158263	list(gene = "ENSDARG00000037267")
100331428	131.6676827	-0.413806692	0.150959413	-2.741178462	0.006121925	0.084091829	complement component c3a, duplicate 4	c3a.4	list(gene = "ENSDARG00000093198")
562304	1408.858727	0.446021972	0.16269833	2.741404733	0.00611771	0.084091829	cytochrome P450, family 2, subfamily k, polypeptide 19	cyp2k19	NULL
100148415	16.52177607	-0.612684003	0.223587452	-2.74024324	0.006139373	0.084234458	si:rp71-17i16.6	si:rp71-17i16.6	list(gene = "ENSDARG00000095453")
492735	12.23465914	-0.69129437	0.252332923	-2.739612258	0.00615117	0.084299317	si:ch211-212o1.2	si:ch211-212o1.2	list(gene = "ENSDARG00000011498")
326961	6861.175539	-0.231034781	0.084358838	-2.738714587	0.006167989	0.084335937	ribosomal protein L5a	rpl5a	list(gene = "ENSDARG00000020197")
100334955	86.85453716	-0.471876246	0.172282672	-2.738965207	0.00616329	0.084335937	V-set and transmembrane domain containing 5	vstm5	list(gene = "ENSDARG00000079795")
100537602	141.6450883	-0.433333296	0.158264825	-2.738026569	0.006180908	0.084415772	dedicator of cytokinesis 9a	dock9a	list(gene = "ENSDARG00000105065")
393757	282.4805802	0.42779256	0.15628656	2.737231922	0.00619586	0.08452315	coiled-coil-helix-coiled-coil-helix domain containing 10	chchd10	list(gene = "ENSDARG00000010717")
406293	459.7092291	0.502425384	0.183604584	2.73645338	0.006210539	0.084626585	t-complex 11, testis-specific-like 2	tcp11l2	list(gene = "ENSDARG00000027316")
553741	9.252166983	0.717239229	0.262240379	2.735044968	0.006237175	0.08464959	zgc:113090	zgc:113090	list(gene = "ENSDARG00000053260")
100334824	103.8124882	-0.38570016	0.1410502	-2.734488585	0.006247726	0.08464959	si:ch211-74m13.3	si:ch211-74m13.3	list(gene = c("ENSDARG00000076144"	"ENSDARG00000094952"))
335191	1591.394366	-0.195690201	0.07156266	-2.734529467	0.00624695	0.08464959	ATP synthase, H+ transporting, mitochondrial F1 complex, O subunit	atp5o	list(gene = "ENSDARG00000001788")
403013	116.466676	-0.434299301	0.158797691	-2.734922008	0.006239506	0.08464959	interferon regulatory factor 9	irf9	list(gene = "ENSDARG00000016457")
641326	91.50988527	-0.587442675	0.214729386	-2.735734895	0.006224115	0.08464959	zgc:152791	zgc:152791	list(gene = "ENSDARG00000039243")
368488	151.7755966	0.405496197	0.148346146	2.733446126	0.006267538	0.084821624	B-cell receptor-associated protein 31	bcap31	list(gene = "ENSDARG00000044972")
557073	58.8006597	0.664115715	0.243045306	2.732477021	0.006286006	0.084975108	cell death-inducing p53 target 1	cdip1	list(gene = "ENSDARG00000076118")
245951	73.96414843	-0.571523235	0.209207754	-2.731845381	0.006298069	0.085041763	c-ros oncogene 1 , receptor tyrosine kinase	ros1	NULL
555950	255.5801297	-0.373492448	0.136769342	-2.730819956	0.006317698	0.085210303	Moloney leukemia virus 10b, tandem duplicate 2	mov10b.2	list(gene = "ENSDARG00000056065")
560522	299.7574576	0.272439264	0.099850843	2.728462331	0.006363036	0.085400773	heterogeneous nuclear ribonucleoprotein D	hnrnpd	list(gene = "ENSDARG00000059246")
100004948	23.51721333	-0.637728376	0.233696477	-2.728874583	0.006355087	0.085400773	si:ch211-153b23.7	si:ch211-153b23.7	list(gene = "ENSDARG00000088612")
568210	265.4692416	-0.384290743	0.140857469	-2.728224117	0.006367633	0.085400773	Ral GTPase activating protein, alpha subunit 2 (catalytic)	ralgapa2	list(gene = "ENSDARG00000005861")
568332	348.3942644	0.400179126	0.146679919	2.728247529	0.006367181	0.085400773	asparaginyl-tRNA synthetase	nars	list(gene = "ENSDARG00000061100")
393426	48.60526318	0.562935907	0.206252869	2.72934825	0.006345965	0.085400773	protein tyrosine phosphatase, non-receptor type 11, b	ptpn11b	list(gene = "ENSDARG00000012340")
566223	78.12603105	0.515707681	0.189136759	2.726639093	0.006398298	0.085715625	activating transcription factor 5a	atf5a	list(gene = "ENSDARG00000068096")
559366	84.3427451	0.399953081	0.146770917	2.725015888	0.006429839	0.086041497	leucine-rich repeat kinase 2	lrrk2	list(gene = "ENSDARG00000006169")
100170660	87.98071676	0.582701986	0.213899178	2.724189922	0.006445943	0.086126068	si:ch211-195h23.3	si:ch211-195h23.3	list(gene = "ENSDARG00000068431")
333941	137.5110745	-0.299307199	0.1098798	-2.723951069	0.006450606	0.086126068	zinc finger protein 36, C3H type-like 2	zfp36l2	list(gene = "ENSDARG00000021806")
566378	20.44446731	0.579429664	0.212803863	2.722834326	0.006472451	0.086321062	peroxisomal membrane protein PMP34-like	LOC566378	list(gene = "ENSDARG00000090861")
100003994	367.5826769	0.612132267	0.224879583	2.722044653	0.006487938	0.086334463	zgc:162198	zgc:162198	list(gene = "ENSDARG00000098540")
100537376	522.6119206	-0.529294063	0.194424244	-2.722366569	0.00648162	0.086334463	epidermal growth factor receptor b (erythroblastic leukemia viral (v-erb-b) oncogene homolog, avian)	egfrb	NULL
492480	33.27076641	-0.744324668	0.273727694	-2.719215793	0.00654369	0.086689354	ring finger protein 24	rnf24	list(gene = "ENSDARG00000036965")
322544	337.5420073	0.574556942	0.211266865	2.719579058	0.006536507	0.086689354	DnaJ (Hsp40) homolog, subfamily C, member 3a	dnajc3a	list(gene = "ENSDARG00000041110")
445049	280.3324869	-0.754200799	0.277273317	-2.720062674	0.006526954	0.086689354	zgc:92137	zgc:92137	list(gene = "ENSDARG00000009443")
100141362	23.71550714	0.753340654	0.277028298	2.719363543	0.006540768	0.086689354	deleted in autism 1b	dia1b	list(gene = "ENSDARG00000055629")
325631	125.1614881	-0.376071095	0.138335107	-2.718551379	0.006556847	0.086767246	ubiquitin specific peptidase 24	usp24	list(gene = "ENSDARG00000059925")
30630	24.91511055	-0.538384265	0.19815018	-2.717051608	0.006586634	0.087064781	anosmin 1a	anos1a	list(gene = "ENSDARG00000012896")
100144556	14.60785563	0.667851756	0.245869281	2.716287912	0.006601848	0.087072823	endoplasmic reticulum aminopeptidase 2	erap2	list(gene = "ENSDARG00000098618")
553664	620.7840854	0.230966262	0.085027729	2.716364007	0.006600331	0.087072823	zgc:111986	zgc:111986	list(gene = "ENSDARG00000093406")
406387	6814.867087	-0.245241707	0.090308109	-2.715611142	0.006615357	0.087154584	ribosomal protein L26	rpl26	list(gene = "ENSDARG00000102317")
353362	4422.042017	-0.334804625	0.123357699	-2.714095912	0.006645692	0.087457603	annexin A4	anxa4	list(gene = "ENSDARG00000036456")
550353	445.0244083	0.581722611	0.214482696	2.712212323	0.006683577	0.087717386	histone H1 like	histh1l	list(gene = "ENSDARG00000035519")
322545	268.3179377	0.561471355	0.207042697	2.711862637	0.006690631	0.087717386	cytochrome P450, family 2, subfamily X, polypeptide 10.2	cyp2x10.2	list(gene = "ENSDARG00000006501")
431761	970.1313519	0.42388342	0.156265515	2.712584545	0.006676075	0.087717386	transcription factor CP2-like 1	tfcp2l1	list(gene = "ENSDARG00000029497")
792613	2018.943939	-0.339823093	0.125319528	-2.711653156	0.00669486	0.087717386	zgc:195173	zgc:195173	list(gene = "ENSDARG00000077138")
30482	46.17843428	-0.473123587	0.174610438	-2.709595103	0.006736539	0.088166579	GATA binding protein 5	gata5	list(gene = "ENSDARG00000017821")
323447	703.9157624	0.244298352	0.090184955	2.708859273	0.006751497	0.088168783	cytotoxic granule-associated RNA binding protein 1, like	tia1l	list(gene = "ENSDARG00000026476")
327133	290.615222	0.689293639	0.254447729	2.708979334	0.006749054	0.088168783	hypoxia up-regulated 1	hyou1	list(gene = "ENSDARG00000013670")
557719	553.7617571	0.630286445	0.232846597	2.706874195	0.006791999	0.08850383	transmembrane protein 131	tmem131	list(gene = "ENSDARG00000056259")
541497	229.935026	-0.364447071	0.134635259	-2.706921461	0.006791032	0.08850383	solute carrier family 47 (multidrug and toxin extrusion), member 1	slc47a1	list(gene = "ENSDARG00000046012")
386590	2524.1957	0.698127718	0.258017923	2.705733428	0.006815373	0.088518184	heat shock protein 90, beta (grp94), member 1	hsp90b1	list(gene = "ENSDARG00000003570")
556208	528.6478967	0.373456055	0.138013112	2.705946195	0.006811008	0.088518184	A kinase (PRKA) anchor protein 1b	akap1b	list(gene = "ENSDARG00000006062")
321577	141.6642702	0.658821916	0.243445235	2.706242809	0.006804927	0.088518184	tocopherol (alpha) transfer protein-like	ttpal	list(gene = "ENSDARG00000070644")
192313	45.13902327	0.483433407	0.17872228	2.704942028	0.006831631	0.088536454	actin-like 6A	actl6a	list(gene = "ENSDARG00000070828")
563195	372.6715176	0.484935598	0.179262643	2.705168176	0.006826982	0.088536454	ribosomal RNA processing 12 homolog	rrp12	list(gene = "ENSDARG00000022410")
447848	9.281393678	0.745801133	0.276011256	2.702067819	0.006890971	0.089208514	cytochrome P450, family 8, subfamily B, polypeptide 3	cyp8b3	list(gene = "ENSDARG00000097559")
563398	42.83872487	-0.726448338	0.268923584	-2.701318817	0.00690651	0.089312709	zgc:172079	zgc:172079	list(gene = c("ENSDARG00000077644"	"ENSDARG00000105644"	"ENSDARG00000056762"))
568805	109.9992306	0.503474293	0.186621838	2.697831602	0.006979274	0.090155882	striatin interacting protein 1	strip1	list(gene = "ENSDARG00000074084")
100002269	40.98763775	-0.456272274	0.169203416	-2.696590201	0.007005342	0.090394692	zinc finger protein 292a	znf292a	list(gene = "ENSDARG00000016763")
567117	35.4170188	-0.607203056	0.225237204	-2.695838196	0.007021176	0.090501065	solute carrier family 7 (amino acid transporter light chain, bo,+ system), member 9	slc7a9	list(gene = "ENSDARG00000005894")
324023	277.4952253	-0.280996262	0.104370472	-2.692296551	0.007096182	0.0909868	desmoplakin a	dspa	list(gene = "ENSDARG00000022309")
407981	68.051541	-0.470328312	0.174735258	-2.691662334	0.007109689	0.0909868	erythrocyte membrane protein band 4.1-like 3b	epb41l3b	list(gene = "ENSDARG00000019917")
393655	96.59040234	0.441961549	0.164136177	2.692651654	0.007088629	0.0909868	A kinase (PRKA) anchor protein 17A	akap17a	list(gene = "ENSDARG00000104768")
556846	48.4382873	0.503122801	0.186952272	2.691183136	0.00711991	0.0909868	si:ch73-311h14.2	si:ch73-311h14.2	list(gene = "ENSDARG00000098999")
559843	27.17639665	-0.685262821	0.254420157	-2.693429755	0.007072105	0.0909868	protein sel-1 homolog 3	LOC559843	NULL
768177	1015.448831	0.377901224	0.140419311	2.691234	0.007118824	0.0909868	DEP domain containing MTOR-interacting protein	deptor	list(gene = "ENSDARG00000040930")
100148922	135.5450156	-0.709303572	0.263549977	-2.6913437	0.007116484	0.0909868	sucrase-isomaltase (alpha-glucosidase)	si	NULL
567227	14.34521271	-0.635139207	0.235926845	-2.692102316	0.007100316	0.0909868	extended synaptotagmin-like protein 1a	esyt1a	list(gene = "ENSDARG00000034714")
394244	197.4265867	0.405239806	0.150614553	2.690575368	0.007132892	0.09105511	nudE neurodevelopment protein 1-like 1a	ndel1a	list(gene = "ENSDARG00000010953")
100537632	3145.532163	0.511355543	0.190115591	2.689708614	0.007151443	0.091194287	secreted phosphoprotein 2	spp2	list(gene = "ENSDARG00000095590")
571897	36.60500159	0.492156451	0.18302977	2.68894209	0.007167885	0.09123575	RAB8A, member RAS oncogene family	rab8a	list(gene = "ENSDARG00000067920")
493606	297.6566238	0.428699256	0.159436289	2.688843665	0.007169999	0.09123575	stress-induced phosphoprotein 1	stip1	list(gene = "ENSDARG00000004906")
449660	100.0753746	-0.336843773	0.125331166	-2.687629775	0.007196113	0.091376074	related RAS viral (r-ras) oncogene homolog	rras	list(gene = "ENSDARG00000006553")
394166	3303.035954	-0.331518376	0.123350232	-2.687618588	0.007196354	0.091376074	ribosomal protein S21	rps21	list(gene = "ENSDARG00000025850")
393420	35.21632922	-0.467414854	0.173938729	-2.687238524	0.007204548	0.0913828	zgc:63470	zgc:63470	list(gene = "ENSDARG00000019406")
336681	1062.103099	0.311450188	0.115954589	2.685966905	0.007232025	0.091633832	tubulin, beta 4B class IVb	tubb4b	list(gene = "ENSDARG00000002344")
571520	366.4586138	-0.369364022	0.137570237	-2.684912309	0.007254884	0.091825881	kinesin family member 13Ba	kif13ba	list(gene = "ENSDARG00000079731")
447846	20.72148594	-0.567840563	0.211547606	-2.684221176	0.007269899	0.091918358	bone morphogenetic protein receptor, type IAb	bmpr1ab	list(gene = "ENSDARG00000105045")
100384900	194.7112872	-0.459093003	0.171061912	-2.683782715	0.00727944	0.091941486	UDP glucuronosyltransferase 2 family, polypeptide A3	ugt2a3	NULL
445499	97.63813075	0.474356499	0.176818554	2.682730341	0.007302384	0.092133683	transportin 2 (importin 3, karyopherin beta 2b)	tnpo2	list(gene = "ENSDARG00000038239")
570638	145972.8019	-0.276209733	0.102980625	-2.682152425	0.007315012	0.092195444	apolipoprotein C-I like	apoc1l	list(gene = "ENSDARG00000092170")
100006993	2431.554571	-0.571746669	0.213198111	-2.681762355	0.007323546	0.092205537	si:dkey-52d15.2	si:dkey-52d15.2	NULL
373078	705.5685251	0.301537041	0.112519311	2.679869255	0.007365092	0.092630795	nucleobindin 2a	nucb2a	list(gene = "ENSDARG00000036299")
791732	154.5306739	0.525082552	0.196087832	2.677792627	0.007410909	0.093010803	sulfotransferase family 1, cytosolic sulfotransferase 2	sult1st2	list(gene = "ENSDARG00000041540")
100000398	196.9474439	0.288063051	0.107560847	2.678140409	0.007403218	0.093010803	polymerase (DNA-directed), delta interacting protein 2	poldip2	list(gene = "ENSDARG00000092305")
336687	4974.983275	-0.329300229	0.123015678	-2.67689642	0.00743076	0.093064029	ribosomal protein S14	rps14	list(gene = "ENSDARG00000036629")
557632	44.84343443	0.69044368	0.257919041	2.676978314	0.007428944	0.093064029	si:ch211-197l9.4	si:ch211-197l9.4	list(gene = "ENSDARG00000060484")
100001422	55.11358089	-0.617648525	0.230925411	-2.674666783	0.007480356	0.093555519	si:ch211-212k18.8	si:ch211-212k18.8	list(gene = "ENSDARG00000086421")
100001989	29.01020315	0.644411839	0.240953195	2.674427454	0.007485697	0.093555519	family with sequence similarity 149 member A	fam149a	list(gene = "ENSDARG00000073709")
406485	5236.877475	-0.371367181	0.138898778	-2.673653334	0.007502997	0.093575554	ribosomal protein S20	rps20	NULL
324047	749.2742033	0.205210127	0.076748715	2.673792364	0.007499887	0.093575554	Nedd4 family interacting protein 1	ndfip1	list(gene = "ENSDARG00000013979")
561280	324.124499	-0.428750538	0.160424627	-2.672598007	0.007526638	0.09377232	zinc finger protein 36, C3H type-like 1a	zfp36l1a	list(gene = "ENSDARG00000016154")
100536119	63.33321989	-0.524883169	0.196433865	-2.672060483	0.007538706	0.093824625	NAD-dependent protein deacylase sirtuin-5, mitochondrial-like	LOC100536119	NULL
337007	1908.369155	-0.280551413	0.105032378	-2.671094556	0.007560435	0.093996936	ribosomal protein S12	rps12	list(gene = "ENSDARG00000036875")
560426	13.4050577	0.676236193	0.25334442	2.669236578	0.007602388	0.094420076	cadherin, EGF LAG seven-pass G-type receptor 2	celsr2	NULL
563192	15.25601671	-0.638810201	0.239512621	-2.667125429	0.007650311	0.094916403	zgc:153953	zgc:153953	list(gene = "ENSDARG00000070571")
81541	3626.239307	-0.318052244	0.119265528	-2.666757516	0.007658691	0.09492159	ATP synthase, H+ transporting, mitochondrial F0 complex, subunit c3 (subunit 9) b	atp5g3b	list(gene = "ENSDARG00000009447")
323305	6668.794032	-0.291667617	0.109412055	-2.665772231	0.007681171	0.095101357	ribosomal protein L10a	rpl10a	list(gene = "ENSDARG00000042905")
326864	1441.827776	-0.301156781	0.113004898	-2.664988747	0.00769909	0.095224325	Obg-like ATPase 1	ola1	list(gene = "ENSDARG00000044565")
406658	186.4190184	0.498120395	0.186957741	2.66434753	0.007713783	0.095230894	calponin 2	cnn2	list(gene = "ENSDARG00000035858")
402800	187.4886553	0.609020212	0.228618017	2.66392045	0.007723582	0.095230894	KRI1 homolog	kri1	list(gene = "ENSDARG00000075380")
335340	56.06333202	-0.636200457	0.238803259	-2.664119662	0.00771901	0.095230894	si:dkeyp-87a6.1	si:dkeyp-87a6.1	list(gene = "ENSDARG00000056888")
572463	30.17583954	0.533436739	0.200576721	2.659514709	0.007825331	0.0962863	inhibitor of Bruton agammaglobulinemia tyrosine kinase	ibtk	list(gene = "ENSDARG00000074424")
100333323	19.33141301	-0.545142084	0.204969892	-2.659620294	0.007822879	0.0962863	sema domain, immunoglobulin domain (Ig), transmembrane domain (TM) and short cytoplasmic domain, (semaphorin) 4D	sema4d	list(gene = "ENSDARG00000067801")
751622	247.3297037	-0.46780318	0.175948263	-2.658754179	0.007843016	0.096317437	si:ch211-117n7.7	si:ch211-117n7.7	list(gene = "ENSDARG00000069828")
100009637	378.6213001	-0.326770825	0.122905727	-2.658711139	0.007844018	0.096317437	Wiskott-Aldrich syndrome-like a	wasla	list(gene = "ENSDARG00000014113")
553513	262.3503244	0.468670946	0.176362728	2.657426265	0.007873981	0.096585884	isopentenyl-diphosphate delta isomerase 1	idi1	list(gene = "ENSDARG00000019976")
64611	14.7317591	0.650276929	0.244802801	2.656329613	0.007899636	0.096800986	ATPase, Na+/K+ transporting, alpha 3b polypeptide	atp1a3b	list(gene = "ENSDARG00000104139")
100005752	111.2390135	-0.330597957	0.124510418	-2.655183099	0.007926537	0.097030906	cingulin b	cgnb	list(gene = "ENSDARG00000058690")
436696	67.33607778	0.396902412	0.149572691	2.65357539	0.007964398	0.097394373	alpha- and gamma-adaptin binding protein	aagab	list(gene = "ENSDARG00000041170")
171477	471.1328401	-0.412282842	0.155437821	-2.652397206	0.007992246	0.097445733	retinol binding protein 1a, cellular	rbp5	list(gene = "ENSDARG00000101481")
799957	60.21852431	0.572557345	0.215867096	2.652360438	0.007993116	0.097445733	cytochrome P450, family 2, subfamily AD, polypeptide 6	cyp2ad6	list(gene = "ENSDARG00000042956")
402921	36.33632997	-0.516048378	0.194527925	-2.652824161	0.007982144	0.097445733	BCL6 corepressor	bcor	list(gene = "ENSDARG00000017798")
101886304	15.85644478	0.721465921	0.272234363	2.650164782	0.008045252	0.097781387	si:ch1073-272o11.3	si:ch1073-272o11.3	list(gene = "ENSDARG00000037359")
30314	12751.52735	-0.394137007	0.14870727	-2.65042192	0.008039131	0.097781387	apolipoprotein Eb	apoeb	list(gene = "ENSDARG00000040295")
393922	121.3501027	0.340192929	0.12834553	2.650602087	0.008034844	0.097781387	proteasome 26S subunit, non-ATPase 13	psmd13	list(gene = "ENSDARG00000016239")
30370	36.88345712	-0.438753525	0.165635669	-2.648907262	0.008075249	0.098046019	frizzled class receptor 2	fzd2	list(gene = "ENSDARG00000054438")
569243	66.88646834	0.516009534	0.194932138	2.647123959	0.008117959	0.098364253	ECSIT signalling integrator	ecsit	list(gene = "ENSDARG00000062834")
100321249	30.60131923	0.634845891	0.239803425	2.647359566	0.008112305	0.098364253	solute carrier family 23 (ascorbic acid transporter), member 2	slc23a2	list(gene = "ENSDARG00000017365")
492358	2576.832258	0.301882464	0.114115607	2.645409085	0.008159221	0.098763849	connexin 28.9	cx28.9	list(gene = "ENSDARG00000041797")
553241	151.1590527	0.501659195	0.189674911	2.644836855	0.008173031	0.09876999	BMS1 ribosome biogenesis factor	bms1	list(gene = "ENSDARG00000054154")
100148539	114.0175895	-0.527959725	0.199629216	-2.644701695	0.008176296	0.09876999	hydroxycarboxylic acid receptor 1-3	hcar1-3	list(gene = "ENSDARG00000062874")
100148604	23.88490427	-0.549514818	0.207901272	-2.643152751	0.008213797	0.099122573	fizzy/cell division cycle 20 related 1b	fzr1b	list(gene = "ENSDARG00000022810")
64615	133.4637825	-0.566764521	0.214646153	-2.640459714	0.008279364	0.099251323	ATPase, Na+/K+ transporting, alpha 1a polypeptide, tandem duplicate 4	atp1a1a.4	list(gene = "ENSDARG00000001870")
373081	81.17382897	-0.598532423	0.226718435	-2.639981275	0.008291061	0.099251323	major vault protein	mvp	list(gene = "ENSDARG00000021242")
415210	81.34514506	-0.52165663	0.197478837	-2.641582453	0.008251972	0.099251323	EF-hand calcium binding domain 7	efcab7	list(gene = "ENSDARG00000020279")
406663	278.5922395	-0.281004729	0.10638024	-2.641512449	0.008253677	0.099251323	component of oligomeric golgi complex 2	cog2	list(gene = "ENSDARG00000004037")
336563	160.4678392	0.679279079	0.257302989	2.639996847	0.00829068	0.099251323	wu:fb13g09	wu:fb13g09	list(gene = "ENSDARG00000076547")
393289	53.4480735	0.401766979	0.152172202	2.640212691	0.008285401	0.099251323	transmembrane protein 57a	tmem57a	list(gene = "ENSDARG00000005625")
563548	266.8103475	0.339428331	0.12857206	2.639985174	0.008290965	0.099251323	proline synthetase co-transcribed homolog (bacterial)	prosc	list(gene = "ENSDARG00000060288")
337155	276.9696951	0.42604143	0.161300112	2.641296552	0.008258939	0.099251323	nucleosome assembly protein 1-like 4a	nap1l4a	list(gene = "ENSDARG00000070560")
641478	11.7969846	0.648175869	0.245595053	2.639205724	0.008310054	0.099378905	monocyte to macrophage differentiation-associated	mmd	list(gene = "ENSDARG00000040387")
563801	46.27597358	0.498212528	0.188842191	2.638247972	0.008333562	0.099560179	mitochondrial poly(A) polymerase	mtpap	list(gene = "ENSDARG00000076155")
406666	141.0781845	-0.465020365	0.176288477	-2.63783756	0.008343654	0.099580966	GRB2-associated binding protein 1	gab1	list(gene = "ENSDARG00000037018")
568911	15.69589819	0.710127482	0.269308937	2.636850779	0.008367963	0.099695915	si:dkey-122a22.2	si:dkey-122a22.2	list(gene = "ENSDARG00000095821")
101882184	15.0728809	-0.663873268	0.251775393	-2.636767879	0.008370008	0.099695915	laminin, alpha 3	lama3	NULL
407685	21.42585408	-0.620049708	0.235235927	-2.635863132	0.008392357	0.09976279	integrin, alpha 3a	itga3a	list(gene = "ENSDARG00000037917")
140522	66.12065964	-0.526322896	0.199657366	-2.636130618	0.008385745	0.09976279	tRNA	trnM	NULL
571294	62.80658678	-0.433572696	0.16457485	-2.634501543	0.008426092	0.10006404	WD repeat domain 41	wdr41	list(gene = "ENSDARG00000009851")
327075	241.3363884	0.343476125	0.130408902	2.633839569	0.008442537	0.100159569	delta(4)-desaturase, sphingolipid 1	degs1	list(gene = "ENSDARG00000007347")
335370	3637.026588	-0.233534919	0.088692365	-2.63308932	0.008461209	0.10028131	eukaryotic translation elongation factor 1 beta 2	eef1b2	list(gene = "ENSDARG00000044521")
777756	194.4169349	0.309832877	0.117708235	2.632210713	0.008483123	0.10044119	nucleoporin 98	nup98	list(gene = "ENSDARG00000074955")
414931	25.01819773	-0.57398052	0.21812894	-2.631381789	0.008503844	0.100586645	intraflagellar transport 52 homolog (Chlamydomonas)	ift52	list(gene = "ENSDARG00000045025")
564232	33.55524369	0.515508336	0.196247748	2.626824212	0.008618585	0.101446694	family with sequence similarity 134, member A	fam134a	list(gene = "ENSDARG00000063270")
792752	60.85929556	0.370758722	0.141140136	2.626883706	0.008617078	0.101446694	DnaJ (Hsp40) homolog, subfamily B, member 14	dnajb14	list(gene = "ENSDARG00000069996")
436801	13.34206906	-0.637432494	0.242659992	-2.626854506	0.008617817	0.101446694	ankyrin repeat and SOCS box containing 13a, tandem duplicate 1	asb13a.1	list(gene = "ENSDARG00000079698")
393246	401.340012	-0.256393963	0.097606813	-2.626803952	0.008619098	0.101446694	nuclear receptor corepressor 1	ncor1	list(gene = "ENSDARG00000035285")
30967	18.77775488	0.634366402	0.2414064	2.627794465	0.008594042	0.101446694	insulin-like growth factor 2 mRNA binding protein 3	igf2bp3	list(gene = "ENSDARG00000010266")
100002236	1912.527554	-0.297427006	0.113277825	-2.625641917	0.008648575	0.101471151	brain protein I3	bri3	list(gene = "ENSDARG00000086332")
565759	39.86005957	-0.46684886	0.17779682	-2.625743585	0.008645992	0.101471151	interferon induced with helicase C domain 1	ifih1	list(gene = "ENSDARG00000018553")
100000122	98.62085239	0.501992606	0.19120756	2.62538053	0.008655218	0.101471151	si:dkey-175g6.5	si:dkey-175g6.5	list(gene = "ENSDARG00000003984")
550568	69.74219829	-0.413922268	0.157658849	-2.625429968	0.008653961	0.101471151	PDZ and LIM domain 1 (elfin)	pdlim1	list(gene = "ENSDARG00000019845")
564833	663.8443527	-0.322827345	0.122991363	-2.624796876	0.008670067	0.101545395	si:dkey-25o16.2	si:dkey-25o16.2	list(gene = "ENSDARG00000096667")
794975	69.2675464	0.398684313	0.151959285	2.623625886	0.008699929	0.101777883	attractin	atrn	NULL
567709	50.85570244	0.414641541	0.158058062	2.623349516	0.00870699	0.101777883	nuclear factor related to kappaB binding protein	nfrkb	list(gene = "ENSDARG00000091512")
325939	168.4466128	-0.590053167	0.225171912	-2.620456348	0.008781217	0.102545007	si:dkey-286h2.7	si:dkey-286h2.7	list(gene = "ENSDARG00000092091")
393540	192.1443267	-0.386644947	0.147709861	-2.617597388	0.008855122	0.10289615	zgc:77517	zgc:77517	list(gene = "ENSDARG00000028618")
368478	91.30425903	0.645517185	0.246614225	2.617518045	0.008857181	0.10289615	WD repeat domain 75	wdr75	list(gene = "ENSDARG00000040730")
336823	179.9176974	0.446501698	0.170602906	2.617198669	0.008865473	0.10289615	developmentally regulated GTP binding protein 1	drg1	list(gene = "ENSDARG00000039345")
799058	124.7404162	0.340705675	0.13019144	2.616959107	0.008871697	0.10289615	proteasome 26S subunit, non-ATPase 14	psmd14	list(gene = "ENSDARG00000063100")
30253	90.09838422	-0.521489167	0.199129482	-2.618844589	0.008822813	0.10289615	T-box 2b	tbx2b	list(gene = "ENSDARG00000006120")
337090	14457.31804	-0.235990952	0.090148826	-2.617792855	0.008850051	0.10289615	ribosomal protein L4	rpl4	list(gene = "ENSDARG00000041182")
336719	6972.798209	-0.294870256	0.11261282	-2.618443048	0.008833204	0.10289615	ribosomal protein, large, P1	rplp1	list(gene = "ENSDARG00000021864")
561994	88.71100304	0.449522696	0.171892803	2.615133903	0.008919248	0.103246791	centrosomal protein 85	cep85	list(gene = "ENSDARG00000060215")
436600	27.15110552	0.707182646	0.270390527	2.615412059	0.008911987	0.103246791	emopamil binding protein (sterol isomerase)	ebp	list(gene = "ENSDARG00000046098")
103912051	1328.252983	-0.434321554	0.1661454	-2.614105198	0.008946149	0.103357491	uncharacterized LOC103912051	LOC103912051	NULL
751742	788.5789027	-0.253319414	0.096892789	-2.614429981	0.008937648	0.103357491	urate (5-hydroxyiso-) hydrolase a	uraha	list(gene = "ENSDARG00000100719")
322462	31.67900111	-0.716947221	0.274420932	-2.61258212	0.00898611	0.103718675	sulfotransferase family, cytosolic, 6b, member 1	sult6b1	list(gene = "ENSDARG00000086826")
393480	92.91603456	0.422480025	0.161995123	2.6079799	0.00910783	0.104303995	elongation factor Tu GTP binding domain containing 2	eftud2	list(gene = "ENSDARG00000012261")
568584	181.6379464	-0.387997661	0.148774935	-2.607950474	0.009108613	0.104303995	GRB10 interacting GYF protein 1	gigyf1	list(gene = "ENSDARG00000098932")
767641	13.95897871	-0.718226492	0.275410583	-2.607839121	0.009111577	0.104303995	zgc:153219	zgc:153219	list(gene = "ENSDARG00000054054")
100005568	10.43656895	-0.63229292	0.24242479	-2.608202404	0.009101912	0.104303995	nuclear factor I/C	nfic	list(gene = "ENSDARG00000043210")
100007015	12.53463499	-0.709025114	0.27189781	-2.607689683	0.009115555	0.104303995	si:dkey-71b5.7	si:dkey-71b5.7	list(gene = "ENSDARG00000080675")
570390	3359.129836	-0.25063634	0.096047394	-2.60950693	0.009067281	0.104303995	apolipoprotein C-IV	apoc4	list(gene = "ENSDARG00000075614")
100149555	19.87049287	-0.570197143	0.218506977	-2.609514588	0.009067078	0.104303995	StAR-related lipid transfer (START) domain containing 9	stard9	list(gene = "ENSDARG00000091548")
100144552	123.8203522	0.393583384	0.15085663	2.608989643	0.009080999	0.104303995	ring finger protein 139	rnf139	list(gene = "ENSDARG00000036929")
554967	287.7572566	0.385289493	0.147625678	2.609908377	0.009056648	0.104303995	proteasome 26S subunit, non-ATPase 1	psmd1	list(gene = "ENSDARG00000003189")
573207	33.82162821	-0.50506996	0.193809549	-2.606011734	0.009160332	0.104515447	cAMP responsive element binding protein 1a	creb1a	list(gene = "ENSDARG00000053586")
569308	11.55488735	0.722215556	0.277110709	2.606234741	0.00915437	0.104515447	retinol binding protein 7b, cellular	rbp7b	list(gene = "ENSDARG00000070486")
569522	59.16591022	-0.387082237	0.148531416	-2.606063062	0.00915896	0.104515447	notch homolog, like	notchl	list(gene = "ENSDARG00000088308")
335907	383.4628823	-0.323292601	0.124174245	-2.603539895	0.009226653	0.105171493	acidic (leucine-rich) nuclear phosphoprotein 32 family, member A	anp32a	list(gene = "ENSDARG00000006487")
100006023	626.7832212	0.370415704	0.142310702	2.602866114	0.009244805	0.105277754	acyl-CoA synthetase bubblegum family member 1	acsbg1	list(gene = "ENSDARG00000062077")
570613	907.2221046	-0.335460267	0.128974158	-2.600988228	0.009295564	0.105661931	sorbitol dehydrogenase	sord	list(gene = "ENSDARG00000053405")
563972	7638.05309	-0.368698726	0.141754732	-2.600962376	0.009296265	0.105661931	glutathione S-transferase theta 1a	gstt1a	list(gene = "ENSDARG00000042428")
103911082	11.31322008	-0.716643298	0.275587278	-2.600422283	0.009310911	0.105727607	NA	NA	NULL
406594	463.9653848	0.508087424	0.195451261	2.599560739	0.009334316	0.105892528	heterogeneous nuclear ribonucleoprotein A/Bb	hnrnpabb	list(gene = "ENSDARG00000099865")
335737	16.1631823	-0.714843346	0.275054369	-2.598916525	0.009351851	0.105990609	nuclear factor, interleukin 3 regulated, member 5	nfil3-5	list(gene = "ENSDARG00000094965")
393478	1652.920537	-0.261340249	0.100630024	-2.597040518	0.009403083	0.106470048	cytochrome c oxidase subunit VIb polypeptide 2	cox6b2	list(gene = "ENSDARG00000037860")
334511	271.9604455	0.217778253	0.083913553	2.595269129	0.009451688	0.106821896	Yip1 domain family, member 3	yipf3	list(gene = "ENSDARG00000020449")
791770	593.0304664	0.323219583	0.124542513	2.595255019	0.009452076	0.106821896	dehydrogenase/reductase (SDR family) member 11b	dhrs11b	list(gene = "ENSDARG00000031299")
550238	167.2245261	0.39443692	0.152020167	2.59463549	0.009469128	0.106913274	LMBR1 domain containing 2a	lmbrd2a	list(gene = "ENSDARG00000099566")
447805	15.0510893	0.519830645	0.200537069	2.592192291	0.009536645	0.107011624	gamma-glutamylamine cyclotransferase, tandem duplicate 2	ggact.2	list(gene = "ENSDARG00000038248")
103911855	11.83499058	-0.682313373	0.26341014	-2.59030793	0.009589011	0.107011624	si:ch211-160d14.9	si:ch211-160d14.9	NULL
562131	96.93423635	-0.445756036	0.172025479	-2.591221011	0.009563605	0.107011624	integrator complex subunit 1	ints1	list(gene = "ENSDARG00000100419")
557149	110.5483837	0.301491661	0.116348368	2.591283968	0.009561855	0.107011624	si:ch211-244b2.1	si:ch211-244b2.1	list(gene = "ENSDARG00000032627")
103910871	165.2038035	-0.715160321	0.276013212	-2.59103655	0.009568733	0.107011624	endogenous retrovirus group K member 19 Pol protein-like	LOC103910871	NULL
337010	12230.74764	-0.254839505	0.098378726	-2.590392422	0.009586658	0.107011624	ribosomal protein L7a	rpl7a	list(gene = "ENSDARG00000019230")
58108	2075.389982	-0.404748691	0.156272156	-2.590024363	0.009596914	0.107011624	ferritin, heavy polypeptide 1a	fth1a	list(gene = "ENSDARG00000015551")
799937	2669.49618	-0.308428393	0.119098672	-2.589687932	0.009606297	0.107011624	deiodinase, iodothyronine, type I	dio1	list(gene = "ENSDARG00000042112")
393103	100.0786009	0.358089366	0.138186582	2.591346866	0.009560108	0.107011624	CCZ1 homolog, vacuolar protein trafficking and biogenesis associated	ccz1	list(gene = "ENSDARG00000056559")
393965	94.46077811	0.339370428	0.130973331	2.591141449	0.009565816	0.107011624	histone deacetylase 3	hdac3	list(gene = "ENSDARG00000037514")
562291	344.300861	0.571017188	0.220402074	2.590797705	0.009575376	0.107011624	Cbp/p300-interacting transactivator, with Glu/Asp-rich carboxy-terminal domain, 4a	cited4a	list(gene = "ENSDARG00000035990")
322160	517.2590155	0.665119632	0.256855819	2.58946686	0.009612467	0.107011624	protein disulfide isomerase family A, member 6	pdia6	list(gene = "ENSDARG00000009001")
368360	32.84284222	-0.492874879	0.190311435	-2.589833224	0.009602244	0.107011624	lamin B receptor	lbr	list(gene = "ENSDARG00000014013")
571364	11.85787789	-0.691395401	0.266955742	-2.589925185	0.009599679	0.107011624	si:ch211-197g15.6	si:ch211-197g15.6	list(gene = "ENSDARG00000094747")
369190	63.2748686	-0.500618166	0.193288656	-2.590002829	0.009597514	0.107011624	kinesin family member 1B	kif1b	list(gene = "ENSDARG00000037020")
562327	54.53751749	0.559026735	0.216005908	2.588015949	0.009653051	0.107363179	polycomb group ring finger 5a	pcgf5a	list(gene = "ENSDARG00000071007")
100126019	328.3230314	0.306735309	0.11862456	2.585765626	0.009716297	0.107965903	zgc:171967	zgc:171967	list(gene = "ENSDARG00000076888")
393207	73.15356096	-0.616384555	0.238476541	-2.584675847	0.009747059	0.108005744	villin 1	vil1	list(gene = "ENSDARG00000040466")
393856	184.9556635	-0.401604004	0.155351325	-2.585134078	0.009734114	0.108005744	poly A binding protein, cytoplasmic 1 b	pabpc1b	list(gene = "ENSDARG00000021140")
797570	242.4297921	0.428890053	0.1659285	2.584788352	0.009743879	0.108005744	La ribonucleoprotein domain family, member 4Aa	larp4aa	list(gene = "ENSDARG00000078401")
326977	813.8023061	-0.238941333	0.092480785	-2.583686252	0.009775067	0.108115145	ATP synthase, H+ transporting, mitochondrial F0 complex, subunit g	atp5l	list(gene = "ENSDARG00000011841")
557314	32.20036833	-0.542531529	0.20996266	-2.583942919	0.009767796	0.108115145	caspase recruitment domain family, member 19	card19	list(gene = "ENSDARG00000091304")
572435	797.6949106	0.483370596	0.187333618	2.580266162	0.009872419	0.109090689	eukaryotic translation initiation factor 4 gamma, 1a	eif4g1a	list(gene = "ENSDARG00000006200")
557500	252.5359806	-0.336527143	0.130506328	-2.578627013	0.009919383	0.109384842	nuclear receptor subfamily 1, group H, member 5	nr1h5	list(gene = "ENSDARG00000031046")
447944	99.02383616	-0.397404254	0.154122656	-2.57849342	0.009923219	0.109384842	fatty acid binding protein 11a	fabp11a	list(gene = "ENSDARG00000017299")
335539	6630.350707	-0.265110019	0.102820501	-2.578377041	0.009926562	0.109384842	ribosomal protein L23a	rpl23a	list(gene = "ENSDARG00000006316")
541353	21.62501766	0.533239971	0.206919752	2.577037549	0.009965112	0.109708251	N-ethylmaleimide-sensitive factor attachment protein, gamma a	napga	list(gene = "ENSDARG00000006617")
447824	121.5179511	0.343032819	0.133135313	2.576572746	0.009978521	0.109754521	ganglioside induced differentiation associated protein 2	gdap2	list(gene = "ENSDARG00000021569")
30710	3609.19834	-0.496198959	0.192644711	-2.575720642	0.010003143	0.109923938	insulin-like growth factor 2a	igf2a	list(gene = "ENSDARG00000018643")
30489	7926.7441	-0.331585659	0.128767219	-2.57507821	0.010021742	0.110026918	complement component bfb	bfb	list(gene = "ENSDARG00000005616")
563642	80.49126218	0.58753849	0.228224181	2.57439193	0.010041645	0.110042771	serine dehydratase-like	sdsl	list(gene = "ENSDARG00000074698")
570508	33.2891214	0.70801595	0.274990333	2.574693966	0.010032881	0.110042771	C-reactive protein 1	crp1	list(gene = "ENSDARG00000071454")
556422	174.5086541	-0.380352016	0.147781728	-2.573741837	0.010060531	0.110047441	solute carrier family 25, member 51b	slc25a51b	list(gene = "ENSDARG00000040463")
797081	11.40402307	-0.646693315	0.251237702	-2.57402973	0.010052164	0.110047441	C2 calcium-dependent domain containing 3	c2cd3	list(gene = "ENSDARG00000074137")
563088	12.46847445	-0.629780182	0.244807718	-2.572550359	0.010095227	0.110325746	tripartite motif containing 35-20	trim35-20	list(gene = "ENSDARG00000070847")
322336	31.9725724	-0.614643995	0.238986733	-2.571874965	0.010114942	0.11043997	interferon-induced protein with tetratricopeptide repeats 15	ifit15	list(gene = "ENSDARG00000043584")
550263	15.56302725	0.665556492	0.258885124	2.570856459	0.010144737	0.110663946	info polymerase (RNA) II (DNA directed) polypeptide H	polr2h	list(gene = "ENSDARG00000038505")
553348	13.53696464	-0.652945143	0.254157057	-2.56906163	0.010197432	0.111137095	immunoglobulin superfamily, member 9b	igsf9b	list(gene = "ENSDARG00000010408")
393978	107.0396409	-0.338756482	0.131882889	-2.56861588	0.010210557	0.11117851	upstream binding transcription factor, like	ubtfl	list(gene = "ENSDARG00000038780")
561901	10.1432001	0.653627227	0.254517604	2.568102236	0.010225699	0.111241799	thrombospondin 1b	thbs1b	list(gene = "ENSDARG00000010785")
114446	69.30984263	-0.434751628	0.169379668	-2.566728546	0.010266295	0.111467752	discs, large homolog 1 (Drosophila)	dlg1	list(gene = "ENSDARG00000009677")
799648	64.77003803	-0.711350551	0.277172864	-2.566450921	0.010274516	0.111467752	mucin 13b, cell surface associated	muc13b	list(gene = "ENSDARG00000079647")
555846	32.99004365	0.488407631	0.190293199	2.566605809	0.010269929	0.111467752	armadillo repeat containing 2	armc2	list(gene = "ENSDARG00000022660")
567300	36.59977999	-0.608532759	0.237400193	-2.563320411	0.010367632	0.11225592	pleckstrin homology domain containing, family A member 5	plekha5	list(gene = "ENSDARG00000045870")
564667	9.678096267	0.671009985	0.261800339	2.563060027	0.010375411	0.11225592	transmembrane and tetratricopeptide repeat containing 2a	tmtc2a	list(gene = "ENSDARG00000045753")
436885	183.812344	-0.394285091	0.153802545	-2.563579756	0.01035989	0.11225592	zgc:92275	zgc:92275	list(gene = "ENSDARG00000034048")
567369	29.32072526	-0.607659842	0.237272592	-2.561019954	0.010436536	0.1127127	actin filament associated protein 1-like 2	afap1l2	list(gene = "ENSDARG00000074806")
336550	7476.135504	-0.276678381	0.108021548	-2.561325839	0.010427351	0.1127127	ribosomal protein S3	rps3	list(gene = "ENSDARG00000103007")
570808	84.14845811	-0.315640416	0.123344918	-2.559006251	0.010497185	0.113265105	protein geranylgeranyltransferase type I, beta subunit	pggt1b	NULL
30225	15.96510802	-0.631176869	0.246733868	-2.55812822	0.010523728	0.113448834	smoothened, frizzled class receptor	smo	list(gene = "ENSDARG00000002952")
570007	118.9515754	0.509554593	0.199219587	2.557753489	0.010535074	0.113468556	inositol polyphosphate-5-phosphatase F	inpp5f	list(gene = "ENSDARG00000061437")
100317105	49.64013683	-0.476234098	0.18623602	-2.557153539	0.010553263	0.113561868	si:ch211-145b13.6	si:ch211-145b13.6	list(gene = "ENSDARG00000069998")
321898	142.1495554	0.426506169	0.166832539	2.556492712	0.010573329	0.113646102	proteasome 26S subunit, non-ATPase 12	psmd12	list(gene = "ENSDARG00000052377")
266757	684.0023981	0.469017444	0.183477401	2.556268196	0.010580154	0.113646102	translocation associated membrane protein 1	tram1	list(gene = "ENSDARG00000019137")
321837	751.4407338	0.489051003	0.191371238	2.555509429	0.010603249	0.113791662	kelch-like ECH-associated protein 1a	keap1a	list(gene = "ENSDARG00000016132")
794764	10.71324164	-0.681168583	0.266626664	-2.55476543	0.010625938	0.113932606	si:ch73-185c24.2	si:ch73-185c24.2	list(gene = "ENSDARG00000096908")
402933	36.69998931	-0.493319585	0.193146731	-2.554118223	0.01064571	0.114042053	ral guanine nucleotide dissociation stimulator-like 1	rgl1	list(gene = "ENSDARG00000005989")
114424	902.0009642	-0.277842398	0.10883775	-2.552812765	0.010685692	0.114344439	cadherin 1, type 1, E-cadherin (epithelial)	cdh1	list(gene = "ENSDARG00000102750")
334065	19.67883066	0.549177465	0.215146813	2.552570772	0.010693118	0.114344439	ring finger protein 146	rnf146	list(gene = "ENSDARG00000089981")
393975	73.25413979	-0.507876401	0.199025514	-2.551815547	0.010716324	0.114489898	BCL2-associated athanogene 2	bag2	list(gene = "ENSDARG00000035005")
559897	37.66101665	0.468014927	0.18347968	2.550772521	0.010748446	0.114525215	isochorismatase domain containing 1	isoc1	list(gene = "ENSDARG00000060069")
792160	38.21889329	-0.666379374	0.26120824	-2.551142239	0.01073705	0.114525215	interferon regulatory factor 1b	irf1b	list(gene = "ENSDARG00000043249")
100333708	140.846785	-0.620282481	0.243167093	-2.550848778	0.010746094	0.114525215	si:dkeyp-73b11.8	si:dkeyp-73b11.8	list(gene = "ENSDARG00000090185")
373129	817.314751	0.30809553	0.120838504	2.549647001	0.010783204	0.114690581	KDEL (Lys-Asp-Glu-Leu) endoplasmic reticulum protein retention receptor 2a	kdelr2a	list(gene = "ENSDARG00000005254")
447856	117.7359675	0.450735679	0.176767192	2.549883124	0.010775904	0.114690581	UTP3, small subunit (SSU) processome component, homolog (S. cerevisiae)	utp3	list(gene = "ENSDARG00000056720")
555597	29.6403794	-0.677491026	0.265851495	-2.548381478	0.010822405	0.115004938	ADP-ribosyltransferase 4 (Dombrock blood group)	art4	list(gene = "ENSDARG00000078178")
795785	87.42211274	-0.489866771	0.192257268	-2.547975311	0.010835014	0.115036394	chemokine (C-X-C motif) ligand 18b	cxcl18b	list(gene = "ENSDARG00000075045")
402822	911.3024209	0.348942594	0.137026395	2.546535611	0.010879811	0.115113396	glycine C-acetyltransferase	gcat	list(gene = "ENSDARG00000005643")
557741	174.6094641	-0.7042637	0.276481921	-2.547232371	0.01085811	0.115113396	si:dkey-14d8.6	si:dkey-14d8.6	list(gene = "ENSDARG00000045835")
556106	48.89892642	-0.466080331	0.183088687	-2.545653359	0.010907344	0.115113396	family with sequence similarity 3 member D	fam3d	list(gene = "ENSDARG00000091625")
541478	44.94284459	-0.579008113	0.227347478	-2.546798045	0.010871633	0.115113396	sorbin and SH3 domain containing 3	sorbs3	list(gene = "ENSDARG00000037476")
100150980	48.20154537	0.4254727	0.1671422	2.545573171	0.01090985	0.115113396	mitochondrial ribosome-associated GTPase 1	mtg1	list(gene = "ENSDARG00000069386")
447799	143.3637519	-0.579763485	0.227686026	-2.546328796	0.01088626	0.115113396	NHS-like 1b	nhsl1b	list(gene = "ENSDARG00000042627")
493783	26.56851585	-0.527848138	0.207320073	-2.546054181	0.010894828	0.115113396	exostosin-like glycosyltransferase 3	extl3	list(gene = "ENSDARG00000026811")
449677	4425.706584	0.551811467	0.217201592	2.540549826	0.011067832	0.116677068	carnitine palmitoyltransferase 1B (muscle)	cpt1b	list(gene = "ENSDARG00000058285")
100526653	10.46441785	0.637306424	0.250906762	2.540012945	0.011084837	0.116753098	protein tyrosine phosphatase, non-receptor type 9, a	ptpn9a	list(gene = "ENSDARG00000077495")
393984	58.04722087	0.681064109	0.268213665	2.539259543	0.011108738	0.116901572	acetoacetyl-CoA synthetase	aacs	list(gene = "ENSDARG00000012468")
100073325	18.69372823	-0.635140748	0.250222235	-2.53830659	0.011139035	0.116910844	zgc:163136	zgc:163136	list(gene = "ENSDARG00000074136")
447862	191.941874	-0.460125428	0.181233463	-2.538854694	0.0111216	0.116910844	nuclear casein kinase and cyclin-dependent kinase substrate 1a	nucks1a	list(gene = "ENSDARG00000078473")
796447	26072.03738	-0.345584829	0.13614242	-2.538406694	0.011135849	0.116910844	zgc:172246	zgc:172246	list(gene = "ENSDARG00000090722")
30387	243.0640075	0.35740966	0.140866944	2.537214548	0.011173845	0.116967301	proteasome subunit beta 5	psmb5	list(gene = "ENSDARG00000075445")
337148	3579.335621	-0.362219588	0.142738369	-2.537646952	0.01116005	0.116967301	ribosomal protein S15	rps15	list(gene = "ENSDARG00000070849")
568039	38.58451404	0.417616298	0.164577856	2.537499923	0.011164739	0.116967301	tetratricopeptide repeat domain 7B	ttc7b	list(gene = "ENSDARG00000061207")
561159	201.05562	-0.343565736	0.135521532	-2.535137639	0.011240315	0.117354009	WNK lysine deficient protein kinase 1b	wnk1b	list(gene = "ENSDARG00000039392")
558314	30.71011467	-0.597785011	0.235796623	-2.535172061	0.011239211	0.117354009	death-associated protein kinase 1	dapk1	list(gene = "ENSDARG00000060093")
447847	322.9808203	0.318882222	0.12577831	2.535271955	0.011236006	0.117354009	histidyl-tRNA synthetase	hars	list(gene = "ENSDARG00000003693")
321724	207.9613221	0.289295467	0.114228508	2.532603049	0.011321909	0.117793294	ATPase, H+ transporting, lysosomal V0 subunit b	atp6v0b	list(gene = "ENSDARG00000031681")
393654	78.60659388	-0.702219262	0.277190767	-2.5333429	0.011298037	0.117793294	solute carrier family 5 (sodium/glucose cotransporter), member 1	slc5a1	list(gene = "ENSDARG00000013871")
792098	8.957626455	0.650507873	0.256836764	2.532767752	0.01131659	0.117793294	zgc:101562	zgc:101562	list(gene = "ENSDARG00000040179")
558580	67.67202389	-0.396626132	0.156607926	-2.532605747	0.011321821	0.117793294	milk fat globule-EGF factor 8 protein b	mfge8b	list(gene = "ENSDARG00000045803")
793871	81.45110357	0.387846474	0.153168789	2.532150815	0.011336522	0.117842504	desumoylating isopeptidase 1b	desi1b	list(gene = "ENSDARG00000089529")
368367	84.49299252	0.613068844	0.242269669	2.530522483	0.011389279	0.118287777	hydroxysteroid (20-beta) dehydrogenase 2	hsd20b2	list(gene = "ENSDARG00000031336")
569714	7384.352643	-0.434666208	0.171872383	-2.529005529	0.011438623	0.118593649	apolipoprotein M	apom	NULL
406482	32.21678874	-0.455469313	0.180094678	-2.529054819	0.011437016	0.118593649	glycerophosphodiester phosphodiesterase domain containing 3a	gdpd3a	list(gene = "ENSDARG00000074466")
795591	146.9296947	0.552588139	0.218552181	2.52840368	0.011458252	0.118693954	si:ch211-114n24.6	si:ch211-114n24.6	list(gene = "ENSDARG00000036700")
553950	326.0781414	0.423266502	0.167452547	2.527680294	0.011481885	0.11883552	ring finger protein 130	rnf130	list(gene = "ENSDARG00000089767")
403007	21.68122563	-0.510462571	0.202059553	-2.526297638	0.011527178	0.118955474	zgc:76872	zgc:76872	NULL
100318080	62.75917423	-0.436047694	0.172616371	-2.526108571	0.011533383	0.118955474	transcription factor AP-4 (activating enhancer binding protein 4)	tfap4	list(gene = "ENSDARG00000103923")
336923	75.77127059	0.409838412	0.162196622	2.526799928	0.011510706	0.118955474	mediator complex subunit 14	med14	list(gene = "ENSDARG00000009953")
436617	183.8850371	0.393196927	0.155653207	2.526108747	0.011533377	0.118955474	retinoid X receptor, gamma b	rxrgb	list(gene = "ENSDARG00000004697")
436840	34.36264838	0.668895402	0.26492961	2.524804235	0.011576276	0.119191653	MPV17 mitochondrial membrane protein-like 2	mpv17l2	list(gene = "ENSDARG00000056367")
565006	461.6944178	-0.514586595	0.203807174	-2.524869882	0.011574113	0.119191653	uveal autoantigen with coiled-coil domains and ankyrin repeats a	uacaa	list(gene = "ENSDARG00000069250")
560328	31.61819437	0.457732246	0.181318228	2.524468995	0.011587323	0.119202456	si:ch211-194k22.8	si:ch211-194k22.8	list(gene = "ENSDARG00000096711")
101885181	12.67102928	0.610688691	0.242193924	2.521486427	0.011686018	0.11974982	si:dkey-260c8.6	si:dkey-260c8.6	NULL
450085	142.2455457	0.313124235	0.124171426	2.521709258	0.011678619	0.11974982	golgi phosphoprotein 3	golph3	list(gene = "ENSDARG00000052851")
554722	151.8314568	0.598261136	0.237252921	2.521617572	0.011681663	0.11974982	RAR-related orphan receptor A, paralog b	rorab	list(gene = "ENSDARG00000001910")
323365	2193.718667	-0.357936989	0.141962771	-2.521344057	0.011690748	0.11974982	ribosomal protein L14	rpl14	list(gene = "ENSDARG00000103433")
192299	4159.309078	-0.27132802	0.107566418	-2.52242312	0.011654942	0.11974982	ribosomal protein L35	rpl35	list(gene = "ENSDARG00000018334")
321383	894.3468821	0.337903316	0.134060667	2.520525392	0.011717978	0.119817981	profilin 2 like	pfn2l	list(gene = "ENSDARG00000012682")
393154	438.7754964	0.420836044	0.166982659	2.520238012	0.01172755	0.119817981	tubulin, alpha 8 like 4	tuba8l4	list(gene = "ENSDARG00000006260")
566338	186.5857514	-0.265168761	0.105201747	-2.520573739	0.011716369	0.119817981	si:ch73-71c20.5	si:ch73-71c20.5	list(gene = "ENSDARG00000097696")
568230	55.81363747	-0.40331798	0.160141399	-2.518511656	0.011785198	0.120303869	chromodomain helicase DNA binding protein 3	chd3	list(gene = "ENSDARG00000021405")
553792	12.16631837	0.594707381	0.236165487	2.518180742	0.011796277	0.120313954	fucose-1-phosphate guanylyltransferase	fpgt	list(gene = "ENSDARG00000042139")
100536983	57.92626813	-0.513259139	0.203863632	-2.517659158	0.011813758	0.120389263	uncharacterized LOC100536983	LOC100536983	NULL
558153	394.4730838	0.36343064	0.144459264	2.515800157	0.01187625	0.120922742	adaptor-related protein complex 2, alpha 1 subunit	ap2a1	list(gene = "ENSDARG00000054320")
790901	24.02340789	-0.65035087	0.25878829	-2.513061435	0.011968849	0.121582794	gastric inhibitory polypeptide	gip	list(gene = "ENSDARG00000071306")
567818	129.2991905	0.379025601	0.150827245	2.512978347	0.011971668	0.121582794	membrane-associated ring finger (C3HC4) 8	march8	list(gene = "ENSDARG00000062489")
192329	272.2368681	0.370401711	0.14738559	2.513147398	0.011965933	0.121582794	protein phosphatase 1, regulatory subunit 10	ppp1r10	list(gene = "ENSDARG00000032651")
323765	1926.672253	0.166120201	0.066140157	2.511639026	0.012017194	0.121778626	GDP dissociation inhibitor 2	gdi2	list(gene = "ENSDARG00000005451")
567547	130.0348924	0.464038542	0.184786824	2.511210116	0.012031806	0.121778626	methylenetetrahydrofolate reductase (NAD(P)H)	mthfr	list(gene = "ENSDARG00000053087")
791133	153.4181475	-0.312043916	0.124236779	-2.511687097	0.012015557	0.121778626	NADH dehydrogenase (ubiquinone) complex I, assembly factor 3	ndufaf3	NULL
100038796	72.50375794	0.464599385	0.185004242	2.511290449	0.012029068	0.121778626	si:dkey-286j15.3	si:dkey-286j15.3	list(gene = "ENSDARG00000071036")
559970	111.9412963	-0.389665486	0.155240612	-2.510074411	0.012070572	0.122067374	si:dkey-205h13.1	si:dkey-205h13.1	list(gene = "ENSDARG00000079307")
322603	3781.244506	-0.368270224	0.146775726	-2.509067631	0.012105031	0.122312101	si:ch73-15n24.1	si:ch73-15n24.1	list(gene = "ENSDARG00000079901")
560688	39.0906501	-0.434791559	0.173339654	-2.508321377	0.012130628	0.12240742	lin-54 DREAM MuvB core complex component	lin54	list(gene = "ENSDARG00000063194")
564694	1181.499582	0.429279765	0.171171324	2.507895336	0.012145264	0.12240742	creatine kinase, brain a	ckba	list(gene = "ENSDARG00000069752")
403051	51.24920207	-0.419468362	0.16724488	-2.508108836	0.012137927	0.12240742	phosphorylase, glycogen
100003859	11.76877113	-0.633972561	0.252904815	-2.506763513	0.01218422	0.122609399	chemokine (C-X-C motif) ligand 8b, duplicate 3	cxcl8b.3	NULL
445120	63.96577908	0.373917223	0.149166192	2.506715621	0.012185871	0.122609399	cut-like homeobox 1b	cux1b	list(gene = "ENSDARG00000043134")
553699	1751.606236	-0.394870088	0.157618401	-2.505228357	0.012237236	0.123022396	vitronectin a	vtna	list(gene = "ENSDARG00000055388")
100319820	157.7306757	0.655138062	0.261564372	2.504691514	0.012255823	0.123105462	oxysterol binding protein-like 10b	osbpl10b	list(gene = "ENSDARG00000040027")
406743	100.4559709	0.350225444	0.139883784	2.50368867	0.012290613	0.12324725	zinc finger CCCH-type containing 7A	zc3h7a	list(gene = "ENSDARG00000102195")
58040	24.69724092	-0.57594167	0.23001443	-2.503937124	0.012281986	0.12324725	spectrin, beta, erythrocytic	sptb	list(gene = "ENSDARG00000030490")
567335	66.60782261	-0.374355353	0.149561645	-2.503017083	0.01231396	0.123377601	mastermind-like transcriptional coactivator 1	maml1	list(gene = "ENSDARG00000076466")
402961	63.10514049	-0.428412579	0.171360377	-2.500067907	0.01241695	0.123586914	pyrophosphatase (inorganic) 2	ppa2	list(gene = "ENSDARG00000009685")
445181	12.61952212	-0.610867339	0.244860486	-2.494756707	0.012604352	0.123586914	progesterone immunomodulatory binding factor 1	pibf1	list(gene = "ENSDARG00000013006")
794079	260.6013172	0.439804221	0.175923189	2.499978675	0.012420078	0.123586914	programmed cell death 11	pdcd11	list(gene = "ENSDARG00000052480")
437018	36.17335029	0.460962175	0.184602205	2.497056718	0.012522893	0.123586914	inositol(myo)-1(or 4)-monophosphatase 1	impa1	list(gene = "ENSDARG00000003517")
100009648	59.74286476	0.45966698	0.18420056	2.495470043	0.012579038	0.123586914	ring finger protein 126	rnf126	list(gene = "ENSDARG00000104076")
553686	17.26604796	0.593934674	0.237645755	2.499243773	0.012445866	0.123586914	thyrotrophic embryonic factor b	tefb	list(gene = "ENSDARG00000098103")
541364	50.72702724	-0.45016644	0.179979704	-2.501206686	0.012377092	0.123586914	zgc:113333	zgc:113333	list(gene = "ENSDARG00000038242")
566781	21.36879842	0.646267448	0.258822536	2.496951998	0.012526591	0.123586914	absent in melanoma 1b	aim1b	list(gene = "ENSDARG00000006060")
100003353	13.79127285	0.617697203	0.247003579	2.50076216	0.012392637	0.123586914	TOX high mobility group box family member 4 b	tox4b	NULL
336598	941.8981619	0.413778192	0.16565567	2.497820878	0.012495932	0.123586914	HECT and RLD domain containing E3 ubiquitin protein ligase family member 1	herc1	list(gene = "ENSDARG00000077901")
368615	23.93262349	-0.652134179	0.260960478	-2.498976795	0.012455247	0.123586914	si:busm1-194e12.12	si:busm1-194e12.12	list(gene = "ENSDARG00000104635")
323702	40.54363522	-0.452582423	0.181409568	-2.494810102	0.012602455	0.123586914	POU class 2 homeobox 1b	pou2f1b	list(gene = "ENSDARG00000007996")
564821	58.76338554	-0.401145559	0.16066523	-2.496778919	0.012532706	0.123586914	collagen, type V, alpha 2a	col5a2a	list(gene = "ENSDARG00000031678")
436868	156.497596	-0.284182936	0.113731857	-2.498710063	0.012464624	0.123586914	egl-9 family hypoxia-inducible factor 1b	egln1b	list(gene = "ENSDARG00000004632")
678649	75.76101732	0.39286376	0.157409946	2.495800097	0.01256734	0.123586914	zgc:136929	zgc:136929	list(gene = "ENSDARG00000019213")
406674	180.3250013	0.335650921	0.134497214	2.495597569	0.012574517	0.123586914	RAB41, member RAS oncogene family	rab41	list(gene = "ENSDARG00000029885")
569109	65.68414591	0.599978173	0.239928431	2.500654757	0.012396396	0.123586914	D site albumin promoter binding protein b	dbpb	list(gene = "ENSDARG00000057652")
571911	24.7274454	0.619205703	0.247608742	2.500742495	0.012393325	0.123586914	farnesyl-diphosphate farnesyltransferase 1	fdft1	list(gene = "ENSDARG00000101062")
554125	140.8245808	-0.289185625	0.115818404	-2.496888352	0.01252884	0.123586914	NADH dehydrogenase (ubiquinone) 1 alpha subcomplex, 2	ndufa2	list(gene = "ENSDARG00000021984")
100006656	27.2514707	0.607798142	0.243248685	2.498669797	0.012466041	0.123586914	si:ch1073-188e1.1	si:ch1073-188e1.1	list(gene = "ENSDARG00000074085")
550577	50.66106911	0.453940183	0.181640249	2.499116718	0.01245033	0.123586914	syntaxin 6	stx6	list(gene = "ENSDARG00000042742")
373089	140.192207	-0.483453327	0.193766514	-2.495030324	0.012594637	0.123586914	tight junction protein 3	tjp3	NULL
541449	379.098471	-0.540667962	0.216647956	-2.4956061	0.012574214	0.123586914	zgc:113516	zgc:113516	list(gene = "ENSDARG00000008035")
565797	1324.210504	0.272402841	0.109061608	2.497696897	0.012500302	0.123586914	low density lipoprotein receptor-related protein 1Ab	lrp1ab	list(gene = "ENSDARG00000029146")
492476	276.5808038	-0.519584762	0.207786892	-2.500565636	0.012399515	0.123586914	cysteine sulfinic acid decarboxylase	csad	list(gene = "ENSDARG00000026348")
560360	69.10620787	-0.53307334	0.213411614	-2.49786471	0.012494387	0.123586914	phosphatidylinositol-5-phosphate 4-kinase, type II, alpha a	pip4k2aa	list(gene = "ENSDARG00000003776")
327601	30.66818239	0.573237173	0.229871918	2.493724234	0.012641071	0.123845104	ALG8, alpha-1,3-glucosyltransferase	alg8	list(gene = "ENSDARG00000044627")
564067	31.92713761	-0.429829088	0.172447693	-2.49251863	0.012684068	0.124164317	ATP-binding cassette, sub-family B (MDR/TAP), member 6a	abcb6a	list(gene = "ENSDARG00000063297")
794481	44.02894893	-0.449135526	0.180235509	-2.491936964	0.012704858	0.124265813	zgc:174972	zgc:174972	list(gene = "ENSDARG00000087933")
103908640	67.73968108	0.577133838	0.231716766	2.490686578	0.012749653	0.124601736	guanine nucleotide-binding protein subunit alpha-13	LOC103908640	list(gene = "ENSDARG00000073765")
353295	212.423537	0.298770974	0.119977977	2.490215132	0.012766579	0.124650881	SWI/SNF related, matrix associated, actin dependent regulator of chromatin, subfamily a, member 4a	smarca4a	list(gene = "ENSDARG00000077226")
568088	31.23948086	-0.468923964	0.188369549	-2.489383062	0.012796501	0.124650881	RNA binding motif protein 25a	rbm25a	NULL
568367	49.98701742	-0.468047876	0.188001767	-2.489592958	0.012788947	0.124650881	kinesin family member C3	kifc3	list(gene = "ENSDARG00000054978")
494085	168.0879974	-0.311088685	0.12495089	-2.489687618	0.012785542	0.124650881	PTEN induced putative kinase 1	pink1	list(gene = "ENSDARG00000001929")
563867	250.9243413	-0.247743252	0.099612841	-2.487061403	0.012880317	0.125262654	procollagen C-endopeptidase enhancer a	pcolcea	list(gene = "ENSDARG00000056913")
561390	301.1813768	0.292190503	0.117471504	2.487330913	0.012870562	0.125262654	insulin-degrading enzyme	ide	list(gene = "ENSDARG00000075570")
790919	30.64855409	0.494852992	0.199061137	2.485934724	0.012921166	0.125530663	glucose 6 phosphatase, catalytic, 3	g6pc3	list(gene = "ENSDARG00000020371")
492779	21.26518569	-0.596417853	0.239937578	-2.485720902	0.012928932	0.125530663	N-acetylneuraminic acid synthase b	nansb	NULL
334459	4895.680262	-0.333741261	0.134329695	-2.484493548	0.012973586	0.125861729	si:ch211-113d11.5	si:ch211-113d11.5	list(gene = "ENSDARG00000105411")
103908636	28.20069102	-0.578154407	0.232779475	-2.483700107	0.013002526	0.126039931	protocadherin Fat 3-like	LOC103908636	NULL
570247	62.35723689	0.476397359	0.19187785	2.482815813	0.013034847	0.12625059	pentatricopeptide repeat domain 1	ptcd1	list(gene = "ENSDARG00000076176")
564822	71.30004651	-0.356430062	0.143590075	-2.48227507	0.013054646	0.126339725	RAS p21 protein activator (GTPase activating protein) 1b	rasa1b	list(gene = "ENSDARG00000073665")
334362	101.1348368	0.632313162	0.25493283	2.480312806	0.013126717	0.126831317	nucleolar protein 6 (RNA-associated)	nol6	list(gene = "ENSDARG00000059711")
567542	29.0818407	-0.55820551	0.225052837	-2.480330916	0.01312605	0.126831317	tumor necrosis factor (ligand) superfamily, member 12	tnfsf12	list(gene = "ENSDARG00000069376")
100334572	168.9820627	0.293570799	0.118391368	2.479663879	0.013150628	0.126959467	ADP-ribosylation factor guanine nucleotide-exchange factor 2 (brefeldin A-inhibited)	arfgef2	list(gene = "ENSDARG00000074702")
793910	99.56220335	0.370536325	0.149452593	2.479290046	0.013164421	0.126989796	methionine sulfoxide reductase A	msra	list(gene = "ENSDARG00000029587")
407734	58.28464028	-0.385222061	0.155425427	-2.478500895	0.013193578	0.127054612	glycoprotein M6Ab	gpm6ab	list(gene = "ENSDARG00000004621")
393940	19.48620156	0.677339651	0.27332487	2.47814863	0.013206612	0.127054612	ATPase, Ca++ transporting, cardiac muscle, slow twitch 2a	atp2a2a	list(gene = "ENSDARG00000029439")
322549	646.2790397	0.212927083	0.085928536	2.477955435	0.013213765	0.127054612	ubiquinol-cytochrome c reductase core protein IIb	uqcrc2b	list(gene = "ENSDARG00000071691")
58093	709.4161713	-0.216848765	0.087480668	-2.478819253	0.013181809	0.127054612	death-associated protein	dap	list(gene = "ENSDARG00000000069")
406443	228.3507232	0.328145705	0.132510948	2.476366741	0.013272716	0.127518611	tyrosine 3-monooxygenase/tryptophan 5-monooxygenase activation protein, eta polypeptide	ywhah	list(gene = "ENSDARG00000005560")
436986	25.78116402	0.491933367	0.198677635	2.476037967	0.013284945	0.127533333	major facilitator superfamily domain containing 5	mfsd5	list(gene = "ENSDARG00000015997")
101885375	45.86761966	0.496828295	0.200755232	2.474796252	0.01333122	0.127874611	uncharacterized LOC101885375	LOC101885375	NULL
322350	438.5870499	0.316573797	0.127964884	2.473911481	0.013364281	0.127972834	zgc:85789	zgc:85789	list(gene = "ENSDARG00000100254")
562008	3343.864092	-0.320530572	0.129564811	-2.473901433	0.013364656	0.127972834	cytochrome P450, family 4, subfamily V, polypeptide 7	cyp4v7	list(gene = "ENSDARG00000061585")
259190	330.0552139	0.321546347	0.129988051	2.473660808	0.01337366	0.127972834	histocompatibility (minor) 13	hm13	list(gene = "ENSDARG00000037846")
566363	41.02326657	-0.615890783	0.249070825	-2.472753619	0.013407654	0.128092516	si:ch211-196f2.3	si:ch211-196f2.3	list(gene = "ENSDARG00000105522")
326975	2323.40771	-0.190993986	0.077235088	-2.472891416	0.013402486	0.128092516	cytochrome c oxidase subunit IV isoform 1	cox4i1	list(gene = "ENSDARG00000032970")
561694	26.65575312	-0.601023021	0.243223472	-2.471073267	0.013470822	0.128490085	si:ch211-225b11.1	si:ch211-225b11.1	list(gene = "ENSDARG00000002405")
327325	29.85323362	-0.457080182	0.184965459	-2.471165078	0.013467364	0.128490085	C-type lectin domain family 14, member A	clec14a	list(gene = "ENSDARG00000103533")
406611	68.13930206	0.371237077	0.150350296	2.469147632	0.013543533	0.128833368	F-box and WD repeat domain containing 5	fbxw5	list(gene = "ENSDARG00000099139")
100536767	49.02967038	-0.428818076	0.173702635	-2.468690673	0.013560838	0.128833368	zinc finger, NFX1-type containing 1	znfx1	NULL
798836	262.897951	-0.471274555	0.190896254	-2.468747004	0.013558704	0.128833368	tetraspanin 13a	tspan13a	list(gene = "ENSDARG00000068883")
393400	1426.434206	-0.377759047	0.152990521	-2.46916635	0.013542825	0.128833368	zgc:66313	zgc:66313	list(gene = "ENSDARG00000030357")
393714	2489.308903	0.287506221	0.11642196	2.469518828	0.01352949	0.128833368	cysteine dioxygenase, type I	cdo1	list(gene = "ENSDARG00000099389")
497184	179.0264037	0.267233416	0.108277641	2.468038769	0.01358556	0.128965476	solute carrier family 30 (zinc transporter), member 9	slc30a9	list(gene = "ENSDARG00000057272")
336526	112.820575	-0.414286476	0.168001763	-2.465965047	0.013664467	0.129611326	UDP-GlcNAc:betaGal beta-1,3-N-acetylglucosaminyltransferase 5a	b3gnt5a	list(gene = "ENSDARG00000018971")
100331692	21.51192058	0.523209248	0.212233912	2.465248096	0.013691841	0.129767744	ankyrin repeat domain-containing protein SOWAHB-like	LOC100331692	NULL
569661	2209.479697	-0.26168912	0.106237708	-2.463241386	0.013768718	0.130392716	si:cabz01068815.1	si:cabz01068815.1	list(gene = "ENSDARG00000105451")
567525	19.61622769	0.532583707	0.216416572	2.460919244	0.013858156	0.13082406	fibrinogen C domain containing 1	fibcd1	list(gene = "ENSDARG00000060393")
791180	15.83506007	-0.547739694	0.222534617	-2.461368491	0.013840813	0.13082406	shisa family member 3	shisa3	list(gene = "ENSDARG00000075467")
394138	101.1037463	0.409831901	0.166529706	2.461013776	0.013854505	0.13082406	asparagine synthetase	asns	list(gene = "ENSDARG00000016375")
570956	21.66178804	-0.549335536	0.223146402	-2.461771875	0.013825257	0.13082406	serum/glucocorticoid regulated kinase 2a	sgk2a	list(gene = "ENSDARG00000063370")
323285	12.2151393	-0.572981666	0.232893534	-2.460272967	0.013883138	0.130956213	scinderin like a	scinla	list(gene = "ENSDARG00000102415")
336612	6399.136552	-0.253997708	0.103289279	-2.459090739	0.013928941	0.131284396	peptidylprolyl isomerase Aa (cyclophilin A)	ppiaa	list(gene = "ENSDARG00000009212")
568156	771.7852204	0.211395767	0.08599243	2.458306692	0.013959391	0.131467467	La ribonucleoprotein domain family, member 1B	larp1b	list(gene = "ENSDARG00000061169")
101884924	32.4028264	0.546535271	0.222440633	2.456993874	0.014010508	0.131844737	solute carrier family 38, member 3b	slc38a3b	list(gene = "ENSDARG00000091061")
795192	27.61855936	-0.633373273	0.257836445	-2.456492419	0.014030076	0.131924763	uncharacterized LOC795192	LOC795192	NULL
326746	158.0588457	-0.425307992	0.173189926	-2.455731704	0.014059808	0.131996137	chromobox homolog 1a (HP1 beta homolog Drosophila)	cbx1a	list(gene = "ENSDARG00000004189")
171465	64.80259497	-0.483065037	0.196699984	-2.455846853	0.014055304	0.131996137	polyhomeotic homolog 2a (Drosophila)	phc2a	list(gene = "ENSDARG00000056695")
406454	57.58726525	0.425380458	0.17326783	2.455045799	0.014086664	0.132144213	epithelial cell adhesion molecule	epcam	list(gene = "ENSDARG00000040534")
100359398	31.07471073	0.456762715	0.186085791	2.454581366	0.014104874	0.132211017	ring finger protein (C3H2C3 type) 6	rnf6	list(gene = "ENSDARG00000077955")
436610	207.9111363	0.401255321	0.163595596	2.452726909	0.014177793	0.132790122	patatin-like phospholipase domain containing 3	pnpla3	list(gene = "ENSDARG00000102020")
641484	175.8010672	-0.335987774	0.137022599	-2.452061017	0.014204057	0.132827432	high mobility group box 2a	hmgb2a	list(gene = "ENSDARG00000029722")
101885452	44.75059029	0.484719057	0.197665074	2.452224086	0.014197622	0.132827432	zinc-activated ligand-gated ion channel-like	LOC101885452	NULL
402967	133.5741457	0.335876819	0.137068216	2.450435469	0.014268354	0.133324122	protein phosphatase 1, regulatory (inhibitor) subunit 2	ppp1r2	list(gene = "ENSDARG00000054007")
791216	108.7918945	-0.649071494	0.26507484	-2.448634858	0.014339874	0.133854344	endonuclease, polyU-specific	endou	list(gene = "ENSDARG00000044204")
436833	995.2903468	-0.182710341	0.074631692	-2.448160251	0.014358778	0.133854344	glutathione S-transferase kappa 1	gstk1	list(gene = "ENSDARG00000056510")
565172	285.2455887	0.240327303	0.098157882	2.44837499	0.014350222	0.133854344	MAP7 domain containing 1a	map7d1a	list(gene = "ENSDARG00000098802")
378866	41.08764075	0.605529114	0.247425181	2.447322098	0.014392216	0.13406124	DNA-damage-inducible transcript 4	ddit4	list(gene = "ENSDARG00000037618")
797682	62.4267023	-0.452014849	0.18477628	-2.446281789	0.014433814	0.134343766	family with sequence similarity 69, member Ab	fam69ab	list(gene = "ENSDARG00000061362")
415169	5177.05461	-0.24572315	0.100498677	-2.445038667	0.014483661	0.134702569	ribosomal protein S13	rps13	list(gene = "ENSDARG00000036298")
334289	47.56804493	-0.518148956	0.212056235	-2.443450702	0.014547557	0.135191365	chloride channel accessory 1	clca1	list(gene = "ENSDARG00000016290")
100073345	57.62843794	0.393052015	0.160907972	2.442713116	0.01457732	0.13536245	phospholysine phosphohistidine inorganic pyrophosphate phosphatase	lhpp	list(gene = "ENSDARG00000060196")
393563	156.7368532	0.245510239	0.100553792	2.441581098	0.014623104	0.135681917	growth hormone inducible transmembrane protein	ghitm	NULL
415241	354.8560924	0.496630248	0.203510777	2.440314251	0.01467449	0.135841575	calumenin a	calua	list(gene = "ENSDARG00000045676")
799091	143.4265797	0.395026216	0.161850921	2.440679449	0.014659661	0.135841575	F-box protein 38	fbxo38	list(gene = "ENSDARG00000006924")
406816	161.7880468	0.375242667	0.153752398	2.440564658	0.014664321	0.135841575	cullin 1b	cul1b	list(gene = "ENSDARG00000007691")
560869	88.46302319	-0.385157548	0.157941243	-2.438612868	0.014743754	0.136376862	E74-like factor 3 (ets domain transcription factor, epithelial-specific )	elf3	list(gene = "ENSDARG00000077982")
100537752	76.47393784	-0.339385207	0.139239196	-2.437425792	0.01479225	0.136719377	si:dkey-204f11.64	si:dkey-204f11.64	list(gene = "ENSDARG00000094695")
563785	29.4641967	-0.540189613	0.221671184	-2.436895963	0.014813941	0.1368138	sema domain, immunoglobulin domain (Ig), transmembrane domain (TM) and short cytoplasmic domain, (semaphorin) 4Ga	sema4ga	list(gene = "ENSDARG00000076595")
101886283	15.86238733	-0.600547303	0.246547062	-2.435832321	0.01485757	0.136858119	mastermind-like transcriptional coactivator 3	maml3	list(gene = "ENSDARG00000079552")
791479	1335.102483	-0.608885751	0.249963277	-2.435900816	0.014854757	0.136858119	selenoprotein P, plasma, 1b	sepp1b	list(gene = "ENSDARG00000079727")
100141353	11.01635965	-0.662114777	0.271865695	-2.435448049	0.01487336	0.136858119	si:dkey-94e7.2	si:dkey-94e7.2	list(gene = "ENSDARG00000068474")
550516	29.60981584	-0.545701737	0.22406698	-2.435440226	0.014873682	0.136858119	cAMP responsive element binding protein 1b	creb1b	list(gene = "ENSDARG00000093420")
406780	236.2094073	0.280569295	0.115205521	2.435380631	0.014876132	0.136858119	syntaxin binding protein 3	stxbp3	list(gene = "ENSDARG00000008142")
100003142	183.0621109	-0.311137759	0.127775668	-2.435031359	0.014890499	0.136884673	rapunzel 5	rpz5	list(gene = "ENSDARG00000075718")
557184	150.9743754	0.338992739	0.139257882	2.434280442	0.014921429	0.136957814	si:dkeyp-89c11.2	si:dkeyp-89c11.2	NULL
58041	404.2880215	0.43120316	0.177136487	2.434298935	0.014920667	0.136957814	heat shock 10 protein 1	hspe1	list(gene = "ENSDARG00000056167")
557245	174.3320541	0.49331383	0.202728094	2.433376749	0.014958727	0.137194542	forkhead box P4	foxp4	list(gene = "ENSDARG00000076120")
406614	263.8121586	-0.354870053	0.145894136	-2.432380507	0.01499994	0.137466783	interferon regulatory factor 2 binding protein 2b	irf2bp2b	list(gene = "ENSDARG00000098635")
100329721	33.73984623	0.463145147	0.190471034	2.431577849	0.015033217	0.137665937	cyclin and CBS domain divalent metal cation transport mediator 3	cnnm3	list(gene = "ENSDARG00000099568")
569386	40.3368887	-0.436108135	0.179473604	-2.429929119	0.015101776	0.138108285	platelet/endothelial cell adhesion molecule 1	pecam1	list(gene = "ENSDARG00000060263")
436933	679.2467827	0.318850372	0.131221747	2.429859216	0.015104689	0.138108285	sestrin 1	sesn1	list(gene = "ENSDARG00000020693")
368359	988.1118878	-0.293471517	0.120793697	-2.429526742	0.01511855	0.138129093	thioredoxin interacting protein a	txnipa	list(gene = "ENSDARG00000036107")
405895	53.32672124	0.529565224	0.218065153	2.428472489	0.015162575	0.138425258	translocase of outer mitochondrial membrane 40 homolog, like	tomm40l	list(gene = "ENSDARG00000036721")
503526	406.1237086	-0.369464072	0.152186139	-2.427711718	0.015194415	0.138609806	coiled-coil domain containing 106a	ccdc106a	list(gene = "ENSDARG00000004211")
335750	143.1219899	-0.380067509	0.15657892	-2.427322336	0.015210735	0.138652592	nucleoporin 54	nup54	NULL
406686	5916.394909	-0.259683028	0.107052274	-2.425759107	0.015276407	0.139144839	ribosomal protein S11	rps11	list(gene = "ENSDARG00000053058")
497181	186.745059	-0.306160493	0.126252498	-2.424985626	0.015308993	0.139273352	translocase of outer mitochondrial membrane 5 homolog (yeast)	tomm5	list(gene = "ENSDARG00000068265")
793834	1256.832544	0.218080051	0.089934746	2.424869803	0.015313878	0.139273352	hydroxyacyl-CoA dehydrogenase/3-ketoacyl-CoA thiolase/enoyl-CoA hydratase (trifunctional protein), alpha subunit b	hadhab	list(gene = "ENSDARG00000060594")
565312	12.77921951	-0.625919581	0.258187904	-2.424279256	0.015338805	0.139393732	immunity-related GTPase family, q1	irgq1	list(gene = "ENSDARG00000086847")
447868	947.4967106	-0.377195735	0.155613891	-2.423920722	0.015353957	0.139395374	peroxisomal membrane protein 2	pxmp2	list(gene = "ENSDARG00000003144")
553407	234.9462127	0.37105091	0.153146882	2.422843387	0.015399564	0.139395374	SEC24 homolog D, COPII coat complex component	sec24d	NULL
791981	8.875398242	0.640384517	0.264295484	2.422986982	0.015393478	0.139395374	ribosomal RNA adenine dimethylase domain containing 1	rrnad1	list(gene = "ENSDARG00000089033")
641325	20551.15262	-0.333324862	0.137588718	-2.422617685	0.015409134	0.139395374	zgc:123103	zgc:123103	NULL
553283	66.95706903	0.562744631	0.232185286	2.423687738	0.01536381	0.139395374	pyruvate carboxylase a	pcxa	list(gene = "ENSDARG00000098766")
406623	263.4408807	0.321391348	0.132646097	2.422923509	0.015396168	0.139395374	2,4-dienoyl CoA reductase 2, peroxisomal	decr2	list(gene = "ENSDARG00000045257")
619262	65.1055689	0.500507569	0.206664297	2.421838585	0.015442208	0.139588663	stonin 2	ston2	list(gene = "ENSDARG00000057452")
565181	90.59194451	-0.641156968	0.264786804	-2.421408309	0.015460501	0.139648145	tensin 1a	tns1a	list(gene = "ENSDARG00000078842")
393397	370.0724335	0.189262891	0.07821862	2.41966545	0.015534792	0.140212963	LSM14A mRNA processing body assembly factor a	lsm14aa	list(gene = "ENSDARG00000006600")
100148292	293.3369524	0.254139259	0.105073483	2.418681209	0.015576885	0.140486534	N-acetylneuraminate pyruvate lyase (dihydrodipicolinate synthase)	npl	list(gene = "ENSDARG00000009390")
58026	80.75335082	0.313293116	0.129623165	2.41695314	0.015651032	0.140653391	presenilin 2	psen2	list(gene = "ENSDARG00000015540")
100007371	782.5843036	0.508929063	0.210620917	2.416327259	0.015677963	0.140653391	complement component 1, q subcomponent-like 4 like	c1ql4l	NULL
325618	4701.14448	-0.251552201	0.104063061	-2.41730541	0.015635892	0.140653391	ribosomal protein L27	rpl27	list(gene = "ENSDARG00000015128")
568424	57.49286583	0.451349502	0.186773884	2.416555743	0.015668127	0.140653391	Ran GTPase activating protein 1b	rangap1b	list(gene = "ENSDARG00000056059")
796475	35.55954665	0.437296698	0.180918881	2.417087123	0.015645272	0.140653391	zgc:171599	zgc:171599	list(gene = "ENSDARG00000044847")
359838	112.7581533	-0.383661267	0.158686517	-2.417730718	0.01561763	0.140653391	solute carrier family 34 (type II sodium/phosphate cotransporter), member 2b	slc34a2b	NULL
101886083	35.49538787	0.632113336	0.261578267	2.416536141	0.015668971	0.140653391	rho-associated protein kinase 1-like	LOC101886083	NULL
751758	49.69181674	-0.425427553	0.17608475	-2.416038609	0.015690398	0.140659105	transgelin	tagln	list(gene = "ENSDARG00000045408")
81534	108.0210724	-0.359239309	0.148755396	-2.41496657	0.015736654	0.140967787	stomatin	stom	list(gene = "ENSDARG00000003835")
448949	395.879525	0.22355763	0.09260878	2.414000391	0.015778445	0.14123604	CCR4-NOT transcription complex, subunit 1	cnot1	list(gene = "ENSDARG00000004174")
368481	137.778665	-0.440554564	0.182729326	-2.410968036	0.015910243	0.142308945	signal transducer and activator of transcription 1b	stat1b	list(gene = "ENSDARG00000076182")
799219	83.15865326	-0.607596287	0.25209429	-2.41019456	0.015944015	0.14250412	si:ch211-240l19.7	si:ch211-240l19.7	list(gene = "ENSDARG00000076313")
140634	4647.854074	-0.350524649	0.145476291	-2.409496738	0.015974539	0.142570902	cytochrome P450, family 1, subfamily A	cyp1a	list(gene = "ENSDARG00000098315")
561012	18.999557	-0.509711205	0.211544332	-2.409477008	0.015975403	0.142570902	plexin b1a	plxnb1a	list(gene = "ENSDARG00000075821")
436939	11.57972678	-0.66392457	0.275625851	-2.408789186	0.01600554	0.142626351	solute carrier family 1 (neuronal/epithelial high affinity glutamate transporter, system Xag), member 1	slc1a1	list(gene = "ENSDARG00000020212")
768288	627.1385553	-0.4079624	0.169360824	-2.408835705	0.0160035	0.142626351	cytochrome P450, family 2, subfamily X, polypeptide 9	cyp2x9	list(gene = "ENSDARG00000070775")
393937	253.1676903	0.38864819	0.161413219	2.407784142	0.016049667	0.142912759	phosphorylase kinase, gamma 2 (testis)	phkg2	list(gene = "ENSDARG00000054208")
387531	172.9811483	-0.276830869	0.115105142	-2.405026096	0.016171311	0.143781164	carboxypeptidase, vitellogenic-like	cpvl	list(gene = "ENSDARG00000056480")
393723	4665.332998	-0.255808796	0.106361616	-2.405085645	0.016168676	0.143781164	ribosomal protein S19	rps19	list(gene = "ENSDARG00000030602")
405827	249.6657597	0.241927644	0.100624766	2.404255472	0.016205444	0.143977278	Yip1 domain family, member 4	yipf4	list(gene = "ENSDARG00000030957")
399477	1156.054585	0.221443227	0.092131032	2.403568292	0.016235934	0.144038099	ADP-ribosylation factor 2a	arf2a	list(gene = "ENSDARG00000014763")
322977	77.09458182	-0.4514224	0.187830392	-2.403351213	0.016245576	0.144038099	MID1 interacting protein 1, like	mid1ip1l	list(gene = "ENSDARG00000018145")
796378	137.039629	0.47080375	0.195900115	2.403284705	0.016248532	0.144038099	si:dkey-286j15.1	si:dkey-286j15.1	list(gene = "ENSDARG00000040864")
565859	13.42945415	-0.559284307	0.232955283	-2.400822595	0.016358265	0.144903115	ArfGAP with SH3 domain, ankyrin repeat and PH domain 1b	asap1b	list(gene = "ENSDARG00000039729")
561697	273.4893438	0.269084261	0.112096175	2.400476743	0.016373731	0.14493244	vacuolar protein sorting 35 homolog (S. cerevisiae)	vps35	list(gene = "ENSDARG00000008224")
334868	144.8527712	0.309854771	0.129161994	2.398962439	0.016441601	0.145366341	cyclin Pas1/PHO80 domain containing 1	cnppd1	list(gene = "ENSDARG00000027078")
493605	931.7684254	0.193548169	0.080684094	2.398839205	0.016447135	0.145366341	NADH dehydrogenase (ubiquinone) Fe-S protein 1	ndufs1	list(gene = "ENSDARG00000028546")
558154	1260.169517	-0.324017685	0.135089148	-2.398547106	0.016460259	0.14537457	vascular endothelial growth factor Ab	vegfab	list(gene = "ENSDARG00000034700")
568900	278.6248163	-0.598980623	0.249798678	-2.397853457	0.016491461	0.145542335	syncollin, tandem duplicate 2	sycn.2	NULL
171473	4645.876275	-0.302798105	0.126304746	-2.397361251	0.016513634	0.145630219	cyclin G1	ccng1	list(gene = "ENSDARG00000076667")
751744	34.6582229	-0.445871718	0.18604862	-2.396533325	0.016550988	0.145851762	antagonist of mitotic exit network 1 homolog (S. cerevisiae)	amn1	list(gene = "ENSDARG00000070478")
494081	192.3405233	-0.446989625	0.186653981	-2.394750014	0.0166317	0.146195652	Rho guanine nucleotide exchange factor (GEF) 7b	arhgef7b	list(gene = "ENSDARG00000073848")
436954	269.9301337	0.344156385	0.143703021	2.394914059	0.016624261	0.146195652	prohibitin 2b	phb2b	list(gene = "ENSDARG00000017728")
541490	771.1978418	-0.241364956	0.100789173	-2.394750843	0.016631663	0.146195652	ER lipid raft associated 1	erlin1	list(gene = "ENSDARG00000021991")
450084	10.94846769	-0.614306135	0.256539407	-2.394587805	0.016639059	0.146195652	glutathione synthetase	gss	list(gene = "ENSDARG00000037706")
450083	32.08409613	0.541575785	0.226201495	2.394218412	0.016655827	0.146235219	galactosidase, alpha	gla	list(gene = "ENSDARG00000036155")
564498	214.1279275	0.234144977	0.097820135	2.393627614	0.016682677	0.146363175	ddb1 and cul4 associated factor 6	dcaf6	list(gene = "ENSDARG00000078311")
100415798	67.2606806	0.395501951	0.165273316	2.393017585	0.01671044	0.146498955	UDP glucuronosyltransferase 5 family, polypeptide A4	ugt5a4	NULL
103909555	23.36561821	-0.576937285	0.241196557	-2.39197977	0.016757766	0.146698403	si:zfos-2330d3.6	si:zfos-2330d3.6	list(gene = "ENSDARG00000094845")
415159	3328.572391	-0.290011609	0.121281894	-2.391219332	0.016792518	0.146698403	ribosomal protein L37	rpl37	list(gene = "ENSDARG00000034291")
447895	46.53934459	-0.627855345	0.262555243	-2.391326629	0.01678761	0.146698403	glutathione peroxidase 1b	gpx1b	NULL
568764	3682.787182	0.412923457	0.172671885	2.391376322	0.016785338	0.146698403	pleckstrin homology domain containing, family A member 6	plekha6	list(gene = "ENSDARG00000020328")
323706	47.98074317	-0.423196576	0.176982952	-2.39117142	0.016794709	0.146698403	reticulon 1a	rtn1a	list(gene = "ENSDARG00000006497")
564551	29.39042434	0.453962091	0.189900501	2.390526029	0.016824257	0.146776754	REX1, RNA exonuclease 1 homolog	rexo1	list(gene = "ENSDARG00000026986")
449541	195.6191049	0.252992856	0.105835365	2.390437782	0.0168283	0.146776754	protein tyrosine phosphatase type IVA, member 2a	ptp4a2a	list(gene = "ENSDARG00000087443")
563067	14.78284271	-0.540747817	0.226267933	-2.389856172	0.016854972	0.146794617	Hermansky-Pudlak syndrome 1	hps1	list(gene = "ENSDARG00000026170")
325603	109.579911	0.555927196	0.232603098	2.390024904	0.01684723	0.146794617	polymerase (RNA) I polypeptide B	polr1b	list(gene = "ENSDARG00000077469")
405880	365.6317843	0.245880336	0.102930259	2.388805184	0.016903263	0.14710774	zgc:85843	zgc:85843	list(gene = "ENSDARG00000105208")
567881	28.90928588	0.542962482	0.22733024	2.388430512	0.016920508	0.147150412	spermidine/spermine N1-acetyltransferase 1b	sat1b	list(gene = "ENSDARG00000032272")
563896	521.1602862	-0.48094249	0.201387582	-2.38814373	0.016933718	0.147157957	solute carrier family 26 (anion exchanger), member 3, tandem duplicate 2	slc26a3.2	list(gene = "ENSDARG00000003615")
100006350	42.59283391	-0.391549144	0.164006105	-2.387405904	0.016967746	0.147346272	Wolf-Hirschhorn syndrome candidate 1-like 1	whsc1l1	list(gene = "ENSDARG00000062765")
799806	44.56142817	-0.626109565	0.262439671	-2.385727591	0.017045372	0.14759039	annexin A2b	anxa2b	list(gene = "ENSDARG00000053625")
378456	73.78204381	-0.441420235	0.184987675	-2.386214292	0.017022829	0.14759039	SET binding factor 2	sbf2	list(gene = "ENSDARG00000059460")
572109	4290.173609	-0.284163865	0.119099021	-2.385946276	0.017035239	0.14759039	zgc:171772	zgc:171772	list(gene = "ENSDARG00000098458")
101882783	232.769126	-0.306479163	0.128439193	-2.38618101	0.017024369	0.14759039	fibronectin type III domain containing 3A	fndc3a	NULL
550136	103.1231935	0.447605748	0.187670633	2.385060146	0.017076329	0.147751142	trinucleotide repeat containing 5	tnrc5	list(gene = "ENSDARG00000070512")
767707	659.4169949	-0.255186476	0.107087356	-2.382974844	0.017173368	0.148404078	zgc:153901	zgc:153901	list(gene = "ENSDARG00000062423")
431715	36.35194097	-0.425947654	0.178751516	-2.382903722	0.017176686	0.148404078	RanBP-type and C3HC4-type zinc finger containing 1	rbck1	list(gene = "ENSDARG00000031954")
447875	22.49738323	0.551552525	0.231648132	2.380992756	0.017266051	0.148954406	SMYD family member 5	smyd5	list(gene = "ENSDARG00000071669")
406651	180.7231539	0.341847781	0.143601816	2.380525474	0.017287966	0.148954406	dopa decarboxylase	ddc	list(gene = "ENSDARG00000016494")
445153	304.3717459	0.387122691	0.162597525	2.380864605	0.017272059	0.148954406	intersectin 2b	itsn2b	list(gene = "ENSDARG00000054973")
567195	114.3512832	-0.342705539	0.143965218	-2.380474566	0.017290355	0.148954406	poly (ADP-ribose) polymerase family, member 12a	parp12a	list(gene = "ENSDARG00000042496")
378452	164.3193287	-0.543080083	0.2282822	-2.378985676	0.017360351	0.149449429	cadherin 17, LI cadherin (liver-intestine)	cdh17	list(gene = "ENSDARG00000005112")
100004517	43.95280683	-0.50456697	0.212220003	-2.377565555	0.017427345	0.14980983	transmembrane protein 88 b	tmem88b	list(gene = "ENSDARG00000069388")
402915	285.3681809	-0.377596817	0.158807734	-2.377697907	0.017421092	0.14980983	sulfotransferase family 1, cytosolic sulfotransferase 4	sult1st4	list(gene = "ENSDARG00000003181")
550521	3087.485305	0.232748018	0.097937139	2.376504152	0.017477565	0.150025201	phytanoyl-CoA 2-hydroxylase	phyh	list(gene = "ENSDARG00000086740")
103911789	18.06383563	-0.538212318	0.226454789	-2.376687733	0.01746887	0.150025201	NA	NA	NULL
394110	163.6708874	0.303594698	0.127808726	2.375383176	0.017530741	0.150157344	ATPase, H+ transporting, lysosomal, V1 subunit Aa	atp6v1aa	list(gene = "ENSDARG00000034534")
322265	158.8674151	0.553213056	0.232849196	2.375842676	0.017508926	0.150157344	proteasome 26S subunit, non-ATPase 11b	psmd11b	list(gene = "ENSDARG00000005134")
570666	64.00451536	0.425972508	0.179322742	2.375451671	0.017527488	0.150157344	RNA polymerase II associated protein 1	rpap1	list(gene = "ENSDARG00000075072")
393165	85.18392568	0.423793299	0.178439296	2.374999834	0.017548958	0.150205475	PDZ and LIM domain 5b	pdlim5b	list(gene = "ENSDARG00000027600")
570267	104.3836721	0.55951313	0.235790294	2.372926889	0.017647757	0.150942757	URB2 ribosome biogenesis 2 homolog (S. cerevisiae)	urb2	list(gene = "ENSDARG00000003217")
559700	1419.993987	-0.171911931	0.07251206	-2.370804681	0.017749408	0.151703363	zgc:153913	zgc:153913	list(gene = "ENSDARG00000063518")
100333269	25.3137473	0.553702822	0.233682663	2.369464702	0.017813855	0.152145128	aldehyde dehydrogenase 1 family, member L2	aldh1l2	list(gene = "ENSDARG00000070230")
334370	724.4307755	0.203241524	0.08582969	2.367962928	0.017886328	0.152389303	transmembrane 9 superfamily member 2	tm9sf2	list(gene = "ENSDARG00000003866")
407620	213.0576894	0.320397541	0.135316021	2.367772413	0.01789554	0.152389303	YES proto-oncogene 1, Src family tyrosine kinase	yes1	list(gene = "ENSDARG00000005941")
322453	4429.167865	-0.610674013	0.257854822	-2.368286191	0.017870706	0.152389303	protease, serine, 59, tandem duplicate 1	prss59.1	list(gene = "ENSDARG00000079274")
792017	102.7299632	-0.336892375	0.142295842	-2.367548969	0.01790635	0.152389303	breast cancer metastasis-suppressor 1-like a	brms1la	list(gene = "ENSDARG00000006235")
555190	33.60638792	0.422020966	0.178207126	2.368148655	0.017877351	0.152389303	F-box protein 31	fbxo31	list(gene = "ENSDARG00000062195")
564985	116.6811876	0.307221348	0.129834256	2.366258009	0.017968917	0.152494781	mitochondrial elongation factor 1	mief1	list(gene = "ENSDARG00000060991")
554106	134.4918938	-0.306218403	0.129409193	-2.366280146	0.017967843	0.152494781	SAP domain containing ribonucleoprotein	sarnp	list(gene = "ENSDARG00000059357")
494104	20.2741127	0.550829725	0.23278715	2.366237671	0.017969904	0.152494781	zgc:101583	zgc:101583	list(gene = "ENSDARG00000026682")
406584	40.29043037	0.393303042	0.166183489	2.366679405	0.017948473	0.152494781	family with sequence similarity 175, member B	fam175b	list(gene = "ENSDARG00000098907")
555812	99.9081006	0.656041571	0.277288823	2.365914226	0.017985611	0.152519515	uncoupling protein 2	ucp2	list(gene = "ENSDARG00000043154")
334304	2418.448823	-0.612879894	0.259140074	-2.365052553	0.018027513	0.152766192	elastase 2 like	ela2l	list(gene = "ENSDARG00000056765")
767693	23.90595421	-0.468519236	0.198197988	-2.363895016	0.018083936	0.153135492	zinc finger protein 740b	znf740b	list(gene = "ENSDARG00000061174")
559449	33.77695119	-0.481383855	0.203679646	-2.363436229	0.018106343	0.15321641	si:dkeyp-75h12.2	si:dkeyp-75h12.2	list(gene = "ENSDARG00000079281")
393240	106.6181548	0.354990663	0.150218559	2.36316115	0.018119788	0.153221445	zgc:56576	zgc:56576	list(gene = "ENSDARG00000009253")
393167	246.1551776	-0.467197098	0.197787426	-2.362117285	0.018170892	0.153544685	heme binding protein 2	hebp2	list(gene = "ENSDARG00000042630")
793278	17.50466974	-0.54884677	0.232419088	-2.361453076	0.018203475	0.153711075	B-cell CLL/lymphoma 6, member B	bcl6b	list(gene = "ENSDARG00000069335")
334724	110.4014389	-0.427233415	0.180975612	-2.360723695	0.018239314	0.153904703	annexin A1a	anxa1a	list(gene = "ENSDARG00000026726")
100151163	230.3927611	0.228364048	0.0968212	2.358616163	0.018343218	0.154453521	ER lipid raft associated 2	erlin2	list(gene = "ENSDARG00000086523")
563933	32.79508952	-0.501743122	0.212714959	-2.358758047	0.018336207	0.154453521	serine protease 23-like	LOC563933	list(gene = "ENSDARG00000055786")
494532	41.84582236	-0.486988745	0.206456541	-2.358795424	0.01833436	0.154453521	forkhead box O3A	foxo3a	list(gene = "ENSDARG00000023058")
796865	4204.022973	-0.380478249	0.161362545	-2.357909319	0.018378182	0.154529662	guanidinoacetate N-methyltransferase	gamt	list(gene = "ENSDARG00000070844")
393147	1870.759618	-0.234624241	0.099496436	-2.358117039	0.018367901	0.154529662	acyl-CoA dehydrogenase family, member 11	acad11	list(gene = "ENSDARG00000045411")
100004299	373.6440861	-0.295754722	0.125502086	-2.356572161	0.018444484	0.154977857	Rho GTPase activating protein 35	arhgap35	list(gene = "ENSDARG00000062577")
100009628	12.31192763	-0.611380547	0.259471605	-2.356252226	0.018460378	0.155002177	si:dkey-23c22.6	si:dkey-23c22.6	NULL
101884586	21.1561536	0.634037426	0.269255508	2.354779776	0.018533686	0.155398831	NACHT, LRR and PYD domains-containing protein 3-like	LOC101884586	NULL
641427	124.0947355	-0.37754263	0.160315829	-2.354992837	0.018523063	0.155398831	exonuclease 5	exo5	list(gene = "ENSDARG00000042727")
558662	17.20374722	0.606642722	0.257655579	2.354471518	0.018549065	0.155418485	exportin 5	xpo5	NULL
334017	223.7176482	-0.394417428	0.167541949	-2.354141333	0.018565551	0.155447374	phospholipase A1 member A	pla1a	NULL
406824	241.9239435	0.446918907	0.189914227	2.35326713	0.01860926	0.155594815	splicing factor 3b, subunit 3	sf3b3	list(gene = "ENSDARG00000103553")
406615	264.9427612	-0.427934643	0.181844951	-2.353294059	0.018607912	0.155594815	glycerol-3-phosphate dehydrogenase 1c	gpd1c	list(gene = "ENSDARG00000036942")
556956	21.22458134	0.505197771	0.214855096	2.351341808	0.018705842	0.156217645	phosphatidylinositol 4-kinase, catalytic, alpha a	pi4kaa	list(gene = "ENSDARG00000076724")
58125	826.6639901	-0.211789283	0.090074804	-2.351259997	0.018709955	0.156217645	death effector domain-containing 1	dedd1	list(gene = "ENSDARG00000002758")
436910	32.16887628	0.469687559	0.199824145	2.35050454	0.018747979	0.156316191	transmembrane protein 53	tmem53	list(gene = "ENSDARG00000038789")
565440	24.06352719	0.576316828	0.245166397	2.350717048	0.018737276	0.156316191	eukaryotic translation elongation factor 1 epsilon 1	eef1e1	list(gene = "ENSDARG00000071774")
100008366	21.98509714	0.494496272	0.210421598	2.350026217	0.018772089	0.156407837	SLC9A3 regulator 2	slc9a3r2	NULL
386808	139.0221508	0.318884531	0.135735725	2.349304355	0.018808526	0.156531927	APH1B gamma secretase subunit	aph1b	list(gene = "ENSDARG00000005612")
570229	38.7548163	0.423450077	0.180264604	2.34904727	0.018821517	0.156531927	si:ch211-250k18.8	si:ch211-250k18.8	list(gene = c("ENSDARG00000078101"	"ENSDARG00000093532"	"ENSDARG00000076819"))
550235	43.6957648	0.504560936	0.214802636	2.348951324	0.018826368	0.156531927	proteasome 26S subunit, non-ATPase 5	psmd5	list(gene = "ENSDARG00000059046")
568176	56.06724613	0.35335315	0.150459376	2.34849538	0.018849433	0.156563193	decapping mRNA 1B	dcp1b	list(gene = "ENSDARG00000045484")
266989	756.4890273	0.444858777	0.189433974	2.348357941	0.018856391	0.156563193	eukaryotic translation termination factor 1b	etf1b	list(gene = "ENSDARG00000043976")
100005273	83.40768621	-0.42959304	0.18309049	-2.346342737	0.018958665	0.156975112	scavenger receptor class F, member 1	scarf1	list(gene = "ENSDARG00000077285")
325102	2730.764671	-0.262965724	0.112053644	-2.346784219	0.018936218	0.156975112	eukaryotic translation initiation factor 3, subunit E, a	eif3ea	list(gene = "ENSDARG00000090697")
559574	124.5322341	-0.271385353	0.115654845	-2.346510879	0.018950113	0.156975112	ATPase, Ca++ transporting, type 2C, member 1	atp2c1	list(gene = "ENSDARG00000060197")
751730	270.7686986	-0.28894691	0.123140168	-2.346487873	0.018951283	0.156975112	mitochondrial ribosomal protein L32	mrpl32	list(gene = "ENSDARG00000060489")
393381	89.40214738	0.337747354	0.143984035	2.345727809	0.01898997	0.157125198	fibroblast growth factor (acidic) intracellular binding protein a	fibpa	list(gene = "ENSDARG00000016058")
799298	2688.766206	-0.580499764	0.247516418	-2.345298015	0.019011877	0.157197368	si:ch211-240l19.8	si:ch211-240l19.8	list(gene = "ENSDARG00000074547")
393347	40.72029207	0.583254048	0.248824373	2.34403905	0.019076174	0.157292685	fibroblast growth factor receptor-like 1a	fgfrl1a	list(gene = "ENSDARG00000032617")
406753	234.3056959	0.313515574	0.13371575	2.344642081	0.019045353	0.157292685	derlin 1	derl1	list(gene = "ENSDARG00000021905")
378728	45.78138443	-0.369282649	0.157529282	-2.344215913	0.01906713	0.157292685	seven in absentia homolog 2 (Drosophila)-like	siah2l	list(gene = "ENSDARG00000044381")
100535210	30.1619142	-0.52913165	0.225717206	-2.344223815	0.019066726	0.157292685	caskin-2-like	LOC100535210	list(gene = "ENSDARG00000103711")
449801	525.9971067	-0.40886403	0.174478867	-2.343344139	0.019111746	0.1574508	zgc:103601	zgc:103601	NULL
322415	53.1044906	-0.587894243	0.250899248	-2.343148683	0.019121761	0.1574508	sulfotransferase family 3, cytosolic sulfotransferase 2	sult3st2	list(gene = "ENSDARG00000093619")
100331669	78.78387422	0.343052955	0.146436699	2.342670631	0.019146277	0.157543865	si:ch73-244f7.4	si:ch73-244f7.4	list(gene = "ENSDARG00000078751")
560384	185.9448704	-0.325167275	0.138824421	-2.342291606	0.019165734	0.157595203	muscleblind-like splicing regulator 2	mbnl2	list(gene = "ENSDARG00000018460")
570043	67.59289971	-0.404870741	0.172984741	-2.340499738	0.019257952	0.158135372	REV1, polymerase (DNA directed)	rev1	list(gene = "ENSDARG00000018296")
100003669	89.79280786	-0.469040643	0.200386518	-2.340679642	0.019248676	0.158135372	guanylate cyclase activator 2B (uroguanylin)	guca2b	NULL
394028	603.4303189	0.424733221	0.181624825	2.338519649	0.019360308	0.158788686	protein kinase C substrate 80K-H	prkcsh	list(gene = "ENSDARG00000004470")
393722	249.7360703	0.222707177	0.095248049	2.338180995	0.019377861	0.158788686	lysophospholipase II	lypla2	list(gene = "ENSDARG00000053656")
567151	34.28821272	-0.456857234	0.195371294	-2.338405114	0.019366243	0.158788686	eukaryotic translation initiation factor 3, subunit H, b	eif3hb	list(gene = "ENSDARG00000036116")
436946	274.0034572	0.27643228	0.118237956	2.33793183	0.019390785	0.158788686	squamous cell carcinoma antigen recognised by T cells	sart1	list(gene = "ENSDARG00000005945")
559677	46.83213795	-0.393606447	0.168401235	-2.337313309	0.019422899	0.158942502	negative elongation factor complex member A	nelfa	list(gene = "ENSDARG00000061411")
100037315	220.7191399	0.297432314	0.127293011	2.336595786	0.019460212	0.159138618	adrenoceptor beta 2, surface b	adrb2b	list(gene = "ENSDARG00000054510")
58101	17403.48814	-0.278282328	0.119136929	-2.335819212	0.019500666	0.159162289	ribosomal protein, large, P0	rplp0	list(gene = "ENSDARG00000051783")
445315	42.86734101	0.522869182	0.223877411	2.335515578	0.019516503	0.159162289	cholinergic receptor, nicotinic, epsilon	chrne	list(gene = "ENSDARG00000034307")
449547	10796.34804	-0.202475924	0.08667777	-2.335961378	0.019493255	0.159162289	ribosomal protein S4, X-linked	rps4x	list(gene = "ENSDARG00000014690")
561208	24.30499165	0.518858366	0.222149351	2.335628553	0.019510609	0.159162289	transmembrane protein 41B	tmem41b	list(gene = "ENSDARG00000080006")
336710	8525.726671	-0.190035437	0.081403134	-2.334497804	0.019569671	0.159486799	ribosomal protein L7	rpl7	list(gene = "ENSDARG00000007320")
566914	105.2774412	0.280453679	0.120175422	2.333702467	0.019611307	0.159607926	RAB1A, member RAS oncogene family a	rab1aa	list(gene = "ENSDARG00000052263")
325772	69.27516145	-0.33580947	0.14388945	-2.333801892	0.019606098	0.159607926	TBC1 domain family, member 10Aa	tbc1d10aa	list(gene = "ENSDARG00000102070")
336088	155.3415445	0.278011074	0.119171453	2.332866358	0.019655161	0.159855716	cullin 2	cul2	list(gene = "ENSDARG00000013965")
564612	30.80577898	0.475763123	0.203967134	2.332547965	0.019671883	0.159882657	nuclear envelope integral membrane protein 2	nemp2	list(gene = "ENSDARG00000061062")
100301512	26.39144471	-0.455812885	0.195461003	-2.331988878	0.019701276	0.160012478	finTRIM family, member 76	ftr76	list(gene = "ENSDARG00000076093")
402865	406.6087691	0.260417521	0.111696271	2.331479103	0.019728111	0.160121351	si:dkey-4e7.3	si:dkey-4e7.3	list(gene = "ENSDARG00000042124")
692331	158.366527	0.268545348	0.115237306	2.330368154	0.019786701	0.160411803	abl-interactor 2b	abi2b	list(gene = "ENSDARG00000014875")
407613	56.01630308	-0.444716025	0.190841456	-2.330290463	0.019790805	0.160411803	RNA binding protein, fox-1 homolog (C. elegans) 1-like	rbfox1l	list(gene = "ENSDARG00000021184")
436961	199.8327905	-0.311360938	0.133674145	-2.329253264	0.019845653	0.16052898	cell division cycle 34 homolog (S. cerevisiae) b	cdc34b	list(gene = "ENSDARG00000012627")
553596	15.41054748	-0.542187544	0.232734673	-2.329638029	0.01982529	0.16052898	GRB2-related adaptor protein a	grapa	list(gene = "ENSDARG00000005414")
449994	48.85707903	-0.47893649	0.205610215	-2.329341909	0.01984096	0.16052898	PRKC, apoptosis, WT1, regulator	pawr	list(gene = "ENSDARG00000045486")
378968	1299.111197	0.216988913	0.093191222	2.328426529	0.019889466	0.16077431	4-aminobutyrate aminotransferase	abat	list(gene = "ENSDARG00000006031")
335736	120.2966177	0.362131101	0.155597999	2.327350634	0.019946611	0.161126993	ubiquitin specific peptidase 14 (tRNA-guanine transglycosylase)	usp14	list(gene = "ENSDARG00000025889")
553406	189.5836598	0.26133101	0.1123412	2.326225907	0.020006502	0.161296457	lysine (K)-specific demethylase 5C	kdm5c	list(gene = "ENSDARG00000006124")
280653	346.2975644	-0.321738469	0.138299166	-2.326394861	0.019997496	0.161296457	transient receptor potential cation channel, subfamily M, member 7	trpm7	NULL
436839	269.2061112	0.266667866	0.114636957	2.326194554	0.020008174	0.161296457	RAB10, member RAS oncogene family	rab10	list(gene = "ENSDARG00000046106")
101882600	9.841153916	0.591863196	0.254600671	2.324672572	0.020089475	0.161433677	NA	NA	NULL
556024	330.4089896	-0.405174816	0.174246744	-2.325293478	0.020056273	0.161433677	Moloney leukemia virus 10b, tandem duplicate 1	mov10b.1	list(gene = "ENSDARG00000061177")
100535386	28.1484429	-0.534377302	0.229806949	-2.325331342	0.02005425	0.161433677	mitogen-activated protein kinase binding protein 1	mapkbp1	list(gene = "ENSDARG00000103746")
553587	528.1599622	-0.523220608	0.225079005	-2.324608683	0.020092894	0.161433677	apolipoprotein Ea	apoea	list(gene = "ENSDARG00000102004")
100332329	56.33134412	-0.500005186	0.215076692	-2.324776252	0.020083927	0.161433677	myosin IXB	myo9b	list(gene = "ENSDARG00000078313")
436837	34.87933441	-0.496197726	0.213575378	-2.323290869	0.020163532	0.161674373	general transcription factor IIH, polypeptide 3	gtf2h3	list(gene = "ENSDARG00000067560")
393542	563.3992679	-0.302646615	0.130262661	-2.323356617	0.020160003	0.161674373	selenium binding protein 1	selenbp1	list(gene = "ENSDARG00000024717")
560060	350.4780543	0.384141678	0.16532344	2.323576601	0.020148198	0.161674373	dishevelled associated activator of morphogenesis 1b	daam1b	list(gene = "ENSDARG00000009689")
492812	87.59110062	-0.322994029	0.139046009	-2.322929158	0.020182958	0.16172138	nucleosome assembly protein 1-like 4b	nap1l4b	list(gene = "ENSDARG00000068868")
403143	32.60605538	-0.529309316	0.227902663	-2.322523616	0.020204758	0.161787329	sterile alpha and TIR motif containing 1	sarm1	list(gene = "ENSDARG00000010610")
556186	252.8592582	0.478702514	0.206135543	2.322270617	0.020218369	0.161787657	5'-nucleotidase domain containing 2	nt5dc2	list(gene = "ENSDARG00000059646")
30722	10257.66547	-0.245447936	0.105741721	-2.321202399	0.020275923	0.162139388	guanine nucleotide binding protein (G protein), beta polypeptide 2-like 1	gnb2l1	list(gene = "ENSDARG00000041619")
562242	154.8788619	0.343158067	0.147884653	2.320444081	0.020316867	0.162357909	ribosomal protein S6 kinase b, polypeptide 1a	rps6kb1a	list(gene = "ENSDARG00000018399")
368664	80.65422811	0.468237566	0.201887802	2.31929597	0.020378994	0.162745307	protein arginine methyltransferase 5	prmt5	list(gene = "ENSDARG00000079605")
30280	190.117996	0.321110665	0.13848512	2.318737675	0.020409264	0.162792104	Janus kinase 1	jak1	list(gene = "ENSDARG00000020625")
553789	65.92837444	0.440966362	0.190179562	2.31868429	0.020412161	0.162792104	thymine DNA glycosylase, tandem duplicate 1	tdg.1	list(gene = "ENSDARG00000013004")
566257	37.33901925	0.434000583	0.187308006	2.317042346	0.020501425	0.163394714	si:dkeyp-23e4.3	si:dkeyp-23e4.3	list(gene = "ENSDARG00000074819")
405852	104.0283696	0.341603624	0.147454874	2.316665533	0.020521959	0.163449106	GATA zinc finger domain containing 2Ab	gatad2ab	list(gene = "ENSDARG00000006192")
572027	39.94840063	0.481927651	0.208086833	2.315993012	0.02055865	0.163632034	phosphoribosyl pyrophosphate amidotransferase	ppat	list(gene = "ENSDARG00000004517")
436846	3568.864871	-0.19733161	0.08523899	-2.315039284	0.020610782	0.163674359	zgc:92744	zgc:92744	list(gene = "ENSDARG00000076223")
797211	43.90015333	0.448544543	0.193806802	2.314390098	0.020646334	0.163674359	UDP glucuronosyltransferase 2 family, polypeptide A6	ugt2a6	list(gene = "ENSDARG00000039501")
317732	273.4604879	0.237161718	0.102420072	2.315578519	0.020581293	0.163674359	sec1 family domain containing 1	scfd1	list(gene = "ENSDARG00000000779")
100151416	20.22380002	0.548583185	0.237019231	2.314509175	0.020639809	0.163674359	cyclin-dependent kinase inhibitor 1A	cdkn1a	list(gene = "ENSDARG00000076554")
101882554	71.58946981	-0.378747018	0.16364662	-2.314420046	0.020644692	0.163674359	RNA binding motif protein 10	rbm10	list(gene = "ENSDARG00000077400")
327026	338.7550762	0.275565359	0.119027373	2.31514274	0.020605122	0.163674359	ADP-ribosylation factor 2b	arf2b	list(gene = "ENSDARG00000016393")
550606	96.75479389	0.349573484	0.151077396	2.313870195	0.020674843	0.163791467	ATP synthase mitochondrial F1 complex assembly factor 1	atpaf1	list(gene = "ENSDARG00000042799")
497601	298.852559	-0.454962095	0.196739852	-2.312506033	0.020749813	0.164276244	tankyrase 1 binding protein 1	tnks1bp1	list(gene = "ENSDARG00000068760")
799802	16.91583506	-0.603943211	0.261304368	-2.311263359	0.020818313	0.164416456	si:ch211-214b16.2	si:ch211-214b16.2	list(gene = "ENSDARG00000102593")
321585	206.7017766	0.308547643	0.13350197	2.311184196	0.020822683	0.164416456	proteasome 26S subunit, ATPase 6	psmc6	list(gene = "ENSDARG00000037038")
406537	184.1366124	-0.529400243	0.229049866	-2.311288154	0.020816944	0.164416456	solute carrier family 13 (sodium-dependent dicarboxylate transporter), member 2	slc13a2	list(gene = "ENSDARG00000053853")
555401	28.44043821	-0.52273146	0.226172969	-2.311202188	0.02082169	0.164416456	amine oxidase, copper containing 1	aoc1	list(gene = "ENSDARG00000061355")
792824	71.20009215	0.517702535	0.224118817	2.309946763	0.020891102	0.164847522	phosphoglycolate phosphatase	pgp	list(gene = "ENSDARG00000029695")
447941	110.5600988	-0.272948835	0.118181516	-2.309572969	0.020911808	0.164901773	APAF1 interacting protein	apip	list(gene = "ENSDARG00000003132")
100334939	60.83971922	0.366215576	0.158607183	2.308946979	0.020946524	0.165000577	NA	NA	NULL
101882847	67.62656792	0.583518773	0.252731562	2.308848045	0.020952015	0.165000577	rho-associated protein kinase 1-like	LOC101882847	NULL
30497	659.6900691	-0.515658633	0.223522276	-2.306967534	0.02105663	0.165496507	lactate dehydrogenase Ba	ldhba	list(gene = "ENSDARG00000019644")
359841	1950.702474	-0.250066143	0.108394322	-2.307004085	0.021054592	0.165496507	serpin peptidase inhibitor, clade D (heparin cofactor), member 1	serpind1	list(gene = "ENSDARG00000021208")
791145	42.287498	-0.521790493	0.226139097	-2.307387357	0.021033235	0.165496507	phosphodiesterase 8A	pde8a	NULL
567537	556.1923793	-0.202057615	0.087631728	-2.305758665	0.021124121	0.165736332	chemokine (C-X-C motif) ligand 20	cxcl20	list(gene = "ENSDARG00000075163")
568029	30.11196708	0.47652991	0.206657135	2.305896241	0.021116431	0.165736332	exocyst complex component 8	exoc8	list(gene = "ENSDARG00000063211")
494037	146.9727031	-0.250033189	0.108442551	-2.305674169	0.021128845	0.165736332	cell division cycle associated 4	cdca4	list(gene = "ENSDARG00000042319")
103910099	399.1014171	0.486054914	0.210878745	2.304902349	0.021172043	0.165965989	NA	NA	NULL
393890	59.44019622	0.393635628	0.170984648	2.302169417	0.02132562	0.16706003	pannexin 1a	panx1a	list(gene = "ENSDARG00000025285")
192305	252.4082142	0.26221192	0.113914232	2.301836359	0.021344402	0.167097379	adenylosuccinate synthase, like	adssl	list(gene = "ENSDARG00000012399")
393168	123.4810736	0.26974923	0.117216533	2.301289962	0.021375247	0.167229047	smu-1 suppressor of mec-8 and unc-52 homolog a (C. elegans)	smu1a	list(gene = "ENSDARG00000002538")
394121	4698.329233	-0.300790218	0.130747557	-2.300541788	0.021417545	0.167340357	ribosomal protein S10	rps10	list(gene = "ENSDARG00000034897")
100536704	49.82084603	-0.497422196	0.216201025	-2.300739309	0.021406371	0.167340357	cadherin related family member 2	cdhr2	NULL
559099	23.41222473	-0.553431406	0.240806768	-2.298238581	0.021548214	0.167820626	ubiquitin specific peptidase 30	usp30	list(gene = "ENSDARG00000056842")
386850	136.1535174	0.424844163	0.184839779	2.298445524	0.021536445	0.167820626	eukaryotic translation initiation factor 6	eif6	list(gene = "ENSDARG00000020232")
445125	17.98188577	0.5278869	0.229717477	2.297983188	0.021562746	0.167820626	phospholipid transfer protein	pltp	list(gene = "ENSDARG00000104495")
368385	722.0700092	-0.38335286	0.166803047	-2.298236553	0.021548329	0.167820626	ATPase, Class VI, type 11C	atp11c	list(gene = "ENSDARG00000036442")
100331141	17.19633995	0.548865651	0.238745076	2.298961137	0.021507146	0.167820626	si:ch1073-228b5.2	si:ch1073-228b5.2	list(gene = "ENSDARG00000096597")
100126024	126.8133296	0.518918782	0.225816115	2.297970547	0.021563466	0.167820626	zgc:174895	zgc:174895	list(gene = "ENSDARG00000079416")
325875	326.1715801	-0.34511958	0.150248871	-2.296986186	0.021619558	0.168020426	diacylglycerol O-acyltransferase 1a	dgat1a	list(gene = "ENSDARG00000103503")
594863	29.02626193	0.426570385	0.185721858	2.296823803	0.021628823	0.168020426	si:dkey-60a16.1	si:dkey-60a16.1	list(gene = "ENSDARG00000037073")
559440	24.25003241	0.472947489	0.205917771	2.2967784	0.021631414	0.168020426	solute carrier family 2 (facilitated glucose transporter), member 13b	slc2a13b	list(gene = "ENSDARG00000076899")
562557	38.28145808	0.411484361	0.179242428	2.295686156	0.021693833	0.16839555	smg9 nonsense mediated mRNA decay factor	smg9	list(gene = "ENSDARG00000076627")
568043	139.5890657	0.381698844	0.166343416	2.294643536	0.021753561	0.168438661	DEAH (Asp-Glu-Ala-His) box helicase 9	dhx9	list(gene = "ENSDARG00000079725")
562140	149.4279712	-0.337078388	0.146879076	-2.294938101	0.021736672	0.168438661	SWI/SNF related, matrix associated, actin dependent regulator of chromatin, subfamily d, member 3b	smarcd3b	list(gene = "ENSDARG00000019969")
393105	2298.721066	0.133076298	0.058001575	2.294356628	0.021770022	0.168438661	hydroxysteroid (17-beta) dehydrogenase 4	hsd17b4	list(gene = "ENSDARG00000101239")
571755	84.55333918	-0.47268036	0.206018569	-2.294358043	0.021769941	0.168438661	si:ch211-170d8.2	si:ch211-170d8.2	list(gene = "ENSDARG00000094887")
450054	30.03994297	0.491302056	0.214122379	2.294491863	0.021762262	0.168438661	thiamin pyrophosphokinase 1	tpk1	list(gene = "ENSDARG00000038040")
569779	57.34195125	-0.431570985	0.188143679	-2.293837285	0.021799847	0.168560035	myosin X	myo10	list(gene = "ENSDARG00000017004")
394039	84.02511243	0.34972321	0.152502579	2.293228161	0.021834873	0.168598633	zgc:66475	zgc:66475	list(gene = "ENSDARG00000099519")
101884896	9.996008075	0.578252508	0.25220723	2.292767376	0.021861401	0.168598633	uncharacterized LOC101884896	LOC101884896	list(gene = "ENSDARG00000098531")
554095	157.1686692	-0.523698842	0.228351499	-2.293389114	0.021825613	0.168598633	fatty acid binding protein 1b, tandem duplicate 1	fabp1b.1	list(gene = "ENSDARG00000059227")
678599	41.79537534	-0.401264273	0.175003959	-2.29288683	0.021854521	0.168598633	zgc:136971	zgc:136971	list(gene = "ENSDARG00000055970")
570430	148.5242304	0.393747332	0.171757662	2.292458618	0.021879193	0.168626772	si:ch1073-174d20.2	si:ch1073-174d20.2	list(gene = "ENSDARG00000079651")
777638	14.43779802	-0.527121016	0.230023069	-2.291600657	0.021928698	0.168899135	CTS telomere maintenance complex component 1	ctc1	NULL
559097	258.0653793	-0.269536777	0.11765912	-2.290827744	0.021973378	0.168915919	cytochrome P450, family 7, subfamily A, polypeptide 1b	cyp7a1b	NULL
503707	58.87443336	0.512879501	0.223883782	2.29082918	0.021973295	0.168915919	uridine phosphorylase 1	upp1	list(gene = "ENSDARG00000040869")
58073	203.8406833	-0.327116748	0.142791639	-2.290867657	0.021971069	0.168915919	frizzled class receptor 8a	fzd8a	list(gene = "ENSDARG00000045444")
556042	139.319562	-0.303595156	0.132583879	-2.289834618	0.022030906	0.169084936	protein kinase, cAMP-dependent, regulatory, type II, alpha A	prkar2aa	list(gene = "ENSDARG00000033184")
334557	12.8542429	-0.572455307	0.250004276	-2.289782063	0.022033953	0.169084936	zgc:173742	zgc:173742	list(gene = "ENSDARG00000004529")
101883863	14.34295791	0.538175693	0.235040588	2.289713864	0.022037909	0.169084936	si:ch1073-127d16.1	si:ch1073-127d16.1	NULL
493604	150.4677664	0.30472735	0.133228251	2.287257743	0.022180783	0.169973653	mitochondrial ribosomal protein L16	mrpl16	list(gene = "ENSDARG00000075325")
562490	141.5295902	-0.356445373	0.155841335	-2.28723255	0.022182253	0.169973653	SWAP switching B-cell complex 70b subunit 70b	swap70b	list(gene = "ENSDARG00000057286")
393179	102.4244061	0.307846782	0.134623884	2.286717423	0.022212322	0.170094744	pdgfa associated protein 1b	pdap1b	list(gene = "ENSDARG00000002967")
337223	879.2091743	0.445235056	0.194749719	2.286191003	0.022243087	0.170221005	tubulin, alpha 8 like	tuba8l	list(gene = "ENSDARG00000042708")
406335	544.1210978	0.325013246	0.142183081	2.285878481	0.022261369	0.170251635	ubiquitin-like modifier activating enzyme 1	uba1	list(gene = "ENSDARG00000037559")
569494	69.18742842	0.462016471	0.20216596	2.285332659	0.022293329	0.170277621	ALG12, alpha-1,6-mannosyltransferase	alg12	list(gene = "ENSDARG00000041199")
403045	15.30170898	0.613825217	0.268575759	2.285482577	0.022284547	0.170277621	epidermal growth factor	egf	list(gene = "ENSDARG00000052739")
100332174	220.9486382	0.2233551	0.097774675	2.284386016	0.022348855	0.170592442	RB1-inducible coiled-coil 1	rb1cc1	list(gene = "ENSDARG00000076559")
553438	58.79266552	-0.446760179	0.195702833	-2.282849831	0.022439216	0.171172595	si:dkey-86l18.8	si:dkey-86l18.8	list(gene = "ENSDARG00000031693")
326718	104.7739756	0.471202668	0.206537082	2.281443429	0.022522221	0.171695931	ESF1, nucleolar pre-rRNA processing protein, homolog (S. cerevisiae)	esf1	list(gene = "ENSDARG00000008740")
768170	207.3961895	0.300566109	0.131813067	2.280245165	0.022593152	0.172081546	dipeptidyl-peptidase 9	dpp9	list(gene = "ENSDARG00000052606")
336641	6240.481943	-0.22657422	0.09938084	-2.279858167	0.022616102	0.172081546	ribosomal protein L17	rpl17	list(gene = "ENSDARG00000057556")
103908724	27.25912457	0.608847438	0.267030704	2.280065286	0.022603817	0.172081546	uncharacterized LOC103908724	LOC103908724	NULL
405892	127.798271	-0.304945261	0.13382094	-2.278755935	0.022681578	0.172469675	nemo-like kinase, type 1	nlk1	list(gene = "ENSDARG00000006566")
797715	49.74372589	0.417212797	0.183165327	2.277793533	0.022738882	0.17273292	oxoglutarate (alpha-ketoglutarate) dehydrogenase b (lipoamide)	ogdhb	list(gene = "ENSDARG00000103428")
449676	261.4427813	0.443166816	0.194568708	2.277688023	0.022745172	0.17273292	multiple coagulation factor deficiency 2	mcfd2	list(gene = "ENSDARG00000039757")
402894	1578.888731	-0.268128525	0.11777728	-2.276572557	0.022811763	0.172918715	small integral membrane protein 14	smim14	list(gene = "ENSDARG00000005799")
560699	15.57947901	-0.512896202	0.225295439	-2.276549426	0.022813146	0.172918715	si:ch211-214c7.4	si:ch211-214c7.4	list(gene = "ENSDARG00000069595")
568465	18.43150487	-0.576422596	0.253192865	-2.276614686	0.022809245	0.172918715	si:dkey-93h22.7	si:dkey-93h22.7	list(gene = "ENSDARG00000099600")
393981	77.15436862	0.524243743	0.230350152	2.275855853	0.022854639	0.173102033	tetratricopeptide repeat domain 4	ttc4	list(gene = "ENSDARG00000044405")
437012	16.56283693	-0.560789923	0.246474956	-2.275240988	0.022891477	0.173102033	HID1 domain containing b	hid1b	list(gene = "ENSDARG00000100583")
324005	155.2935165	0.307731149	0.13524673	2.27533152	0.02288605	0.173102033	DnaJ (Hsp40) homolog, subfamily B, member 12a	dnajb12a	list(gene = "ENSDARG00000039363")
406377	46.40221929	0.401125909	0.17630548	2.275175494	0.022895404	0.173102033	5-azacytidine induced 2	azi2	NULL
572194	10.67341316	-0.628276749	0.27620873	-2.274644793	0.022927247	0.17323293	transmembrane protein 67	tmem67	list(gene = "ENSDARG00000076752")
100536597	34.28400712	-0.399456266	0.175645137	-2.274223322	0.022952563	0.173314379	L antigen family member 3	lage3	NULL
445282	6841.151428	-0.567724187	0.249714735	-2.273490936	0.022996612	0.173537089	zgc:92041	zgc:92041	list(gene = "ENSDARG00000017314")
565889	71.04031347	-0.341848076	0.150387566	-2.273113965	0.023019313	0.173552838	D-2-hydroxyglutarate dehydrogenase	d2hgdh	list(gene = "ENSDARG00000060210")
100004382	1463.690256	-0.478744196	0.21062468	-2.272972935	0.023027811	0.173552838	quiescin Q6 sulfhydryl oxidase 1	qsox1	list(gene = "ENSDARG00000039459")
799489	14.52588454	-0.541563002	0.238317885	-2.27243961	0.023059972	0.173685434	placenta-specific 8, tandem duplicate 2	plac8.2	list(gene = "ENSDARG00000094438")
337810	8382.546199	-0.273054452	0.120266072	-2.270419636	0.023182134	0.174495319	ribosomal protein S27a	rps27a	list(gene = "ENSDARG00000032725")
100151158	95.20352918	0.323956198	0.142755403	2.269309538	0.023249509	0.174763464	cyclin G associated kinase	gak	list(gene = "ENSDARG00000090654")
563597	73.48226987	0.296005205	0.130432866	2.269406587	0.023243612	0.174763464	si:ch211-243j20.2	si:ch211-243j20.2	list(gene = "ENSDARG00000033916")
393710	3121.548309	-0.258054	0.113724841	-2.269108463	0.023261731	0.174763464	Finkel-Biskis-Reilly murine sarcoma virus (FBR-MuSV) ubiquitously expressed a	faua	list(gene = "ENSDARG00000099022")
368878	152.2773996	0.453839989	0.200131534	2.267708539	0.023346977	0.175293456	si:busm1-266f07.2	si:busm1-266f07.2	list(gene = "ENSDARG00000031745")
393793	1121.802391	0.250413886	0.110510777	2.265968007	0.023453342	0.175981245	ubiquinol-cytochrome c reductase core protein I	uqcrc1	list(gene = "ENSDARG00000052304")
325712	250.8744051	0.212954088	0.09401039	2.265218643	0.023499266	0.175993558	NADH dehydrogenase (ubiquinone) 1, alpha/beta subcomplex, 1b	ndufab1b	list(gene = "ENSDARG00000014915")
445399	115.3125206	0.472529211	0.208559392	2.265681764	0.023470875	0.175993558	DEAD (Asp-Glu-Ala-Asp) box helicase 56	ddx56	list(gene = "ENSDARG00000020913")
504054	105.5675284	0.27740748	0.122458691	2.265314765	0.023493371	0.175993558	enhancer of mRNA decapping 3 homolog (S. cerevisiae)	edc3	list(gene = "ENSDARG00000051931")
325470	213.1447134	0.271948153	0.120126494	2.26384825	0.02358345	0.176176614	ubiquitin conjugating enzyme E2 A, like	ube2al	list(gene = "ENSDARG00000003017")
445196	66.19862377	0.461284679	0.203718063	2.264328813	0.023553899	0.176176614	ADP-ribosylation factor 4a	arf4a	list(gene = "ENSDARG00000045989")
393738	3611.2282	-0.227229901	0.100383479	-2.263618501	0.023597589	0.176176614	ribosomal protein S27, isoform 2	rps27.2	list(gene = "ENSDARG00000055475")
793842	125.8221533	0.595734774	0.263169239	2.263694561	0.023592907	0.176176614	si:dkeyp-72g9.4	si:dkeyp-72g9.4	list(gene = "ENSDARG00000073704")
415147	70.20738105	0.352496828	0.155697694	2.263982333	0.023575201	0.176176614	N-acetylglucosamine-1-phosphate transferase, gamma subunit	gnptg	list(gene = "ENSDARG00000038566")
322485	3978.195004	-0.263461456	0.116420783	-2.263010509	0.023635041	0.176235522	angiotensinogen	agt	list(gene = "ENSDARG00000016412")
100332758	18.79858196	0.513725664	0.226988975	2.263218574	0.023622219	0.176235522	cullin 9	cul9	NULL
497283	37.76837933	0.495685225	0.219079011	2.262586557	0.023661188	0.176320212	hypoxia-inducible factor 1, alpha subunit, like 2	hif1al2	list(gene = "ENSDARG00000044550")
100150009	40.75084718	0.518887503	0.229426653	2.261670541	0.023717766	0.176567629	si:dkey-79f11.9	si:dkey-79f11.9	list(gene = "ENSDARG00000095309")
561686	17.25311018	0.564959347	0.249808516	2.261569608	0.023724008	0.176567629	DnaJ (Hsp40) homolog, subfamily B, member 2	dnajb2	list(gene = "ENSDARG00000058644")
569065	33.02403483	-0.482529287	0.213477564	-2.260327869	0.02380091	0.176975773	discs, large homolog 5a (Drosophila)	dlg5a	list(gene = "ENSDARG00000074059")
561225	69.73500722	0.409671753	0.181273434	2.259965755	0.023823376	0.176975773	Myb-like, SWIRM and MPN domains 1	mysm1	list(gene = "ENSDARG00000034693")
100073329	21.80572566	-0.500795115	0.221576438	-2.260146071	0.023812187	0.176975773	zgc:165573	zgc:165573	list(gene = "ENSDARG00000102482")
393414	92.77727327	0.33673503	0.149085529	2.258670129	0.023903912	0.177390749	activating signal cointegrator 1 complex subunit 2	ascc2	list(gene = "ENSDARG00000013058")
436739	36.13049859	0.376952948	0.166897577	2.2585885	0.023908994	0.177390749	BRCA1 associated protein	brap	list(gene = "ENSDARG00000008560")
548335	290.871577	-0.237377997	0.105164318	-2.257210457	0.023994927	0.17739718	mitochondrial calcium uptake 2	micu2	list(gene = "ENSDARG00000009939")
286777	155.289277	0.387026141	0.171424488	2.257706271	0.023963978	0.17739718	DEAD (Asp-Glu-Ala-Asp) box polypeptide 54	ddx54	list(gene = "ENSDARG00000105286")
266961	208.5000556	0.272095118	0.120560186	2.256923519	0.024012854	0.17739718	HNF1 homeobox a	hnf1a	list(gene = "ENSDARG00000009470")
30579	124.309708	-0.238625674	0.105731377	-2.256905014	0.024014011	0.17739718	LIM domain binding 1a	ldb1a	list(gene = "ENSDARG00000010137")
556150	125.8119324	0.342155356	0.151532836	2.2579618	0.023948041	0.17739718	DENN/MADD domain containing 1A	dennd1a	list(gene = "ENSDARG00000014592")
404622	56.07914901	-0.331629281	0.146936434	-2.25695746	0.024010733	0.17739718	calcium modulating ligand	camlg	list(gene = "ENSDARG00000100409")
334006	120.1187738	0.458070323	0.202917809	2.257418038	0.023981966	0.17739718	c23h20orf24 homolog (H. sapiens)	c23h20orf24	list(gene = "ENSDARG00000074790")
793658	107.5463576	-0.440254737	0.195122201	-2.256302636	0.024051684	0.177460118	ADP-ribosylation factor-like 13A	arl13a	list(gene = "ENSDARG00000052575")
323737	254.0687516	0.409679428	0.181571923	2.25629283	0.024052298	0.177460118	solute carrier family 35, member B4	slc35b4	list(gene = "ENSDARG00000071087")
554107	2686.552365	-0.564137266	0.250132865	-2.255350436	0.024111341	0.177642928	elastase 3 like	ela3l	list(gene = "ENSDARG00000007276")
101885018	9.804360093	0.564127034	0.25010011	2.255604902	0.024095386	0.177642928	gastrula zinc finger protein XlCGF7.1-like	LOC101885018	NULL
571714	9.499602541	0.613590297	0.27207991	2.255184139	0.024121773	0.177642928	protein phosphatase 1, regulatory subunit 32	ppp1r32	list(gene = "ENSDARG00000089183")
571403	32.10817081	-0.524935442	0.232823061	-2.254653989	0.024155056	0.177778228	zinc finger protein 395a	znf395a	list(gene = "ENSDARG00000060113")
567378	14.47814138	-0.512106472	0.227317046	-2.252829167	0.024269922	0.178203001	si:ch211-14k19.8	si:ch211-14k19.8	list(gene = "ENSDARG00000088975")
140421	14.23467138	-0.573521633	0.254636325	-2.252316648	0.024302269	0.178203001	jagged 1a	jag1a	list(gene = "ENSDARG00000030289")
101886606	9.389340937	0.614854565	0.272987964	2.252313821	0.024302447	0.178203001	si:dkey-37f13.4	si:dkey-37f13.4	list(gene = "ENSDARG00000052059")
570354	4469.511473	0.500775844	0.222338332	2.252314474	0.024302406	0.178203001	apolipoprotein A-IV b, tandem duplicate 2	apoa4b.2	list(gene = "ENSDARG00000020866")
568159	40.12216731	0.588844969	0.261406431	2.252603223	0.024284178	0.178203001	argonaute RISC catalytic component 3b	ago3b	list(gene = "ENSDARG00000063079")
449655	25.15731866	0.564280043	0.250482599	2.252771433	0.024273564	0.178203001	ATPase, H+ transporting, lysosomal, V1 subunit C1b	atp6v1c1b	list(gene = "ENSDARG00000035880")
557230	39.57210177	-0.421801879	0.187300255	-2.252009098	0.024321697	0.178234539	si:ch211-244b2.3	si:ch211-244b2.3	list(gene = "ENSDARG00000069244")
560323	64.87855918	-0.309206177	0.137448739	-2.24961086	0.024473658	0.179018055	protein phosphatase 1, regulatory (inhibitor) subunit 7	ppp1r7	list(gene = "ENSDARG00000009740")
195816	58.21282058	0.471101159	0.209397031	2.24979865	0.02446173	0.179018055	lamin B1	lmnb1	list(gene = "ENSDARG00000044299")
286787	113.4873914	0.46207041	0.205368561	2.249956897	0.024451682	0.179018055	digestive organ expansion factor homolog	diexf	list(gene = "ENSDARG00000017696")
492762	43.02236326	-0.403943243	0.179669785	-2.248253608	0.024560023	0.17921001	thyroid hormone receptor interactor 10a	trip10a	list(gene = "ENSDARG00000005679")
84041	137.2246998	0.551572077	0.245332763	2.248260974	0.024559554	0.17921001	beta-carotene 15, 15-dioxygenase 2, like	bco2l	list(gene = "ENSDARG00000027620")
447878	47.56360495	-0.439903016	0.195613566	-2.248836953	0.024522871	0.17921001	acyl-CoA thioesterase 7	acot7	list(gene = "ENSDARG00000018653")
797938	136.11186	-0.498809268	0.221833733	-2.248572669	0.024539697	0.17921001	heparin-binding EGF-like growth factor a	hbegfa	list(gene = "ENSDARG00000075121")
407617	24.55214739	-0.574350718	0.255499126	-2.247955699	0.024579015	0.179238896	Ca++-dependent secretion activator 2	cadps2	NULL
641330	10.78284468	-0.578060894	0.25726652	-2.246934009	0.024644245	0.179604725	ATG10 autophagy related 10 homolog (S. cerevisiae)	atg10	list(gene = "ENSDARG00000104846")
553327	62.27136581	-0.349748686	0.155769367	-2.245298248	0.024748992	0.180180142	mahogunin, ring finger 1b	mgrn1b	list(gene = "ENSDARG00000004796")
619260	63.0766533	0.455599541	0.202918947	2.245229179	0.024753424	0.180180142	signal recognition particle 14	srp14	list(gene = "ENSDARG00000101066")
799945	12.27133597	-0.572223093	0.254950108	-2.244451266	0.024803381	0.180433626	sema domain, immunoglobulin domain (Ig), short basic domain, secreted, (semaphorin) 3Fb	sema3fb	list(gene = "ENSDARG00000055373")
568260	34.0452284	0.404511602	0.180265205	2.243980483	0.024833657	0.180450929	target of EGR1, member 1 (nuclear)	toe1	list(gene = "ENSDARG00000077544")
100001772	22.78058306	-0.548059404	0.244264978	-2.243708485	0.024851164	0.180450929	solute carrier family 22 (organic anion transporter), member 7b, tandem duplicate 3	slc22a7b.3	list(gene = "ENSDARG00000062182")
100536726	34.37354212	-0.565061289	0.251822944	-2.24388326	0.024839914	0.180450929	uncharacterized LOC100536726	LOC100536726	NULL
103908625	37.38958373	-0.402897979	0.179700947	-2.242047061	0.024958331	0.181118795	mitogen-activated protein kinase kinase kinase kinase 4	map4k4	list(gene = "ENSDARG00000098670")
559789	50.56734878	0.58165135	0.259459718	2.241779012	0.024975658	0.181134291	transmembrane protein 268	tmem268	list(gene = "ENSDARG00000087611")
557247	76.37638585	0.303832611	0.135557652	2.24135345	0.025003189	0.181223724	BTB (POZ) domain containing 10b	btbd10b	list(gene = "ENSDARG00000020252")
559632	55.93352194	-0.389008633	0.173580965	-2.241078875	0.025020966	0.181242395	RAB GTPase activating protein 1	rabgap1	list(gene = "ENSDARG00000098967")
558473	30.84771783	0.435858196	0.19456924	2.24011871	0.025083217	0.181472815	cytochrome P450, family 3, subfamily c, polypeptide 2	cyp3c2	list(gene = "ENSDARG00000037874")
553249	161.2228829	-0.576038446	0.257135525	-2.240213392	0.025077073	0.181472815	zgc:112368	zgc:112368	list(gene = "ENSDARG00000043175")
100005086	12.1412946	-0.559320908	0.249777666	-2.239275104	0.025138022	0.181725549	si:ch211-93g23.2	si:ch211-93g23.2	list(gene = "ENSDARG00000070558")
100126015	64.22200119	0.41316815	0.184523222	2.239111943	0.025148633	0.181725549	aurora kinase A interacting protein 1	aurkaip1	list(gene = "ENSDARG00000074985")
567913	65.54285838	0.578158007	0.258379105	2.237634526	0.025244898	0.1822233	mannosyl-oligosaccharide glucosidase	mogs	list(gene = "ENSDARG00000060252")
799147	386.6161024	-0.559598735	0.250139534	-2.237146305	0.025276779	0.1822233	si:ch211-240l19.6	si:ch211-240l19.6	list(gene = "ENSDARG00000074613")
30742	14.81156805	-0.606902843	0.271273039	-2.237239817	0.02527067	0.1822233	bone morphogenetic protein receptor, type IBa	bmpr1ba	list(gene = "ENSDARG00000104100")
751757	10.50568723	-0.546993529	0.24450816	-2.237117682	0.02527865	0.1822233	zgc:153317	zgc:153317	list(gene = "ENSDARG00000092903")
556245	12.3515588	-0.534279236	0.238862815	-2.236761868	0.025301908	0.182280755	si:dkey-20d21.12	si:dkey-20d21.12	list(gene = "ENSDARG00000092123")
559710	282.0486892	0.353347851	0.158174914	2.233905757	0.025489275	0.182529487	Transmembrane anterior posterior transformation protein 1 homolog-like	tapt1	list(gene = "ENSDARG00000061143")
325832	126.1142983	-0.320854481	0.143631	-2.233880437	0.025490941	0.182529487	general transcription factor IIF, polypeptide 1	gtf2f1	list(gene = "ENSDARG00000032129")
568283	504.311674	0.324620708	0.145330686	2.233669412	0.025504833	0.182529487	La ribonucleoprotein domain family, member 4Ab	larp4ab	list(gene = "ENSDARG00000074979")
559769	93.79648404	-0.280364898	0.12545487	-2.234786887	0.025431343	0.182529487	tumor suppressing subtransferable candidate 4	tssc4	list(gene = "ENSDARG00000036144")
553274	26.62769731	-0.617252892	0.276183291	-2.2349393	0.025421334	0.182529487	coiled-coil domain containing 141	ccdc141	list(gene = "ENSDARG00000095675")
100538036	47.79192498	0.426605772	0.190879262	2.234950872	0.025420574	0.182529487	exonuclease 3'-5' domain containing 3	exd3	list(gene = "ENSDARG00000063140")
322973	385.2572875	0.272638188	0.121996678	2.234800103	0.025430475	0.182529487	pdgfa associated protein 1a	pdap1a	list(gene = "ENSDARG00000092546")
334086	485.0162683	0.16893982	0.075595322	2.234791976	0.025431009	0.182529487	heat shock protein 4b	hspa4b	list(gene = "ENSDARG00000018989")
559435	13.1524504	-0.577815602	0.258643311	-2.23402492	0.025481433	0.182529487	solute carrier family 23 (ascorbic acid transporter), member 1	slc23a1	list(gene = "ENSDARG00000015033")
100000160	758.7429574	-0.351327316	0.157178478	-2.235212617	0.025403394	0.182529487	fibroblast growth factor receptor 4	fgfr4	list(gene = "ENSDARG00000069105")
445405	801.6689547	0.198664511	0.088915562	2.234305305	0.025462992	0.182529487	seryl-tRNA synthetase	sars	list(gene = "ENSDARG00000008237")
334854	103.6262563	0.257104729	0.115168143	2.232429234	0.025586607	0.182889571	general transcription factor IIE, polypeptide 2, beta	gtf2e2	list(gene = "ENSDARG00000012672")
798974	65.28786506	0.392268903	0.175749553	2.231976675	0.025616505	0.182889571	NAD synthetase 1	nadsyn1	NULL
571486	18.27891871	-0.516558677	0.231417523	-2.232150228	0.025605036	0.182889571	pleckstrin homology domain containing, family A member 7a	plekha7a	NULL
100150664	71.51349756	-0.360913063	0.161666436	-2.232455127	0.025584898	0.182889571	MET proto-oncogene, receptor tyrosine kinase	met	list(gene = "ENSDARG00000070903")
100003383	37.95069142	0.411021626	0.184234921	2.230964812	0.02568346	0.183257865	phosphomevalonate kinase	pmvk	list(gene = "ENSDARG00000070798")
406625	773.9113944	-0.191682465	0.086033039	-2.228009929	0.025879853	0.184548736	legumain	lgmn	list(gene = "ENSDARG00000039150")
566768	82.58208185	0.314235339	0.141067027	2.227560516	0.025909836	0.184652107	INO80 complex subunit	ino80	list(gene = "ENSDARG00000070432")
30757	2478.351964	-0.373983286	0.168070412	-2.225158385	0.026070607	0.185686889	major histocompatibility complex class I UBA	mhc1uba	list(gene = "ENSDARG00000075963")
571902	32.12082953	0.450211117	0.202357106	2.224834734	0.026092335	0.185730691	uncharacterized LOC571902	LOC571902	NULL
100002535	32.83895866	0.511969061	0.230249417	2.223541182	0.02617933	0.186238752	transmembrane protein 70	tmem70	list(gene = "ENSDARG00000078773")
570455	21.86196344	-0.532064155	0.239338398	-2.223062238	0.026211604	0.186246096	cytochrome P450, family 7, subfamily B, polypeptide 1	cyp7b1	list(gene = "ENSDARG00000008858")
325958	1606.726158	0.340489671	0.153147528	2.223278925	0.026196998	0.186246096	tsukushi small leucine rich proteoglycan homolog (Xenopus laevis)	tsku	list(gene = "ENSDARG00000040815")
100007523	70.69954846	-0.451087922	0.203033631	-2.221739917	0.026300887	0.186325299	si:dkey-79f11.10	si:dkey-79f11.10	list(gene = "ENSDARG00000093857")
393904	64.52586893	0.54612424	0.245732524	2.222433687	0.026254011	0.186325299	GIPC PDZ domain containing family, member 2	gipc2	list(gene = "ENSDARG00000009488")
565700	1337.955348	-0.335836116	0.151141055	-2.222004579	0.026282996	0.186325299	spermidine/spermine N1-acetyltransferase 1a, duplicate 1	sat1a.1	list(gene = "ENSDARG00000035652")
503602	97.88127905	0.300199006	0.135105467	2.221960457	0.026285978	0.186325299	ADP-ribosylation factor related protein 1	arfrp1	list(gene = "ENSDARG00000057857")
562329	172.6484699	0.267127788	0.120213337	2.22211441	0.026275575	0.186325299	polymerase (RNA) III (DNA directed) polypeptide B	polr3b	list(gene = "ENSDARG00000062915")
571299	68.61594213	-0.35289504	0.158854878	-2.221493256	0.026317571	0.186332779	neudesin neurotrophic factor	nenf	NULL
393963	477.5954107	0.255545581	0.115054275	2.221087238	0.026345053	0.186416659	signal recognition particle 54	srp54	list(gene = "ENSDARG00000098367")
100536873	17.45803008	-0.595393493	0.268226714	-2.219739723	0.026436441	0.186841543	acyl-CoA thioesterase 12	acot12	list(gene = "ENSDARG00000054534")
30172	80.55838398	0.318919955	0.143670708	2.219798028	0.026432481	0.186841543	nucleoporin 93	nup93	list(gene = "ENSDARG00000003487")
436919	101.8807883	-0.516400367	0.23274491	-2.218739682	0.02650444	0.187211158	adenosine deaminase	ada	list(gene = "ENSDARG00000003113")
558687	11.76898558	0.535468128	0.241414756	2.218042246	0.026551952	0.187435716	cation/H+ exchanger protein 2	cax2	list(gene = "ENSDARG00000015732")
558776	51.52748506	0.376226844	0.169646466	2.217711057	0.02657454	0.187484165	lysine-rich nucleolar protein 1	knop1	list(gene = "ENSDARG00000077721")
541406	1050.003991	0.20348222	0.091793526	2.216738261	0.026640983	0.187841772	lysosomal-associated membrane protein 2	lamp2	list(gene = "ENSDARG00000014914")
246090	317.6289382	-0.332463983	0.149997427	-2.216464566	0.026659702	0.187862664	cytoglobin 1	cygb1	list(gene = "ENSDARG00000099371")
406445	334.3844873	0.185022844	0.083486616	2.216197687	0.026677966	0.187880326	proteasome subunit alpha 8	psma8	list(gene = "ENSDARG00000010965")
569655	10.58046699	0.614101636	0.277200486	2.215369984	0.02673468	0.187904648	adhesion G protein-coupled receptor E10	adgre10	list(gene = "ENSDARG00000075855")
100008009	22.05568584	-0.592979492	0.26760509	-2.215875236	0.026700048	0.187904648	hexose-binding lectin 3	hbl3	list(gene = "ENSDARG00000068220")
100329786	9.27185943	0.580075618	0.26185827	2.215227412	0.026744459	0.187904648	gastrula zinc finger protein XlCGF7.1-like	LOC100329786	NULL
394111	49.31345465	0.465958756	0.210330772	2.215361797	0.026735241	0.187904648	pelota homolog (Drosophila)	pelo	list(gene = "ENSDARG00000055477")
373102	463.5495971	0.556088991	0.251069733	2.214878644	0.026768395	0.18796206	myeloid cell leukemia 1b	mcl1b	list(gene = "ENSDARG00000008363")
100148308	17.032989	-0.516919451	0.233570176	-2.213122666	0.02688919	0.188698177	si:ch73-29l19.1	si:ch73-29l19.1	list(gene = "ENSDARG00000100255")
563087	26.54605022	0.414130617	0.187144264	2.21289506	0.026904881	0.188698177	si:ch211-129c21.1	si:ch211-129c21.1	list(gene = "ENSDARG00000024775")
101884650	10.71542856	-0.58513073	0.264529278	-2.211969633	0.026968763	0.188737823	butyrophilin-like protein 2	LOC101884650	NULL
406728	47.81817947	-0.374927474	0.169505021	-2.211895979	0.026973853	0.188737823	mitogen-activated protein kinase kinase 1	map2k1	list(gene = "ENSDARG00000007825")
405889	2053.871079	-0.307817963	0.139151118	-2.212112747	0.026958876	0.188737823	ribosomal protein S29	rps29	list(gene = "ENSDARG00000041232")
337386	1046.578628	-0.258723172	0.116965638	-2.211958797	0.026969512	0.188737823	sorting nexin 1a	snx1a	list(gene = "ENSDARG00000071031")
101882987	42.45955032	-0.462536784	0.209135522	-2.211660553	0.026990128	0.188740937	zmp:0000000735	zmp:0000000735	list(gene = "ENSDARG00000073789")
393715	2865.295912	-0.260999173	0.118054876	-2.210829255	0.027047663	0.188942916	ribosomal protein S26, like	rps26l	list(gene = "ENSDARG00000030408")
436624	35.9363419	0.45241906	0.204641785	2.210785344	0.027050705	0.188942916	prenyl (decaprenyl) diphosphate synthase, subunit 2	pdss2	list(gene = "ENSDARG00000012563")
793090	18.91152492	0.480991667	0.217588999	2.210551408	0.027066917	0.188945462	ring finger protein 26	rnf26	list(gene = "ENSDARG00000074074")
798821	123.8153596	-0.511059755	0.231299486	-2.209515313	0.027138819	0.189336532	si:dkey-183k8.2	si:dkey-183k8.2	NULL
565612	110.9734291	-0.351668437	0.159262717	-2.208102706	0.027237114	0.189706802	E1A binding protein p300 b	ep300b	list(gene = "ENSDARG00000061108")
101886432	131.3224259	-0.572203487	0.25919587	-2.207610355	0.027271447	0.189706802	NA	NA	NULL
569858	85.61251719	0.341034229	0.154481081	2.207611619	0.027271358	0.189706802	ATP-binding cassette, sub-family G (WHITE), member 2c	abcg2c	list(gene = "ENSDARG00000058574")
564953	146.876163	0.351002629	0.158996128	2.207617474	0.02727095	0.189706802	sperm associated antigen 1a	spag1a	NULL
619269	1534.972842	0.22810779	0.103303082	2.208141191	0.027234432	0.189706802	alanine--glyoxylate aminotransferase 2	agxt2	list(gene = "ENSDARG00000100709")
394027	13451.79515	-0.24482423	0.110920536	-2.207203804	0.027299824	0.189793471	ribosomal protein SA	rpsa	list(gene = "ENSDARG00000019181")
393124	327.1410272	0.207017673	0.093848182	2.205878346	0.027392519	0.189884303	USO1 vesicle transport factor	uso1	list(gene = "ENSDARG00000019581")
321346	443.7688813	0.334873726	0.151747928	2.206776268	0.027329694	0.189884303	prohibitin	phb	list(gene = "ENSDARG00000057414")
393990	51.31273449	0.46584709	0.21118374	2.205885219	0.027392037	0.189884303	ERGIC and golgi 3	ergic3	list(gene = "ENSDARG00000038074")
100537088	13.51394417	-0.574149776	0.260257231	-2.206085781	0.027377994	0.189884303	chemokine (C-C motif) ligand 36, duplicate 1	ccl36.1	list(gene = "ENSDARG00000105263")
561669	75.85639011	-0.301990912	0.136862875	-2.206521757	0.027347489	0.189884303	si:zfos-2326c3.2	si:zfos-2326c3.2	list(gene = "ENSDARG00000098680")
100003481	313.1971695	0.32037629	0.145287471	2.205119873	0.027445684	0.19007576	protein phosphatase, Mg2+/Mn2+ dependent, 1Bb	ppm1bb	list(gene = "ENSDARG00000011496")
554089	17.29124248	-0.50652418	0.22973677	-2.204802395	0.027467964	0.19007576	S100 calcium binding protein Z	s100z	list(gene = "ENSDARG00000038729")
554960	88.08437522	-0.409021549	0.185505661	-2.20490063	0.027461068	0.19007576	UBX domain protein 6	ubxn6	list(gene = "ENSDARG00000003087")
793301	56.74893154	-0.48687423	0.220996975	-2.203080965	0.027589043	0.190744521	solute carrier family 15 (oligopeptide transporter), member 1b	slc15a1b	list(gene = "ENSDARG00000044528")
402965	657.0563959	0.553835656	0.251403663	2.20297369	0.027596603	0.190744521	endonuclease/exonuclease/phosphatase family domain containing 1	eepd1	list(gene = "ENSDARG00000071116")
557676	88.21382026	-0.558780848	0.253762335	-2.20198497	0.02766637	0.191115951	si:dkey-14d8.7	si:dkey-14d8.7	list(gene = "ENSDARG00000045834")
555525	62.51515593	0.332087935	0.150841902	2.201562902	0.027696199	0.191211221	ubinuclein 2a	ubn2a	list(gene = "ENSDARG00000063062")
561384	75.02958504	-0.324512172	0.147425473	-2.201194706	0.027722243	0.191280268	methylphosphate capping enzyme	mepce	list(gene = "ENSDARG00000059461")
101882660	36.49465881	-0.402853763	0.183065231	-2.200602263	0.027764193	0.191389939	adhesion G protein-coupled receptor E5b, duplicate 2	adgre5b.2	list(gene = "ENSDARG00000104083")
541535	17.03558779	0.489039759	0.222251128	2.200392701	0.027779045	0.191389939	golgi integral membrane protein 4b	golim4b	list(gene = "ENSDARG00000014545")
791773	281.9639634	0.34702368	0.157717214	2.200290455	0.027786294	0.191389939	G protein-coupled receptor 39	gpr39	list(gene = "ENSDARG00000102888")
555242	36.22097826	-0.38363048	0.174470315	-2.198829523	0.027890046	0.191482249	forkhead box P2	foxp2	list(gene = "ENSDARG00000005453")
450031	10.53699957	0.550428107	0.250312223	2.198966153	0.027880329	0.191482249	transmembrane protein 189	tmem189	list(gene = "ENSDARG00000042732")
103911681	17.7219943	0.523668876	0.238167165	2.198745057	0.027896055	0.191482249	NA	NA	NULL
100151036	329.9547844	0.321067818	0.145957727	2.199731566	0.027825946	0.191482249	inositol polyphosphate multikinase a	ipmka	list(gene = "ENSDARG00000076699")
556728	31.97442086	0.503559053	0.228933873	2.199582992	0.027836495	0.191482249	interleukin 20 receptor, alpha	il20ra	list(gene = "ENSDARG00000032571")
503702	182.8172177	0.299147109	0.136028373	2.199152304	0.027867094	0.191482249	prion protein, related sequence 3	prnprs3	list(gene = "ENSDARG00000003705")
101883461	43.57732712	0.424227597	0.192993748	2.198141652	0.027939013	0.191666774	si:ch73-45o6.2	si:ch73-45o6.2	list(gene = "ENSDARG00000101507")
100169794	43.55895681	0.47676681	0.21697152	2.197370464	0.027993999	0.191933553	transfer RNA threonine (anticodon AGU)	trnat-agu	NULL
557911	23.54188596	-0.462675239	0.210592543	-2.197016251	0.028019286	0.191996519	CXXC finger protein 5a	cxxc5a	list(gene = "ENSDARG00000078865")
449786	14.93353558	-0.501454998	0.228350929	-2.195984054	0.028093085	0.192391643	polymerase (RNA) III (DNA directed) polypeptide G like b	polr3glb	list(gene = "ENSDARG00000013734")
334817	18.89039897	-0.508948912	0.231900116	-2.194690199	0.028185828	0.192793695	peripheral myelin protein 22a	pmp22a	list(gene = "ENSDARG00000105223")
386792	62.11012935	-0.385584535	0.175705873	-2.194488604	0.028200302	0.192793695	peptidyl arginine deiminase, type II	padi2	list(gene = "ENSDARG00000044167")
394060	320.5001126	0.608533526	0.277294052	2.1945423	0.028196446	0.192793695	3-hydroxy-3-methylglutaryl-CoA synthase 1 (soluble)	hmgcs1	list(gene = "ENSDARG00000103025")
100320914	32.61333012	-0.405569367	0.184909642	-2.193338123	0.028283027	0.193248441	SMC5-SMC6 complex localization factor 2	slf2	list(gene = "ENSDARG00000003328")
792835	481.5673548	0.454986266	0.207499408	2.192711153	0.028328197	0.193335483	torsin family 3, member A	tor3a	list(gene = "ENSDARG00000079308")
30291	816.8446598	-0.286769135	0.130771138	-2.19290846	0.028313975	0.193335483	cadherin 2, type 1, N-cadherin (neuronal)	cdh2	list(gene = "ENSDARG00000018693")
572344	32.87139949	-0.560558569	0.255775977	-2.191599759	0.028408419	0.193772073	nuclear mitotic apparatus protein 1	numa1	list(gene = "ENSDARG00000102483")
394093	25563.11566	-0.204109058	0.093161115	-2.190925453	0.028457187	0.193993737	alpha-1-microglobulin/bikunin precursor	ambp	list(gene = "ENSDARG00000004296")
30496	55.42752077	-0.557279691	0.254448314	-2.190148888	0.028513441	0.194266144	lactate dehydrogenase A4	ldha	list(gene = "ENSDARG00000101251")
393650	47.85187249	-0.45818041	0.209257359	-2.189554584	0.028556556	0.194448781	interferon regulatory factor 7	irf7	list(gene = "ENSDARG00000045661")
101883896	338.175215	-0.273775752	0.125155336	-2.187487642	0.028706944	0.195361243	gastrula zinc finger protein XlCGF57.1-like	LOC101883896	NULL
692329	259.0472603	0.315015465	0.144037847	2.187032583	0.028740145	0.195459338	phenylalanyl-tRNA synthetase, alpha subunit	farsa	list(gene = "ENSDARG00000098825")
560455	83.4161063	0.298700517	0.136589967	2.186840831	0.028754146	0.195459338	regulatory associated protein of MTOR, complex 1	rptor	list(gene = "ENSDARG00000098726")
394023	62.09308601	-0.568476412	0.260087122	-2.185715336	0.028836438	0.195907039	protein disulfide isomerase family A, member 2	pdia2	list(gene = "ENSDARG00000018263")
554091	13.74675747	0.605060154	0.276891067	2.185192033	0.028874769	0.195938185	DnaJ (Hsp40) homolog, subfamily B, member 9b	dnajb9b	list(gene = "ENSDARG00000016886")
394157	27.38351588	0.53548436	0.245075193	2.184979856	0.028890324	0.195938185	BC1 (ubiquinol-cytochrome c reductase) synthesis-like	bcs1l	list(gene = "ENSDARG00000012295")
171478	9389.589061	-0.182614291	0.083562557	-2.185360257	0.028862442	0.195938185	fatty acid binding protein 3, muscle and heart	fabp3	list(gene = "ENSDARG00000023290")
568480	65.07820306	-0.409403487	0.18747465	-2.183780509	0.028978381	0.196269318	ankyrin repeat and FYVE domain containing 1	ankfy1	list(gene = "ENSDARG00000061013")
561131	141.9275529	0.481775211	0.220646998	2.183465966	0.029001513	0.196269318	nucleolar and coiled-body phosphoprotein 1	nolc1	list(gene = "ENSDARG00000024561")
65223	4726.495736	-0.546050805	0.250089833	-2.183418652	0.029004994	0.196269318	trypsin	try	list(gene = "ENSDARG00000042993")
566269	9.2744428	0.58257235	0.266744639	2.184007721	0.028961681	0.196269318	zinc finger and BTB domain containing 10	zbtb10	list(gene = "ENSDARG00000077101")
550254	22.06101399	0.468851527	0.214765745	2.183083373	0.029029671	0.196324881	Rho GTPase activating protein 17a	arhgap17a	list(gene = "ENSDARG00000020488")
768138	123.9808615	-0.381628383	0.174844667	-2.182670989	0.029060048	0.196418906	emopamil binding protein-like	ebpl	list(gene = "ENSDARG00000036636")
325242	73.08606455	-0.307699699	0.141025967	-2.181865546	0.029119457	0.196708946	dystrobrevin, beta a	dtnba	list(gene = "ENSDARG00000077694")
100149419	25.88004434	-0.555241394	0.254541169	-2.181342205	0.029158115	0.196732669	si:dkey-69o16.5	si:dkey-69o16.5	list(gene = "ENSDARG00000070057")
402996	302.467737	0.22043768	0.101064979	2.181148022	0.02917247	0.196732669	eukaryotic translation initiation factor 4h	eif4h	list(gene = "ENSDARG00000042252")
552997	87.20546369	0.604058377	0.276937659	2.181207058	0.029168105	0.196732669	farnesyl diphosphate synthase (farnesyl pyrophosphate synthetase, dimethylallyltranstransferase, geranyltranstransferase)	fdps	list(gene = "ENSDARG00000040890")
561503	265.3085066	-0.277752921	0.127394804	-2.180253145	0.029238702	0.197067861	nuclear receptor corepressor 2	ncor2	list(gene = "ENSDARG00000000966")
571514	48.42530066	0.405512721	0.186027732	2.17985091	0.029268515	0.197157345	si:ch211-149l1.2	si:ch211-149l1.2	list(gene = "ENSDARG00000079501")
795685	270.183029	-0.439256021	0.20153019	-2.179604069	0.029286823	0.197169277	glutaminyl-peptide cyclotransferase	qpct	list(gene = "ENSDARG00000089717")
768292	36.42584669	-0.44898972	0.206205627	-2.177388303	0.029451608	0.198166771	zgc:153968	zgc:153968	list(gene = "ENSDARG00000061858")
100333125	14.42055091	-0.553918612	0.254463563	-2.176809148	0.02949481	0.198255758	WD repeat containing planar cell polarity effector	wdpcp	list(gene = "ENSDARG00000074590")
445053	5765.122414	-0.178749615	0.082117085	-2.176765225	0.029498089	0.198255758	ribosomal protein L15	rpl15	list(gene = "ENSDARG00000009285")
100001426	17.30546807	-0.561049403	0.257814858	-2.176171725	0.029542422	0.19844186	cytochrome P450, family 2, subfamily k, polypeptide 31	cyp2k31	list(gene = "ENSDARG00000009874")
503514	182.7147205	0.565252733	0.259937387	2.174572655	0.029662155	0.199133941	angiopoietin-like 2b	angptl2b	list(gene = "ENSDARG00000068369")
799354	10.28418202	-0.587302611	0.270204639	-2.173547473	0.029739137	0.199538396	chemokine (C-X-C motif) ligand 12b (stromal cell-derived factor 1)	cxcl12b	list(gene = "ENSDARG00000055100")
324466	136.934041	0.293151151	0.134975303	2.171887328	0.029864163	0.199702534	adaptor-related protein complex 1, gamma 1 subunit	ap1g1	list(gene = "ENSDARG00000102394")
393287	315.7127278	0.255390782	0.117540582	2.172788125	0.029796267	0.199702534	conserved helix-loop-helix ubiquitous kinase	chuk	list(gene = "ENSDARG00000011662")
323246	79.23042346	-0.458587853	0.211101328	-2.172358919	0.029828601	0.199702534	capicua transcriptional repressor b	cicb	list(gene = "ENSDARG00000055502")
394135	144.4320472	0.274658055	0.126469684	2.171730372	0.029876006	0.199702534	3-hydroxyisobutyrate dehydrogenase b	hibadhb	list(gene = "ENSDARG00000007959")
569098	101.4491839	-0.391911173	0.180465655	-2.171666257	0.029880845	0.199702534	solute carrier family 6 (neurotransmitter transporter), member 6b	slc6a6b	NULL
336712	7944.83598	-0.261648151	0.12046311	-2.172018897	0.029854238	0.199702534	ribosomal protein L10	rpl10	list(gene = "ENSDARG00000025581")
393136	209.7560747	-0.231058255	0.106384031	-2.171926118	0.029861236	0.199702534	copine III	cpne3	list(gene = "ENSDARG00000104177")
796318	31.29113376	-0.368027643	0.169549864	-2.17061597	0.029960214	0.200008751	growth arrest-specific 1a	gas1a	list(gene = "ENSDARG00000077298")
406405	2238.165848	-0.244615892	0.112691249	-2.170673367	0.029955872	0.200008751	malate dehydrogenase 2, NAD (mitochondrial)	mdh2	list(gene = "ENSDARG00000043371")
562170	35.20178326	0.425824602	0.196271997	2.169563707	0.030039913	0.200336595	protein tyrosine phosphatase, non-receptor type 9, b	ptpn9b	list(gene = "ENSDARG00000073902")
64271	41.55992232	0.400387264	0.184550746	2.169523949	0.030042928	0.200336595	eph receptor A4a	epha4a	list(gene = "ENSDARG00000054454")
393737	108.2452553	0.274368708	0.126579247	2.167564705	0.030191822	0.201216931	trafficking protein particle complex 4	trappc4	list(gene = "ENSDARG00000027418")
368348	351.0066877	-0.258211806	0.119182762	-2.166519739	0.030271493	0.201571534	CKLF-like MARVEL transmembrane domain containing 6	cmtm6	list(gene = "ENSDARG00000099631")
322089	94.54227051	0.562975343	0.25986394	2.166423488	0.030278841	0.201571534	CTP synthase 1a	ctps1a	list(gene = "ENSDARG00000030700")
404617	14.66249869	-0.517261783	0.238808454	-2.166011184	0.030310332	0.201668578	zgc:77287	zgc:77287	NULL
393097	101.6341861	0.350897044	0.162023708	2.165714194	0.030333034	0.201707061	ddb1 and cul4 associated factor 13	dcaf13	list(gene = "ENSDARG00000002267")
664772	33.45208354	0.397082236	0.183449841	2.164527549	0.030423885	0.202198426	hyaluronoglucosaminidase 1	hyal1	list(gene = "ENSDARG00000059916")
325231	43.03853472	0.426399714	0.197035378	2.164076916	0.030458447	0.202315355	si:dkey-260j18.2	si:dkey-260j18.2	list(gene = "ENSDARG00000101942")
555476	132.4736026	-0.268911765	0.124301062	-2.163390723	0.030511141	0.202439804	SHOC2 leucine-rich repeat scaffold protein	shoc2	list(gene = "ENSDARG00000040853")
406464	8995.325633	-0.191889908	0.088691711	-2.163560789	0.030498074	0.202439804	eukaryotic translation initiation factor 5A	eif5a	list(gene = "ENSDARG00000017235")
492776	46.33554533	-0.387308096	0.179176346	-2.161602831	0.030648803	0.203240089	zgc:101559	zgc:101559	list(gene = "ENSDARG00000003257")
553068	189.3223956	0.504322096	0.23339704	2.160790458	0.03071153	0.203316805	im:7148292	im:7148292	list(gene = "ENSDARG00000087779")
562487	130.1399868	0.317630077	0.146980936	2.16102908	0.030693093	0.203316805	ring finger protein, LIM domain interacting	rlim	list(gene = "ENSDARG00000079306")
335257	31.61414626	-0.427313191	0.197752467	-2.160848856	0.030707017	0.203316805	LMBR1 domain containing 2b	lmbrd2b	list(gene = "ENSDARG00000017312")
100038786	59.81915879	0.403873486	0.186957602	2.160241045	0.030754014	0.203485079	family with sequence similarity 160, member B1	fam160b1	list(gene = "ENSDARG00000060168")
569455	792.5057693	0.195597991	0.090629462	2.158216402	0.030911011	0.203817734	karyopherin (importin) beta 3	kpnb3	list(gene = "ENSDARG00000040245")
571064	16.98381888	-0.516812819	0.239402318	-2.158762804	0.030868574	0.203817734	si:dkey-162b23.4	si:dkey-162b23.4	list(gene = "ENSDARG00000052700")
100007877	17.59629826	0.51151393	0.236960067	2.158650344	0.030877304	0.203817734	adaptor-related protein complex 1, gamma 2 subunit	ap1g2	list(gene = "ENSDARG00000054337")
447844	105.0952886	0.467691772	0.216620539	2.159037058	0.030847292	0.203817734	solute carrier family 35, member B1	slc35b1	list(gene = "ENSDARG00000038213")
541536	144.3821495	0.362968568	0.168192852	2.158049903	0.030923952	0.203817734	protein phosphatase 5, catalytic subunit	ppp5c	list(gene = "ENSDARG00000034313")
393461	169.0268957	-0.316348707	0.146585882	-2.158111706	0.030919148	0.203817734	GDP-mannose 4,6-dehydratase	gmds	list(gene = "ENSDARG00000026629")
568664	25.51266599	-0.519634628	0.240744696	-2.158446836	0.030893108	0.203817734	NACHT, LRR and PYD domains-containing protein 12	LOC568664	list(gene = "ENSDARG00000099006")
100750260	84.82515014	-0.289303866	0.13414152	-2.156706336	0.031028553	0.204394164	polyribonucleotide nucleotidyltransferase 1	pnpt1	NULL
336492	348.4479191	-0.312197647	0.144878785	-2.154888643	0.031170549	0.205102903	prostaglandin D2 synthase b, tandem duplicate 1	ptgdsb.1	list(gene = "ENSDARG00000027088")
571836	201.2603595	-0.409715559	0.190132815	-2.154891352	0.031170337	0.205102903	transmembrane protein 56a	tmem56a	list(gene = "ENSDARG00000098451")
792923	35.51233377	0.395983873	0.183788436	2.154563587	0.031196001	0.205157154	RNA methyltransferase like 1b	rnmtl1b	list(gene = "ENSDARG00000069082")
100150225	65.65016374	-0.422315402	0.196046253	-2.154162062	0.031227465	0.205250862	si:dkey-23k10.3	si:dkey-23k10.3	list(gene = "ENSDARG00000097653")
798310	115.0568068	-0.528915822	0.245572918	-2.153803549	0.031255581	0.205253261	si:dkey-34k9.3	si:dkey-34k9.3	NULL
794433	333.390058	0.274222587	0.12732518	2.153718434	0.03126226	0.205253261	si:zfos-464b6.2	si:zfos-464b6.2	list(gene = "ENSDARG00000054363")
100002034	719.2960117	0.229004263	0.106352085	2.153265382	0.031297828	0.205373693	HECT domain containing 1	hectd1	list(gene = "ENSDARG00000054213")
336141	54.70812764	0.398479768	0.185093039	2.15286199	0.031329527	0.205438982	TAR (HIV) RNA binding protein 2	tarbp2	list(gene = "ENSDARG00000070471")
492497	235.6201026	0.191146373	0.088802804	2.152481271	0.031359469	0.205438982	signal transducing adaptor molecule (SH3 domain and ITAM motif) 2	stam2	list(gene = "ENSDARG00000005318")
323299	281.5330271	-0.236415378	0.109827177	-2.152612719	0.031349128	0.205438982	alpha thalassemia/mental retardation syndrome X-linked homolog (human)	atrx	list(gene = "ENSDARG00000042236")
406618	270.4618924	0.285820103	0.132822904	2.151888685	0.031406123	0.205631631	ubiquitin specific protease 5	usp5	list(gene = "ENSDARG00000014517")
100535835	46.96544969	0.370345809	0.17215052	2.151290681	0.031453263	0.205819218	si:dkey-237i9.1	si:dkey-237i9.1	NULL
404604	184.2683838	0.24696087	0.114807452	2.151087455	0.031469297	0.205819218	cytoplasmic linker associated protein 2	clasp2	list(gene = "ENSDARG00000020345")
563926	52.90821553	0.528473996	0.245718309	2.150731043	0.031497435	0.205890303	period circadian clock 1a	per1a	list(gene = "ENSDARG00000056885")
569944	13.57510684	0.520973456	0.242281082	2.150285331	0.031532652	0.206007567	si:ch73-52e5.1	si:ch73-52e5.1	list(gene = "ENSDARG00000100260")
436861	279.7784468	0.27044977	0.125790346	2.150004185	0.031554884	0.206039912	SEC63 homolog, protein translocation regulator	sec63	list(gene = "ENSDARG00000017740")
562037	357.2932546	0.321125357	0.14938756	2.149612442	0.031585883	0.206129441	glutamyl-prolyl-tRNA synthetase	eprs	list(gene = "ENSDARG00000060494")
406338	413.7813479	-0.438104491	0.203845383	-2.149199968	0.031618552	0.206229756	chitinase, acidic.2	chia.2	list(gene = "ENSDARG00000099185")
324723	14.06300573	-0.49800368	0.231784301	-2.14856519	0.031668884	0.206445106	interferon regulatory factor 2 binding protein-like	irf2bpl	list(gene = "ENSDARG00000004297")
79380	73.14344671	0.415921532	0.193615736	2.148180419	0.031699426	0.206531285	eukaryotic translation initiation factor 4ea	eif4ea	list(gene = "ENSDARG00000077012")
406808	146.7036221	0.280775092	0.130766492	2.147148613	0.031781452	0.206839659	pitrilysin metallopeptidase 1	pitrm1	list(gene = "ENSDARG00000038563")
557072	71.11994959	0.490046197	0.228220743	2.147246525	0.031773661	0.206839659	caspase recruitment domain family, member 11	card11	list(gene = "ENSDARG00000052741")
322327	302776.3316	-0.223110651	0.1039259	-2.14682434	0.031807269	0.206846275	apolipoprotein A-II	apoa2	list(gene = "ENSDARG00000015866")
768196	2770.602414	-0.3594409	0.167438806	-2.146700088	0.031817166	0.206846275	malic enzyme 1, NADP(+)-dependent, cytosolic	me1	list(gene = "ENSDARG00000053215")
554998	496.6158524	0.592576912	0.276089826	2.146319261	0.031847516	0.206930753	protein disulfide isomerase family A, member 4	pdia4	list(gene = "ENSDARG00000018491")
402802	322.4629092	0.32473318	0.151361924	2.145408643	0.031920189	0.206951827	phospholipase A2, group XIIA	pla2g12a	list(gene = "ENSDARG00000070454")
678586	17.33000351	-0.584163268	0.27226478	-2.145570452	0.031907265	0.206951827	reticulon 4b	rtn4b	list(gene = "ENSDARG00000104347")
557406	207.2574634	0.270168758	0.125907207	2.145776756	0.031890794	0.206951827	si:dkey-102f14.5	si:dkey-102f14.5	list(gene = "ENSDARG00000041560")
322533	121.6812313	-0.595041445	0.27729077	-2.145911473	0.031880042	0.206951827	alanyl (membrane) aminopeptidase b	anpepb	list(gene = "ENSDARG00000103878")
793792	164.0978266	0.242602792	0.113126514	2.144526365	0.031990735	0.207296487	SCY1-like, kinase-like 1	scyl1	list(gene = "ENSDARG00000079854")
393256	33.14796877	0.464181139	0.216499978	2.144023958	0.032030967	0.207444444	TAF8 RNA polymerase II, TATA box binding protein (TBP)-associated factor	taf8	list(gene = "ENSDARG00000026806")
321315	281.6037901	0.58828131	0.274464016	2.143382284	0.032082414	0.207664836	calreticulin 3b	calr3b	list(gene = "ENSDARG00000102808")
449790	14.46469307	0.516969551	0.24129241	2.142502335	0.032153081	0.207779829	cytochrome P450, family 2, subfamily K, polypeptide16	cyp2k16	list(gene = "ENSDARG00000102981")
553586	33.48915719	0.501661447	0.234114686	2.14280212	0.032128991	0.207779829	papilin b, proteoglycan-like sulfated glycoprotein	paplnb	list(gene = "ENSDARG00000042186")
321485	80.58373549	-0.300136421	0.140081173	-2.142589294	0.032146092	0.207779829	TAF9 RNA polymerase II, TATA box binding protein (TBP)-associated factor	taf9	list(gene = "ENSDARG00000077870")
571548	27.36868632	-0.397595531	0.185593415	-2.142293306	0.032169887	0.207779829	zgc:174906	zgc:174906	list(gene = "ENSDARG00000075314")
394243	569.0160353	0.207156819	0.096726763	2.141670132	0.032220036	0.207915725	actin related protein 2/3 complex, subunit 1A	arpc1a	list(gene = "ENSDARG00000008383")
431759	165.7077563	-0.502728969	0.234744733	-2.141598507	0.032225804	0.207915725	protease, serine, 35	prss35	list(gene = "ENSDARG00000100691")
556215	33.61451419	-0.528796734	0.246964984	-2.141181008	0.032259444	0.2080202	CUB and zona pellucida-like domains 1, tandem duplicate 1	cuzd1.1	NULL
568615	209.2950296	0.320406828	0.149657137	2.140939183	0.032278943	0.208033425	sel-1 suppressor of lin-12-like (C. elegans)	sel1l	list(gene = "ENSDARG00000004581")
795315	642.6998104	0.314415076	0.146878087	2.140653392	0.032302	0.208069553	si:dkey-96g2.1	si:dkey-96g2.1	list(gene = "ENSDARG00000097725")
252850	123.3115199	0.47044841	0.219887479	2.139496132	0.032395509	0.208559207	thrombospondin 4b	thbs4b	list(gene = "ENSDARG00000020072")
324098	93.37744936	-0.306722604	0.143386015	-2.139138904	0.03242442	0.208632685	CD82 molecule a	cd82a	list(gene = "ENSDARG00000019098")
567451	44.2668482	-0.443014256	0.207208561	-2.138011351	0.032515822	0.208995227	si:dkey-172m14.1	si:dkey-172m14.1	NULL
504088	33.54937765	-0.582228267	0.272313553	-2.138080389	0.032510219	0.208995227	glutamyl aminopeptidase	enpep	list(gene = "ENSDARG00000057064")
563298	491.1237248	0.278426101	0.130289444	2.136981259	0.032599516	0.209307501	peroxisome proliferator-activated receptor alpha a	pparaa	list(gene = "ENSDARG00000031777")
556427	72.27700947	-0.286190511	0.133921975	-2.136994396	0.032598447	0.209307501	Ral GTPase activating protein, alpha subunit 1 (catalytic)	ralgapa1	NULL
553448	444.1961951	0.386248572	0.180780998	2.136555143	0.032634191	0.209417365	ribosome binding protein 1a	rrbp1a	list(gene = "ENSDARG00000013763")
406275	463.5598799	0.433800831	0.203128304	2.135600119	0.032712022	0.209691094	fibrillarin	fbl	list(gene = "ENSDARG00000053912")
100334908	37.74274377	-0.563690825	0.263933646	-2.135729313	0.032701484	0.209691094	elastase-1-like	LOC100334908	list(gene = "ENSDARG00000077058")
560226	242.4267631	0.29639423	0.138826886	2.13499157	0.032761699	0.209896687	si:dkey-91m11.5	si:dkey-91m11.5	list(gene = "ENSDARG00000042329")
322961	108.0420717	-0.252086052	0.118106999	-2.134387073	0.032811109	0.209987574	Sp3b transcription factor	sp3b	list(gene = "ENSDARG00000007812")
447858	188.2620272	0.220682902	0.103393289	2.134402576	0.032809841	0.209987574	disrupted in renal carcinoma 2	dirc2	list(gene = "ENSDARG00000009783")
393495	29.9066536	0.584945425	0.274101137	2.134049613	0.03283872	0.210051532	cysteine-rich with EGF-like domains 2	creld2	list(gene = "ENSDARG00000029071")
445491	60.00374877	-0.463414586	0.217207768	-2.133508348	0.032883048	0.210204198	cereblon	crbn	list(gene = "ENSDARG00000054250")
378844	170.598257	0.411850227	0.193055297	2.133327776	0.032897847	0.210204198	DEAD (Asp-Glu-Ala-Asp) box polypeptide 27	ddx27	list(gene = "ENSDARG00000091831")
445118	1573.093728	0.412787257	0.193537213	2.132857294	0.032936435	0.210225433	glucose-6-phosphatase a, catalytic subunit, tandem duplicate 1	g6pca.1	list(gene = "ENSDARG00000031616")
559007	90.81885101	0.293744033	0.137718772	2.132926603	0.032930748	0.210225433	death associated protein 3	dap3	list(gene = "ENSDARG00000078500")
100332244	21.03193105	-0.486395597	0.228118354	-2.132207197	0.032989817	0.210436663	disco-interacting protein 2 homolog A	dip2a	list(gene = "ENSDARG00000078058")
562668	12.5060333	-0.51678908	0.242414577	-2.131839953	0.033020006	0.210436663	vasohibin 2	vash2	list(gene = "ENSDARG00000007774")
641319	113.4542406	0.242428944	0.113719775	2.131809903	0.033022477	0.210436663	apolipoprotein O, a	apooa	list(gene = "ENSDARG00000104696")
570622	349.0286664	-0.369707915	0.17347993	-2.131127869	0.033078609	0.210681762	guanylate binding protein 2	gbp2	list(gene = "ENSDARG00000038669")
336425	177.6401803	-0.289694809	0.136007411	-2.129992813	0.033172207	0.210939851	aldolase a, fructose-bisphosphate, a	aldoaa	list(gene = "ENSDARG00000011665")
334474	74.46238885	-0.292752813	0.137423274	-2.130300089	0.033146846	0.210939851	TAF3 RNA polymerase II, TATA box binding protein (TBP)-associated facto	taf3	list(gene = "ENSDARG00000045513")
192303	73.2417275	0.350625543	0.164608646	2.130055449	0.033167036	0.210939851	DCN1, defective in cullin neddylation 1, domain containing 2a	dcun1d2a	list(gene = "ENSDARG00000040838")
101885142	13.13822808	0.49862902	0.234198253	2.129089406	0.033246864	0.211007569	si:ch73-248e21.7	si:ch73-248e21.7	list(gene = "ENSDARG00000096331")
407650	200.7557724	0.229395405	0.107722225	2.129508597	0.033212204	0.211007569	Rab acceptor 1 (prenylated)	rabac1	list(gene = "ENSDARG00000004171")
404610	22.68038657	-0.441932089	0.207570464	-2.1290702	0.033248453	0.211007569	family with sequence similarity 49, member Bb	fam49bb	list(gene = "ENSDARG00000045417")
393896	160.5560779	0.299101387	0.140488654	2.129007426	0.033253646	0.211007569	dynamin 1-like	dnm1l	list(gene = "ENSDARG00000015006")
565576	42.13849811	-0.357395321	0.167928802	-2.128255052	0.033315943	0.211080545	polo-like kinase 2b (Drosophila)	plk2b	list(gene = "ENSDARG00000019130")
402945	108.1593393	0.432330365	0.203143391	2.128202952	0.03332026	0.211080545	dehydrogenase/reductase (SDR family) member 13 like 1	dhrs13l1	list(gene = "ENSDARG00000098746")
322393	2598.513189	-0.321258386	0.150966326	-2.128013537	0.033335961	0.211080545	si:rp71-15k1.1	si:rp71-15k1.1	list(gene = "ENSDARG00000070964")
378997	35.40932214	-0.481459145	0.226224871	-2.128232599	0.033317803	0.211080545	glucocorticoid induced 1	glcci1	list(gene = "ENSDARG00000008503")
568208	16.49236988	0.498227268	0.234175986	2.127576263	0.033372232	0.211198048	tetratricopeptide repeat domain 6	ttc6	NULL
558330	25.45240498	-0.41838033	0.19673387	-2.126630908	0.033450762	0.211582726	transmembrane anterior posterior transformation 1a	tapt1a	list(gene = "ENSDARG00000073999")
406259	1264.749651	0.436752797	0.205425452	2.126089015	0.033495848	0.211755568	hypoxanthine phosphoribosyltransferase 1	hprt1	list(gene = "ENSDARG00000008884")
406428	643.8905355	-0.243665048	0.114623645	-2.125783454	0.033521294	0.211804129	pyruvate dehydrogenase (lipoamide) beta	pdhb	list(gene = "ENSDARG00000021346")
334219	162.4187257	0.327173538	0.153948034	2.125220629	0.033568208	0.211988209	zgc:77650	zgc:77650	NULL
406599	721.5017921	-0.169882959	0.079956665	-2.124687904	0.033612663	0.212156583	ATP synthase, H+ transporting, mitochondrial Fo complex, subunit F6	atp5j	list(gene = "ENSDARG00000014313")
100538287	395.3229417	0.355411115	0.167340501	2.123879831	0.033680193	0.212395347	fumarylacetoacetase-like	LOC100538287	NULL
415177	117.4061927	0.274656622	0.129322657	2.123808986	0.033686119	0.212395347	ring finger protein 14	rnf14	list(gene = "ENSDARG00000043905")
406598	85.46585402	-0.386592019	0.182098793	-2.122979584	0.033755563	0.212608333	phosphatidylinositol-4,5-bisphosphate 3-kinase, catalytic subunit gamma	pik3cg	list(gene = "ENSDARG00000017757")
556360	73.87632867	0.29816093	0.140440985	2.123033601	0.033751036	0.212608333	stromal interaction molecule 1a	stim1a	list(gene = "ENSDARG00000060723")
692332	315.7705224	-0.309526459	0.145831898	-2.122488032	0.033796777	0.212755527	cytochrome P450, family 46, subfamily A, polypeptide 1, tandem duplicate 3	cyp46a1.3	list(gene = "ENSDARG00000089177")
403066	96.19722573	-0.342611709	0.161462155	-2.121931965	0.033843452	0.212936926	additional sex combs like transcriptional regulator 1	asxl1	list(gene = "ENSDARG00000036956")
368234	151.3274753	-0.30935334	0.145838149	-2.121210001	0.033904134	0.213206218	proteolipid protein 1b	plp1b	list(gene = "ENSDARG00000011929")
563281	905.911651	-0.345410929	0.162866689	-2.120819992	0.033936954	0.213300104	prolyl 4-hydroxylase, alpha polypeptide III	p4ha3	NULL
564048	45.72989739	0.406760759	0.191821283	2.120519439	0.033962264	0.213346719	pleckstrin homology domain containing, family M (with RUN domain) member 1	plekhm1	list(gene = "ENSDARG00000099954")
436711	40.94650483	-0.358490115	0.169099907	-2.119990017	0.034006887	0.213390598	dpy-30 histone methyltransferase complex regulatory subunit	dpy30	list(gene = "ENSDARG00000004427")
100149283	85.21139381	0.334570088	0.157831934	2.119787043	0.034024008	0.213390598	zinc finger protein 710b	znf710b	list(gene = "ENSDARG00000005549")
58094	90.01766731	-0.373741531	0.176311186	-2.119783431	0.034024313	0.213390598	death associated protein 1b	dap1b	list(gene = "ENSDARG00000036895")
414843	59.54455936	0.341958498	0.161332562	2.119587606	0.034040839	0.213390598	ring finger protein 114	rnf114	list(gene = "ENSDARG00000009886")
100149820	17.07313057	-0.553878306	0.261420104	-2.11872881	0.034113392	0.213730624	si:ch211-134m17.9	si:ch211-134m17.9	list(gene = "ENSDARG00000038686")
550475	105.3764143	-0.333090837	0.157243701	-2.118309573	0.034148858	0.213730624	cathepsin K	ctsk	list(gene = "ENSDARG00000040251")
100332723	25.36939293	-0.58699619	0.277097144	-2.118376899	0.034143161	0.213730624	intestinal mucin-like protein	LOC100332723	NULL
393640	413.6170804	-0.210178777	0.099254579	-2.117572598	0.034211281	0.214008973	synaptophysin-like 2a	sypl2a	list(gene = "ENSDARG00000055307")
100002015	891.92708	0.228632947	0.108002998	2.116912972	0.034267235	0.214043524	CDP-diacylglycerol synthase (phosphatidate cytidylyltransferase) 1	cds1	list(gene = "ENSDARG00000019549")
393249	162.9518948	0.218401006	0.103164173	2.117023752	0.034257832	0.214043524	zgc:56525	zgc:56525	list(gene = "ENSDARG00000025858")
100000713	54.75080625	-0.378331757	0.178722024	-2.116872612	0.034270661	0.214043524	mitochondrial fission factor-like	LOC100000713	NULL
798021	42.93508094	0.49365064	0.233260004	2.116310691	0.034318392	0.214117315	synaptotagmin XV	syt15	list(gene = "ENSDARG00000079926")
100884148	35.44652414	-0.407175389	0.192382975	-2.116483478	0.034303709	0.214117315	solute carrier family 16, member 2 (thyroid hormone transporter)	slc16a2	NULL
492500	12.14023421	-0.51736938	0.244524611	-2.115817204	0.034360357	0.214267019	glutathione S-transferase omega 2	gsto2	list(gene = "ENSDARG00000033285")
791203	480.1415687	-0.356232855	0.168404829	-2.115336342	0.034401291	0.214410138	sperm adhesion molecule 1	spam1	list(gene = "ENSDARG00000004199")
403015	128.0475629	0.286478451	0.135502052	2.114200086	0.034498182	0.214810881	si:rp71-45k5.4	si:rp71-45k5.4	list(gene = "ENSDARG00000035679")
797311	249.8511875	0.542545977	0.256624868	2.114159791	0.034501622	0.214810881	succinyl-CoA:3-ketoacid coenzyme A transferase 1, mitochondrial-like	LOC797311	NULL
541370	16.03136754	-0.475706524	0.225032696	-2.113944025	0.034520048	0.214813433	guanine nucleotide binding protein (G protein), beta polypeptide 2	gnb2	list(gene = "ENSDARG00000035357")
564990	14.02621671	-0.508415179	0.240546341	-2.113585172	0.034550713	0.2148921	amyloid beta (A4) precursor protein-binding, family B, member 2b	apbb2b	list(gene = "ENSDARG00000099995")
558589	18.98370718	0.46105385	0.218237012	2.112629043	0.034632531	0.215117982	finTRIM family, member 65	ftr65	list(gene = "ENSDARG00000090431")
767765	3089.759019	-0.214432596	0.101500165	-2.112632983	0.034632193	0.215117982	ribosomal protein S16	rps16	list(gene = "ENSDARG00000045487")
606559	75.05144001	0.345481853	0.163539512	2.112528339	0.034641158	0.215117982	ring finger protein 121	rnf121	list(gene = "ENSDARG00000060282")
393889	74.17764623	0.302884277	0.143411087	2.112000434	0.034686412	0.215209055	RNA binding motif protein 17	rbm17	list(gene = "ENSDARG00000031346")
393144	454.3776953	-0.227576686	0.107757369	-2.111936182	0.034691923	0.215209055	tripartite motif containing 25	trim25	list(gene = "ENSDARG00000104396")
559348	142.9099378	-0.422807389	0.20022017	-2.111712264	0.034711136	0.215216266	spectrin repeat containing, nuclear envelope 2b	syne2b	NULL
30158	77.53694584	-0.271421713	0.128556042	-2.111310437	0.034745638	0.215263194	LFNG O-fucosylpeptide 3-beta-N-acetylglucosaminyltransferase	lfng	list(gene = "ENSDARG00000037879")
327268	2642.657034	0.335808443	0.159060187	2.111203617	0.034754814	0.215263194	Sec23 homolog B, COPII coat complex component	sec23b	list(gene = "ENSDARG00000019360")
368640	139.2492913	0.409198926	0.193896734	2.110396177	0.034824246	0.215469372	karyopherin alpha 3 (importin alpha 4)	kpna3	list(gene = "ENSDARG00000052641")
445321	91.10391208	0.290319056	0.137553995	2.110582509	0.034808212	0.215469372	mitochondrial ribosomal protein S27	mrps27	list(gene = "ENSDARG00000059234")
324655	217.5400264	0.219710776	0.104120284	2.110163048	0.034844314	0.215481721	cullin 3a	cul3a	list(gene = "ENSDARG00000038967")
558626	174.5541395	-0.233847942	0.110831636	-2.109938547	0.034863649	0.215489524	DENN/MADD domain containing 4C	dennd4c	list(gene = "ENSDARG00000102766")
794891	46.06527741	-0.471409325	0.223468195	-2.109514177	0.034900224	0.215603817	chemokine (C-C motif) ligand 19a, tandem duplicate 1	ccl19a.1	list(gene = "ENSDARG00000058389")
557205	145.9454169	-0.394334765	0.186994144	-2.108808102	0.034961149	0.215868348	5-phosphohydroxy-L-lysine phospho-lyase	phykpl	list(gene = "ENSDARG00000040566")
407084	126.6086832	0.399864822	0.189682033	2.10807959	0.035024106	0.21614514	RIO kinase 2 (yeast)	riok2	list(gene = "ENSDARG00000035264")
100000710	10.28330188	-0.524853614	0.249084863	-2.107127693	0.035106512	0.216541618	tetraspanin 15	tspan15	list(gene = "ENSDARG00000039455")
393686	7344.988349	-0.216842594	0.102936378	-2.106569105	0.035154947	0.21672825	ribosomal protein L8	rpl8	list(gene = "ENSDARG00000014867")
565373	420.8228179	-0.240061874	0.113986036	-2.106063886	0.035198803	0.216886476	agrin	agrn	list(gene = "ENSDARG00000079388")
100151755	212.6536814	0.221148064	0.105034824	2.105473749	0.03525009	0.217090302	huntingtin interacting protein K	hypk	list(gene = "ENSDARG00000059725")
321938	146.4567101	0.262091378	0.124544735	2.104395476	0.035343964	0.217556056	cytohesin 1a	cyth1a	list(gene = "ENSDARG00000076742")
140517	46.54269676	-0.372089842	0.176849581	-2.103990528	0.035379273	0.21766103	tRNA	trnH	NULL
573996	24.34446616	0.485496837	0.230800398	2.103535527	0.035418983	0.217680689	cysteine and histidine-rich domain (CHORD) containing 1a	chordc1a	list(gene = "ENSDARG00000003973")
393931	77.09438926	0.338286789	0.160802269	2.103743874	0.035400795	0.217680689	phosphatidylserine synthase 1a	ptdss1a	list(gene = "ENSDARG00000012588")
325037	268.3788828	0.424701225	0.201973483	2.102757346	0.035486986	0.217874016	TSR1, 20S rRNA accumulation, homolog (S. cerevisiae)	tsr1	list(gene = "ENSDARG00000007744")
321808	903.2432018	0.347096026	0.165063497	2.102803058	0.035482989	0.217874016	calmodulin 3b (phosphorylase kinase, delta)	calm3b	list(gene = "ENSDARG00000074057")
406339	13.41746259	0.518144562	0.246545234	2.10162068	0.035586517	0.218229504	hexokinase 2	hk2	list(gene = "ENSDARG00000101482")
561810	46.6435704	0.460222215	0.218972621	2.101734054	0.035576579	0.218229504	2'-deoxynucleoside 5'-phosphate N-hydrolase 1	dnph1	list(gene = "ENSDARG00000075730")
393817	35.97307916	-0.369413834	0.175788363	-2.101469216	0.035599798	0.218229504	zgc:66014	zgc:66014	list(gene = "ENSDARG00000101443")
557270	1468.150809	-0.234755407	0.111763689	-2.100462226	0.0356882	0.218540026	eukaryotic translation initiation factor 3, subunit F	eif3f	list(gene = "ENSDARG00000077533")
393237	28.26737779	0.44082318	0.209890844	2.100249691	0.035706882	0.218540026	IMP3, U3 small nucleolar ribonucleoprotein, homolog (yeast)	imp3	list(gene = "ENSDARG00000069287")
553649	91.32486639	0.268172087	0.127675381	2.100421287	0.035691798	0.218540026	nuclear receptor subfamily 2, group C, member 1	nr2c1	list(gene = "ENSDARG00000045527")
796632	17.25349425	0.466695156	0.222229688	2.10005765	0.03572377	0.218540026	parietopsin	parietopsin	list(gene = c("ENSDARG00000052056"	"ENSDARG00000101725"))
572485	716.3494228	0.436137706	0.207854033	2.098288403	0.035879676	0.219381221	si:dkey-71h2.2	si:dkey-71h2.2	list(gene = "ENSDARG00000043394")
100538217	23.88135998	0.457318622	0.21814051	2.0964406	0.036043124	0.220267641	NLR family, CARD domain containing 3-like	nlrc3l	list(gene = "ENSDARG00000099936")
100147904	53.60096872	-0.481401469	0.229675081	-2.09601088	0.036081226	0.220349749	zonadhesin-like	LOC100147904	list(gene = "ENSDARG00000056781")
100005283	32.89413288	-0.508145978	0.242464965	-2.095750116	0.036104364	0.220349749	grass carp reovirus (GCRV)-induced gene 2e	gig2e	list(gene = "ENSDARG00000075757")
100335008	127.1564131	-0.353391096	0.16862965	-2.095664054	0.036112003	0.220349749	GRAM domain-containing protein 3-like	LOC100335008	NULL
564004	48.25203073	0.362872687	0.17319786	2.095133781	0.036159102	0.220411539	ubiquitin specific peptidase 45	usp45	list(gene = "ENSDARG00000075013")
797430	358.4899478	-0.238303928	0.113733496	-2.095283591	0.03614579	0.220411539	collagen, type IV, alpha 3 (Goodpasture antigen) binding protein b	col4a3bpb	NULL
431730	225.8042605	-0.338168553	0.161463504	-2.094396223	0.036224699	0.220413072	CDC42 effector protein (Rho GTPase binding) 4a	cdc42ep4a	list(gene = "ENSDARG00000101457")
450064	12.3749163	0.523073333	0.249760507	2.094299614	0.036233299	0.220413072	zgc:101664	zgc:101664	list(gene = "ENSDARG00000035700")
568453	23.00805376	0.421674849	0.201312942	2.094623647	0.036204461	0.220413072	SPT20 homolog, SAGA complex component	supt20	list(gene = "ENSDARG00000078658")
100149268	181.5938028	0.229571862	0.109595089	2.094727633	0.036195211	0.220413072	polymerase (RNA) II (DNA directed) polypeptide B	polr2b	list(gene = "ENSDARG00000098783")
777729	549.3744671	-0.410867687	0.196238534	-2.093715638	0.036285319	0.22061696	KN motif and ankyrin repeat domains 1	kank1	list(gene = "ENSDARG00000060102")
790937	13.94977915	-0.470987247	0.225017876	-2.093110362	0.036339304	0.220832579	kazrin, periplakin interacting protein b	kaznb	list(gene = "ENSDARG00000006601")
565195	19.93757444	0.485067719	0.231878254	2.091906902	0.036446845	0.221373269	anoctamin 10b	ano10b	list(gene = "ENSDARG00000018159")
798088	88.71747868	0.251488327	0.120252585	2.091334064	0.036498128	0.221571885	ring finger protein 40	rnf40	NULL
564713	13.68269853	0.501860667	0.240052695	2.090627093	0.036561505	0.221843677	si:ch211-220f12.1	si:ch211-220f12.1	list(gene = "ENSDARG00000042249")
548346	95.50109327	0.29317548	0.140252562	2.090339562	0.036587308	0.22188732	phosphatidylinositol 3-kinase, catalytic subunit type 3	pik3c3	list(gene = "ENSDARG00000054829")
30708	573.3562846	-0.568416052	0.272154274	-2.088580291	0.036745521	0.222620348	fatty acid binding protein 2, intestinal	fabp2	list(gene = "ENSDARG00000006427")
101887003	28.85430037	-0.484111648	0.231780588	-2.088663475	0.036738027	0.222620348	B-cadherin-like	LOC101887003	NULL
562840	254.2166554	-0.330845334	0.158432942	-2.088235745	0.036776574	0.222695326	retinol dehydrogenase 10a	rdh10a	list(gene = "ENSDARG00000058730")
791999	33.29405892	0.367372826	0.175950208	2.087936293	0.036803582	0.222745739	methyltransferase like 6	mettl6	list(gene = "ENSDARG00000070085")
555936	31.11788655	-0.42175361	0.202166265	-2.086172037	0.036963042	0.223483952	zgc:162613	zgc:162613	list(gene = "ENSDARG00000059919")
171481	134769.6591	-0.283183603	0.135736994	-2.086266944	0.036954449	0.223483952	fatty acid binding protein 10a, liver basic	fabp10a	list(gene = "ENSDARG00000038439")
573743	59.86984787	-0.411704853	0.19756342	-2.08391236	0.03716814	0.224487092	zinc finger and BTB domain containing 41	zbtb41	list(gene = "ENSDARG00000054984")
569257	9.408187767	0.538573592	0.258434838	2.083982156	0.03716179	0.224487092	WD repeat domain 66	wdr66	list(gene = "ENSDARG00000059855")
569047	24.21156823	-0.421450031	0.202272812	-2.083572318	0.037199087	0.224487092	forkhead box P1b	foxp1b	list(gene = "ENSDARG00000014181")
393402	100.7710467	-0.317441117	0.152358421	-2.083515411	0.037204268	0.224487092	zinc finger protein 277	znf277	list(gene = "ENSDARG00000025346")
436595	78.70872265	0.308768353	0.148211318	2.083298069	0.037224063	0.224492918	nudix (nucleoside diphosphate linked moiety X)-type motif 2	nudt2	list(gene = "ENSDARG00000058728")
556635	307.3044119	0.50866129	0.244239621	2.082632162	0.037284765	0.224675173	zgc:161973	zgc:161973	list(gene = "ENSDARG00000029848")
795480	301.7170794	0.273577334	0.131366313	2.08255318	0.037291971	0.224675173	cleft lip and palate associated transmembrane protein 1	clptm1	list(gene = "ENSDARG00000018973")
436738	149.1626547	0.302403857	0.145243757	2.082043758	0.037338473	0.224841724	translocase of inner mitochondrial membrane 13 homolog (yeast)	timm13	list(gene = "ENSDARG00000058297")
100333702	34.60386187	-0.364730733	0.175252795	-2.08116928	0.037418414	0.225141922	adenylate cyclase 9	adcy9	list(gene = "ENSDARG00000100869")
394235	838.6389871	-0.228019786	0.109567723	-2.081085383	0.037426092	0.225141922	profilin 2	pfn2	list(gene = "ENSDARG00000003952")
100151488	17.0962116	-0.526753432	0.253163272	-2.080686619	0.0374626	0.225247895	dedicator of cytokinesis 9b	dock9b	list(gene = "ENSDARG00000016311")
492482	995.2654135	0.541783347	0.260427003	2.08036548	0.037492023	0.225311184	eukaryotic translation initiation factor 4E binding protein 3	eif4ebp3	list(gene = "ENSDARG00000054916")
323452	465.5014376	0.200190189	0.096300567	2.078805929	0.037635192	0.226057627	methionyl aminopeptidase 2b	metap2b	list(gene = "ENSDARG00000102571")
568061	31.28066343	-0.369035743	0.177566867	-2.078291678	0.037682503	0.226227834	N-acyl phosphatidylethanolamine phospholipase D	napepld	list(gene = "ENSDARG00000009252")
431716	686.464611	0.282087547	0.135801336	2.07720745	0.037782417	0.226590363	spermidine/spermine N1-acetyltransferase 1a, duplicate 2	sat1a.2	list(gene = "ENSDARG00000095908")
436820	72.74147971	-0.328600529	0.158207842	-2.077017956	0.037799902	0.226590363	proteasome inhibitor subunit 1	psmf1	list(gene = "ENSDARG00000022652")
100008541	10006.86259	0.389963351	0.187736829	2.077180877	0.037784868	0.226590363	tryptophan 2,3-dioxygenase a	tdo2a	list(gene = "ENSDARG00000071429")
323424	43.38073966	0.494376406	0.238269255	2.074864444	0.0379991	0.226985605	sulfotransferase family 1, cytosolic sulfotransferase 1	sult1st1	list(gene = "ENSDARG00000028275")
101101687	10.15733078	-0.533952762	0.257320967	-2.075045684	0.037982301	0.226985605	angiopoietin 2a	angpt2a	list(gene = "ENSDARG00000014946")
562028	48.67564218	-0.341416313	0.164517333	-2.075260436	0.037962404	0.226985605	zinc finger, CCHC domain containing 24	zcchc24	list(gene = "ENSDARG00000078026")
571852	13.87877113	-0.56013128	0.269904966	-2.075290757	0.037959596	0.226985605	lipase maturation factor 2a	lmf2a	list(gene = "ENSDARG00000078094")
103909646	217.588343	-0.230701385	0.111154663	-2.075498927	0.037940318	0.226985605	NA	NA	NULL
103909793	23.80569	-0.413192586	0.19908616	-2.075446053	0.037945214	0.226985605	NA	NA	NULL
101886143	10.24173038	0.574900899	0.276926148	2.076008001	0.037893211	0.226985605	rho-associated protein kinase 1-like	LOC101886143	NULL
324556	615.6750263	0.247078319	0.119114631	2.074290266	0.038052361	0.227076228	transaldolase 1	taldo1	NULL
541388	230.7246755	0.341350855	0.164548118	2.074474376	0.038035276	0.227076228	dihydrolipoamide branched chain transacylase E2	dbt	list(gene = "ENSDARG00000101561")
[truncated: 9,936 more rows]
