# Supplementary material for: Parental high dietary arachidonic acid levels modulated the hepatic transcriptome of adult zebrafish (Danio rerio) progeny
Source: PLoS One. 2018 Aug 2;13(8):e0201278. doi: 10.1371/journal.pone.0201278 (PMC6071982; doi:10.1371/journal.pone.0201278)
Supplement: S4 Table — (CSV) [file pone.0201278.s009.csv]

S4 Table. Differentially expressed genes in male F1 high ARA livers compared to control livers using the Ensembl genome.
Row.names	baseMean	log2FoldChange	lfcSE	stat	pvalue	padj	entrezgene	name	symbol
ENSDARG00000095082	122.6637473	-2.751834284	0.237600607	-11.58176455	5.10E-31	5.94E-27	564958	si:ch211-194p6.12	si:ch211-194p6.12
ENSDARG00000059049	2910.693486	1.132526723	0.12601468	8.987260245	2.53E-19	1.48E-15	564690	zgc:174904	zgc:174904
ENSDARG00000043102	159.2360478	-1.078905812	0.127259415	-8.478003857	2.29E-17	8.90E-14	494053	latexin	lxn
ENSDARG00000058302	153.0980331	-1.281463542	0.151797746	-8.441914151	3.12E-17	9.10E-14	394184	SH3 domain binding glutamate-rich protein like	sh3bgrl
ENSDARG00000079170	8.755035049	2.109606303	0.273008286	7.727261069	1.10E-14	2.56E-11	799038	zgc:162154	zgc:162154
ENSDARG00000070918	833.5263163	0.924518133	0.126813853	7.290355971	3.09E-13	6.00E-10	563738	si:ch211-284e20.8	si:ch211-284e20.8
ENSDARG00000100865	45.65701488	1.954143571	0.273638912	7.141321948	9.24E-13	1.54E-09	NA	si:dkey-269o24.1	si:dkey-269o24.1
ENSDARG00000105265	4946.920445	-1.223564941	0.171914881	-7.117271835	1.10E-12	1.60E-09	100141330	zgc:171534	zgc:171534
ENSDARG00000100547	12.38800693	-1.878747557	0.27281023	-6.886646278	5.71E-12	7.40E-09	NA	NA	si:ch211-67o16.6p
ENSDARG00000004952	153.0559775	-1.250262315	0.183308227	-6.820546644	9.07E-12	1.06E-08	570456	radical S-adenosyl methionine domain containing 2	rsad2
ENSDARG00000058508	124.7299319	1.401608383	0.211259843	6.634523456	3.26E-11	3.45E-08	564542	si:dkey-254e1.1	si:dkey-254e1.1
ENSDARG00000057949	544.0973217	1.444935243	0.219034371	6.59684247	4.20E-11	4.08E-08	556206	solute carrier family 43, member 3b	slc43a3b
ENSDARG00000092999	36.86690423	1.765697786	0.269407297	6.554008764	5.60E-11	5.02E-08	563091	si:dkey-206m15.8	si:dkey-206m15.8
ENSDARG00000086374	128.0000809	-1.375982862	0.212255379	-6.482676062	9.01E-11	7.50E-08	558956	ISG15 ubiquitin-like modifier	isg15
ENSDARG00000027495	28.7000102	-1.420435792	0.220982628	-6.427816549	1.29E-10	1.01E-07	335732	ELOVL fatty acid elongase 4b	elovl4b
ENSDARG00000014439	99.1707575	1.043519201	0.164399001	6.347478977	2.19E-10	1.59E-07	553380	diacylglycerol kinase, zeta a	dgkza
ENSDARG00000092493	1099.557935	0.691883727	0.110050099	6.286988706	3.24E-10	2.22E-07	NA	si:dkeyp-44a8.2	si:dkeyp-44a8.2
ENSDARG00000011581	77.78108821	-1.00413598	0.161554191	-6.215474649	5.12E-10	3.31E-07	326062	si:dkey-23k10.5	si:dkey-23k10.5
ENSDARG00000039579	248.3132804	-0.897025183	0.14768322	-6.073981754	1.25E-09	7.65E-07	553553	complement factor D (adipsin)	cfd
ENSDARG00000044626	9.184419097	1.597598253	0.265221501	6.023637769	1.71E-09	9.94E-07	100149897	coiled-coil domain containing 90B	ccdc90b
ENSDARG00000070604	13.44067818	-1.523716603	0.254696891	-5.982470369	2.20E-09	1.22E-06	553299	zgc:162509	zgc:162509
ENSDARG00000058775	42.12457567	-1.065145605	0.178318828	-5.973264943	2.33E-09	1.23E-06	797890	zgc:175176	zgc:175176
ENSDARG00000070581	29.25409628	1.623352826	0.273937002	5.926007853	3.10E-09	1.57E-06	777609	gamma-glutamylamine cyclotransferase, tandem duplicate 1	ggact.1
ENSDARG00000076011	85.18801018	0.924717165	0.157235438	5.881098928	4.08E-09	1.98E-06	562087	si:ch211-149b19.3	si:ch211-149b19.3
ENSDARG00000070261	131.1725719	-1.085171009	0.185751762	-5.842049599	5.16E-09	2.40E-06	550515	cytokine receptor-like factor 3	crlf3
ENSDARG00000006341	121.5056395	-1.271505562	0.218227098	-5.826524622	5.66E-09	2.54E-06	562318	taste receptor, type 1, member 3	tas1r3
ENSDARG00000079645	31.80006556	-1.385378174	0.240362323	-5.763707709	8.23E-09	3.55E-06	NA	sc:d217	sc:d217
ENSDARG00000103054	62.51060885	1.017983364	0.179543354	5.669847084	1.43E-08	5.95E-06	NA	dynamin 2	DNM2 (1 of many)
ENSDARG00000086277	21.36833594	-1.365824088	0.246706245	-5.536236369	3.09E-08	1.24E-05	NA	NA	aldh1l1
ENSDARG00000099774	143.7459821	1.275684469	0.231041938	5.521441169	3.36E-08	1.31E-05	405812	cytochrome b5 type B	cyb5b
ENSDARG00000094719	793.9102651	-1.175607613	0.214445582	-5.482078947	4.20E-08	1.58E-05	NA	si:dkeyp-1h4.9	si:dkeyp-1h4.9
ENSDARG00000018600	2088.293719	-0.437822667	0.08064187	-5.429222642	5.66E-08	2.06E-05	325922	retinol saturase (all-trans-retinol 13,14-reductase)	retsat
ENSDARG00000017982	225.7904357	-1.237587232	0.228281744	-5.421314959	5.92E-08	2.09E-05	564475	cytochrome P450, family 39, subfamily A, polypeptide 1	cyp39a1
ENSDARG00000044420	100.3423531	-0.718246738	0.132632264	-5.41532442	6.12E-08	2.10E-05	393734	DnaJ (Hsp40) homolog, subfamily C, member 19	dnajc19
ENSDARG00000086746	293.1137924	1.341663716	0.248604041	5.396789648	6.78E-08	2.26E-05	100333321	proline dehydrogenase (oxidase) 1a	prodha
ENSDARG00000038405	21084.4004	0.713471677	0.132577785	5.38153264	7.39E-08	2.39E-05	100007703	uncharacterized LOC100007703	LOC100007703
ENSDARG00000078512	1599.641226	1.264065884	0.235751923	5.361847599	8.24E-08	2.59E-05	559403	acetyl-CoA carboxylase alpha	acaca
ENSDARG00000052470	4363.04103	-0.33011644	0.062264656	-5.301827055	1.15E-07	3.52E-05	794176	insulin-like growth factor binding protein 2a	igfbp2a
ENSDARG00000013921	161.512294	1.066498382	0.202436753	5.268304137	1.38E-07	4.06E-05	566822	furry homolog a (Drosophila)	frya
ENSDARG00000045929	2684.106632	-0.678017625	0.128755613	-5.265926752	1.39E-07	4.06E-05	100002007	ornithine decarboxylase antizyme 2a	oaz2a
ENSDARG00000099757	114.68287	-0.998968976	0.189894511	-5.260652185	1.44E-07	4.08E-05	567031	WD repeat domain 47b	wdr47b
ENSDARG00000015111	116.6935877	0.813504223	0.15507387	5.245914232	1.56E-07	4.27E-05	406249	DEAD (Asp-Glu-Ala-Asp) box polypeptide 39Ab	ddx39ab
ENSDARG00000101367	24.80675679	-1.099173941	0.209618871	-5.24367838	1.57E-07	4.27E-05	NA	si:ch73-193i22.1	si:ch73-193i22.1
ENSDARG00000093173	67.4433127	-1.025091673	0.196203346	-5.22463911	1.74E-07	4.62E-05	NA	si:dkey-93m18.6	si:dkey-93m18.6
ENSDARG00000076747	32.33957551	1.349607538	0.258679173	5.217302662	1.82E-07	4.70E-05	100330322	transmembrane and coiled-coil domain family 1a	tmcc1a
ENSDARG00000030604	35.08035045	1.361420823	0.262644726	5.183507189	2.18E-07	5.52E-05	565379	phosphorylase kinase, gamma 1a (muscle)	phkg1a
ENSDARG00000059303	187.2129995	0.713996252	0.138907644	5.140078929	2.75E-07	6.81E-05	573096	heterogeneous nuclear ribonucleoprotein L2	hnrnpl2
ENSDARG00000101749	318.8134122	0.668952476	0.130489361	5.126490564	2.95E-07	7.17E-05	447817	zgc:92161	zgc:92161
ENSDARG00000078547	8.308146373	1.347536943	0.265830948	5.069149969	4.00E-07	9.50E-05	570749	si:ch211-264f5.2	si:ch211-264f5.2
ENSDARG00000079659	24.20041313	1.182285307	0.234246514	5.047184223	4.48E-07	0.000104506	799626	WD repeat domain 53	wdr53
ENSDARG00000079634	15.6288633	-1.30937604	0.259733733	-5.041224429	4.63E-07	0.0001057	NA	filamin A interacting protein 1b	filip1b
ENSDARG00000068280	14.56742207	-1.244658076	0.247604703	-5.026794977	4.99E-07	0.000109667	100334415	growth factor receptor-bound protein 14	grb14
ENSDARG00000095909	37.02135618	0.980643331	0.195057417	5.027459837	4.97E-07	0.000109667	NA	si:ch211-253b18.3	si:ch211-253b18.3
ENSDARG00000039752	131.786224	-0.763359112	0.152051472	-5.020399359	5.16E-07	0.000111283	100149441	si:ch73-308m11.1	si:ch73-308m11.1
ENSDARG00000014727	3657.10233	0.613985085	0.122849397	4.997868119	5.80E-07	0.000122828	449662	acyl-CoA oxidase 1, palmitoyl	acox1
ENSDARG00000068397	12.85440651	1.365775827	0.273671383	4.990568652	6.02E-07	0.000125284	565809	tensin 2b	tns2b
ENSDARG00000075735	87.74456779	-0.88368556	0.17737443	-4.982034673	6.29E-07	0.000128642	560916	CXXC finger protein 5b	cxxc5b
ENSDARG00000044010	299.8492394	1.348509261	0.271624304	4.964611941	6.88E-07	0.000138318	565508	lysyl oxidase-like 2a	loxl2a
ENSDARG00000041895	428.8816038	-0.985239287	0.198644517	-4.959811123	7.06E-07	0.000139377	266992	carbamoyl-phosphate synthetase 2, aspartate transcarbamylase, and dihydroorotase	cad
ENSDARG00000056410	1237.577913	0.788466208	0.159621493	4.93959924	7.83E-07	0.000152052	100126232	ferredoxin 1	fdx1
ENSDARG00000032868	215.3476671	0.904333539	0.184421663	4.903618822	9.41E-07	0.000179752	565706	phosphodiesterase 4B, cAMP-specific a	pde4ba
ENSDARG00000097615	89.56233731	0.983827359	0.201332709	4.886574885	1.03E-06	0.000192865	793004	si:ch211-108d22.2	si:ch211-108d22.2
ENSDARG00000035120	813.5385435	1.071890203	0.219910177	4.874218275	1.09E-06	0.000202077	NA	glycine decarboxylase	GLDC
ENSDARG00000028517	196.8975586	0.803520501	0.164995649	4.869949645	1.12E-06	0.000203265	554137	HMG-box transcription factor 1	hbp1
ENSDARG00000062058	1266.365541	0.687913895	0.142602245	4.824004667	1.41E-06	0.000252272	567667	solute carrier family 12 (potassium/chloride transporter), member 7b	slc12a7b
ENSDARG00000094923	104.2482136	0.941731904	0.195432059	4.818717606	1.44E-06	0.000255124	NA	NA	si:ch73-80e5.5p
ENSDARG00000028386	153.5736075	-1.106004312	0.230228453	-4.803942775	1.56E-06	0.000270601	64605	HIV-1 Tat interactive protein 2	htatip2
ENSDARG00000002917	53.14786558	-1.03773152	0.217600575	-4.768974171	1.85E-06	0.000312743	556445	glutaminase 2b (liver, mitochondrial)	gls2b
ENSDARG00000003035	2103.863929	0.651977358	0.136658345	4.770856544	1.83E-06	0.000312743	373085	heat shock protein 9	hspa9
ENSDARG00000101557	39.60654645	-1.175564821	0.247167074	-4.756154614	1.97E-06	0.000328502	387260	scavenger receptor class B, member 1	scarb1
ENSDARG00000063635	2112.036354	-0.783519312	0.16509585	-4.745844982	2.08E-06	0.000340818	555686	neurexin 1b	nrxn1b
ENSDARG00000094901	23.18012166	-1.156774193	0.243891131	-4.742994086	2.11E-06	0.000340851	100002917	ATP-binding cassette, sub-family C (CFTR/MRP), member 6b, tandem duplicate 2	abcc6b.2
ENSDARG00000006257	41.03203937	-1.194369251	0.252522748	-4.729749152	2.25E-06	0.000358875	393897	very low density lipoprotein receptor	vldlr
ENSDARG00000037941	20.7849623	1.241028817	0.262901373	4.720510972	2.35E-06	0.000370492	436686	synaptotagmin Va	syt5a
ENSDARG00000020625	543.2344528	0.447653257	0.095053721	4.709476407	2.48E-06	0.000385909	30280	Janus kinase 1	jak1
ENSDARG00000063914	5438.537312	-0.348403543	0.074317097	-4.688067139	2.76E-06	0.000417708	140533	NADH dehydrogenase subunit 3	ND3
ENSDARG00000073718	31.6296676	-1.133695117	0.241832953	-4.687926543	2.76E-06	0.000417708	798813	si:ch73-233k15.2	si:ch73-233k15.2
ENSDARG00000018923	357.2638081	1.092911057	0.234245138	4.665672319	3.08E-06	0.000452335	568468	FAT atypical cadherin 2	fat2
ENSDARG00000037894	75.66927295	-0.761626952	0.16348623	-4.658661176	3.18E-06	0.000452335	664754	enhancer of zeste 1 polycomb repressive complex 2 subunit	ezh1
ENSDARG00000039888	43.40775693	-1.241121473	0.266093544	-4.664229937	3.10E-06	0.000452335	NA	NA	CU929449.1
ENSDARG00000054846	52.81410945	0.979162729	0.210168061	4.65895114	3.18E-06	0.000452335	NA	NA	si:ch73-217b7.4p
ENSDARG00000055373	39.35798432	-0.804766541	0.172583564	-4.663054354	3.12E-06	0.000452335	799945	sema domain, immunoglobulin domain (Ig), short basic domain, secreted, (semaphorin) 3Fb	sema3fb
ENSDARG00000029259	117.1947487	-0.854972399	0.18376083	-4.652636801	3.28E-06	0.00045576	692276	zgc:136493	zgc:136493
ENSDARG00000078824	32.40019849	-0.855240283	0.183837943	-4.652142361	3.29E-06	0.00045576	100141487	si:ch211-66e2.3	si:ch211-66e2.3
ENSDARG00000095050	1477.753084	0.934214709	0.2011233	4.644984993	3.40E-06	0.000466299	570585	si:dkey-7f3.14	si:dkey-7f3.14
ENSDARG00000096433	67.98544022	0.950503758	0.204791895	4.64131532	3.46E-06	0.000469139	NA	rho-associated, coiled-coil containing protein kinase 2b	rock2b
ENSDARG00000062080	13.5402004	-1.117335481	0.241137752	-4.63359832	3.59E-06	0.000481382	562011	SHC (Src homology 2 domain containing) transforming protein 2	shc2
ENSDARG00000042182	50.93354378	0.923403447	0.199608754	4.626066877	3.73E-06	0.00049354	100034551	dynein regulatory complex subunit 1 homolog (Chlamydomonas)	drc1
ENSDARG00000059308	54.70341806	0.848614532	0.183594307	4.622226828	3.80E-06	0.000497118	557646	golgi transport 1Bb	golt1bb
ENSDARG00000017960	413.2821623	0.505070149	0.109478098	4.613435553	3.96E-06	0.000512863	334757	sideroflexin 2	sfxn2
ENSDARG00000101353	215.7466106	-1.0479389	0.228002071	-4.596181486	4.30E-06	0.000551073	NA	coagulation factor XIII, B polypeptide	f13b
ENSDARG00000086216	156.6011891	0.469049486	0.1021224	4.593012772	4.37E-06	0.000553429	569894	proline rich 13	prr13
ENSDARG00000009131	124.1570024	0.638190841	0.139392259	4.578380803	4.69E-06	0.000580951	NA	solute carrier family 10, member 4	slc10a4
ENSDARG00000103187	67.99785551	0.709658329	0.154995979	4.578559619	4.68E-06	0.000580951	553132	synaptonemal complex central element protein 2	syce2
ENSDARG00000104181	79.83324533	-1.022060782	0.223715578	-4.568572259	4.91E-06	0.000602399	798430	si:dkey-152p16.6	si:dkey-152p16.6
ENSDARG00000025608	79.69531046	0.821856333	0.180560075	4.551705767	5.32E-06	0.00064598	791531	caspase 6, apoptosis-related cysteine peptidase, like 1	casp6l1
ENSDARG00000016357	342.2258698	-0.659266455	0.14530226	-4.537207164	5.70E-06	0.000684872	794311	flavin containing monooxygenase 5	fmo5
ENSDARG00000071353	1478.618144	0.570245149	0.125896804	4.529464873	5.91E-06	0.000703203	100002196	si:ch211-235e9.8	si:ch211-235e9.8
ENSDARG00000060751	43.59118326	-0.947431776	0.209442518	-4.523588543	6.08E-06	0.00071452	798408	TAO kinase 3a	taok3a
ENSDARG00000078781	62.42576361	0.926579314	0.20491306	4.521816792	6.13E-06	0.00071452	100334833	si:ch211-161c3.6	si:ch211-161c3.6
ENSDARG00000070961	74.1492154	0.796507018	0.176343027	4.516804719	6.28E-06	0.000724391	567241	leptin receptor	lepr
ENSDARG00000025671	13.53465282	-1.047235092	0.232786722	-4.49868912	6.84E-06	0.000780763	565450	glutamate receptor, metabotropic 6b	grm6b
ENSDARG00000078180	1253.920068	0.581516915	0.12931983	4.496734314	6.90E-06	0.000780763	569842	sc:d0202	sc:d0202
ENSDARG00000103285	53.12105274	0.856060334	0.190486114	4.494082614	6.99E-06	0.000782953	100536187	coiled-coil domain-containing protein 134-like	LOC100536187
ENSDARG00000077004	18771.63715	-0.702064242	0.156349015	-4.490365621	7.11E-06	0.000789154	100526683	aldehyde dehydrogenase 1 family, member L1	aldh1l1
ENSDARG00000062956	34.09895285	1.113729563	0.248221597	4.486835868	7.23E-06	0.000794767	569398	diacylglycerol lipase, alpha	dagla
ENSDARG00000100904	540.1418115	-0.621016286	0.138711938	-4.477021191	7.57E-06	0.000824403	NA	NA	CABZ01109021.1
ENSDARG00000063912	77744.75997	-0.373956385	0.083630934	-4.471507903	7.77E-06	0.000838117	140541	cytochrome c oxidase subunit III	COX3
ENSDARG00000063895	20859.84845	-0.322807582	0.072294975	-4.46514552	8.00E-06	0.000855493	140531	NADH dehydrogenase subunit 1	ND1
ENSDARG00000090912	814.3793969	-0.414682793	0.092958173	-4.460961116	8.16E-06	0.000856652	282673	Niemann-Pick disease, type C2	npc2
ENSDARG00000102572	351.0983861	0.56659558	0.126970839	4.462407142	8.10E-06	0.000856652	555795	si:ch211-260e23.9	si:ch211-260e23.9
ENSDARG00000096562	103.8657937	-0.681749522	0.152950657	-4.457316736	8.30E-06	0.000863561	335618	wu:fj29h11	wu:fj29h11
ENSDARG00000004111	34.86965563	1.137012822	0.255414463	4.451638356	8.52E-06	0.000871163	259252	estrogen receptor 1	esr1
ENSDARG00000103380	22.82717012	1.199359218	0.269396355	4.452024672	8.51E-06	0.000871163	560638	si:ch73-21k16.1	si:ch73-21k16.1
ENSDARG00000006617	58.4137566	0.651219558	0.147250217	4.422537182	9.75E-06	0.000980027	541353	N-ethylmaleimide-sensitive factor attachment protein, gamma a	napga
ENSDARG00000067607	24.23378566	0.900744848	0.20360849	4.423906127	9.69E-06	0.000980027	NA	sterol regulatory element binding transcription factor 1	srebf1
ENSDARG00000021233	38.67767069	0.962957182	0.217976878	4.417703349	9.98E-06	0.00099363	445494	6-phosphogluconolactonase	pgls
ENSDARG00000026098	126.1573389	-0.759858874	0.172536934	-4.404036041	1.06E-05	0.001049406	494576	si:dkey-13a21.4	si:dkey-13a21.4
ENSDARG00000037017	212.8644969	0.393104696	0.090159254	4.360114798	1.30E-05	0.00127307	170784	ubiquitination factor E4B, UFD2 homolog (S. cerevisiae)	ube4b
ENSDARG00000103994	1295.652536	-0.408459165	0.093838191	-4.352803048	1.34E-05	0.001305325	335519	peptidylprolyl isomerase Ab (cyclophilin A)	ppiab
ENSDARG00000019907	8.761772453	1.181653081	0.272149969	4.341918851	1.41E-05	0.001360375	447872	DNA replication and sister chromatid cohesion 1	dscc1
ENSDARG00000009170	170.7067238	0.445983214	0.10292614	4.333041293	1.47E-05	0.001393397	100036549	CTR9 homolog, Paf1/RNA polymerase II complex component	ctr9
ENSDARG00000063370	60.37820279	-0.778070915	0.179520316	-4.334166356	1.46E-05	0.001393397	570956	serum/glucocorticoid regulated kinase 2a	sgk2a
ENSDARG00000103551	55.88666081	-0.704044993	0.163213992	-4.31363136	1.61E-05	0.001509331	563001	ring finger protein 213b	rnf213b
ENSDARG00000016304	22.68056506	-0.92937663	0.215699564	-4.30866254	1.64E-05	0.001531287	393749	transcription factor Dp-1, b	tfdp1b
ENSDARG00000039605	14485.05069	0.470891797	0.109417483	4.30362481	1.68E-05	0.001554108	334195	methionine adenosyltransferase I, alpha	mat1a
ENSDARG00000016527	49.63399122	-0.827380411	0.192590731	-4.2960552	1.74E-05	0.001590451	562461	helicase with zinc finger 2, transcriptional coactivator	helz2
ENSDARG00000094978	21.68025632	-1.031716656	0.240212819	-4.295010819	1.75E-05	0.001590451	NA	si:ch73-18b11.2	si:ch73-18b11.2
ENSDARG00000031359	34.25445945	-0.831984672	0.194227062	-4.283567191	1.84E-05	0.001658053	570478	cytidine monophosphate (UMP-CMP) kinase 2, mitochondrial	cmpk2
ENSDARG00000103512	11.40949527	1.107331241	0.258582127	4.282319331	1.85E-05	0.001658053	101883230	gastrula zinc finger protein XlCGF8.2DB-like	LOC101883230
ENSDARG00000070864	32.06293377	1.15190706	0.269265859	4.277954372	1.89E-05	0.001677986	393707	B-cell CLL/lymphoma 6a (zinc finger protein 51)	bcl6a
ENSDARG00000036430	327.004519	-1.169793444	0.273796802	-4.272487612	1.93E-05	0.001706643	494055	spermidine/spermine N1-acetyltransferase family member 2a	sat2a
ENSDARG00000026895	13.89468952	-1.056597014	0.247507268	-4.268953491	1.96E-05	0.001720868	393830	torsin family 1 like 3	tor1l3
ENSDARG00000098721	12.10626942	-1.063221625	0.249444467	-4.262358014	2.02E-05	0.001759241	NA	NA	si:dkey-12n3.1p
ENSDARG00000013252	562.03924	0.72048159	0.169291891	4.255854111	2.08E-05	0.001771514	561497	si:dkey-202l16.5	si:dkey-202l16.5
ENSDARG00000057173	42.13212466	-0.883908601	0.207613086	-4.2574802	2.07E-05	0.001771514	641567	interferon-induced protein with tetratricopeptide repeats 8	ifit8
ENSDARG00000071012	22.21583056	-1.132036786	0.265908742	-4.257237938	2.07E-05	0.001771514	794786	interferon-induced protein with tetratricopeptide repeats 14	ifit14
ENSDARG00000040747	702.8059385	-0.561137243	0.131906616	-4.254049261	2.10E-05	0.00177292	445095	transmembrane 4 L six family member 4	tm4sf4
ENSDARG00000058861	143.6790094	0.591447097	0.139166093	4.249936774	2.14E-05	0.001792795	336844	nicalin	ncl1
ENSDARG00000015310	414.3297737	0.569322006	0.134145278	4.244070409	2.20E-05	0.001827193	406752	phosphatidylinositol transfer protein, beta, like	pitpnbl
ENSDARG00000070317	21.99143942	-0.988352872	0.233470856	-4.23330299	2.30E-05	0.00188995	100033386	immunity-related GTPase family, e4	irge4
ENSDARG00000099079	688.8205169	-0.579066447	0.136762424	-4.234104869	2.29E-05	0.00188995	436922	ATP citrate lyase a	aclya
ENSDARG00000095947	256.8407429	0.634147773	0.149961649	4.22873301	2.35E-05	0.001915258	322229	adenosine kinase b	adkb
ENSDARG00000019728	458.5653902	0.95177398	0.22522782	4.22582778	2.38E-05	0.001926665	58145	bone morphogenetic protein receptor, type IAa	bmpr1aa
ENSDARG00000030687	134.1189896	0.851764314	0.201799096	4.220852964	2.43E-05	0.001931094	556199	phosphorylase kinase, alpha 2 (liver)	phka2
ENSDARG00000037284	323.1356895	0.646731426	0.153214173	4.221093993	2.43E-05	0.001931094	406449	prostaglandin E synthase 3a (cytosolic)	ptges3a
ENSDARG00000039373	60.67195213	-1.065547684	0.252459646	-4.220665363	2.44E-05	0.001931094	795902	eph receptor A3	epha3
ENSDARG00000061684	195.1138193	-0.60631513	0.143780696	-4.216943919	2.48E-05	0.001949962	100093708	solute carrier family 25 (mitochondrial carrier
ENSDARG00000034941	219.0995132	0.890991279	0.21170072	4.208730502	2.57E-05	0.001995238	799022	si:dkey-224e22.2	si:dkey-224e22.2
ENSDARG00000070122	120.9284239	-0.569897793	0.135373044	-4.209832147	2.56E-05	0.001995238	795019	serine/threonine kinase 11 interacting protein	stk11ip
ENSDARG00000104328	8.006459101	1.150384742	0.273855597	4.200698306	2.66E-05	0.002053674	NA	si:ch211-276i6.1	si:ch211-276i6.1
ENSDARG00000071585	14.75284863	-1.143536466	0.27246133	-4.197059692	2.70E-05	0.002059655	797016	si:dkeyp-110e4.11	si:dkeyp-110e4.11
ENSDARG00000087893	144.2014971	0.550959873	0.131268692	4.197191781	2.70E-05	0.002059655	559441	ring finger protein 216	rnf216
ENSDARG00000076371	45.60631307	-1.122954407	0.267949329	-4.19092076	2.78E-05	0.002102447	556551	shroom family member 2b	shroom2b
ENSDARG00000042807	228.3188011	0.938655748	0.224078105	4.188966826	2.80E-05	0.002106948	567144	solute carrier family 16, member 4	slc16a4
ENSDARG00000074903	59.0699732	0.682615674	0.163946258	4.163655116	3.13E-05	0.002339713	100331274	itchy E3 ubiquitin protein ligase a	itcha
ENSDARG00000061240	71.07738489	0.714684084	0.171729525	4.161684397	3.16E-05	0.002344969	563847	cerebellin 4 precursor	cbln4
ENSDARG00000088251	140.5926724	-0.764992697	0.184105515	-4.155186213	3.25E-05	0.002397351	794824	si:ch211-24o10.6	si:ch211-24o10.6
ENSDARG00000102885	50.78911802	-1.117791273	0.270942073	-4.125572888	3.70E-05	0.002710567	553276	Ras suppressor protein 1	rsu1
ENSDARG00000074754	27.58772786	-0.972308884	0.23641127	-4.112785677	3.91E-05	0.002847315	558363	si:dkey-188i13.9	si:dkey-188i13.9
ENSDARG00000074301	586.1057465	0.844890944	0.205963745	4.102134295	4.09E-05	0.002963131	322055	cystathionase (cystathionine gamma-lyase)	cth
ENSDARG00000092044	8557.41352	1.051986262	0.256683354	4.098381312	4.16E-05	0.002992988	100526813	si:dkey-22f5.9	si:dkey-22f5.9
ENSDARG00000068156	51.87653863	0.669042136	0.163501623	4.091960226	4.28E-05	0.003058224	561510	coiled-coil-helix-coiled-coil-helix domain containing 7	chchd7
ENSDARG00000080337	1932.923285	-0.63378844	0.155171537	-4.084437479	4.42E-05	0.003139738	NA	NA	AC024175.4
ENSDARG00000070214	261.9936375	0.803683597	0.197415422	4.071027426	4.68E-05	0.003305939	325975	solute carrier family 41 (magnesium transporter), member 1	slc41a1
ENSDARG00000020395	41.42415684	-0.67180991	0.165135828	-4.068226244	4.74E-05	0.003325769	569564	microtubule associated monoxygenase, calponin and LIM domain containing 2b	mical2b
ENSDARG00000039093	4673.592413	0.760431248	0.18744928	4.056730704	4.98E-05	0.003472781	406330	glutamic-oxaloacetic transaminase 1, soluble	got1
ENSDARG00000036820	1009.55342	-0.623329289	0.153874569	-4.050892188	5.10E-05	0.003539397	378960	monoglyceride lipase	mgll
ENSDARG00000056640	241.7445978	-0.546852732	0.135321213	-4.04114564	5.32E-05	0.003667956	407673	ribose 5-phosphate isomerase A (ribose 5-phosphate epimerase)	rpia
ENSDARG00000042138	28.48492943	1.052117651	0.260934208	4.032118518	5.53E-05	0.003767193	796481	selectin P	selp
ENSDARG00000063899	16480.43368	-0.28848604	0.071535715	-4.032755392	5.51E-05	0.003767193	140532	NADH dehydrogenase subunit 2	ND2
ENSDARG00000054447	334.0739561	-0.380479739	0.094422681	-4.029537534	5.59E-05	0.003786648	100331439	solute carrier family 29 (equilibrative nucleoside transporter), member 1b	slc29a1b
ENSDARG00000069478	48.96789851	1.096432776	0.272534933	4.023090781	5.74E-05	0.003869353	405838	solute carrier family 13 (sodium-dependent dicarboxylate transporter), member 3	slc13a3
ENSDARG00000068515	72.57037365	-1.101381892	0.273952307	-4.020341733	5.81E-05	0.003892287	322468	chitin synthase 1	chs1
ENSDARG00000012019	17.46929438	-1.044760958	0.260316282	-4.01342916	5.98E-05	0.0039852	30676	glycine receptor, alpha 1	glra1
ENSDARG00000063917	30533.66273	-0.310106468	0.077305747	-4.011428412	6.04E-05	0.003996294	140534	NADH dehydrogenase subunit 4	ND4
ENSDARG00000011618	263.4795573	0.915342491	0.229188919	3.993833967	6.50E-05	0.004256551	557046	solute carrier family 26 (anion exchanger), member 2	slc26a2
ENSDARG00000101924	37.22339205	0.842498678	0.21090276	3.994725723	6.48E-05	0.004256551	NA	si:dkey-65b13.13	si:dkey-65b13.13
ENSDARG00000029931	209.3750801	0.588831424	0.147695354	3.986797215	6.70E-05	0.004336014	334466	ATPase type 13A1	atp13a1
ENSDARG00000078389	222.4119077	-0.626426366	0.157105669	-3.987293212	6.68E-05	0.004336014	100302471	si:dkey-188i13.7	si:dkey-188i13.7
ENSDARG00000036147	164.8340789	-0.818017909	0.205623001	-3.978241269	6.94E-05	0.004464496	560102	anoctamin 5b	ano5b
ENSDARG00000096803	216.1048807	-0.496986752	0.124957918	-3.977232992	6.97E-05	0.004464496	NA	si:ch73-91k6.6	si:ch73-91k6.6
ENSDARG00000076104	506.1164031	-0.460828598	0.115949578	-3.974387881	7.06E-05	0.004493508	561146	sema domain, immunoglobulin domain (Ig), transmembrane domain (TM) and short cytoplasmic domain, (semaphorin) 4Bb	sema4bb
ENSDARG00000078425	569.6256702	0.725981451	0.182852816	3.970305012	7.18E-05	0.00454637	572518	ornithine aminotransferase	oat
ENSDARG00000073893	112.6507977	0.459439437	0.116274983	3.951318015	7.77E-05	0.004896064	100000399	deoxyribonuclease II, lysosomal	dnase2
ENSDARG00000060051	138.4233488	1.060785428	0.269638458	3.934102851	8.35E-05	0.005163725	560024	solute carrier family 47 (multidrug and toxin extrusion), member 2	slc47a2
ENSDARG00000062598	12.70989746	-0.927015682	0.235788452	-3.931556751	8.44E-05	0.005163725	100535432	leukotriene C4 synthase	ltc4s
ENSDARG00000087636	137.4293586	-0.594641508	0.151273735	-3.930897247	8.46E-05	0.005163725	100151347	high-mobility group nucleosome binding domain 1-like	fb06f03
ENSDARG00000087657	617.1997954	0.980731482	0.249434556	3.931818829	8.43E-05	0.005163725	559001	fatty acid synthase	fasn
ENSDARG00000089981	38.43142036	0.682782709	0.173528193	3.93470766	8.33E-05	0.005163725	334065	ring finger protein 146	rnf146
ENSDARG00000101893	75.12700296	-1.036648503	0.263539599	-3.933558771	8.37E-05	0.005163725	NA	NA	si:dkey-114d20.2p
ENSDARG00000062460	94.26042556	0.650671508	0.165689142	3.927061836	8.60E-05	0.005219407	564523	serum/glucocorticoid regulated kinase family, member 3	sgk3
ENSDARG00000010641	704.2516386	0.949563895	0.242364394	3.9179183	8.93E-05	0.005393264	321541	solute carrier family 20 (phosphate transporter), member 1b	slc20a1b
ENSDARG00000070231	47.69689619	-0.824165127	0.21045417	-3.916126376	9.00E-05	0.005405479	678520	polymerase (DNA directed), eta	polh
ENSDARG00000052113	139.8972851	0.639018732	0.163339882	3.912202728	9.15E-05	0.00546591	550460	hexosaminidase A (alpha polypeptide)	hexa
ENSDARG00000087704	213.213246	0.965451566	0.246858019	3.910958895	9.19E-05	0.005466108	556647	GDNF family receptor alpha 3	gfra3
ENSDARG00000008105	23.58364466	0.800830598	0.205111108	3.904374586	9.45E-05	0.005567704	100006618	methyltransferase like 2A	mettl2a
ENSDARG00000010946	630.5768365	0.68986402	0.176742498	3.903215278	9.49E-05	0.005567704	266987	cystathionine-beta-synthase b	cbsb
ENSDARG00000012777	400.8283925	-0.434175391	0.111246144	-3.90283543	9.51E-05	0.005567704	553506	nuclear casein kinase and cyclin-dependent kinase substrate 1b	nucks1b
ENSDARG00000005464	63.8891713	-0.731280387	0.187778281	-3.89438216	9.84E-05	0.005736643	792196	deoxyribonuclease I-like 3	dnase1l3
ENSDARG00000040614	85.41303204	-0.621945265	0.16029542	-3.879993973	0.000104459	0.006056546	360133	SEC14 and spectrin domains 1	sestd1
ENSDARG00000010246	427.6144164	0.700527913	0.180760664	3.875444455	0.00010643	0.006101301	321974	protein arginine methyltransferase 1	prmt1
ENSDARG00000031119	119.9806537	-0.577495664	0.149045056	-3.874638171	0.000106783	0.006101301	550528	BAI1-associated protein 2-like 1b	baiap2l1b
ENSDARG00000104899	9.732648508	1.005248711	0.259446045	3.874596392	0.000106802	0.006101301	NA	si:dkey-242k1.4	si:dkey-242k1.4
ENSDARG00000099315	200.4063032	0.645335664	0.166661349	3.872137538	0.000107885	0.006133133	550369	NAD(P) dependent steroid dehydrogenase-like	nsdhl
ENSDARG00000094206	12.16390466	-0.929002819	0.240165296	-3.868180936	0.00010965	0.006203226	NA	si:ch73-191k20.3	si:ch73-191k20.3
ENSDARG00000027978	121.5552201	-0.522283285	0.135124088	-3.865212289	0.000110993	0.006248831	406394	YY1 transcription factor b	yy1b
ENSDARG00000006566	296.7994668	-0.39657635	0.102762079	-3.85917018	0.000113773	0.006320526	405892	nemo-like kinase, type 1	nlk1
ENSDARG00000038587	38.64957833	0.995908083	0.258157737	3.857750279	0.000114435	0.006320526	100004199	uncharacterized LOC100004199	LOC100004199
ENSDARG00000069439	624.0976399	-0.478669033	0.124047094	-3.858768624	0.00011396	0.006320526	555483	prostaglandin D2 synthase a	ptgdsa
ENSDARG00000073845	409.3968738	0.673810578	0.174589567	3.859397737	0.000113667	0.006320526	541492	zgc:110843	zgc:110843
ENSDARG00000059553	101.5506724	0.470435587	0.122083934	3.853378341	0.000116499	0.00637409	570858	symplekin	sympk
ENSDARG00000078347	48.88557451	-0.665592658	0.172728741	-3.853398435	0.00011649	0.00637409	NA	NA	CU695177.1
ENSDARG00000043484	404.8302744	0.471361242	0.122533312	3.84680081	0.00011967	0.006516992	393934	ubiquitin-conjugating enzyme E2D 2 (UBC4/5 homolog, yeast)	ube2d2
ENSDARG00000042069	640.938151	0.380676982	0.099014985	3.844640089	0.00012073	0.0065441	406627	phosphatidylethanolamine binding protein 1	pebp1
ENSDARG00000025089	32.49508294	0.982338944	0.256222203	3.833933717	0.00012611	0.006804109	100320658	lysyl oxidase-like 4	loxl4
ENSDARG00000043180	6816.263828	-0.445380418	0.116259671	-3.830910705	0.00012767	0.006856517	325181	glycerol-3-phosphate dehydrogenase 1b	gpd1b
ENSDARG00000071644	230.9353278	0.550929171	0.143908122	3.828339661	0.000129011	0.006896743	101883120	si:dkey-19a16.7	si:dkey-19a16.7
ENSDARG00000099014	459.8015873	0.456886376	0.119501977	3.823253708	0.000131702	0.007008478	503884	FXYD domain containing ion transport regulator 1 (phospholemman)	fxyd1
ENSDARG00000003854	18.3169314	-0.848904951	0.222470847	-3.81580311	0.000135741	0.007158019	445175	acyl-CoA synthetase long-chain family member 1b	acsl1b
ENSDARG00000089957	49.77968095	0.942112046	0.246862362	3.816345428	0.000135443	0.007158019	654827	leucine-rich repeat LGI family, member 2a	lgi2a
ENSDARG00000075517	56.22799354	0.900771174	0.236939403	3.80169429	0.00014371	0.007544127	563199	si:ch211-120k19.1	si:ch211-120k19.1
ENSDARG00000052178	1367.682895	-0.396161742	0.104264171	-3.799596153	0.000144932	0.007574163	321564	eukaryotic translation initiation factor 2, subunit 1 alpha b	eif2s1b
ENSDARG00000019004	618.6427654	-0.400204119	0.105494618	-3.793597503	0.00014848	0.007724952	323115	SWI/SNF related, matrix associated, actin dependent regulator of chromatin, subfamily d, member 1	smarcd1
ENSDARG00000042338	24.29741709	0.837177956	0.221029962	3.78762205	0.000152096	0.007843038	445184	lysophosphatidic acid receptor 2a	lpar2a
ENSDARG00000091061	1371.58116	0.735227495	0.194107191	3.787739613	0.000152024	0.007843038	101884924	solute carrier family 38, member 3b	slc38a3b
ENSDARG00000012776	57.11346606	-0.675279112	0.178423193	-3.78470479	0.000153891	0.007900649	559803	SWI/SNF related, matrix associated, actin dependent regulator of chromatin, subfamily a, member 1	smarca1
ENSDARG00000007697	221.2016564	0.930471052	0.246395012	3.776338841	0.00015915	0.008122634	58128	fatty acid binding protein 7, brain, a	fabp7a
ENSDARG00000098460	16.56647843	-0.964119275	0.255353773	-3.775621815	0.000159609	0.008122634	NA	chemokine (C-C motif) ligand 39, duplicate 5	ccl39.5
ENSDARG00000101207	82.46728127	-1.009341116	0.268079617	-3.765079672	0.000166496	0.008436279	NA	NA	NA
ENSDARG00000062936	15.64004873	1.009985125	0.268483527	3.761814128	0.000168685	0.008473532	561437	neuron-derived neurotrophic factor	ndnf
ENSDARG00000079544	41.21520557	0.652805519	0.173507909	3.762396325	0.000168293	0.008473532	NA	si:ch1073-464p5.5	si:ch1073-464p5.5
ENSDARG00000097456	26.30582713	-0.753563699	0.200655261	-3.75551428	0.000172986	0.008643993	335493	cytochrome C oxidase assembly factor 3b	coa3b
ENSDARG00000104011	2506.528185	-0.387786537	0.103280815	-3.754681216	0.000173562	0.008643993	393818	ribosomal protein S17	rps17
ENSDARG00000012137	65.22818478	-0.994971241	0.265739433	-3.744161069	0.000180998	0.008970424	553543	cytochrome P450, family 46, subfamily A, polypeptide 1, tandem duplicate 1	cyp46a1.1
ENSDARG00000013776	103.0281733	0.653312476	0.174530864	3.743248955	0.000181656	0.008970424	436628	thimet oligopeptidase 1	thop1
ENSDARG00000034522	106.4708304	0.993351148	0.265453205	3.742095136	0.000182492	0.008973698	558900	RAB6B, member RAS oncogene family a	rab6ba
ENSDARG00000014324	68.79864736	-0.695862393	0.186199169	-3.737193878	0.000186085	0.009111931	541529	SH2 domain containing 5	sh2d5
ENSDARG00000100946	61.81979522	-0.798649899	0.21378852	-3.735700582	0.000187193	0.009127827	100334500	si:ch211-212k18.9	si:ch211-212k18.9
ENSDARG00000067796	350.5764596	0.668646605	0.179170512	3.731900949	0.00019004	0.009228037	100332309	caseinolytic mitochondrial matrix peptidase chaperone subunit b	clpxb
ENSDARG00000005525	166.7740952	-0.472453431	0.126745337	-3.727580383	0.000193327	0.00934868	436619	aspartoacylase (aminocyclase) 3, tandem duplicate 2	acy3.2
ENSDARG00000038822	36.13182043	0.762718251	0.204895891	3.722467279	0.000197285	0.009500682	559502	mannose receptor, C type 1b	mrc1b
ENSDARG00000102850	68.96996259	0.95099232	0.255828363	3.717306047	0.000201358	0.00965692	NA	si:ch211-132i7.2	si:ch211-132i7.2
ENSDARG00000102402	76.69161584	0.718771194	0.193467175	3.715210047	0.000203035	0.009697416	568888	fucosyltransferase 11 (alpha (1,3) fucosyltransferase)	fut11
ENSDARG00000027070	32.85344276	-0.972455609	0.262044737	-3.71102896	0.000206418	0.00981878	406368	acyl-CoA binding domain containing 4	acbd4
ENSDARG00000058292	161.7252888	0.902822066	0.243454297	3.708384198	0.000208586	0.00988155	324947	selenophosphate synthetase 1	sephs1
ENSDARG00000010516	7606.008203	-0.2431286	0.065674452	-3.702027089	0.000213884	0.010050813	336568	ribosomal protein L21	rpl21
ENSDARG00000102889	116.526592	0.709090163	0.191497578	3.702867521	0.000213176	0.010050813	792259	septin 15	sep.15
ENSDARG00000015749	42.97695396	-0.698799961	0.188884713	-3.699611001	0.00021593	0.01008197	777758	Hermansky-Pudlak syndrome 3	hps3
ENSDARG00000060977	115.6299664	-0.722625879	0.195346336	-3.699203642	0.000216277	0.01008197	767701	zgc:153018	zgc:153018
ENSDARG00000012625	116.2130168	-0.74400429	0.201238469	-3.697127553	0.000218053	0.010124252	570761	protein kinase, AMP-activated, gamma 2 non-catalytic subunit a	prkag2a
ENSDARG00000104256	24.73614714	-1.011998362	0.273874968	-3.695110829	0.000219791	0.010164457	84039	beta-carotene oxygenase 1	bco1
ENSDARG00000062664	79.67305019	0.658900141	0.178481721	3.691695358	0.000222764	0.010261241	558500	oxidoreductase NAD-binding domain containing 1	oxnad1
ENSDARG00000018361	934.635553	0.684610011	0.18592141	3.682254834	0.00023118	0.010606982	368270	sulfotransferase family 1, cytosolic sulfotransferase 3	sult1st3
ENSDARG00000080001	26.61375698	0.887087063	0.241339388	3.675682911	0.000237214	0.010841145	NA	si:dkey-208m12.2	si:dkey-208m12.2
ENSDARG00000060312	42.6118317	-0.663491097	0.180689323	-3.67199947	0.00024066	0.010955679	570949	WD repeat domain 62	wdr62
ENSDARG00000077717	2576.888114	-0.376177444	0.102574456	-3.667359882	0.000245068	0.011112917	445040	ribosomal protein L29	rpl29
ENSDARG00000039255	170.1242671	0.61742503	0.168492678	3.664402732	0.000247916	0.01119852	404613	kelch-like family member 21	klhl21
ENSDARG00000004141	1235.863883	0.555057573	0.151665475	3.659749023	0.000252462	0.011344976	436969	zgc:92630	zgc:92630
ENSDARG00000005210	15.60296698	-0.891639554	0.243744516	-3.658090733	0.000254101	0.011344976	323538	coronin, actin binding protein, 2A	coro2a
ENSDARG00000099946	45.07652318	-0.65229965	0.178279524	-3.658859056	0.000253341	0.011344976	503960	family with sequence similarity 189, member A2	fam189a2
ENSDARG00000100478	14.89757779	0.929804879	0.254244249	3.657132396	0.000255053	0.011344976	NA	NA	CABZ01117620.1
ENSDARG00000017624	392.5155578	-0.77116424	0.211462642	-3.646810762	0.000265515	0.011765458	794486	keratin 4	krt4
ENSDARG00000069006	128.5442979	-0.808486065	0.222079457	-3.640526131	0.000272081	0.012010749	100007463	transducin-like enhancer of split 3b	tle3b
ENSDARG00000025094	224.3715015	0.687054065	0.189036127	3.634511956	0.000278507	0.012248017	394164	ER degradation enhancer, mannosidase alpha-like 1	edem1
ENSDARG00000067639	113.7008734	0.673945704	0.185489443	3.633337261	0.000279779	0.012257683	326944	PRP4 pre-mRNA processing factor 4 homolog (yeast)	prpf4
ENSDARG00000053232	147.7976089	-0.696839678	0.192304905	-3.623618843	0.00029051	0.012680147	566771	integrin, beta 1b.1	itgb1b.1
ENSDARG00000010316	172.261484	0.678180729	0.18722595	3.622258183	0.000292042	0.012699487	394188	glutaminyl-tRNA synthetase	qars
ENSDARG00000079166	17.02610244	-0.99065063	0.273754079	-3.618761171	0.000296017	0.012824454	565980	angiotensin I converting enzyme (peptidyl-dipeptidase A) 1	ace
ENSDARG00000089071	31.87000541	-0.70690959	0.19545088	-3.61681457	0.000298251	0.012873388	100148935	Usher syndrome 1C binding protein 1	ushbp1
ENSDARG00000036848	243.6093588	0.983463097	0.272364425	3.610835363	0.000305212	0.013125258	393221	solute carrier family 43 (amino acid system L transporter), member 2a	slc43a2a
ENSDARG00000060496	19.43569995	-0.889238618	0.246494509	-3.607539261	0.000309115	0.013244204	560875	calcium channel, voltage-dependent, T type, alpha 1H subunit a	cacna1ha
ENSDARG00000039997	17.4771426	-0.852911556	0.23655072	-3.605618093	0.000311411	0.013293706	406460	protein tyrosine phosphatase type IVA, member 3	ptp4a3
ENSDARG00000004754	403.899422	0.914406628	0.253862941	3.601969726	0.000315815	0.013379046	335865	heat shock protein 4a	hspa4a
ENSDARG00000037425	99.60019999	-0.95620617	0.265436886	-3.602386177	0.000315309	0.013379046	449788	S100 calcium binding protein A10a	s100a10a
ENSDARG00000063908	78348.56194	-0.315822173	0.087715415	-3.600532162	0.000317567	0.013379046	140540	cytochrome c oxidase subunit II	COX2
ENSDARG00000074308	32.69265118	0.818686694	0.227401862	3.600175862	0.000318002	0.013379046	101885211	leucine rich repeat containing 75Ba	lrrc75ba
ENSDARG00000027172	62.70850792	-0.623991158	0.173691397	-3.592527712	0.000327486	0.013689473	570136	phosphatase and actin regulator 2	phactr2
ENSDARG00000038743	606.2893003	0.434255693	0.120884007	3.592333699	0.00032773	0.013689473	114454	coatomer protein complex, subunit beta 2	copb2
ENSDARG00000045749	172.3697319	-0.626476617	0.174521445	-3.58968272	0.000331081	0.013780051	565020	PTPRF interacting protein, binding protein 1a (liprin beta 1)	ppfibp1a
ENSDARG00000055108	154.2678731	0.595351743	0.166124948	3.583758784	0.000338685	0.014046383	393213	glycerophosphodiester phosphodiesterase 1	gde1
ENSDARG00000074749	16.75034949	-0.930726073	0.259972709	-3.580091455	0.000343474	0.014144331	NA	ATP-binding cassette, sub-family A (ABC1), member 12	abca12
ENSDARG00000099771	354.4026309	0.515813689	0.144060481	3.580535655	0.000342891	0.014144331	393857	glucosamine (UDP-N-acetyl)-2-epimerase/N-acetylmannosamine kinase	gne
ENSDARG00000005762	15.93231675	-0.887545904	0.248516113	-3.571381719	0.000355103	0.014513958	321298	collagen, type XIV, alpha 1a	col14a1a
ENSDARG00000018742	148.3803368	0.416778744	0.116725648	3.570584123	0.000356186	0.014513958	553346	proteasome activator subunit 4b	psme4b
ENSDARG00000077666	29.89643511	-0.732252488	0.205047201	-3.571141102	0.000355429	0.014513958	100332570	ecotropic viral integration site 5a	evi5a
ENSDARG00000004115	25.16252648	-0.877718114	0.246230465	-3.564620303	0.000364383	0.014796247	431727	mannosyl (alpha-1,3-)-glycoprotein beta-1,4-N-acetylglucosaminyltransferase, isozyme B	mgat4b
ENSDARG00000008906	32.06448031	-0.66733345	0.187985386	-3.549921964	0.000385345	0.015539152	567583	si:ch211-241e1.5	si:ch211-241e1.5
ENSDARG00000074341	23.9397008	0.963463919	0.271389731	3.550111925	0.000385067	0.015539152	559560	hydroxylysine kinase, tandem duplicate 2	hykk.2
ENSDARG00000017489	154.6379175	-0.723074933	0.203943854	-3.545460762	0.000391927	0.015695949	403118	zgc:123068	zgc:123068
ENSDARG00000077291	17079.80558	-0.364761112	0.102860435	-3.546175085	0.000390866	0.015695949	406565	ribosomal protein S2	rps2
ENSDARG00000004939	17.87440743	0.814475305	0.229973048	3.54161199	0.00039769	0.015858926	553275	metadherin b	mtdhb
ENSDARG00000034173	13.49606406	0.944471366	0.266797448	3.540031483	0.000400079	0.015858926	555521	protein kinase C, theta	prkcq
ENSDARG00000058467	143.8966146	0.461771736	0.13041292	3.540843459	0.00039885	0.015858926	321555	PRP40 pre-mRNA processing factor 40 homolog A	prpf40a
ENSDARG00000025679	35.82643202	-0.904705781	0.255797484	-3.536804842	0.000404999	0.015917384	565370	catechol-O-methyltransferase b	comtb
ENSDARG00000055835	37.83055402	0.798179048	0.225705147	3.536379477	0.000405652	0.015917384	100005108	solute carrier family 26, member 6	slc26a6
ENSDARG00000076280	462.5781558	-0.472977289	0.133741022	-3.53651619	0.000405442	0.015917384	100884132	protein phosphatase 1, regulatory (inhibitor) subunit 1B	ppp1r1b
ENSDARG00000004745	279.9331545	0.390340068	0.110435439	3.534554425	0.000408463	0.015973931	321314	limb development membrane protein 1-like	lmbr1l
ENSDARG00000010021	222.5829042	0.51631293	0.146142305	3.53294639	0.000410956	0.016017655	559037	GrpE-like 1, mitochondrial	grpel1
ENSDARG00000014556	37.2831558	-0.833298361	0.235933745	-3.531916809	0.000412559	0.016026547	335119	serpin peptidase inhibitor, clade B (ovalbumin), member 1, like 3	serpinb1l3
ENSDARG00000011076	8.95381689	0.948107773	0.268811861	3.527031022	0.000420248	0.016270979	431714	zgc:91968	zgc:91968
ENSDARG00000018178	943.9121967	0.613322047	0.174052753	3.52377103	0.000425452	0.016417929	405822	phosphoglucomutase 2	pgm2
ENSDARG00000006683	88.82908608	-0.620962124	0.176547294	-3.517256532	0.000436032	0.016678596	558288	Rac/Cdc42 guanine nucleotide exchange factor (GEF) 6	arhgef6
ENSDARG00000013800	312.714096	-0.774707637	0.220216447	-3.517937223	0.000434915	0.016678596	415171	small nuclear ribonucleoprotein D3 polypeptide	snrpd3
ENSDARG00000024398	194.1190614	0.390613214	0.111147343	3.514372931	0.000440794	0.016678596	796309	golgi to ER traffic protein 4 homolog (S. cerevisiae)	get4
ENSDARG00000068374	488.4173899	0.770144477	0.219113142	3.514825579	0.000440043	0.016678596	564531	si:ch211-132b12.7	si:ch211-132b12.7
ENSDARG00000074345	67.25187095	-0.661917951	0.188210487	-3.516902602	0.000436614	0.016678596	NA	si:ch211-214b16.4	si:ch211-214b16.4
ENSDARG00000101989	123.5076428	0.894369789	0.254386929	3.51578516	0.000438456	0.016678596	570454	thyroid hormone receptor associated protein 3a	thrap3a
ENSDARG00000041060	46.81406008	-0.622217704	0.177169825	-3.511984649	0.000444774	0.016774733	327284	lectin, galactoside-binding, soluble, 9 (galectin 9)-like 3	lgals9l3
ENSDARG00000006215	382.6911897	0.518619552	0.147776625	3.509482994	0.000448979	0.016878705	415138	aldo-keto reductase family 1, member B1 (aldose reductase)	akr1b1
ENSDARG00000092126	195.9704269	0.865184023	0.246678542	3.507333946	0.000452621	0.016906545	64260	vitellogenin 5	vtg5
ENSDARG00000100167	99.28056899	0.723995814	0.206415027	3.507476291	0.000452379	0.016906545	557375	cold shock domain containing C2, RNA binding b	csdc2b
ENSDARG00000102765	258.3272211	0.591449573	0.168724176	3.505422794	0.000455883	0.016973984	563257	lon peptidase 1, mitochondrial	lonp1
ENSDARG00000019280	216.8850407	0.431008947	0.123033292	3.503189598	0.000459722	0.017008259	NA	leucyl-tRNA synthetase b	larsb
ENSDARG00000053493	18.06077336	-0.874452776	0.249612983	-3.503234347	0.000459645	0.017008259	116713	aldehyde dehydrogenase 1 family, member A2	aldh1a2
ENSDARG00000042379	422.2488589	-0.433079767	0.123687065	-3.501415189	0.000462794	0.017067735	449773	zgc:103681	zgc:103681
ENSDARG00000013161	137.0601354	0.565023272	0.161435231	3.499999766	0.000465259	0.01710449	393228	zgc:55558	zgc:55558
ENSDARG00000037655	1290.841776	-0.444721159	0.127164902	-3.497200509	0.000470168	0.017230633	436598	plastin 3 (T isoform)	pls3
ENSDARG00000017882	912.6582724	-0.426865957	0.122195146	-3.493313522	0.000477066	0.017428614	378440	retinol dehydrogenase 1	rdh1
ENSDARG00000035869	4411.419431	0.611431049	0.175353395	3.486850352	0.000488745	0.017799473	317764	antizyme inhibitor 1b	azin1b
ENSDARG00000103476	13.12132101	0.930842612	0.267293852	3.482469218	0.000496812	0.018036919	569946	transient receptor potential cation channel, subfamily M, member 1b	trpm1b
ENSDARG00000009142	110.3657552	-0.531213077	0.152654296	-3.479843604	0.000501707	0.018077598	557278	protein phosphatase 1, regulatory subunit 13Bb	ppp1r13bb
ENSDARG00000062972	176.0311491	-0.375232862	0.107844931	-3.479374131	0.000502586	0.018077598	793823	huntingtin interacting protein 1	hip1
ENSDARG00000104938	178.1649451	0.559172598	0.16064033	3.480897965	0.000499736	0.018077598	321247	FtsJ homolog 3 (E. coli)	ftsj3
ENSDARG00000034714	19.70834734	-0.770479754	0.221846276	-3.473034427	0.000514609	0.018300593	567227	extended synaptotagmin-like protein 1a	esyt1a
ENSDARG00000035835	498.599939	0.576753204	0.166077494	3.472795676	0.000515067	0.018300593	437013	eukaryotic elongation factor 2 kinase	eef2k
ENSDARG00000043518	1686.286379	-0.474842118	0.136701455	-3.47357033	0.000513583	0.018300593	557525	si:dkey-239i20.2	si:dkey-239i20.2
ENSDARG00000058105	6101.361659	-0.320324582	0.092195573	-3.474403065	0.000511991	0.018300593	195819	ribosomal protein L36A	rpl36a
ENSDARG00000102470	100.381153	-0.551883737	0.159166432	-3.467337493	0.000525641	0.018619531	30166	membrane protein, palmitoylated 7a (MAGUK p55 subfamily member 7)	mpp7a
ENSDARG00000063924	57636.27426	-0.243787199	0.070390791	-3.463339381	0.000533515	0.018841163	140512	cytochrome b	CYTB
ENSDARG00000034826	396.936149	0.444035092	0.128283474	3.461358494	0.000537457	0.018923018	449674	parkinson protein 7	park7
ENSDARG00000098218	16.50376975	-0.754596982	0.218163708	-3.458856603	0.000542474	0.019042132	NA	si:dkey-261j11.1	si:dkey-261j11.1
ENSDARG00000003475	38.87161334	-0.668174943	0.193264991	-3.457299426	0.000545618	0.019095	619193	sulfotransferase family 1, cytosolic sulfotransferase 5	sult1st5
ENSDARG00000015088	251.1261396	0.722586569	0.209111082	3.455515428	0.000549242	0.01913114	386709	DnaJ (Hsp40) homolog, subfamily B, member 11	dnajb11
ENSDARG00000054218	250.3365003	0.351736936	0.101800778	3.455149779	0.000549987	0.01913114	100002437	si:ch73-269m23.5	si:ch73-269m23.5
ENSDARG00000092693	20709.29061	-0.289790939	0.08389106	-3.454372138	0.000551576	0.01913114	30723	tumor protein, translationally-controlled 1	tpt1
ENSDARG00000041703	2680.329791	0.353979058	0.10255666	3.451546288	0.000557384	0.019218209	567029	ribosome binding protein 1b	rrbp1b
ENSDARG00000090228	382.5373403	-0.482210199	0.139685576	-3.45211162	0.000556218	0.019218209	406703	glutathione S-transferase, alpha tandem duplicate 1	gsta.1
ENSDARG00000099389	1534.492487	0.382188717	0.110790916	3.449639474	0.000561336	0.019297363	393714	cysteine dioxygenase, type I	cdo1
ENSDARG00000016085	715.8418644	-0.404056329	0.117346188	-3.443284647	0.000574694	0.019469433	567027	muscleblind-like splicing regulator 3	mbnl3
ENSDARG00000031768	15.01796989	-0.792980981	0.230287886	-3.44343332	0.000574378	0.019469433	564951	RAR-related orphan receptor A, paralog a	roraa
ENSDARG00000055901	1121.400873	-0.695225242	0.201775475	-3.445538875	0.000569922	0.019469433	550429	STEAP family member 4	steap4
ENSDARG00000057029	9.593618617	0.873123195	0.25348495	3.444477453	0.000572164	0.019469433	NA	5-hydroxytryptamine (serotonin) receptor 2A, genome duplicate a	htr2aa
ENSDARG00000098777	113.4366766	-0.709991003	0.206089197	-3.445066571	0.000570919	0.019469433	101883938	serine-rich adhesin for platelets-like	LOC101883938
ENSDARG00000006408	432.54313	0.367342886	0.106762744	3.440740383	0.000580125	0.01959645	550466	high mobility group box 3b	hmgb3b
ENSDARG00000003519	66.73995586	0.507884976	0.147648521	3.439824332	0.000582092	0.019606066	393641	adenine phosphoribosyltransferase	aprt
ENSDARG00000071586	1459.62539	-0.794665364	0.231526474	-3.432287253	0.000598513	0.020101076	321421	transforming growth factor, beta-induced	tgfbi
ENSDARG00000013457	125.6124222	0.485088187	0.141546519	3.4270584	0.000610158	0.020374726	406795	superkiller viralicidic activity 2-like 2	skiv2l2
ENSDARG00000100657	20.29323564	-0.712227267	0.207786651	-3.427685389	0.00060875	0.020374726	678640	EGF-like-domain, multiple 7	egfl7
ENSDARG00000074335	23.96770171	-0.693341231	0.202374801	-3.426025514	0.000612483	0.020393929	334628	BOC cell adhesion associated, oncogene regulated	boc
ENSDARG00000104631	59.00351621	0.566322772	0.165375973	3.424456173	0.000616031	0.02045364	794117	E3 ubiquitin-protein ligase RNF14	LOC794117
ENSDARG00000038475	263.0162273	0.362498337	0.10596068	3.421064654	0.000623765	0.020651584	393970	aminoacylase 1	acy1
ENSDARG00000010186	45.86608035	0.89746845	0.263414507	3.407057804	0.000656672	0.02152195	402814	myosin IIIA	myo3a
ENSDARG00000015862	8298.37735	-0.327532001	0.096106107	-3.40802486	0.000654349	0.02152195	415196	ribosomal protein L5b	rpl5b
ENSDARG00000024537	128.0316026	0.61862068	0.181587366	3.406738544	0.000657441	0.02152195	566473	elastin microfibril interfacer 1a	emilin1a
ENSDARG00000074381	75.17764403	-0.551481162	0.161848132	-3.407398986	0.000655852	0.02152195	100329707	FERM, RhoGEF (ARHGEF) and pleckstrin domain protein 1 (chondrocyte-derived)	farp1
ENSDARG00000090286	40810.39503	-0.432019746	0.12685703	-3.405564094	0.000660275	0.021554191	322701	serpin peptidase inhibitor, clade A (alpha-1 antiproteinase, antitrypsin), member 1	serpina1
ENSDARG00000023298	4235.888782	-0.30017481	0.08823328	-3.402058828	0.000668802	0.0217205	554155	ribosomal protein S27, isoform 1	rps27.1
ENSDARG00000029639	382.3326663	0.431376021	0.126803009	3.401938365	0.000669097	0.0217205	572969	translocase of outer mitochondrial membrane 70 homolog A (S. cerevisiae)	tomm70a
ENSDARG00000007179	31.00464197	-0.641469337	0.188648277	-3.400345584	0.000673007	0.021786744	557132	SAM and SH3 domain containing 1a	sash1a
ENSDARG00000054723	383.048381	0.405411663	0.119282806	3.398743518	0.000676962	0.021854048	566905	si:ch211-242b18.1	si:ch211-242b18.1
ENSDARG00000026166	195.4720904	-0.521236954	0.153459125	-3.396584935	0.000682324	0.021905789	NA	elastin microfibril interfacer 1b	emilin1b
ENSDARG00000104752	211.0703288	-0.435742045	0.12828695	-3.396620195	0.000682236	0.021905789	794040	collectin sub-family member 10 (C-type lectin)	colec10
ENSDARG00000013307	8883.677603	-0.30683506	0.090453893	-3.392170847	0.000693412	0.022109869	406489	ribosomal protein L19	rpl19
ENSDARG00000059729	15.6609573	-0.902800242	0.266230767	-3.391043988	0.000696269	0.022109869	558964	SEC14-like lipid binding 8	sec14l8
ENSDARG00000088981	128.5834795	0.437347328	0.128894453	3.393065559	0.000691151	0.022109869	100536710	transmembrane protein 220	tmem220
ENSDARG00000104637	23.16685094	-0.65547048	0.193255888	-3.39172321	0.000694546	0.022109869	541542	family with sequence similarity 219, member B	fam219b
ENSDARG00000020926	360.5618554	0.475629399	0.140385713	3.38801854	0.000703995	0.022294452	406853	cAMP responsive element binding protein 3-like 3 like	creb3l3l
ENSDARG00000013371	608.5473438	-0.344192332	0.101654618	-3.3858996	0.000709453	0.022406421	492617	isochorismatase domain containing 2	isoc2
ENSDARG00000029533	6790.085374	-0.308822635	0.091236219	-3.384868858	0.000712123	0.02242994	445038	ribosomal protein L18	rpl18
ENSDARG00000077571	11.3203064	0.922278275	0.27316169	3.376309005	0.000734654	0.023077232	100142646	zgc:174862	zgc:174862
ENSDARG00000102421	23.67393718	0.715156301	0.211924796	3.37457586	0.000739295	0.023160613	571830	iron/zinc purple acid phosphatase-like protein	papl
ENSDARG00000056160	794.649734	0.781154395	0.231570487	3.37328995	0.000742757	0.023206674	282676	heat shock 60 protein 1	hspd1
ENSDARG00000100110	19.2584088	-0.79540472	0.235871127	-3.372200449	0.000745702	0.023236379	NA	si:ch211-79g12.2	si:ch211-79g12.2
ENSDARG00000043509	4959.572343	-0.348207251	0.103476635	-3.365080939	0.000765212	0.023780751	415229	ribosomal protein L11	rpl11
ENSDARG00000052396	45.53816676	-0.522370806	0.155271358	-3.364244458	0.000767535	0.02378951	503703	protein kinase containing Z-DNA binding domains	pkz
ENSDARG00000007086	574.3477522	0.667944353	0.198636665	3.362643819	0.000771999	0.023801261	436621	aquaporin 10a	aqp10a
ENSDARG00000034060	115.795694	0.451270265	0.134196341	3.362761309	0.000771671	0.023801261	492652	elaC ribonuclease Z 2	elac2
ENSDARG00000079307	56.68793219	-0.568722858	0.169187073	-3.36150303	0.000775195	0.023836737	559970	si:dkey-205h13.1	si:dkey-205h13.1
ENSDARG00000012407	171.460635	0.387655324	0.115463509	3.357383891	0.000786838	0.024004733	393649	mannosyl (alpha-1,3-)-glycoprotein beta-1,2-N-acetylglucosaminyltransferase a	mgat1a
ENSDARG00000012953	142.1195992	0.468387025	0.139460576	3.358562245	0.000783491	0.024004733	407654	MOB kinase activator 1Bb	mob1bb
ENSDARG00000044253	22.1147363	0.675075935	0.201054102	3.357682972	0.000785987	0.024004733	560764	progestin and adipoQ receptor family member IIIb	paqr3b
ENSDARG00000044975	569.7309568	-0.520463651	0.155077848	-3.356144395	0.000790373	0.024049624	768289	keratin 94	krt94
ENSDARG00000079632	51.73451473	-0.504265383	0.150404237	-3.352733899	0.000800176	0.024284507	571834	si:dkey-28b4.7	si:dkey-28b4.7
ENSDARG00000024026	70.07372517	0.631070777	0.188422937	3.349224824	0.00081038	0.024424802	336879	stromal cell-derived factor 2	sdf2
ENSDARG00000027500	74.71627695	-0.517913677	0.154599007	-3.3500453	0.000807983	0.024424802	394150	oxidative stress responsive 1b	oxsr1b
ENSDARG00000087525	11.11890511	0.854901766	0.255272013	3.348983523	0.000811086	0.024424802	564731	major facilitator superfamily domain-containing protein 8-like	LOC564731
ENSDARG00000061794	16.17928293	0.8730698	0.260844766	3.347085756	0.000816659	0.024466193	569217	junctional adhesion molecule 3b	jam3b
ENSDARG00000063922	8256.275657	-0.308823731	0.092256805	-3.347435774	0.000815629	0.024466193	140536	NADH dehydrogenase subunit 6	ND6
ENSDARG00000098645	1238.903373	-0.271876309	0.081250724	-3.346140161	0.00081945	0.024486836	403070	regucalcin	rgn
ENSDARG00000005122	618.0655144	0.547868601	0.163910084	3.342494784	0.000830289	0.024747289	568265	ATPase, Ca++ transporting, cardiac muscle, slow twitch 2b	atp2a2b
ENSDARG00000056691	1973.399199	-0.541645878	0.162120136	-3.341015446	0.000834726	0.024816057	393956	cytoplasmic polyadenylation element binding protein 4	cpeb4
ENSDARG00000034871	103.5253737	-0.646615148	0.193622576	-3.339564847	0.000839098	0.024819399	799891	midline 2	mid2
ENSDARG00000051931	61.10708156	0.476886373	0.142777809	3.340059464	0.000837605	0.024819399	504054	enhancer of mRNA decapping 3 homolog (S. cerevisiae)	edc3
ENSDARG00000089019	98.03182062	-0.572351301	0.171451763	-3.3382643	0.000843035	0.02487274	568697	si:ch211-175m2.5	si:ch211-175m2.5
ENSDARG00000078167	38.4501012	-0.753650089	0.22594575	-3.335535582	0.000851353	0.025054704	103910657	si:dkeyp-100h4.2	si:dkeyp-100h4.2
ENSDARG00000040644	50.79874764	0.511802209	0.153511926	3.333957312	0.000856198	0.025133832	436703	2-phosphoxylose phosphatase 1	pxylp1
ENSDARG00000034933	542.4671903	0.656665032	0.197127767	3.331164572	0.000864835	0.02513412	325751	coiled-coil-helix-coiled-coil-helix domain containing 3b	chchd3b
ENSDARG00000098204	99.06177482	-0.678592587	0.20367106	-3.331806627	0.000862842	0.02513412	NA	NA	CU984600.2
ENSDARG00000103295	1661.139081	-0.616737718	0.18511808	-3.331590943	0.000863511	0.02513412	553969	cytochrome P450, family 3, subfamily A, polypeptide 65	cyp3a65
ENSDARG00000103962	39.52714702	-0.577839257	0.173457606	-3.331299612	0.000864415	0.02513412	555511	adducin 1 (alpha)	add1
ENSDARG00000039279	395.9608356	0.339652943	0.102026034	3.32908112	0.00087133	0.025259906	406720	golgin A5	golga5
ENSDARG00000022509	30.09657967	-0.719031085	0.2162388	-3.32517145	0.000883642	0.025544749	393776	cytochrome c oxidase subunit IV isoform 2	cox4i2
ENSDARG00000056557	539.7625992	0.44108246	0.132700368	3.32389779	0.000887687	0.025544749	338138	coatomer protein complex, subunit beta 1	copb1
ENSDARG00000076425	35.7290772	0.687737079	0.206907673	3.323883874	0.000887732	0.025544749	799466	leucine rich repeat containing 29	lrrc29
ENSDARG00000016011	182.8875785	0.722889354	0.217563373	3.322661083	0.000891632	0.025593784	492483	glycerophosphocholine phosphodiesterase 1	gpcpd1
ENSDARG00000105424	55.65746092	-0.596588618	0.179645252	-3.320926166	0.000897193	0.025690132	368429	si:rp71-46j2.7	si:rp71-46j2.7
ENSDARG00000011170	3427.359806	-0.36816959	0.111061884	-3.314994986	0.000916448	0.025986086	494050	NDRG family member 2	ndrg2
ENSDARG00000031202	179.7220959	0.539081925	0.162580813	3.315778262	0.000913883	0.025986086	407614	asparagine-linked glycosylation 11 (alpha-1,2-mannosyltransferase)	alg11
ENSDARG00000062756	130.8145776	-0.590124183	0.177933492	-3.316543595	0.000911384	0.025986086	558650	plasmolipin	pllp
ENSDARG00000099511	43.04519975	-0.801150032	0.241649931	-3.315333178	0.00091534	0.025986086	NA	NA	CABZ01034698.4
ENSDARG00000008165	51.28213912	0.72625546	0.219293008	3.311803989	0.000926965	0.026220501	57933	caspase a	caspa
ENSDARG00000005513	8150.416588	-0.340025218	0.102779069	-3.308311906	0.000938602	0.026421423	195823	nascent polypeptide-associated complex alpha subunit	naca
ENSDARG00000014181	102.4245161	-0.457963633	0.138412566	-3.308685384	0.000937351	0.026421423	569047	forkhead box P1b	foxp1b
ENSDARG00000045618	196.7094086	0.574074863	0.173599805	3.30688657	0.000943391	0.026492233	406318	clathrin, light chain A	clta
ENSDARG00000069968	76.99094542	0.495903045	0.150020677	3.30556464	0.000947852	0.026553538	100009656	proprotein convertase subtilisin/kexin type 7	pcsk7
ENSDARG00000035860	4464.174398	-0.304984823	0.092331523	-3.30314947	0.000956054	0.026719076	406307	ribosomal protein S28	rps28
ENSDARG00000028896	102.2615116	-0.411422699	0.124720579	-3.298755518	0.000971145	0.026835901	335485	phospholipid phosphatase 2b	plpp2b
ENSDARG00000071871	606.3952609	0.496645078	0.150563244	3.298581136	0.000971748	0.026835901	553706	glyoxalase domain containing 5	glod5
ENSDARG00000075151	174.522439	-0.451393708	0.136771394	-3.300351735	0.000965637	0.026835901	558285	si:dkey-188i13.10	si:dkey-188i13.10
ENSDARG00000082753	1917.289617	-0.685486667	0.207785325	-3.299013866	0.000970251	0.026835901	NA	NA	AC024175.17
ENSDARG00000095556	1707.263977	-0.476059778	0.144210699	-3.301140487	0.000962927	0.026835901	NA	si:dkey-238c7.12	si:dkey-238c7.12
ENSDARG00000105411	7403.622028	-0.362961123	0.11006258	-3.29777043	0.000974558	0.026849873	334459	si:ch211-113d11.5	si:ch211-113d11.5
ENSDARG00000070140	209.1282113	-0.895309955	0.271731481	-3.294833388	0.000984801	0.027068078	777751	zgc:154169	zgc:154169
ENSDARG00000099499	2115.503517	-0.258546753	0.078627388	-3.288253124	0.001008112	0.027643605	406726	NADH dehydrogenase (ubiquinone) 1 alpha subcomplex 4, like	ndufa4l
ENSDARG00000061437	35.32215538	0.763362148	0.232210127	3.287376643	0.001011255	0.027664704	570007	inositol polyphosphate-5-phosphatase F	inpp5f
ENSDARG00000091609	111.0610952	-0.708702805	0.215935804	-3.282006924	0.001030711	0.02813092	100331208	serine peptidase inhibitor, Kazal type 4	spink4
ENSDARG00000017126	442.5183123	-0.367409046	0.111996576	-3.280538188	0.001036092	0.02821173	393639	ilvB (bacterial acetolactate synthase)-like	ilvbl
ENSDARG00000007216	503.4892031	0.5125912	0.156420263	3.277012777	0.001049116	0.02823649	406324	ATP-binding cassette, sub-family E (OABP), member 1	abce1
ENSDARG00000038153	861.2154755	-0.525394576	0.160299086	-3.277589343	0.001046976	0.02823649	393486	lectin, galactoside-binding, soluble, 2b	lgals2b
ENSDARG00000054818	7083.936028	-0.41394312	0.126304271	-3.27734856	0.001047869	0.02823649	556556	ribosomal protein L32	rpl32
ENSDARG00000055996	9432.187995	-0.344221864	0.105022201	-3.277610443	0.001046898	0.02823649	407690	ribosomal protein S8a	rps8a
ENSDARG00000097137	135.9904736	0.640730863	0.1953868	3.279294532	0.00104067	0.02823649	NA	si:dkeyp-116a7.2	si:dkeyp-116a7.2
ENSDARG00000013250	222.202419	0.589345387	0.180049111	3.27324797	0.001063192	0.028549389	449661	threonyl-tRNA synthetase	tars
ENSDARG00000037873	31.32793056	-0.868099087	0.265452679	-3.270259282	0.001074489	0.028672872	492759	cytochrome P450, family 3, subfamily c, polypeptide 3	cyp3c3
ENSDARG00000052957	22.99848881	-0.747874926	0.228657569	-3.270720185	0.00107274	0.028672872	569040	phospholipase C, delta 3a	plcd3a
ENSDARG00000090431	23.50177972	0.708532197	0.21667122	3.270079878	0.001075171	0.028672872	558589	finTRIM family, member 65	ftr65
ENSDARG00000102590	107.3848227	0.581208055	0.177998565	3.265240118	0.001093713	0.029100761	436749	polymerase (RNA) III (DNA directed) polypeptide H	polr3h
ENSDARG00000017049	229.1112649	0.586778394	0.17978372	3.263801602	0.001099281	0.029182283	334431	adenylosuccinate lyase	adsl
ENSDARG00000041869	24.55763685	-0.693404533	0.212837217	-3.257910173	0.001122359	0.029727216	559725	tumor necrosis factor receptor superfamily, member 19	tnfrsf19
ENSDARG00000002411	17.19421929	-0.804492758	0.247179674	-3.254688154	0.001135169	0.029862898	571344	CREB regulated transcription coactivator 1b	crtc1b
ENSDARG00000100392	6304.958404	-0.351269278	0.107922864	-3.254817985	0.001134651	0.029862898	192300	ribosomal protein S18	rps18
ENSDARG00000102076	873.1751351	0.745465381	0.228989423	3.255457706	0.001132098	0.029862898	565497	zgc:158852	zgc:158852
ENSDARG00000061093	40.98139773	0.634182031	0.194927076	3.253432229	0.001140199	0.029927661	566287	pleckstrin homology-like domain, family B, member 1a	phldb1a
ENSDARG00000093068	2002.287003	-0.538047897	0.165413888	-3.252737135	0.001142992	0.029933543	563665	complement component c3b, tandem duplicate 1	c3b.1
ENSDARG00000102906	67.94055673	-0.63538918	0.195457819	-3.250773921	0.001150913	0.030073418	445252	3-hydroxyisobutyrate dehydrogenase a	hibadha
ENSDARG00000061099	178.223235	-0.723262484	0.222642774	-3.24853338	0.001160016	0.030175951	100141490	neurofascin homolog (chicken) a	nfasca
ENSDARG00000076381	98.72295718	0.750143333	0.230875624	3.24912315	0.001157614	0.030175951	795332	slc25a1 solute carrier family 25 (mitochondrial carrier
ENSDARG00000009123	58.9491954	-0.613861373	0.189020105	-3.247598299	0.001163835	0.030207857	558139	selectin E	sele
ENSDARG00000020008	988.1075477	0.361487256	0.111339454	3.246713034	0.00116746	0.03023463	327197	valosin containing protein	vcp
ENSDARG00000034823	315.563332	0.433995676	0.13403329	3.237969276	0.001203838	0.031107594	30187	coatomer protein complex, subunit gamma 2	copg2
ENSDARG00000060962	33.62487466	-0.682201586	0.210789451	-3.236412364	0.001210424	0.031208584	565512	bloodthirsty-related gene family, member 4	btr04
ENSDARG00000006413	3041.815649	-0.369909175	0.114327198	-3.235530828	0.001214168	0.031236006	436759	ribosomal protein L38	rpl38
ENSDARG00000067958	23.81026628	-0.656087138	0.202862582	-3.23414565	0.001220072	0.031272913	100005753	SH3-domain GRB2-like 1a	sh3gl1a
ENSDARG00000068876	871.6133331	0.55208521	0.170716197	3.233935744	0.001220969	0.031272913	557552	zgc:153031	zgc:153031
ENSDARG00000021082	104.4430382	0.606977459	0.187781242	3.232364711	0.001227703	0.031376415	266638	SEC31 homolog A, COPII coat complex component	sec31a
ENSDARG00000060586	37.27568101	-0.593305853	0.18365673	-3.230515173	0.001235673	0.031452191	323089	CTD (carboxy-terminal domain, RNA polymerase II, polypeptide A) small phosphatase like 2b	ctdspl2b
ENSDARG00000099663	384.8584126	-0.276443203	0.085574882	-3.23042457	0.001236065	0.031452191	326962	cytochrome c oxidase subunit Vab	cox5ab
ENSDARG00000058226	41.92062543	-0.646587508	0.200247089	-3.228948356	0.001242463	0.031546116	406404	adenylate kinase 3	ak3
ENSDARG00000093774	7650.71757	-0.358432887	0.111033133	-3.228161513	0.001245886	0.031564253	432384	retinol binding protein 2b, cellular	rbp2b
ENSDARG00000012600	118.1992624	-0.586534021	0.181958124	-3.223456087	0.001266537	0.03201784	570654	si:dkey-97a13.6	si:dkey-97a13.6
ENSDARG00000077580	128.4064746	-0.677993664	0.210416226	-3.222154848	0.001272304	0.032093994	570420	thrombospondin-type laminin G domain and EAR repeats a	tspeara
ENSDARG00000076121	211.2277108	0.422978042	0.131560424	3.215085737	0.001304056	0.032823898	NA	sphingomyelin phosphodiesterase 1, acid lysosomal	smpd1
ENSDARG00000037307	11.46811216	-0.867872775	0.270719588	-3.205799704	0.001346877	0.033828675	550565	glucosamine-6-phosphate deaminase 1	gnpda1
ENSDARG00000038300	109.4292852	0.62472121	0.194948429	3.204546001	0.001352757	0.033903283	334203	ring finger protein 34a	rnf34a
ENSDARG00000086847	17.16249696	-0.81626742	0.255074675	-3.200111574	0.001373744	0.03434555	565312	immunity-related GTPase family, q1	irgq1
ENSDARG00000092394	177.3091536	-0.695319921	0.21731625	-3.199576292	0.001376298	0.03434555	556765	DCN1, defective in cullin neddylation 1, domain containing 4 (S. cerevisiae)	dcun1d4
ENSDARG00000024324	90.94873252	-0.462579938	0.144654728	-3.197821065	0.001384702	0.034430527	550478	Rho GTPase activating protein 1	arhgap1
ENSDARG00000103754	56.63211606	-0.844124602	0.263984317	-3.197631633	0.001385612	0.034430527	554173	abnormal spindle microtubule assembly	aspm
ENSDARG00000015126	245.4630555	0.311353808	0.097397313	3.1967392	0.001389905	0.034448206	393676	golgi reassembly stacking protein 2	gorasp2
ENSDARG00000061896	2373.072209	0.546473868	0.170973118	3.196256082	0.001392235	0.034448206	100038802	solute carrier organic anion transporter family, member 2A1	slco2a1
ENSDARG00000077215	148.4931962	-0.426397871	0.133488042	-3.194277657	0.001401812	0.034611694	566131	eukaryotic translation initiation factor 4 gamma, 3a	eif4g3a
ENSDARG00000100588	3460.941349	-0.355937087	0.111511802	-3.191923026	0.00141329	0.034821312	405888	ribosomal protein L36	rpl36
ENSDARG00000039501	41.42271579	0.602158469	0.188716442	3.190810842	0.001418741	0.034881881	797211	UDP glucuronosyltransferase 2 family, polypeptide A6	ugt2a6
ENSDARG00000038293	171.6915527	0.375520971	0.117750463	3.189125223	0.00142704	0.035012062	494056	zgc:103559	zgc:103559
ENSDARG00000096599	15.91279287	-0.800349516	0.251033922	-3.188212613	0.001431552	0.035048972	NA	si:ch211-160d14.9	si:ch211-160d14.9
ENSDARG00000030278	244.4982341	0.359185224	0.112713036	3.186723005	0.001438945	0.035082565	393926	isocitrate dehydrogenase 3 (NAD+) alpha	idh3a
ENSDARG00000086633	12.27877171	0.861705169	0.270373886	3.187087264	0.001437134	0.035082565	80366	odorant receptor, family D, subfamily 111, member 3	or111-3
ENSDARG00000053097	247.4397439	0.467951283	0.146905058	3.185399388	0.001445544	0.035169864	140427	heat shock transcription factor 2	hsf2
ENSDARG00000099532	738.1754521	0.480970037	0.151057552	3.184018473	0.001452457	0.035264456	324710	ubiquitin-like 3a	ubl3a
ENSDARG00000099980	14.82855623	-0.775052489	0.243673164	-3.180705151	0.001469171	0.035596083	100003132	BPI fold containing family C, like	bpifcl
ENSDARG00000075747	26.47537748	0.730364474	0.229946937	3.176230493	0.001492024	0.036074776	794689	zinc finger, FYVE domain containing 16	zfyve16
ENSDARG00000024865	265.3044133	0.555303065	0.174966397	3.173769786	0.00150473	0.036306671	568643	Down syndrome cell adhesion molecule a	dscama
ENSDARG00000020085	44.84927871	0.593085518	0.186980081	3.171918174	0.001514357	0.036463456	394083	solute carrier family 33 (acetyl-CoA transporter), member 1	slc33a1
ENSDARG00000027609	2060.40829	0.297626621	0.093928441	3.168652848	0.001531472	0.036755051	569259	si:dkey-33i11.3	si:dkey-33i11.3
ENSDARG00000044441	16.29309039	-0.772089165	0.243683806	-3.168405719	0.001532775	0.036755051	558959	si:ch73-194h10.2	si:ch73-194h10.2
ENSDARG00000004270	175.2299064	0.395669701	0.124923828	3.167287688	0.00153868	0.036820901	449995	atlastin 3	atl3
ENSDARG00000096359	103.6224146	-0.490427321	0.154877666	-3.166546433	0.001542607	0.036839229	101885652	epiplakin 1	eppk1
ENSDARG00000052336	12.31633042	-0.853492779	0.269623223	-3.165501734	0.001548157	0.036896168	558261	OCIA domain containing 2	ociad2
ENSDARG00000052975	479.52261	0.369068565	0.1166439	3.164062298	0.001555835	0.036997944	334337	ubiquilin 4	ubqln4
ENSDARG00000100427	86.02022538	0.387667446	0.122543364	3.163512367	0.001558777	0.036997944	NA	NA	BX547934.1
ENSDARG00000035631	52.08046984	0.857030153	0.270975343	3.162760655	0.001562808	0.037018211	445275	stromal cell-derived factor 2-like 1	sdf2l1
ENSDARG00000042566	8632.028534	-0.335943169	0.106258131	-3.161576112	0.001569178	0.037093714	393725	ribosomal protein S7	rps7
ENSDARG00000057879	11.78853127	-0.77765877	0.24601911	-3.160968958	0.001572453	0.037095875	553311	prolyl 3-hydroxylase 3	p3h3
ENSDARG00000031795	362.7721479	0.583786313	0.185001422	3.155577445	0.001601807	0.037712046	406467	ATP-binding cassette, sub-family F (GCN20), member 1	abcf1
ENSDARG00000011783	98.11166248	-0.439015346	0.139206173	-3.153706012	0.001612114	0.037878178	567168	stromal antigen 2a	stag2a
ENSDARG00000005842	1328.123714	-0.457735092	0.14517695	-3.152946057	0.001616317	0.037900513	322455	CD9 molecule a	cd9a
ENSDARG00000071403	1531.414561	0.277912916	0.088221777	3.150162314	0.001631798	0.038135122	259192	ornithine decarboxylase antizyme 1a	oaz1a
ENSDARG00000075800	13.41163458	-0.853970848	0.271104349	-3.149971041	0.001632866	0.038135122	560151	calmodulin-like 4a	calml4a
ENSDARG00000057110	13.30203886	0.810560221	0.257545763	3.147247357	0.001648155	0.038415189	393579	solute carrier family 25 (mitochondrial carrier
ENSDARG00000016483	16.38620337	-0.781843718	0.248489103	-3.146390352	0.001652992	0.038451042	394210	BAI1-associated protein 2-like 2a	baiap2l2a
ENSDARG00000100462	24.04451654	0.752164647	0.239303704	3.143138336	0.001671468	0.038803369	798104	progestin and adipoQ receptor family member VII, a	paqr7a
ENSDARG00000096867	36.46846181	-0.612733948	0.195066646	-3.141151815	0.001682848	0.038989876	100330495	calmin	clmn
ENSDARG00000000019	457.6104128	0.370101548	0.117948401	3.137825907	0.001702059	0.039201186	368425	ubiquitin-conjugating enzyme E2H (UBC8 homolog, yeast)	ube2h
ENSDARG00000011422	50.25809015	-0.723830606	0.230652682	-3.138184217	0.00169998	0.039201186	798565	ryanodine receptor 1a (skeletal)	ryr1a
ENSDARG00000105046	15.27876789	0.718375549	0.228893537	3.138470216	0.001698322	0.039201186	266981	cyclin F	ccnf
ENSDARG00000059510	89.26618507	0.582136816	0.185689986	3.134993061	0.001718582	0.039348432	100037331	coenzyme Q2 4-hydroxybenzoate polyprenyltransferase	coq2
ENSDARG00000087921	142.4546734	-0.441862102	0.140933195	-3.135259246	0.001717023	0.039348432	568288	phospholipase C, epsilon 1	plce1
ENSDARG00000092807	9294.176278	-0.413291584	0.131794163	-3.135886862	0.001713353	0.039348432	NA	si:dkey-151g10.6	RPL41
ENSDARG00000015889	302.9085683	0.481637293	0.153778853	3.132012523	0.001736125	0.039672151	334307	zinc finger CCCH-type containing 15	zc3h15
ENSDARG00000056001	77.44385281	-0.599089193	0.191417781	-3.129746831	0.00174957	0.039901156	NA	furry homolog b (Drosophila)	fryb
ENSDARG00000056396	94.69502656	-0.37159935	0.118852056	-3.126570642	0.00176858	0.040255923	436787	dual specificity phosphatase 22a	dusp22a
ENSDARG00000044808	40.81160292	-0.61664337	0.19739463	-3.123911582	0.001784641	0.040463431	561618	solute carrier family 4 (sodium bicarbonate cotransporter), member 4b	slc4a4b
ENSDARG00000052348	103.510078	0.693724971	0.222033391	3.124417316	0.001781576	0.040463431	282615	SWI/SNF related, matrix associated, actin dependent regulator of chromatin, subfamily a, member 5	smarca5
ENSDARG00000086654	453.6651047	-0.739458123	0.236812509	-3.122546714	0.001792936	0.040519876	100149559	cerebellin 11	cbln11
ENSDARG00000098408	104.2996486	0.546904807	0.175157603	3.122358359	0.001794084	0.040519876	792854	starch binding domain 1	stbd1
ENSDARG00000053136	2949.006009	-0.252472673	0.080885877	-3.12134434	0.001800274	0.04058103	30400	beta-2-microglobulin	b2m
ENSDARG00000097176	44.13864162	-0.84495013	0.271143041	-3.116252313	0.001831655	0.041050202	NA	NA	si:dkey-16m19.1
ENSDARG00000099652	162.1340785	0.452512908	0.145210016	3.11626512	0.001831575	0.041050202	558020	exportin, tRNA (nuclear export receptor for tRNAs)	xpot
ENSDARG00000103744	30.93014619	0.761277027	0.244262339	3.116636933	0.001829267	0.041050202	553326	3-hydroxyacyl-CoA dehydratase 1	hacd1
ENSDARG00000037488	1100.406567	0.656319267	0.21067263	3.115351377	0.001837259	0.04109677	406757	calnexin	canx
ENSDARG00000043185	40.98290893	-0.54551626	0.175296803	-3.111957829	0.00185851	0.041492492	565484	myeloid/lymphoid or mixed-lineage leukemia
ENSDARG00000041078	359.8552779	-0.474312902	0.152450229	-3.111263959	0.001862883	0.041510598	558499	choline kinase alpha	chka
ENSDARG00000029146	827.0611988	0.352193849	0.113274607	3.109203888	0.001875922	0.041641899	565797	low density lipoprotein receptor-related protein 1Ab	lrp1ab
ENSDARG00000076994	25.76093826	-0.755225027	0.242859014	-3.109726153	0.001872609	0.041641899	560700	adhesion G protein-coupled receptor A2	adgra2
ENSDARG00000036164	125.3841224	0.570300102	0.183500498	3.107894029	0.001884256	0.041747379	368284	cysteinyl-tRNA synthetase	cars
ENSDARG00000074191	840.3347816	0.370796141	0.119332159	3.10726082	0.001888297	0.041757524	100007732	zgc:172253	zgc:172253
ENSDARG00000011648	56.06839613	0.558653842	0.17982686	3.106620678	0.001892391	0.041768786	192331	small nuclear ribonucleoprotein D1 polypeptide	snrpd1
ENSDARG00000030064	103.6161051	-0.485151929	0.156393828	-3.102116862	0.001921421	0.042329375	406745	pleckstrin homology domain containing, family A (phosphoinositide binding specific) member 1a	plekha1a
ENSDARG00000037071	1976.936968	-0.307278474	0.099175454	-3.09833191	0.001946133	0.042792902	336662	ribosomal protein S26	rps26
ENSDARG00000055539	37.46032249	-0.769455364	0.248522832	-3.09611539	0.00196074	0.042952009	557419	ependymin-like 2	epdl2
ENSDARG00000102216	126.2168298	-0.489540032	0.158103178	-3.096332659	0.001959304	0.042952009	497648	discs, large (Drosophila) homolog 1, like	dlg1l
ENSDARG00000099307	15.02144095	-0.787914915	0.254558554	-3.095220739	0.001966665	0.043000958	NA	si:dkey-10p5.10	si:dkey-10p5.10
ENSDARG00000020046	37.83060631	0.813099369	0.262781916	3.094198337	0.001973455	0.043068625	246224	aryl hydrocarbon receptor 1a	ahr1a
ENSDARG00000002791	1727.519316	0.470155852	0.152089109	3.09131835	0.001992699	0.043215333	64612	ATPase, Na+/K+ transporting, alpha 1a polypeptide, tandem duplicate 1	atp1a1a.1
ENSDARG00000021033	110.9347464	0.353969315	0.114515096	3.091027531	0.001994651	0.043215333	393157	HERPUD family member 2	herpud2
ENSDARG00000091548	32.0457104	-0.610921136	0.197646798	-3.090974119	0.00199501	0.043215333	100149555	StAR-related lipid transfer (START) domain containing 9	stard9
ENSDARG00000100916	48.10292475	0.482085184	0.155943585	3.091407605	0.0019921	0.043215333	402864	UV-stimulated scaffold protein A	uvssa
ENSDARG00000063195	294.4418064	-0.379939536	0.122986445	-3.089279755	0.002006424	0.043381942	557065	PX domain containing serine/threonine kinase	pxk
ENSDARG00000062831	169.6445441	-0.402368446	0.130316629	-3.087621662	0.002017652	0.04347458	560816	si:ch73-22o12.1	si:ch73-22o12.1
ENSDARG00000098969	68.30560765	-0.489212423	0.158447039	-3.087545383	0.00201817	0.04347458	NA	NA	CABZ01113371.1
ENSDARG00000022767	139325.1637	-0.248112943	0.080379292	-3.086776909	0.002023394	0.043506702	321166	apolipoprotein Bb, tandem duplicate 1	apobb.1
ENSDARG00000008816	533.3602676	-0.484396305	0.157096644	-3.083428717	0.002046301	0.043726408	317737	glutamate dehydrogenase 1a	glud1a
ENSDARG00000014015	224.8334903	-0.370828553	0.120244899	-3.083944158	0.002042759	0.043726408	405841	zgc:77086	zgc:77086
ENSDARG00000052997	14.07158478	-0.764191047	0.247865169	-3.083091709	0.00204862	0.043726408	796377	semaphorin 4e	sema4e
ENSDARG00000060549	43.20307119	0.696844104	0.225998962	3.083395149	0.002046532	0.043726408	NA	NA	CABZ01079024.1
ENSDARG00000002912	103.6999675	0.374806529	0.121789092	3.077504923	0.002087414	0.044391828	436740	adiponectin receptor 1a	adipor1a
ENSDARG00000070394	2420.364059	0.389292049	0.126493662	3.077561703	0.002087016	0.044391828	556744	urocanate hydratase 1	uroc1
ENSDARG00000003169	78.7119861	-0.621172707	0.201958289	-3.075747527	0.002099756	0.044491912	474349	membrane associated guanylate kinase, WW and PDZ domain containing 1b	magi1b
ENSDARG00000090120	33.21905849	0.543638033	0.176743939	3.075851073	0.002099027	0.044491912	NA	si:dkey-248g21.1	si:dkey-248g21.1
ENSDARG00000027749	20.38378809	-0.656784843	0.213578404	-3.075146315	0.002103993	0.04450079	100000570	HIRA interacting protein 3	hirip3
ENSDARG00000099106	620.4753524	-0.362047097	0.117802026	-3.073352033	0.002116686	0.044526827	550372	arylformamidase	afmid
ENSDARG00000101766	1077.987585	-0.296200082	0.096368014	-3.073634799	0.002114681	0.044526827	559194	prothymosin, alpha b	ptmab
ENSDARG00000103716	16.81853159	-0.833558726	0.271163402	-3.074008959	0.002112031	0.044526827	368614	si:busm1-48c11.3	si:busm1-48c11.3
ENSDARG00000013946	364.9264155	0.708423623	0.230724268	3.070433944	0.00213748	0.044757152	334334	influenza virus NS1A binding protein b	ivns1abpb
ENSDARG00000058462	152.1990593	-0.838151957	0.272969083	-3.070501423	0.002136997	0.044757152	100009654	zgc:158846	zgc:158846
ENSDARG00000058828	29.59507031	0.724745518	0.236058103	3.070199705	0.002139157	0.044757152	751752	coiled-coil domain containing 51	ccdc51
ENSDARG00000016059	77.10232957	0.511895185	0.166761818	3.06961864	0.002143323	0.044763945	405821	RAB5B, member RAS oncogene family	rab5b
ENSDARG00000044628	17.01957444	0.710626011	0.231588229	3.068489339	0.00215144	0.044853099	445046	D-tyrosyl-tRNA deacylase 1	dtd1
ENSDARG00000101479	20.24622752	-0.790749138	0.257764972	-3.067713709	0.002157032	0.044889369	103910140	CD59 glycoprotein-like	LOC103910140
ENSDARG00000010160	3967.054739	-0.223398108	0.072840783	-3.066937206	0.002162643	0.044925917	336764	ribosomal protein S15a	rps15a
ENSDARG00000069956	348.3156668	-0.560908017	0.182971565	-3.065547465	0.002172719	0.044974895	560322	PDZ and LIM domain 2 (mystique)	pdlim2
ENSDARG00000078105	101.526537	-0.395621343	0.129051861	-3.065599681	0.00217234	0.044974895	562995	DEP domain containing 5	depdc5
ENSDARG00000055429	69.48231799	0.42131946	0.13754391	3.06316332	0.002190105	0.045244837	568932	K(lysine) acetyltransferase 6B	kat6b
ENSDARG00000063911	63038.01384	-0.365572722	0.119363028	-3.06269646	0.002193524	0.045244837	140519	ATP synthase 6	ATP6
ENSDARG00000016454	79.17240651	-0.607694983	0.198570313	-3.060351649	0.002210773	0.045440545	317734	estrogen receptor 2a	esr2a
ENSDARG00000037998	168.2963728	-0.374578942	0.122397561	-3.060346464	0.002210811	0.045440545	245697	flotillin 1b	flot1b
ENSDARG00000000189	14.95214397	0.78069266	0.255249842	3.058543165	0.00222416	0.045491404	556743	sema domain, transmembrane domain (TM), and cytoplasmic domain, (semaphorin) 6E	sema6e
ENSDARG00000043710	74.42379413	0.472392722	0.154482451	3.057905407	0.002228899	0.045491404	442922	parvin, alpha a	parvaa
ENSDARG00000043746	18.47579344	-0.730657864	0.238903506	-3.058380663	0.002225367	0.045491404	NA	neurexin 3a	nrxn3a
ENSDARG00000070801	542.1558544	0.343569647	0.112342885	3.05822345	0.002226535	0.045491404	492332	optic atrophy 1 (autosomal dominant)	opa1
ENSDARG00000044575	154.6390891	0.484192777	0.1585525	3.053832489	0.002259382	0.045952596	114427	valyl-tRNA synthetase	vars
ENSDARG00000054848	820.5436539	0.382238541	0.125157512	3.054059905	0.00225767	0.045952596	NA	pyruvate dehydrogenase kinase, isozyme 4	pdk4
ENSDARG00000075853	56.11520087	-0.595169513	0.195022955	-3.051792088	0.002274796	0.046105171	793623	SH3-domain kinase binding protein 1	sh3kbp1
ENSDARG00000088449	264.0204568	-0.394948676	0.129397304	-3.052217188	0.002271577	0.046105171	792924	wu:fb55g09	wu:fb55g09
ENSDARG00000038151	21.60577182	-0.679102862	0.222728959	-3.049010174	0.002295967	0.046453472	436988	zgc:92360	zgc:92360
ENSDARG00000041811	5556.67991	-0.384347943	0.126118751	-3.047508323	0.002307471	0.046605323	393788	ribosomal protein S25	rps25
ENSDARG00000080018	389.4444606	0.342239629	0.112401877	3.044785726	0.002328461	0.046947905	567045	kinesin family member 16Bb	kif16bb
ENSDARG00000002794	12.09333303	0.807956932	0.265497958	3.043175686	0.002340956	0.047118314	558876	E3 ubiquitin-protein ligase RNF14-like	LOC558876
ENSDARG00000077069	197.7712199	-0.341754397	0.112407655	-3.040312496	0.002363328	0.047404861	570867	serglycin	srgn
ENSDARG00000090988	29.51015449	0.675005825	0.2220157	3.040351755	0.00236302	0.047404861	NA	leucyl-tRNA synthetase a	larsa
ENSDARG00000001929	180.317319	-0.352521133	0.115982589	-3.039431476	0.002370251	0.04746204	494085	PTEN induced putative kinase 1	pink1
ENSDARG00000090949	12.35090664	-0.785413768	0.25847797	-3.038610088	0.002376722	0.04750999	101883945	discs, large homolog 5b (Drosophila), tandem duplicate 1	dlg5b.1
ENSDARG00000089717	602.4755282	-0.560587418	0.18455827	-3.037454889	0.002385851	0.047610803	795685	glutaminyl-peptide cyclotransferase	qpct
ENSDARG00000104906	199.6862869	0.408926945	0.134781497	3.033999127	0.002413351	0.048077258	NA	5-methyltetrahydrofolate-homocysteine methyltransferase	mtr
ENSDARG00000015575	1283.026905	0.376219624	0.124046859	3.032883114	0.002422294	0.048090996	324340	cytochrome P450, family 3, subfamily c, polypeptide 1	cyp3c1
ENSDARG00000020054	14.98381147	-0.779314674	0.256938215	-3.033081992	0.002420698	0.048090996	570457	aldehyde oxidase 6	aox6
ENSDARG00000056966	204.6982165	0.346446185	0.114308406	3.030802342	0.002439049	0.048259206	445223	NIMA-related kinase 7	nek7
ENSDARG00000077777	2088.063039	-0.301538597	0.099477715	-3.031217554	0.002435697	0.048259206	793949	thymosin, beta 4 x	tmsb4x
ENSDARG00000061732	301.1292787	0.4000537	0.132059027	3.02935521	0.002450763	0.048408809	560319	Ras association (RalGDS/AF-6) and pleckstrin homology domains 1b	raph1b
ENSDARG00000040482	24.12204176	0.694816636	0.229586078	3.02638837	0.002474942	0.048803676	567921	oxysterol binding protein-like 3b	osbpl3b
ENSDARG00000069498	113.0448593	0.40013142	0.132375379	3.02270273	0.002505282	0.04931851	554046	phosphorylase kinase, gamma 1b (muscle)	phkg1b
ENSDARG00000099821	374.2082516	-0.457037886	0.15122883	-3.022161087	0.002509769	0.049323531	103910413	thymidine phosphorylase	tymp
ENSDARG00000001890	500.988213	0.548269746	0.181496543	3.020827495	0.002520849	0.049400354	323918	STT3B, subunit of the oligosaccharyltransferase complex (catalytic)	stt3b
ENSDARG00000010098	233.6869638	0.461375829	0.152799213	3.019490872	0.002531999	0.049400354	565059	pantothenate kinase 1b	pank1b
ENSDARG00000010301	113.1088904	-0.467136176	0.154739787	-3.018849806	0.002537363	0.049400354	393912	UDP-Gal:betaGlcNAc beta 1,4- galactosyltransferase, polypeptide 6	b4galt6
ENSDARG00000016143	269.7434583	0.470800576	0.155894127	3.020002007	0.00252773	0.049400354	373108	X-linked inhibitor of apoptosis	xiap
ENSDARG00000016649	626.557991	0.532599486	0.176425495	3.018835157	0.002537486	0.049400354	436642	aldo-keto reductase family 7, member A3 (aflatoxin aldehyde reductase)	akr7a3
ENSDARG00000103093	19.69711054	0.716048721	0.237208968	3.018641013	0.002539112	0.049400354	450072	ALG14, UDP-N-acetylglucosaminyltransferase subunit	alg14
ENSDARG00000057737	125.0070678	-0.724688418	0.240144134	-3.017722761	0.002546818	0.049467692	555578	retinoid X receptor, alpha a	rxraa
ENSDARG00000002365	26.07426919	-0.614463871	0.203705422	-3.016433562	0.002557673	0.049496557	323020	ceramide synthase 5	cers5
ENSDARG00000033845	1557.070688	0.654475595	0.216998746	3.016033991	0.002561045	0.049496557	567389	immunoglobulin superfamily, member 9Ba	igsf9ba
ENSDARG00000046054	216.3583728	-0.775547689	0.2570558	-3.017040233	0.002552559	0.049496557	568883	long-chain fatty acid transport protein 6-like	LOC568883
ENSDARG00000033413	386.2177848	0.410423342	0.136166148	3.014136392	0.002577119	0.049724747	556673	si:dkey-183c16.7	si:dkey-183c16.7
ENSDARG00000104770	11.67900365	-0.767070804	0.254563468	-3.013279199	0.00258441	0.049783004	108183462	NACHT, LRR and PYD domains-containing protein 12-like	LOC108183462
ENSDARG00000015343	209.7822299	0.694683545	0.230945929	3.007992161	0.002629799	0.050407368	406762	phosphogluconate dehydrogenase	pgd
ENSDARG00000073716	26.51502573	-0.614067003	0.204124474	-3.008296804	0.002627164	0.050407368	564830	carboxypeptidase X (M14 family), member 1a	cpxm1a
ENSDARG00000074757	50.0577412	-0.48497803	0.161183872	-3.008849606	0.002622389	0.050407368	568203	ARV1 homolog, fatty acid homeostasis modulator	arv1
ENSDARG00000045398	86.61190365	0.453204005	0.150756832	3.006192143	0.002645418	0.050623479	560667	5-methyltetrahydrofolate-homocysteine methyltransferase reductase	mtrr
ENSDARG00000003909	10.57673828	-0.741228788	0.246905846	-3.002070628	0.0026815	0.051047464	565787	finTRIM family, member 1	ftr01
ENSDARG00000055504	2606.549471	-0.332185697	0.110667229	-3.00166273	0.002685095	0.051047464	100000085	si:ch211-212k18.7	si:ch211-212k18.7
ENSDARG00000058992	97.51604521	0.547488967	0.1823564	3.002301911	0.002679463	0.051047464	565295	ceramide synthase 2b	cers2b
ENSDARG00000074052	24.13466639	-0.670192592	0.223185894	-3.002844752	0.002674688	0.051047464	100148091	si:ch211-281g13.5	si:ch211-281g13.5
ENSDARG00000104576	2274.844229	0.708903266	0.236240614	3.000767956	0.002692997	0.05111431	NA	si:ch211-152c8.5	si:ch211-152c8.5
ENSDARG00000008765	240.7526822	0.592435214	0.197555618	2.99882747	0.002710207	0.051273955	393374	transmembrane p24 trafficking protein 5	tmed5
ENSDARG00000044809	276.580463	-0.380544358	0.126882321	-2.999191332	0.002706973	0.051273955	406746	folylpolyglutamate synthase	fpgs
ENSDARG00000070437	4332.458073	-0.302527282	0.100930204	-2.997390961	0.002723013	0.051432719	557397	ribosomal protein L22	rpl22
ENSDARG00000037393	42.02128473	0.649846432	0.217058879	2.99387168	0.002754618	0.051731709	334395	solute carrier family 43 (amino acid system L transporter), member 1a	slc43a1a
ENSDARG00000077330	268.1739468	-0.349836322	0.116809763	-2.994923647	0.002745135	0.051731709	100535608	SH3 domain and tetratricopeptide repeats 1	sh3tc1
ENSDARG00000098361	123.5275217	-0.383105719	0.127972679	-2.993652419	0.002756598	0.051731709	406472	NudC domain containing 3	nudcd3
ENSDARG00000103670	84.70775442	-0.404890458	0.135228196	-2.994127469	0.002752309	0.051731709	NA	C-x(9)-C motif containing 1	cmc1
ENSDARG00000053129	22.15635697	-0.639942512	0.213815755	-2.992962381	0.002762838	0.051765457	393534	calcium regulated heat stable protein 1	carhsp1
ENSDARG00000076066	931.6119452	0.613944621	0.205511548	2.987397195	0.002813639	0.052632664	100002072	membrane-associated ring finger (C3HC4) 6	march6
ENSDARG00000015805	42.79743959	-0.691472415	0.231692887	-2.984435232	0.002841023	0.053000175	553350	cingulin-like 1	cgnl1
ENSDARG00000039393	597.5901747	-0.722892803	0.242238135	-2.984223777	0.002842988	0.053000175	561089	si:ch211-240l19.5	si:ch211-240l19.5
ENSDARG00000055284	22.8466291	-0.76843779	0.257536637	-2.983799897	0.002846929	0.053000175	568356	actin filament associated protein 1	afap1
ENSDARG00000054632	82.26788282	-0.427362466	0.14328059	-2.982696162	0.002857215	0.053106829	30619	Fli-1 proto-oncogene, ETS transcription factor a	fli1a
ENSDARG00000013871	78.594001	-0.803942955	0.269656043	-2.981364503	0.00286967	0.053146163	393654	solute carrier family 5 (sodium/glucose cotransporter), member 1	slc5a1
ENSDARG00000038682	27.22663759	-0.70767847	0.237405678	-2.980882667	0.002874189	0.053146163	100126131	zgc:171687	zgc:171687
ENSDARG00000099148	369.7164699	0.806944316	0.270739227	2.980522347	0.002877572	0.053146163	406812	basic leucine zipper and W2 domains 1b	bzw1b
ENSDARG00000104221	77.40606865	-0.409798661	0.137425431	-2.981971081	0.002863991	0.053146163	436827	spermidine/spermine N1-acetyltransferase family member 2b	sat2b
ENSDARG00000091131	142.8728332	-0.529758757	0.177784731	-2.979776474	0.002884588	0.053175271	83780	cryptochrome circadian clock 1bb	cry1bb
ENSDARG00000102094	961.3244112	-0.401478817	0.13477034	-2.978984964	0.00289205	0.053175271	793504	wu:fd46c06	wu:fd46c06
ENSDARG00000104311	23.68458541	-0.650776772	0.218461993	-2.978901566	0.002892837	0.053175271	100037329	sex comb on midleg homolog 1 (Drosophila)	scmh1
ENSDARG00000044972	180.1028038	0.400312698	0.134444473	2.977531828	0.002905795	0.053329341	368488	B-cell receptor-associated protein 31	bcap31
ENSDARG00000043684	253.0837031	0.427361536	0.14363084	2.975416254	0.002925912	0.053568659	436627	bisphosphate nucleotidase 1	bpnt1
ENSDARG00000071215	57.92981574	-0.571750775	0.192172567	-2.975194555	0.002928028	0.053568659	790940	paralemmin 3	palm3
ENSDARG00000104173	338.0315856	0.406676546	0.136776248	2.97329802	0.002946182	0.053816316	541378	Tu translation elongation factor, mitochondrial	tufm
ENSDARG00000097373	19.43105634	-0.651933538	0.219346722	-2.972159936	0.002957126	0.053931684	NA	finTRIM family, member 90	ftr90
ENSDARG00000004687	2382.113569	0.1621732	0.054610843	2.969615407	0.002981728	0.053958163	431754	acetyl-CoA acyltransferase 1	acaa1
ENSDARG00000023287	1924.38935	0.661711013	0.222751918	2.970618704	0.002972005	0.053958163	393335	hydroxysteroid (17-beta) dehydrogenase 3	hsd17b3
ENSDARG00000067996	88.72050109	-0.460788294	0.155147689	-2.969997788	0.002978019	0.053958163	556454	c-src tyrosine kinase	csk
ENSDARG00000074653	47.37505461	-0.629773033	0.212042651	-2.970029992	0.002977707	0.053958163	558788	si:ch211-233m11.1	si:ch211-233m11.1
ENSDARG00000074791	40.4289127	-0.756602433	0.254765114	-2.969803918	0.002979899	0.053958163	100000026	aldehyde dehydrogenase 3 family, member A1	aldh3a1
ENSDARG00000044718	12.73906882	-0.680390996	0.229822863	-2.96050178	0.003071383	0.055237505	556413	vav 2 guanine nucleotide exchange factor	vav2
ENSDARG00000055350	100.6141011	-0.437373427	0.147692193	-2.961384872	0.00306259	0.055237505	553188	Sad1 and UNC84 domain containing 1	sun1
ENSDARG00000069432	86.15623717	-0.478407017	0.161571617	-2.960959509	0.003066823	0.055237505	405802	phospholipid scramblase 3b	plscr3b
ENSDARG00000075340	43.97758195	-0.712052021	0.240489236	-2.960847789	0.003067935	0.055237505	NA	mediator complex subunit 1	med1
ENSDARG00000039347	6863.880963	-0.278702866	0.094213977	-2.958190243	0.003094511	0.055567687	394194	ribosomal protein S24	rps24
ENSDARG00000056203	512.1943897	0.378984622	0.128251513	2.955010936	0.00312658	0.056057169	555526	si:ch211-201h21.5	si:ch211-201h21.5
ENSDARG00000015990	123.493552	-0.39386944	0.133317307	-2.954375909	0.003133021	0.056086374	564853	host cell factor C1a	hcfc1a
ENSDARG00000023498	21.66677193	0.717738794	0.243087099	2.952599283	0.003151107	0.056151381	393469	GDP-mannose pyrophosphorylase Ab	gmppab
ENSDARG00000070132	53.70185472	-0.494070748	0.167289634	-2.953385309	0.003143094	0.056151381	100006826	asteroid homolog 1 (Drosophila)	aste1
ENSDARG00000103428	63.39124917	0.543926513	0.184216741	2.952644307	0.003150648	0.056151381	797715	oxoglutarate (alpha-ketoglutarate) dehydrogenase b (lipoamide)	ogdhb
ENSDARG00000005883	8.678834782	0.808456448	0.273971737	2.950875365	0.003168748	0.056379517	100038773	regulatory factor X, 1a (influences HLA class II expression)	rfx1a
ENSDARG00000101089	26.11065073	-0.584538974	0.198137184	-2.950173016	0.00317596	0.056421708	NA	phosphoribosylglycinamide formyltransferase	gart
ENSDARG00000040064	53.71175582	0.688048514	0.23328997	2.949327456	0.003184663	0.056443844	558758	acid phosphatase 6, lysophosphatidic	acp6
ENSDARG00000044387	432.7599308	-0.37055001	0.125648029	-2.949111198	0.003186893	0.056443844	562525	claudin 2	cldn2
ENSDARG00000077304	33.48334494	-0.549802764	0.186482537	-2.94828016	0.003195473	0.056509932	494073	v-ets avian erythroblastosis virus E26 oncogene homolog	erg
ENSDARG00000014013	43.81336614	-0.49673624	0.168593404	-2.946356304	0.003215418	0.056666572	368360	lamin B receptor	lbr
ENSDARG00000044093	8931.856544	-0.249191835	0.084574353	-2.946423194	0.003214722	0.056666572	560828	ribosomal protein L13a	rpl13a
ENSDARG00000071567	12.09142982	-0.692311511	0.235086294	-2.944925025	0.003230329	0.056666572	563265	si:dkey-34l15.1	si:dkey-34l15.1
ENSDARG00000086996	195.2715367	0.319660908	0.108557574	2.944620961	0.003233505	0.056666572	449923	si:ch73-234b20.5	si:ch73-234b20.5
ENSDARG00000092191	593.1775703	-0.798614248	0.271163973	-2.945134041	0.003228148	0.056666572	NA	si:dkey-238c7.13	si:dkey-238c7.13
ENSDARG00000092873	449.7876886	-0.328641694	0.111575709	-2.945459157	0.003224757	0.056666572	557217	zgc:193541	zgc:193541
ENSDARG00000068261	96.19357449	-0.53059218	0.180261161	-2.943463674	0.003245619	0.056793461	768180	protein S (alpha)	pros1
ENSDARG00000103504	39.26990626	-0.783809484	0.266481705	-2.941325691	0.003268107	0.057101231	NA	si:dkey-97i18.6	si:dkey-97i18.6
ENSDARG00000025595	673.1868564	-0.354389665	0.120759042	-2.934684295	0.003338872	0.058165631	405819	alkylglycerol monooxygenase	agmo
ENSDARG00000036316	3698.194032	-0.342249763	0.116659678	-2.933745137	0.003348991	0.058165631	415168	ribosomal protein L39	rpl39
ENSDARG00000037910	23.13001549	-0.725275126	0.247196637	-2.934000787	0.003346234	0.058165631	NA	filamin A interacting protein 1-like	filip1l
ENSDARG00000062003	91.85434459	-0.455338006	0.1551782	-2.934291077	0.003343105	0.058165631	567402	myosin VB	myo5b
ENSDARG00000002663	212.0514339	0.286440075	0.0976872	2.932217057	0.003365514	0.058365631	336159	optineurin	optn
ENSDARG00000103190	90.94822151	0.52717552	0.179899546	2.930388276	0.003385387	0.058623032	NA	NA	CABZ01067681.1
ENSDARG00000021555	79.6412926	-0.571665566	0.195118984	-2.929830583	0.003391469	0.058641208	550328	parkin RBR E3 ubiquitin protein ligase	park2
ENSDARG00000008808	50.03835089	-0.719966549	0.245907902	-2.927789405	0.003413812	0.058852905	569375	echinoderm microtubule associated protein like 2	eml2
ENSDARG00000104730	307.8407421	-0.592544659	0.202356647	-2.928219395	0.003409094	0.058852905	563286	si:dkey-33b17.3	si:dkey-33b17.3
ENSDARG00000005699	189.40304	0.437182272	0.149737066	2.919666333	0.003504063	0.059580189	192339	DEAD/H (Asp-Glu-Ala-Asp/His) box polypeptide 19 (DBP5 homolog, yeast)	ddx19
ENSDARG00000013749	14.53048116	-0.744029005	0.254642053	-2.921862263	0.003479454	0.059580189	445054	zgc:92113	zgc:92113
ENSDARG00000014554	293.8451384	-0.627636124	0.214984041	-2.919454489	0.003506446	0.059580189	393807	protein phosphatase 1, regulatory subunit 3Cb	ppp1r3cb
ENSDARG00000020847	191.7440326	0.300463248	0.102814219	2.922390021	0.003473563	0.059580189	324307	ATPase, H+ transporting, lysosomal V0 subunit a1a	atp6v0a1a
ENSDARG00000021439	769.8770382	0.701915432	0.240300964	2.920984668	0.00348927	0.059580189	394104	nuclear receptor coactivator 4	ncoa4
ENSDARG00000036787	34.84006904	-0.598998234	0.204934197	-2.922880826	0.003468092	0.059580189	368771	ATP-binding cassette, sub-family B (MDR/TAP), member 3 like 1	abcb3l1
ENSDARG00000045776	830.4020436	0.362554087	0.124121804	2.920954066	0.003489613	0.059580189	326846	CCHC-type zinc finger, nucleic acid binding protein a	cnbpa
ENSDARG00000051763	91.44472739	-0.428546447	0.146813984	-2.918975679	0.003511836	0.059580189	100331323	syntrophin, beta 2	sntb2
ENSDARG00000063352	20.08403203	-0.68943296	0.236192899	-2.918940258	0.003512235	0.059580189	664741	inositol polyphosphate-4-phosphatase type I Aa	inpp4aa
ENSDARG00000078075	309.0776626	0.266254206	0.091185937	2.919904243	0.00350139	0.059580189	541415	zgc:101577	zgc:101577
ENSDARG00000086826	36.20167631	-0.794583097	0.272001962	-2.921240318	0.003486408	0.059580189	322462	sulfotransferase family, cytosolic, 6b, member 1	sult6b1
ENSDARG00000104773	244.5836143	0.797775481	0.273387161	2.918116119	0.003521532	0.059651064	336038	jun B proto-oncogene b	junbb
ENSDARG00000089626	96.38296641	0.673306091	0.230801704	2.917249213	0.003531335	0.059730302	415227	prostaglandin E synthase 3b (cytosolic)	ptges3b
ENSDARG00000038312	404.5258384	-0.54582649	0.187147248	-2.916561667	0.003539128	0.059775351	445388	RNA terminal phosphate cyclase-like 1	rcl1
ENSDARG00000015349	76.42749245	0.52267936	0.179272338	2.915560563	0.003550502	0.059850433	541486	milk fat globule-EGF factor 8 protein a	mfge8a
ENSDARG00000078731	25.3290374	-0.754706017	0.258901113	-2.915035813	0.003556477	0.059850433	556241	si:dkey-85k7.12	si:dkey-85k7.12
ENSDARG00000102632	857.9896139	-0.477713174	0.163891349	-2.914816289	0.00355898	0.059850433	777766	ubiquitin C	ubc
ENSDARG00000029063	479.0165216	0.277928806	0.095428746	2.912422276	0.003586374	0.060224218	NA	caseinolytic mitochondrial matrix peptidase chaperone subunit a	clpxa
ENSDARG00000070674	247.3740853	0.338733301	0.116349253	2.911349164	0.003598716	0.060344515	393261	proteasome 26S subunit, non-ATPase 6	psmd6
ENSDARG00000001933	11.24229352	-0.737611211	0.253403157	-2.910820924	0.003604806	0.060359776	568316	protein kinase, AMP-activated, gamma 2 non-catalytic subunit b	prkag2b
ENSDARG00000086455	126.5502692	0.460406775	0.158272847	2.908943538	0.003626523	0.060636305	NA	caseinolytic mitochondrial matrix peptidase chaperone subunit a	clpxa
ENSDARG00000037895	86.8409019	0.458815195	0.157779915	2.907944229	0.003638132	0.060743255	566313	receptor (G protein-coupled) activity modifying protein 2	ramp2
ENSDARG00000076144	104.9396362	-0.421470175	0.144967195	-2.907348628	0.003645067	0.060771977	100334824	si:ch211-74m13.3	si:ch211-74m13.3
ENSDARG00000100555	866.2326588	0.304333669	0.104733605	2.905788155	0.003663294	0.060988607	553476	aquaporin 11	aqp11
ENSDARG00000036171	10096.79091	-0.297119417	0.102319347	-2.903843939	0.003686118	0.061281063	798787	ribonuclease like 3	rnasel3
ENSDARG00000005774	862.1979362	0.497818096	0.171511723	2.902531022	0.003701605	0.061375031	30116	DEAD (Asp-Glu-Ala-Asp) box helicase 3b	ddx3b
ENSDARG00000013415	107.1524065	-0.434847456	0.1499559	-2.899835588	0.003733584	0.061375031	195815	lamin A	lmna
ENSDARG00000020693	204.5153119	0.459471542	0.158430237	2.900150562	0.003729835	0.061375031	436933	sestrin 1	sesn1
ENSDARG00000028478	55.97066335	0.54860876	0.189155212	2.900310035	0.003727937	0.061375031	569089	si:ch211-173n18.3	si:ch211-173n18.3
ENSDARG00000067806	289.0984509	-0.433310934	0.14930527	-2.902181109	0.003705742	0.061375031	555281	zgc:158432	zgc:158432
ENSDARG00000097932	35.16503828	-0.543693209	0.187492772	-2.899808904	0.003733902	0.061375031	NA	si:ch211-158m24.13	si:ch211-158m24.13
ENSDARG00000100002	60.70046308	0.478197972	0.164819126	2.901349998	0.003715586	0.061375031	NA	chitobiase, di-N-acetyl-	ctbs
ENSDARG00000102125	65.81459051	0.451757567	0.155736758	2.900776762	0.00372239	0.061375031	560461	IQ motif and SEC7 domain-containing protein 2	LOC560461
ENSDARG00000086815	32.98546349	-0.547573244	0.18890709	-2.898637856	0.003747875	0.061502208	100005501	si:dkeyp-67a8.2	si:dkeyp-67a8.2
ENSDARG00000087693	423.421618	-0.441132585	0.152205132	-2.898276689	0.003752194	0.061502208	558347	antioxidant 1 copper chaperone	atox1
ENSDARG00000074362	2087.920378	-0.457504618	0.15790465	-2.897347346	0.003763328	0.061598074	100124609	zgc:165582	zgc:165582
ENSDARG00000055225	365.7403079	-0.470555461	0.162503374	-2.895665797	0.003783551	0.061842221	403040	dedicator of cytokinesis 8	dock8
ENSDARG00000045199	226.56691	-0.403715285	0.139577981	-2.892399521	0.003823114	0.062227062	406768	zgc:55262	zgc:55262
ENSDARG00000059337	39.29665483	-0.528718742	0.182787392	-2.892533974	0.003821478	0.062227062	321756	TGFB-induced factor homeobox 1	tgif1
ENSDARG00000105190	9.585618522	0.783648281	0.270897103	2.892789449	0.003818372	0.062227062	550128	rhomboid, veinlet-like 3 (Drosophila)	rhbdl3
ENSDARG00000010070	59.0208575	0.447447807	0.154863611	2.889302426	0.003860975	0.062389051	447940	ADAM metallopeptidase domain 9	adam9
ENSDARG00000015033	16.42369303	-0.738263119	0.255700173	-2.887221814	0.003886601	0.062389051	559435	solute carrier family 23 (ascorbic acid transporter), member 1	slc23a1
ENSDARG00000035870	73.62085026	0.435757981	0.15082739	2.889117034	0.003863253	0.062389051	368911	lysosomal protein transmembrane 4 beta	laptm4b
ENSDARG00000037350	7079.456325	-0.293792924	0.101706183	-2.888643691	0.003869072	0.062389051	336702	ribosomal protein L9	rpl9
ENSDARG00000037913	8.977042826	0.735139905	0.254400941	2.889690199	0.003856217	0.062389051	541321	nicotinamide riboside kinase 1	nmrk1
ENSDARG00000045695	15.99655415	-0.702203495	0.24313201	-2.888157319	0.00387506	0.062389051	30686	v-myc avian myelocytomatosis viral oncogene homolog a	myca
ENSDARG00000059035	8845.675826	0.34850487	0.120673487	2.887998678	0.003877015	0.062389051	327556	P450 (cytochrome) oxidoreductase b	porb
ENSDARG00000063921	31369.86949	-0.212608706	0.073589347	-2.889123437	0.003863174	0.062389051	140535	NADH dehydrogenase subunit 5	ND5
ENSDARG00000069292	2407.581768	0.378636743	0.131140424	2.887261856	0.003886107	0.062389051	402867	si:dkeyp-89c11.1	si:dkeyp-89c11.1
ENSDARG00000076888	279.9197128	0.333930853	0.115571583	2.889385478	0.003859956	0.062389051	100126019	zgc:171967	zgc:171967
ENSDARG00000029751	39.59951809	0.650112433	0.225297902	2.885568077	0.00390708	0.062631506	553658	WW domain binding protein 1-like b	wbp1lb
ENSDARG00000057248	77.03545338	-0.50189372	0.173992265	-2.884574892	0.003919425	0.062708639	561057	sodium channel and clathrin linker 1	sclt1
ENSDARG00000068367	42.98859416	0.609913045	0.211458491	2.884315692	0.003922653	0.062708639	790944	nuclear factor of kappa light polypeptide gene enhancer in B-cells inhibitor, epsilon	nfkbie
ENSDARG00000004697	160.7557211	0.427874947	0.148599068	2.87939186	0.003984429	0.063605856	436617	retinoid X receptor, gamma b	rxrgb
ENSDARG00000035692	10022.39599	-0.293078402	0.101807194	-2.87875925	0.00399243	0.063605856	337240	ribosomal protein S3A	rps3a
ENSDARG00000103919	154.8551349	-0.57798666	0.200791298	-2.878544374	0.003995151	0.063605856	556254	si:ch73-1a9.3	si:ch73-1a9.3
ENSDARG00000019239	193.4776658	0.285978104	0.0994189	2.876496372	0.004021168	0.063758767	323883	cullin 1a	cul1a
ENSDARG00000019549	115.6188726	0.42596087	0.148072426	2.876706236	0.004018495	0.063758767	100002015	CDP-diacylglycerol synthase (phosphatidate cytidylyltransferase) 1	cds1
ENSDARG00000037403	42.01963731	0.643269235	0.223586176	2.877052811	0.004014084	0.063758767	562935	si:dkey-4p15.3	si:dkey-4p15.3
ENSDARG00000036076	105.9873533	0.43374946	0.150821656	2.875909683	0.00402865	0.063790602	393863	HEAT repeat containing 3	heatr3
ENSDARG00000044254	49.22376852	-0.537838837	0.187121998	-2.874268361	0.004049647	0.064036075	492336	annexin A3b	anxa3b
ENSDARG00000010244	1516.095257	-0.286576421	0.099765348	-2.872504589	0.004072322	0.064307367	735250	ribosomal protein L22-like 1	rpl22l1
ENSDARG00000075752	61.12930032	-0.575856418	0.200579712	-2.87096044	0.004092267	0.06453489	566880	myosin XVIIIAa	myo18aa
ENSDARG00000091419	69.55004939	-0.411898577	0.14352069	-2.869959565	0.004105243	0.064652028	353224	notch-regulated ankyrin repeat protein a	nrarpa
ENSDARG00000089304	11.71064074	0.597790104	0.208329849	2.869440488	0.004111987	0.064670846	NA	si:dkeyp-4f2.1	si:dkeyp-4f2.1
ENSDARG00000055240	2317.741275	-0.321404615	0.112037345	-2.868727531	0.004121267	0.064729434	560486	xanthine dehydrogenase	xdh
ENSDARG00000003776	247.2561428	-0.506298698	0.176640974	-2.866258534	0.004153549	0.064988822	560360	phosphatidylinositol-5-phosphate 4-kinase, type II, alpha a	pip4k2aa
ENSDARG00000014139	268.4273586	0.302353534	0.105463802	2.866893919	0.004145219	0.064988822	NA	signal recognition particle 72	srp72
ENSDARG00000021702	374.5314822	-0.34420027	0.120090031	-2.866185208	0.004154511	0.064988822	406261	programmed cell death 4a	pdcd4a
ENSDARG00000026017	13.33122156	-0.784088676	0.273748827	-2.864263147	0.004179806	0.065296864	394007	X-prolyl aminopeptidase (aminopeptidase P) 2, membrane-bound	xpnpep2
ENSDARG00000005179	13.57449455	-0.683741056	0.23886039	-2.86251335	0.004202956	0.065570608	560387	c17h14orf159 homolog (H. sapiens)	c17h14orf159
ENSDARG00000045089	1918.612161	-0.783059097	0.27367733	-2.861249397	0.00421975	0.065591051	792467	si:ch211-270n8.1	si:ch211-270n8.1
ENSDARG00000079578	38.48341952	-0.561339574	0.196194089	-2.861144168	0.004221151	0.065591051	393229	RNA binding protein with multiple splicing 2b	rbpms2b
ENSDARG00000099380	6758.416036	-0.287710214	0.100529833	-2.861938635	0.004210584	0.065591051	378961	ribosomal protein L13	rpl13
ENSDARG00000021838	4620.394145	-0.377150228	0.131874669	-2.859914112	0.004237558	0.065758317	100000341	ribosomal protein S23	rps23
ENSDARG00000069808	31.73010444	0.502895197	0.175872316	2.859433532	0.004243983	0.065770457	100320445	osteopetrosis associated transmembrane protein 1	ostm1
ENSDARG00000057688	35.42664711	-0.590581315	0.206596287	-2.858625023	0.004254814	0.065850735	378720	islet cell autoantigen 1-like	ical1
ENSDARG00000087377	50.94444104	0.536991521	0.18789733	2.857898629	0.004264566	0.065914128	393492	limb bud and heart development	lbh
ENSDARG00000062568	137.8390127	0.395479063	0.138440217	2.856677564	0.004281005	0.066080569	571648	mitochondrial ribosomal protein L2	mrpl2
ENSDARG00000037000	16.47327451	-0.738883491	0.259049637	-2.852285377	0.004340611	0.066857488	368823	FK506 binding protein 11	fkbp11
ENSDARG00000092553	35879.91158	-0.333410641	0.116899055	-2.852124341	0.004342811	0.066857488	192321	solute carrier family 25 (mitochondrial carrier
ENSDARG00000060554	763.7635616	0.235217697	0.082543534	2.849619889	0.004377151	0.067297246	569581	methylmalonyl CoA mutase	mut
ENSDARG00000018653	67.91847011	-0.567961698	0.199545715	-2.84627359	0.004423417	0.067820361	447878	acyl-CoA thioesterase 7	acot7
ENSDARG00000060522	54.98222214	0.550926691	0.193586218	2.845898311	0.004428633	0.067820361	560915	riboflavin kinase	rfk
ENSDARG00000102859	22.1967208	-0.628216816	0.220725785	-2.846141498	0.004425253	0.067820361	NA	NA	CABZ01092170.1
ENSDARG00000039269	682.4979762	-0.773141478	0.271875956	-2.843728772	0.004458899	0.067926804	322614	arginase 2	arg2
ENSDARG00000052851	393.5904241	0.273262866	0.096069663	2.844424115	0.004449178	0.067926804	450085	golgi phosphoprotein 3	golph3
ENSDARG00000101725	41.83986895	0.531289799	0.186826785	2.843756041	0.004458517	0.067926804	796632	parietopsin	parietopsin
ENSDARG00000103679	42.19502867	0.603954232	0.212346673	2.844189761	0.004452452	0.067926804	100329171	bone morphogenetic protein 16	bmp16
ENSDARG00000067520	47.89544025	-0.530945588	0.186739467	-2.843242491	0.004465708	0.067941724	100009650	zgc:158482	zgc:158482
ENSDARG00000017985	33.54982784	-0.772062078	0.271587203	-2.842777824	0.004472223	0.06795214	393870	zgc:77739	zgc:77739
ENSDARG00000037057	2783.680435	0.429138078	0.150983467	2.84228523	0.00447914	0.067968614	393860	glutaryl-CoA dehydrogenase a	gcdha
ENSDARG00000037267	21.74786257	-0.65221456	0.229755645	-2.838731387	0.004529327	0.068540992	791197	zgc:158263	zgc:158263
ENSDARG00000089340	14.99863756	-0.652126631	0.229709942	-2.838913391	0.004526744	0.068540992	565844	Rho-related BTB domain containing 2b	rhobtb2b
ENSDARG00000097011	601.5470054	-0.543300788	0.191413168	-2.838366833	0.004534504	0.068540992	30507	hemoglobin, alpha adult 1	hbaa1
ENSDARG00000044325	12.59530507	-0.762997996	0.268874776	-2.83774479	0.004543349	0.068585743	563448	zgc:193690	zgc:193690
ENSDARG00000036414	820.1616218	0.565335059	0.199340102	2.836032756	0.004567776	0.068698862	794738	si:ch73-335l21.1	si:ch73-335l21.1
ENSDARG00000100420	35.36360491	-0.509928028	0.179776477	-2.836455791	0.004561729	0.068698862	NA	two pore segment channel 2	tpcn2
ENSDARG00000102153	46.18993139	-0.454776062	0.160359391	-2.835980233	0.004568527	0.068698862	353246	neuropilin 1a	nrp1a
ENSDARG00000040503	31.71835613	-0.499822878	0.176325061	-2.834667267	0.004587344	0.068892916	100334443	zinc finger protein 36, C3H1 type-like 1	LOC100334443
ENSDARG00000020232	111.9601617	0.524617841	0.185162482	2.833283699	0.004607248	0.069013964	386850	eukaryotic translation initiation factor 6	eif6
ENSDARG00000027797	87.42722225	-0.607060298	0.214233453	-2.833639147	0.004602127	0.069013964	560807	adenylate cyclase 6b	adcy6b
ENSDARG00000030053	1127.896883	-0.379593123	0.134010308	-2.832566595	0.004617595	0.069080164	560745	eukaryotic translation elongation factor 1 delta b (guanine nucleotide exchange protein)	eef1db
ENSDARG00000016548	230.0563592	0.442415006	0.156244719	2.831551735	0.004632274	0.069210923	561194	eukaryotic translation initiation factor 5B	eif5b
ENSDARG00000088308	50.37884233	-0.455619134	0.160951328	-2.830788294	0.004643344	0.069287498	569522	notch homolog, like	notchl
ENSDARG00000102110	35.42817504	-0.640349816	0.22635597	-2.828950416	0.004670093	0.06959753	NA	NA	CABZ01080375.1
ENSDARG00000074617	143.8273697	0.387673551	0.13707617	2.828161543	0.004681618	0.069680168	556580	Wolfram syndrome 1b (wolframin)	wfs1b
ENSDARG00000088975	12.31732015	-0.665818717	0.235586004	-2.826223576	0.004710038	0.070013749	567378	si:ch211-14k19.8	si:ch211-14k19.8
ENSDARG00000017454	141.2040766	0.445103504	0.157565065	2.824887004	0.004729729	0.070038456	322969	nucleoporin 50	nup50
ENSDARG00000029500	6290.388273	-0.301958458	0.106863334	-2.825650734	0.004718468	0.070038456	394097	ribosomal protein L34	rpl34
ENSDARG00000073742	3280.567825	-0.689147744	0.243940595	-2.825063802	0.00472712	0.070038456	100535672	protease, serine, 59, tandem duplicate 2	prss59.2
ENSDARG00000093406	1555.312098	0.214950983	0.076110624	2.824191583	0.004740004	0.070101535	553664	zgc:111986	zgc:111986
ENSDARG00000071724	42.63349856	0.594547029	0.210593992	2.82319084	0.004754826	0.070142711	571148	ANKH inorganic pyrophosphate transport regulator a	ankha
ENSDARG00000098592	23.21494545	-0.705298954	0.249797493	-2.823482919	0.004750496	0.070142711	447854	zgc:92140	zgc:92140
ENSDARG00000058451	7166.662654	-0.281707473	0.099837163	-2.821669441	0.004777439	0.070387202	336727	ribosomal protein L6	rpl6
ENSDARG00000015224	187.7187225	-0.477347094	0.169294348	-2.819628063	0.004807934	0.070657837	494040	CD2-associated protein	cd2ap
ENSDARG00000070644	274.7818954	0.687493511	0.24382366	2.819634119	0.004807843	0.070657837	321577	tocopherol (alpha) transfer protein-like	ttpal
ENSDARG00000006251	627.380683	0.337332212	0.11981103	2.815535531	0.004869601	0.071026699	322997	elongation factor, RNA polymerase II, 2	ell2
ENSDARG00000055292	51.84079926	0.591912801	0.210139334	2.816763475	0.004851024	0.071026699	791223	autophagy related 9B	atg9b
ENSDARG00000056909	817.5604954	-0.470771984	0.167101919	-2.817274555	0.00484331	0.071026699	NA	epidermal growth factor receptor	EGFR (1 of many)
ENSDARG00000063258	24.57707541	-0.554814103	0.197017556	-2.816064294	0.004861594	0.071026699	101884332	regulatory factor X, 5	rfx5
ENSDARG00000079795	76.20272348	-0.474492587	0.168510247	-2.815808499	0.004865466	0.071026699	100334955	V-set and transmembrane domain containing 5	vstm5
ENSDARG00000103791	5608.459387	-0.268038413	0.095164211	-2.816588396	0.004853668	0.071026699	30083	NME/NM23 nucleoside diphosphate kinase 2b, tandem duplicate 1	nme2b.1
ENSDARG00000052537	110.3443025	0.505956152	0.179881762	2.812715116	0.004912515	0.071563066	791641	ceramide-1-phosphate transfer protein	cptp
ENSDARG00000102538	378.0783012	0.386448599	0.1374216	2.812138706	0.004921328	0.071601938	777632	methylcrotonoyl-CoA carboxylase 1 (alpha)	mccc1
ENSDARG00000034396	185.6665331	0.602134569	0.214257788	2.810327569	0.00494911	0.07191637	338183	methionyl-tRNA synthetase	mars
ENSDARG00000023028	368.6453866	0.409586715	0.145916487	2.806994072	0.005000616	0.072484056	334102	carnitine deficiency-associated gene expressed in ventricle 3	cdv3
ENSDARG00000069501	43.64574225	0.615493024	0.219252994	2.807227457	0.004996994	0.072484056	446169	abhydrolase domain containing 11	abhd11
ENSDARG00000075048	236.7250693	-0.485015976	0.172831971	-2.806286215	0.005011616	0.072553252	560773	LON peptidase N-terminal domain and ring finger 1	lonrf1
ENSDARG00000059246	311.8015754	0.279882453	0.099841225	2.803275422	0.005058645	0.073143236	560522	heterogeneous nuclear ribonucleoprotein D	hnrnpd
ENSDARG00000074129	192.3222077	0.47942658	0.171073227	2.802464121	0.005071386	0.073145952	559811	ER degradation enhancer, mannosidase alpha-like 3	edem3
ENSDARG00000095858	10.5048643	-0.765765884	0.273210282	-2.802844309	0.005065412	0.073145952	NA	si:ch73-374e19.1	si:ch73-374e19.1
ENSDARG00000013582	61.76920009	-0.437372959	0.156180696	-2.800429052	0.005103472	0.073489214	556379	casein kinase 2, alpha prime polypeptide b	csnk2a2b
ENSDARG00000036067	34.99803322	-0.47861695	0.170925122	-2.800155675	0.005107797	0.073489214	NA	NA	NA
ENSDARG00000059081	34.88673232	-0.745261919	0.266386253	-2.7976741	0.005147202	0.073782892	100002503	inactive serine protease 35-like	LOC100002503
ENSDARG00000068474	12.58379099	-0.76000718	0.271628563	-2.797964883	0.00514257	0.073782892	100141353	si:dkey-94e7.2	si:dkey-94e7.2
ENSDARG00000089162	13.13401647	-0.699528187	0.250009763	-2.79800348	0.005141956	0.073782892	566757	actin filament associated protein 1-like 1a	afap1l1a
ENSDARG00000051710	30.79662173	0.645737374	0.230904108	2.796560788	0.005164969	0.073946626	NA	NA	CR339041.1
ENSDARG00000077910	16.55517569	-0.698543649	0.249854994	-2.795796225	0.005177203	0.07403083	NA	si:zfos-1897c11.1	si:zfos-1897c11.1
ENSDARG00000031777	209.7161945	0.389419043	0.139340383	2.794732121	0.005194274	0.074183903	563298	peroxisome proliferator-activated receptor alpha a	pparaa
ENSDARG00000031587	14.429369	-0.746842346	0.267364921	-2.793344559	0.005216609	0.074411708	562595	feline leukemia virus subgroup C cellular receptor 1	flvcr1
ENSDARG00000097789	40.14542922	0.641247293	0.229701394	2.791656079	0.005243906	0.074709634	568655	paraoxonase 3, tandem duplicate 2	pon3.2
ENSDARG00000034270	1453.661837	0.331204871	0.118778707	2.788419571	0.00529659	0.075268557	564552	oxoglutarate (alpha-ketoglutarate) dehydrogenase a (lipoamide)	ogdha
ENSDARG00000068763	147.3018851	-0.44610859	0.160006954	-2.788057516	0.005302513	0.075268557	561747	phospholipase C, gamma 2	plcg2
ENSDARG00000097635	13.94834682	-0.658439954	0.236159895	-2.788110803	0.005301641	0.075268557	NA	wu:fb18f06	wu:fb18f06
ENSDARG00000076290	433.3695351	0.542956826	0.194924607	2.785470931	0.005345003	0.075779401	325317	calreticulin	calr
ENSDARG00000071454	24.23689966	0.755866205	0.271439263	2.784660546	0.005358379	0.075876726	570508	C-reactive protein 1	crp1
ENSDARG00000004173	645.0093498	0.330391337	0.118702741	2.783350528	0.005380065	0.07588123	260439	coatomer protein complex, subunit alpha	copa
ENSDARG00000008490	169.7826568	0.457901374	0.164488797	2.783784574	0.005372871	0.07588123	436587	LTV1 ribosome biogenesis factor	ltv1
ENSDARG00000097974	359.4406465	-0.419378965	0.150647431	-2.783844111	0.005371885	0.07588123	NA	si:ch211-172e9.1	si:ch211-172e9.1
ENSDARG00000103198	82.39717719	0.39378358	0.141492587	2.783068629	0.005384741	0.07588123	791211	mitochondrial ribosomal protein S2	mrps2
ENSDARG00000033871	195.1803491	-0.3475664	0.124912631	-2.782476013	0.005394585	0.075928136	393877	derlin 3	derl3
ENSDARG00000057105	87.05213928	0.571053775	0.205305242	2.781486581	0.005411057	0.076068101	553606	notchless homolog 1 (Drosophila)	nle1
ENSDARG00000035871	4701.402501	-0.335173189	0.120659393	-2.77784581	0.005472058	0.076464463	336713	ribosomal protein L30	rpl30
ENSDARG00000079347	49.32936719	-0.698210207	0.251296751	-2.778429111	0.005462243	0.076464463	NA	zgc:194659	zgc:194659
ENSDARG00000086450	25.5114221	0.568714912	0.204626365	2.779284634	0.005447877	0.076464463	558951	thymine DNA glycosylase, tandem duplicate 2	tdg.2
ENSDARG00000092354	27.48757473	-0.696686332	0.250704722	-2.77891189	0.005454132	0.076464463	100534782	si:ch211-284e13.6	si:ch211-284e13.6
ENSDARG00000096578	238.9158782	-0.328585777	0.118277219	-2.778098599	0.005467802	0.076464463	394002	cullin 4A	cul4a
ENSDARG00000036888	45.70221803	0.536063736	0.193017288	2.777283539	0.005481534	0.076505143	777611	zgc:153935	zgc:153935
ENSDARG00000073764	116.1682625	0.588377937	0.21190485	2.776613833	0.00549284	0.076571237	558239	si:ch211-113j14.1	si:ch211-113j14.1
ENSDARG00000028971	77.26563244	0.408935513	0.147301323	2.776183577	0.005500114	0.076581042	436657	cleavage and polyadenylation specific factor 2	cpsf2
ENSDARG00000019778	9292.762475	-0.285404892	0.102828247	-2.775549537	0.00551085	0.076628878	445028	ribosomal protein S6	rps6
ENSDARG00000024317	146.7681211	0.449409686	0.161982701	2.77443012	0.005529851	0.076628878	571959	TNF receptor-associated protein 1	trap1
ENSDARG00000056144	58.94672634	0.472469487	0.170256209	2.77504997	0.005519323	0.076628878	556933	zgc:123244	zgc:123244
ENSDARG00000088030	5101.726892	-0.236467932	0.085227741	-2.774541811	0.005527953	0.076628878	436760	ribosomal protein L35a	rpl35a
ENSDARG00000036463	27.14669285	-0.703998976	0.25391101	-2.772620918	0.005560686	0.076964644	573644	claudin 15a	cldn15a
ENSDARG00000079560	12.29666923	-0.727711707	0.262540304	-2.771809496	0.005574565	0.077065221	100535694	receptor-type tyrosine-protein phosphatase H-like	LOC100535694
ENSDARG00000026865	34.70055753	-0.534743265	0.193150915	-2.768525663	0.005631055	0.077753929	386641	family with sequence similarity 107, member B	fam107b
ENSDARG00000027316	460.0869827	0.505183348	0.182507287	2.768017415	0.005639844	0.077783129	406293	t-complex 11, testis-specific-like 2	tcp11l2
ENSDARG00000062650	36.32668854	-0.524895725	0.189712857	-2.766790474	0.005661113	0.077984169	567001	replication timing regulatory factor 1	rif1
ENSDARG00000061100	348.7075462	0.403814432	0.146018447	2.765502861	0.005683511	0.078200275	568332	asparaginyl-tRNA synthetase	nars
ENSDARG00000024092	283.7283813	-0.489311711	0.176964147	-2.765033027	0.005691703	0.078220649	557300	limb development membrane protein 1	lmbr1
ENSDARG00000045486	71.98492074	-0.518041611	0.187390622	-2.764501262	0.005700989	0.078255974	449994	PRKC, apoptosis, WT1, regulator	pawr
ENSDARG00000096862	15.27268021	0.756110262	0.273603529	2.76352525	0.005718067	0.07839806	NA	si:ch211-195b15.9	si:ch211-195b15.9
ENSDARG00000052377	150.5618517	0.452248938	0.163930958	2.75877689	0.005801813	0.079452796	321898	proteasome 26S subunit, non-ATPase 12	psmd12
ENSDARG00000104768	95.57424459	0.458327247	0.166281367	2.75633558	0.005845299	0.079954363	393655	A kinase (PRKA) anchor protein 17A	akap17a
ENSDARG00000071032	32.25140371	0.541046049	0.196409555	2.754682934	0.005874904	0.080077343	497562	paroxysmal nonkinesigenic dyskinesia	pnkd
ENSDARG00000093198	127.0920828	-0.411437293	0.149320536	-2.755396579	0.005862103	0.080077343	100331428	complement component c3a, duplicate 4	c3a.4
ENSDARG00000097583	24.13753945	-0.613968229	0.222860371	-2.754945733	0.005870187	0.080077343	402889	ADP-ribosylation factor GTPase activating protein 3	arfgap3
ENSDARG00000077828	71.59871794	0.45811075	0.166345832	2.753965898	0.00588779	0.080159238	101887173	solute carrier family 29 (equilibrative nucleoside transporter), member 3	slc29a3
ENSDARG00000026476	704.5641637	0.248581544	0.090289651	2.753156567	0.005902366	0.080186591	323447	cytotoxic granule-associated RNA binding protein 1, like	tia1l
ENSDARG00000074084	109.0525233	0.517353463	0.187917359	2.753090325	0.005903561	0.080186591	568805	striatin interacting protein 1	strip1
ENSDARG00000042525	15.99082428	-0.599568381	0.217847077	-2.752244327	0.005918834	0.080224071	30692	early B-cell factor 2	ebf2
ENSDARG00000056762	41.37900557	-0.728824266	0.264817559	-2.752174998	0.005920088	0.080224071	563398	zgc:172079	zgc:172079
ENSDARG00000073957	25.73702227	0.731951672	0.266012059	2.751573277	0.005930975	0.08027826	555286	TOX high mobility group box family member 3	tox3
ENSDARG00000067976	76.34419447	0.592527983	0.215388662	2.750971097	0.005941889	0.080332679	100005148	androgen receptor	ar
ENSDARG00000068096	78.19573321	0.517670985	0.188321259	2.748871735	0.005980078	0.080495061	566223	activating transcription factor 5a	atf5a
ENSDARG00000076118	59.03782512	0.665516286	0.242112249	2.748792296	0.005981528	0.080495061	557073	cell death-inducing p53 target 1	cdip1
ENSDARG00000092305	197.2937665	0.294207715	0.107029061	2.748858221	0.005980325	0.080495061	100000398	polymerase (DNA-directed), delta interacting protein 2	poldip2
ENSDARG00000105503	249.7031021	-0.345437319	0.125627054	-2.749704835	0.005964897	0.080495061	NA	fibronectin type III domain containing 3A	fndc3a
ENSDARG00000021242	63.45208448	-0.609338022	0.22171544	-2.748288625	0.005990725	0.080514414	373081	major vault protein	mvp
ENSDARG00000036929	120.0140067	0.409354533	0.148966851	2.747957225	0.005996783	0.080514414	100144552	ring finger protein 139	rnf139
ENSDARG00000031647	709.6388282	-0.336444739	0.122593248	-2.744398602	0.006062188	0.081298893	565200	signal transducer and activator of transcription 2	stat2
ENSDARG00000013979	749.9030413	0.209340527	0.076330937	2.7425384	0.006096632	0.08166684	324047	Nedd4 family interacting protein 1	ndfip1
ENSDARG00000040988	4624.923915	-0.307522314	0.112159583	-2.741828262	0.006109828	0.08170111	560753	triosephosphate isomerase 1b	tpi1b
ENSDARG00000074556	72.8648401	-0.446965346	0.163050474	-2.741269844	0.006120222	0.08170111	100536353	glucosidase, alpha
ENSDARG00000105239	696.6454836	-0.356715753	0.130114314	-2.74155657	0.006114883	0.08170111	100332249	extracellular matrix protein 1b	ecm1b
ENSDARG00000028784	26.80288195	-0.700263919	0.255581486	-2.73988515	0.006146066	0.081952231	NA	si:dkey-24p1.6	si:dkey-24p1.6
ENSDARG00000005350	327.9552904	-0.403440609	0.147351873	-2.737940153	0.006182533	0.08196627	405899	disco-interacting protein 2 homolog Ba	dip2ba
ENSDARG00000006691	8275.97508	-0.303438312	0.110887181	-2.73645979	0.006210418	0.08196627	327089	ribosomal protein L12	rpl12
ENSDARG00000010953	197.5216675	0.409893609	0.149753368	2.737124474	0.006197884	0.08196627	394244	nudE neurodevelopment protein 1-like 1a	ndel1a
ENSDARG00000012340	48.66861321	0.563835615	0.20585417	2.739005063	0.006162542	0.08196627	393426	protein tyrosine phosphatase, non-receptor type 11, b	ptpn11b
ENSDARG00000035519	445.3264304	0.582994432	0.213042954	2.736511214	0.006209448	0.08196627	550353	histone H1 like	histh1l
ENSDARG00000041110	337.9073979	0.575607853	0.210294859	2.737146567	0.006197467	0.08196627	322544	DnaJ (Hsp40) homolog, subfamily C, member 3a	dnajc3a
ENSDARG00000086471	24.06182764	-0.522551149	0.190759543	-2.73931852	0.006156669	0.08196627	503808	protein kinase (cAMP-dependent, catalytic) inhibitor gamma	pkig
ENSDARG00000098540	368.0084931	0.612610225	0.223710191	2.738410001	0.006173706	0.08196627	100003994	zgc:162198	zgc:162198
ENSDARG00000101325	35.50776467	-0.50869971	0.185802459	-2.737852409	0.006184182	0.08196627	NA	oxidation resistance 1a	oxr1a
ENSDARG00000022410	373.0237938	0.487977137	0.178416348	2.735047223	0.006237133	0.08222573	563195	ribosomal RNA processing 12 homolog	rrp12
ENSDARG00000053260	9.265683196	0.71205084	0.260433527	2.734098213	0.006255138	0.082369924	553741	zgc:113090	zgc:113090
ENSDARG00000006501	268.6660965	0.563248646	0.206115366	2.732686344	0.006282012	0.082630444	322545	cytochrome P450, family 2, subfamily X, polypeptide 10.2	cyp2x10.2
ENSDARG00000044212	314.9701706	-0.446233794	0.163337125	-2.731980215	0.006295492	0.082714392	NA	NA	CR735126.1
ENSDARG00000040930	1016.498573	0.381903474	0.13984457	2.730913848	0.006315898	0.082889048	768177	DEP domain containing MTOR-interacting protein	deptor
ENSDARG00000036299	706.1907377	0.305780529	0.112013548	2.729853067	0.006336256	0.082969356	373078	nucleobindin 2a	nucb2a
ENSDARG00000095821	13.69026404	0.729768401	0.267296353	2.730184655	0.006329886	0.082969356	568911	si:dkey-122a22.2	si:dkey-122a22.2
ENSDARG00000010717	285.705477	0.427708899	0.156710778	2.729288342	0.006347118	0.083018308	393757	coiled-coil-helix-coiled-coil-helix domain containing 10	chchd10
ENSDARG00000045946	329.3057038	0.369943597	0.135584254	2.728514447	0.00636203	0.083120069	NA	SEC24 homolog D, COPII coat complex component	sec24d
ENSDARG00000016239	121.9618266	0.349871537	0.128285298	2.727292537	0.00638564	0.083335103	393922	proteasome 26S subunit, non-ATPase 13	psmd13
ENSDARG00000039243	91.51682484	-0.581922535	0.213520777	-2.725367262	0.006423	0.083728902	641326	zgc:152791	zgc:152791
ENSDARG00000001788	1593.191376	-0.190930583	0.070086147	-2.724227125	0.006445217	0.083827305	335191	ATP synthase, H+ transporting, mitochondrial F1 complex, O subunit	atp5o
ENSDARG00000002344	1063.286069	0.315245494	0.115743854	2.723647804	0.006456532	0.083827305	336681	tubulin, beta 4B class IVb	tubb4b
ENSDARG00000056259	554.5134058	0.630611564	0.231544104	2.723505173	0.00645932	0.083827305	557719	transmembrane protein 131	tmem131
ENSDARG00000101662	24.25196888	-0.542377408	0.19906997	-2.724556636	0.006438789	0.083827305	NA	NA	CR384061.1
ENSDARG00000030844	49.52714286	-0.499897031	0.183601393	-2.722730057	0.006474494	0.083930756	560787	Kruppel-like factor 11a	klf11a
ENSDARG00000020197	6864.850062	-0.226718891	0.083313335	-2.721279751	0.00650297	0.08420624	326961	ribosomal protein L5a	rpl5a
ENSDARG00000003570	2526.679613	0.695906621	0.255937238	2.719051855	0.006546934	0.084213028	386590	heat shock protein 90, beta (grp94), member 1	hsp90b1
ENSDARG00000011498	12.23604899	-0.682233507	0.250941894	-2.718691157	0.006554077	0.084213028	492735	si:ch211-212o1.2	si:ch211-212o1.2
ENSDARG00000013670	291.0744644	0.68703701	0.25270283	2.718754707	0.006552818	0.084213028	327133	hypoxia up-regulated 1	hyou1
ENSDARG00000062561	9.658978263	0.73475667	0.27007889	2.7205261	0.006517813	0.084213028	100144553	aarF domain containing kinase 1	adck1
ENSDARG00000070828	45.18914915	0.48549728	0.178498045	2.719902508	0.006530117	0.084213028	192313	actin-like 6A	actl6a
ENSDARG00000095590	3140.789335	0.514134351	0.189062522	2.719387979	0.006540284	0.084213028	100537632	secreted phosphoprotein 2	spp2
ENSDARG00000098618	14.62426406	0.66513571	0.244564277	2.719676466	0.006534582	0.084213028	100144556	endoplasmic reticulum aminopeptidase 2	erap2
ENSDARG00000036456	4391.105034	-0.335441821	0.123404015	-2.718240747	0.006563007	0.084234888	353362	annexin A4	anxa4
ENSDARG00000055629	23.76612551	0.742497194	0.27349338	2.714863494	0.006630309	0.084970905	100141362	deleted in autism 1b	dia1b
ENSDARG00000068745	21.18006114	0.597405556	0.220068663	2.714632551	0.006634934	0.084970905	100537884	si:dkey-77a20.5	si:dkey-77a20.5
ENSDARG00000004906	298.046895	0.432184579	0.159370572	2.711821727	0.006691457	0.085506842	493606	stress-induced phosphoprotein 1	stip1
ENSDARG00000097026	100.1608719	-0.740798863	0.273143121	-2.712127106	0.006685295	0.085506842	NA	si:dkey-16m19.1	si:dkey-16m19.1
ENSDARG00000004262	899.3841981	-0.466424764	0.172188327	-2.708805947	0.006752582	0.085861838	393451	cytochrome P450, family 46, subfamily A, polypeptide 1, tandem duplicate 4	cyp46a1.4
ENSDARG00000060215	87.57101848	0.462433022	0.170725526	2.708634332	0.006756076	0.085861838	561994	centrosomal protein 85	cep85
ENSDARG00000087197	72.33502759	-0.557111106	0.2056752	-2.708693636	0.006754868	0.085861838	NA	c-ros oncogene 1 , receptor tyrosine kinase	ros1
ENSDARG00000088612	23.51881187	-0.630510506	0.23270998	-2.709426149	0.006739971	0.085861838	100004948	si:ch211-153b23.7	si:ch211-153b23.7
ENSDARG00000090654	102.8634789	0.373286426	0.137766332	2.70956206	0.00673721	0.085861838	100151158	cyclin G associated kinase	gak
ENSDARG00000016457	116.5324333	-0.429433665	0.15857258	-2.708120564	0.006766544	0.085901198	403013	interferon regulatory factor 9	irf9
ENSDARG00000068621	225.9857027	-0.373541802	0.137982757	-2.707162914	0.006786095	0.085962117	100536895	si:ch211-181d7.3	si:ch211-181d7.3
ENSDARG00000098999	48.4905512	0.505169146	0.186582696	2.707481218	0.006779591	0.085962117	556846	si:ch73-311h14.2	si:ch73-311h14.2
ENSDARG00000009443	280.507582	-0.741337158	0.273977634	-2.705830937	0.006813372	0.086213942	445049	zgc:92137	zgc:92137
ENSDARG00000036965	33.28590186	-0.732857312	0.271070995	-2.703562259	0.00686006	0.086429334	492480	ring finger protein 24	rnf24
ENSDARG00000038239	578.6540404	0.366096248	0.135387185	2.704068702	0.006849613	0.086429334	445499	transportin 2 (importin 3, karyopherin beta 2b)	tnpo2
ENSDARG00000101653	32.68246653	-0.605014863	0.22378245	-2.703584938	0.006859591	0.086429334	NA	zgc:110171	zgc:110171
ENSDARG00000102317	6818.308855	-0.241021338	0.089124936	-2.704308681	0.006844667	0.086429334	406387	ribosomal protein L26	rpl26
ENSDARG00000023323	220.8424363	-0.279100976	0.103299097	-2.701872354	0.006895023	0.086776021	335195	tyrosine 3-monooxygenase/tryptophan 5-monooxygenase activation protein, theta polypeptide b	ywhaqb
ENSDARG00000006553	101.1593165	-0.339458984	0.125701121	-2.700524727	0.006923019	0.087034373	449660	related RAS viral (r-ras) oncogene homolog	rras
ENSDARG00000006491	58.13834057	-0.644021776	0.238576253	-2.699437879	0.006945672	0.087204912	567414	1-acylglycerol-3-phosphate O-acyltransferase 9, like	agpat9l
ENSDARG00000052423	44.70522137	-0.467259448	0.173113143	-2.699156396	0.00695155	0.087204912	570218	protein phosphatase 1, regulatory subunit 12C	ppp1r12c
ENSDARG00000104874	33.36759267	-0.458979392	0.170240254	-2.69606853	0.007016323	0.087922826	NA	NA	CABZ01081190.1
ENSDARG00000042825	92.80781166	0.393939512	0.146239381	2.693799089	0.007064273	0.088428615	795748	ring finger protein 169	rnf169
ENSDARG00000031046	286.219113	-0.344510859	0.127980061	-2.691910401	0.007104403	0.088835527	557500	nuclear receptor subfamily 1, group H, member 5	nr1h5
ENSDARG00000012896	24.92692477	-0.532343855	0.197840016	-2.690779475	0.00712853	0.08904168	30630	anosmin 1a	anos1a
ENSDARG00000021806	137.5982068	-0.295095953	0.109691238	-2.690241782	0.007140027	0.089089798	333941	zinc finger protein 36, C3H type-like 2	zfp36l2
ENSDARG00000037020	51.64472777	-0.518381679	0.192763901	-2.689205175	0.007162238	0.089271363	369190	kinesin family member 1B	kif1b
ENSDARG00000029439	16.09861811	0.731223968	0.272009232	2.688232167	0.007183143	0.089356152	393940	ATPase, Ca++ transporting, cardiac muscle, slow twitch 2a	atp2a2a
ENSDARG00000063446	53.31819009	-0.484099975	0.180085	-2.688174893	0.007184376	0.089356152	100330979	IBA57 homolog, iron-sulfur cluster assembly	iba57
ENSDARG00000075380	188.2202961	0.61143393	0.227507415	2.687534078	0.007198176	0.089432345	402800	KRI1 homolog	kri1
ENSDARG00000041797	2579.215363	0.305854858	0.113838152	2.686751787	0.007215055	0.089546589	492358	connexin 28.9	cx28.9
ENSDARG00000019976	262.6211482	0.471806016	0.175763254	2.684326821	0.007267602	0.090102807	553513	isopentenyl-diphosphate delta isomerase 1	idi1
ENSDARG00000100731	3379.337295	0.360013585	0.13414339	2.683796679	0.007279136	0.090149894	100004228	solute carrier family 27 (fatty acid transporter), member 2b	slc27a2b
ENSDARG00000035858	186.6449106	0.500094237	0.18659845	2.680055684	0.007360991	0.091066872	406658	calponin 2	cnn2
ENSDARG00000077138	2032.716299	-0.333597918	0.124523443	-2.678996908	0.007384308	0.091258452	792613	zgc:195173	zgc:195173
ENSDARG00000012903	61.38661824	-0.667251157	0.249140829	-2.678208786	0.007401706	0.091376575	58148	solute carrier family 34 (type II sodium/phosphate cotransporter), member 2a	slc34a2a
ENSDARG00000059925	115.3196114	-0.373426473	0.139472108	-2.677427606	0.007418988	0.091484076	325631	ubiquitin specific peptidase 24	usp24
ENSDARG00000099779	166.5201321	0.291264496	0.108798269	2.677105972	0.007426114	0.091484076	563140	si:ch211-11n16.2	si:ch211-11n16.2
ENSDARG00000022810	23.81361169	-0.553223287	0.206738719	-2.67595393	0.007451689	0.091702197	100148604	fizzy/cell division cycle 20 related 1b	fzr1b
ENSDARG00000096233	12.92123155	0.642398986	0.240125153	2.67526737	0.007466967	0.091793289	NA	si:dkey-260c8.6	si:dkey-260c8.6
ENSDARG00000019917	68.07958171	-0.465612144	0.174158855	-2.67349107	0.007506627	0.091986567	407981	erythrocyte membrane protein band 4.1-like 3b	epb41l3b
ENSDARG00000069595	16.88979713	-0.599847943	0.224382622	-2.673326208	0.007510318	0.091986567	560699	si:ch211-214c7.4	si:ch211-214c7.4
ENSDARG00000070560	277.2299153	0.429424257	0.160623623	2.673481333	0.007506845	0.091986567	337155	nucleosome assembly protein 1-like 4a	nap1l4a
ENSDARG00000073709	29.03049461	0.641314663	0.23990971	2.67315009	0.007514262	0.091986567	100001989	family with sequence similarity 149 member A	fam149a
ENSDARG00000060235	95.96050684	-0.505342396	0.189091193	-2.672479812	0.00752929	0.092073821	100002448	macrophage stimulating 1 receptor a	mst1ra
ENSDARG00000039578	567.162775	0.273026525	0.102250706	2.670167636	0.007581339	0.092613124	368737	proliferation-associated 2G4, a	pa2g4a
ENSDARG00000037476	45.92982864	-0.600489658	0.225015492	-2.668659174	0.007615468	0.092932638	541478	sorbin and SH3 domain containing 3	sorbs3
ENSDARG00000005625	53.49725064	0.404859011	0.151802046	2.667019467	0.007652724	0.093113688	393289	transmembrane protein 57a	tmem57a
ENSDARG00000019406	35.22983158	-0.462554666	0.173507858	-2.665900394	0.007678244	0.093113688	393420	zgc:63470	zgc:63470
ENSDARG00000054154	148.7480238	0.508268621	0.190641639	2.666094473	0.007673813	0.093113688	553241	BMS1 ribosome biogenesis factor	bms1
ENSDARG00000079731	366.6141249	-0.364781486	0.13679659	-2.666597806	0.007662331	0.093113688	571520	kinesin family member 13Ba	kif13ba
ENSDARG00000092170	146046.3201	-0.272030189	0.102039837	-2.665921447	0.007677763	0.093113688	570638	apolipoprotein C-I like	apoc1l
ENSDARG00000095315	2409.011075	-0.564776589	0.211720615	-2.667555955	0.007640517	0.093113688	NA	NA	si:ch211-212c13.9p
ENSDARG00000062834	66.96683217	0.518018417	0.194590288	2.662097996	0.007765527	0.093976581	569243	ECSIT signalling integrator	ecsit
ENSDARG00000074698	84.13628474	0.605348866	0.227375495	2.662331163	0.007760149	0.093976581	563642	serine dehydratase-like	sdsl
ENSDARG00000003835	141.618285	-0.366521128	0.137779043	-2.660209554	0.007809205	0.094146782	81534	stomatin	stom
ENSDARG00000017821	46.31505586	-0.460804073	0.173176795	-2.6608881	0.007793485	0.094146782	30482	GATA binding protein 5	gata5
ENSDARG00000058794	18.70872957	-0.576661487	0.216770701	-2.660237222	0.007808563	0.094146782	503734	si:dkey-19a16.2	si:dkey-19a16.2
ENSDARG00000088187	10.81605955	0.660223785	0.248195741	2.660093129	0.007811905	0.094146782	NA	sosondowah ankyrin repeat domain family 1	sowah1
ENSDARG00000025850	3305.324117	-0.326540966	0.122777678	-2.659611848	0.007823075	0.094184005	394166	ribosomal protein S21	rps21
ENSDARG00000086421	55.14041127	-0.611224854	0.229896674	-2.658693765	0.007844423	0.094343554	100001422	si:ch211-212k18.8	si:ch211-212k18.8
ENSDARG00000020449	272.1874096	0.221897658	0.083513944	2.657013255	0.007883634	0.094356028	334511	Yip1 domain family, member 3	yipf3
ENSDARG00000029497	1031.175978	0.417683337	0.157215845	2.656750894	0.007889772	0.094356028	431761	transcription factor CP2-like 1	tfcp2l1
ENSDARG00000030789	238.0290552	0.616215949	0.231972168	2.656421909	0.007897474	0.094356028	321127	DEAD (Asp-Glu-Ala-Asp) box polypeptide 18	ddx18
ENSDARG00000057974	75.15688335	-0.408841286	0.153890343	-2.656705278	0.007890839	0.094356028	553633	poly (ADP-ribose) polymerase family, member 12b	parp12b
ENSDARG00000063624	222.128829	0.41476438	0.15614818	2.65622295	0.007902135	0.094356028	561840	G elongation factor, mitochondrial 1	gfm1
ENSDARG00000104139	14.75261695	0.647686875	0.243715902	2.65754869	0.007871122	0.094356028	64611	ATPase, Na+/K+ transporting, alpha 3b polypeptide	atp1a3b
ENSDARG00000105045	20.73417601	-0.561067369	0.211226751	-2.656232535	0.007901911	0.094356028	447846	bone morphogenetic protein receptor, type IAb	bmpr1ab
ENSDARG00000062077	570.9275649	0.370657122	0.139580406	2.655509706	0.007918865	0.094459015	100006023	acyl-CoA synthetase bubblegum family member 1	acsbg1
ENSDARG00000022309	277.6704831	-0.276677279	0.104222641	-2.654675383	0.007938476	0.094560786	324023	desmoplakin a	dspa
ENSDARG00000044565	1443.809931	-0.297027715	0.111897747	-2.654456616	0.007943625	0.094560786	326864	Obg-like ATPase 1	ola1
ENSDARG00000068220	22.05167034	-0.723035348	0.272441118	-2.653914182	0.007956406	0.09461628	100008009	hexose-binding lectin 3	hbl3
ENSDARG00000036629	4977.574637	-0.324871004	0.122443904	-2.653223174	0.007972714	0.094633848	336687	ribosomal protein S14	rps14
ENSDARG00000101062	25.25745575	0.644367134	0.242867481	2.653163486	0.007974124	0.094633848	571911	farnesyl-diphosphate farnesyltransferase 1	fdft1
ENSDARG00000089529	167.3488777	0.361311015	0.136212106	2.652561699	0.007988353	0.094706269	793871	desumoylating isopeptidase 1b	desi1b
ENSDARG00000089986	210.1825162	0.538281146	0.202958033	2.652179556	0.0079974	0.094717174	NA	tumor protein p53 inducible nuclear protein 2	TP53INP2
ENSDARG00000036875	1909.319503	-0.276168846	0.104145844	-2.651750994	0.008007557	0.094741189	337007	ribosomal protein S12	rps12
ENSDARG00000036044	5238.58333	-0.36654889	0.138280658	-2.650760376	0.00803108	0.094923127	NA	ribosomal protein S20	rps20
ENSDARG00000013575	11.47642467	-0.679267002	0.256425784	-2.648980893	0.00807349	0.095314802	503590	regulatory factor X, 2 (influences HLA class II expression)	rfx2
ENSDARG00000093532	12.56933577	0.641113505	0.242049791	2.648684399	0.008080575	0.095314802	570229	si:ch211-250k18.8	si:ch211-250k18.8
ENSDARG00000006487	389.645796	-0.323923592	0.122465791	-2.645012849	0.008168782	0.096228409	335907	acidic (leucine-rich) nuclear phosphoprotein 32 family, member A	anp32a
ENSDARG00000009447	3628.108909	-0.3137218	0.118623077	-2.644694512	0.00817647	0.096228409	81541	ATP synthase, H+ transporting, mitochondrial F0 complex, subunit c3 (subunit 9) b	atp5g3b
ENSDARG00000037514	94.59885068	0.344761439	0.130372557	2.644432599	0.0081828	0.096228409	393965	histone deacetylase 3	hdac3
ENSDARG00000063100	124.8662856	0.344331439	0.130229373	2.644038217	0.008192341	0.096243485	799058	proteasome 26S subunit, non-ATPase 14	psmd14
ENSDARG00000039345	180.0990098	0.44961127	0.170123358	2.642854423	0.008221037	0.096289416	336823	developmentally regulated GTP binding protein 1	drg1
ENSDARG00000078313	41.28151284	-0.573957982	0.21715421	-2.643089357	0.008215335	0.096289416	100332329	myosin IXB	myo9b
ENSDARG00000105065	95.75086457	-0.408211144	0.154455236	-2.642909067	0.008219711	0.096289416	100537602	dedicator of cytokinesis 9a	dock9a
ENSDARG00000003189	288.0222769	0.388570515	0.147077042	2.641952209	0.008242969	0.096345271	554967	proteasome 26S subunit, non-ATPase 1	psmd1
ENSDARG00000070571	15.26071903	-0.630315274	0.238607699	-2.64163846	0.008250608	0.096345271	563192	zgc:153953	zgc:153953
ENSDARG00000098080	246.8473354	0.473385881	0.17916984	2.642106953	0.008239203	0.096345271	793727	guanine nucleotide binding protein-like 2 (nucleolar)	gnl2
ENSDARG00000069996	53.26816616	0.391614386	0.148295698	2.640767012	0.008271858	0.096496733	792752	DnaJ (Hsp40) homolog, subfamily B, member 14	dnajb14
ENSDARG00000003977	20.36002115	-0.609654532	0.230944316	-2.639833462	0.008294678	0.096502232	569930	zgc:153896	zgc:153896
ENSDARG00000040387	11.81550082	0.6455802	0.24451033	2.64029826	0.008283309	0.096502232	641478	monocyte to macrophage differentiation-associated	mmd
ENSDARG00000091512	50.91506901	0.417435928	0.158153978	2.639427308	0.008304623	0.096502232	567709	nuclear factor related to kappaB binding protein	nfrkb
ENSDARG00000101481	471.3493053	-0.408279982	0.154687047	-2.639393474	0.008305452	0.096502232	171477	retinol binding protein 1a, cellular	rbp5
ENSDARG00000078311	173.7907426	0.259761671	0.098447094	2.638591558	0.008325122	0.096614482	564498	ddb1 and cul4 associated factor 6	dcaf6
ENSDARG00000099318	15.26914375	-0.654729559	0.248161165	-2.638324012	0.008331693	0.096614482	NA	NA	CABZ01062422.1
ENSDARG00000005451	1928.109182	0.170550357	0.064683479	2.63669117	0.008371901	0.096984232	323765	GDP dissociation inhibitor 2	gdi2
ENSDARG00000014113	378.9967078	-0.32248986	0.122440839	-2.63384229	0.008442469	0.097704604	100009637	Wiskott-Aldrich syndrome-like a	wasla
ENSDARG00000088140	41.06081266	0.704435727	0.267492291	2.633480481	0.008451469	0.09771173	768185	hydroxysteroid (17-beta) dehydrogenase 7	hsd17b7
ENSDARG00000007347	241.1282261	0.344816206	0.130977336	2.632640249	0.008472404	0.097761558	327075	delta(4)-desaturase, sphingolipid 1	degs1
ENSDARG00000032627	110.6445156	0.305302091	0.115996005	2.632005216	0.008488256	0.097761558	557149	si:ch211-244b2.1	si:ch211-244b2.1
ENSDARG00000040295	12730.75357	-0.38881567	0.147743749	-2.631689471	0.008496148	0.097761558	30314	apolipoprotein Eb	apoeb
ENSDARG00000076435	48.99128201	-0.425360361	0.161596239	-2.632241717	0.008482349	0.097761558	568517	abhydrolase domain containing 10a	abhd10a
ENSDARG00000102191	94.87960762	-0.481651447	0.183024243	-2.6316265	0.008497723	0.097761558	NA	im:7143923	CPNE8 (1 of many)
ENSDARG00000012261	93.01512086	0.425636961	0.161849882	2.629825583	0.008542869	0.098184013	393480	elongation factor Tu GTP binding domain containing 2	eftud2
ENSDARG00000040730	91.4240175	0.644385545	0.245121554	2.628840808	0.008567646	0.098371767	368478	WD repeat domain 75	wdr75
ENSDARG00000054438	36.8974473	-0.433991994	0.165225564	-2.626663713	0.00862265	0.098732872	30370	frizzled class receptor 2	fzd2
ENSDARG00000056888	55.47419246	-0.623004523	0.237161107	-2.626925343	0.008616024	0.098732872	335340	si:dkeyp-87a6.1	si:dkeyp-87a6.1
ENSDARG00000078022	103.797294	-0.48540352	0.184803672	-2.626590241	0.008624512	0.098732872	100329883	FYVE and coiled-coil domain containing 1b	fyco1b
ENSDARG00000002967	109.8724773	0.352643352	0.134327064	2.625259144	0.008658304	0.098832175	393179	pdgfa associated protein 1b	pdap1b
ENSDARG00000009677	69.73822112	-0.424304277	0.161625693	-2.625227891	0.008659099	0.098832175	114446	discs, large homolog 1 (Drosophila)	dlg1
ENSDARG00000021569	121.7072726	0.348214502	0.132699876	2.624075573	0.00868845	0.098832175	447824	ganglioside induced differentiation associated protein 2	gdap2
ENSDARG00000058690	111.3012569	-0.326105172	0.124281916	-2.6239149	0.00869255	0.098832175	100005752	cingulin b	cgnb
ENSDARG00000092123	19.67695269	-0.573025416	0.21827134	-2.625289308	0.008657537	0.098832175	556245	si:dkey-20d21.12	si:dkey-20d21.12
ENSDARG00000100940	233.0096315	-0.338761885	0.129075547	-2.624524102	0.008677015	0.098832175	30749	nuclear receptor subfamily 5, group A, member 2	nr5a2
ENSDARG00000102750	927.9173678	-0.281311045	0.107206066	-2.62402172	0.008689824	0.098832175	114424	cadherin 1, type 1, E-cadherin (epithelial)	cdh1
ENSDARG00000006062	308.7910942	0.403728791	0.15390498	2.623234091	0.008709941	0.098933379	556208	A kinase (PRKA) anchor protein 1b	akap1b
ENSDARG00000031299	594.0796123	0.32636879	0.124434365	2.622818785	0.008720564	0.098957601	791770	dehydrogenase/reductase (SDR family) member 11b	dhrs11b
ENSDARG00000099865	464.4903382	0.510529731	0.194724928	2.621799567	0.008746685	0.099157463	406594	heterogeneous nuclear ribonucleoprotein A/Bb	hnrnpabb
ENSDARG00000104635	21.32593468	-0.681648039	0.26007115	-2.621005978	0.008767072	0.099291995	368615	si:busm1-194e12.12	si:busm1-194e12.12
ENSDARG00000067605	32.56407636	0.523365812	0.199730227	2.620363574	0.008783607	0.099382672	567306	N-ethylmaleimide-sensitive factor attachment protein, alpha a	napaa
ENSDARG00000037018	141.4344135	-0.458475785	0.175003819	-2.619804453	0.00879802	0.0994492	406666	GRB2-associated binding protein 1	gab1
ENSDARG00000056559	100.1799474	0.361394274	0.138071309	2.617446574	0.008859036	0.100041861	393103	CCZ1 homolog, vacuolar protein trafficking and biogenesis associated	ccz1
ENSDARG00000086332	1913.404543	-0.293296271	0.112222544	-2.613523637	0.008961388	0.10109973	100002236	brain protein I3	bri3
ENSDARG00000044521	3640.095456	-0.229255233	0.087734007	-2.613071491	0.008973253	0.101135677	335370	eukaryotic translation elongation factor 1 beta 2	eef1b2
ENSDARG00000003984	99.97775814	0.499515826	0.191323881	2.61083887	0.009032044	0.101605739	100000122	si:dkey-175g6.5	si:dkey-175g6.5
ENSDARG00000035990	344.7134415	0.572599413	0.219317379	2.610825528	0.009032396	0.101605739	562291	Cbp/p300-interacting transactivator, with Glu/Asp-rich carboxy-terminal domain, 4a	cited4a
ENSDARG00000055255	460.2268534	-0.479072014	0.183568861	-2.609767313	0.009060383	0.101724182	337272	PITPNM family member 3	pitpnm3
ENSDARG00000097721	16.43298493	-0.672453104	0.25766093	-2.609837298	0.009058529	0.101724182	NA	si:dkey-234i14.21	si:dkey-234i14.21
ENSDARG00000063905	191922.1715	-0.201632459	0.077273879	-2.609322329	0.009072174	0.101758537	140539	cytochrome c oxidase subunit I	COX1
ENSDARG00000009851	62.84012447	-0.428561301	0.164340065	-2.607771281	0.009113383	0.101949777	571294	WD repeat domain 41	wdr41
ENSDARG00000045025	25.02816543	-0.567372883	0.21752706	-2.608286449	0.009099677	0.101949777	414931	intraflagellar transport 52 homolog (Chlamydomonas)	ift52
ENSDARG00000095453	18.79778912	-0.566459877	0.217226449	-2.607692939	0.009115468	0.101949777	100148415	si:rp71-17i16.6	si:rp71-17i16.6
ENSDARG00000030357	1468.021452	-0.396464714	0.152110157	-2.606431561	0.009149111	0.102227934	393400	zgc:66313	zgc:66313
ENSDARG00000079698	13.3432024	-0.629434858	0.241547262	-2.605845548	0.009164778	0.102304905	436801	ankyrin repeat and SOCS box containing 13a, tandem duplicate 1	asb13a.1
ENSDARG00000055543	84.88956719	-0.368314054	0.141396972	-2.60482278	0.009192179	0.10251259	170846	amyloid beta (A4) precursor protein b	appb
ENSDARG00000100366	47.55354225	-0.486958223	0.18697937	-2.604341989	0.009205086	0.102558381	NA	si:dkey-102m7.3	si:dkey-102m7.3
ENSDARG00000006200	798.6246973	0.48606087	0.186769476	2.602464173	0.009255649	0.102997157	572435	eukaryotic translation initiation factor 4 gamma, 1a	eif4g1a
ENSDARG00000075785	45.31663883	-0.514961893	0.19789302	-2.602223627	0.009262143	0.102997157	NA	si:ch73-190m4.1	HERC5
ENSDARG00000009001	517.8255085	0.66305147	0.254873575	2.601491625	0.009281933	0.103118826	322160	protein disulfide isomerase family A, member 6	pdia6
ENSDARG00000071007	54.60296091	0.55975013	0.215312008	2.599716274	0.009330087	0.103555075	562327	polycomb group ring finger 5a	pcgf5a
ENSDARG00000018973	251.0042673	0.345204644	0.132876075	2.597944317	0.00937837	0.103811373	795480	cleft lip and palate associated transmembrane protein 1	clptm1
ENSDARG00000061282	448.8775802	-0.280918822	0.108115266	-2.598327069	0.009367922	0.103811373	792865	golgi glycoprotein 1a	glg1a
ENSDARG00000071306	37.52206783	-0.667323884	0.256903903	-2.597562268	0.00938881	0.103811373	790901	gastric inhibitory polypeptide	gip
ENSDARG00000103403	597.3488851	0.237903403	0.091580191	2.597760522	0.009383391	0.103811373	554177	secretion associated, Ras related GTPase 1B	sar1b
ENSDARG00000028618	192.2469125	-0.382380153	0.147245308	-2.596891927	0.009407152	0.103915589	393540	zgc:77517	zgc:77517
ENSDARG00000037917	20.25762562	-0.61855441	0.238309534	-2.595592378	0.009442802	0.104210615	407685	integrin, alpha 3a	itga3a
ENSDARG00000006120	90.13966609	-0.515307537	0.198586549	-2.594876334	0.009462496	0.104273277	30253	T-box 2b	tbx2b
ENSDARG00000038248	14.63396693	0.511210384	0.197018304	2.594735477	0.009466374	0.104273277	447805	gamma-glutamylamine cyclotransferase, tandem duplicate 2	ggact.2
ENSDARG00000038780	105.8062139	-0.339997397	0.13111559	-2.593111897	0.009511182	0.104569716	393978	upstream binding transcription factor, like	ubtfl
ENSDARG00000063270	33.25410676	0.505946272	0.19511176	2.593110083	0.009511232	0.104569716	564232	family with sequence similarity 134, member A	fam134a
ENSDARG00000046012	232.5981378	-0.350953443	0.135371735	-2.5925164	0.009527664	0.104651644	541497	solute carrier family 47 (multidrug and toxin extrusion), member 1	slc47a1
ENSDARG00000041182	14466.89736	-0.231688115	0.089423869	-2.590897915	0.009572588	0.105000707	337090	ribosomal protein L4	rpl4
ENSDARG00000093019	54.61156134	0.627465329	0.242197023	2.59072271	0.009577463	0.105000707	NA	si:dkey-83k24.5	si:dkey-83k24.5
ENSDARG00000075614	3378.43256	-0.246640818	0.095230119	-2.589945498	0.009599113	0.105139155	570390	apolipoprotein C-IV	apoc4
ENSDARG00000054054	13.96207617	-0.705897761	0.272603571	-2.589466303	0.009612483	0.105186739	767641	zgc:153219	zgc:153219
ENSDARG00000005643	912.0660264	0.352613786	0.136225948	2.588448023	0.00964095	0.105399274	402822	glycine C-acetyltransferase	gcat
ENSDARG00000019845	69.83901134	-0.406879385	0.157262963	-2.587254979	0.009674397	0.105566879	550568	PDZ and LIM domain 1 (elfin)	pdlim1
ENSDARG00000035005	71.16901775	-0.513003165	0.198277213	-2.587302685	0.009673058	0.105566879	393975	BCL2-associated athanogene 2	bag2
ENSDARG00000059483	47.09274703	-0.46813359	0.180977726	-2.586691745	0.009690224	0.105640663	100006454	TEA domain family member 1b	tead1b
ENSDARG00000046098	27.86919042	0.691171941	0.267379249	2.584987221	0.009738261	0.105966097	436600	emopamil binding protein (sterol isomerase)	ebp
ENSDARG00000078476	9.65016126	0.653629014	0.252855447	2.584990836	0.009738159	0.105966097	NA	zinc finger protein 991	znf991
ENSDARG00000005254	818.1321198	0.312173232	0.120855453	2.583029757	0.009793688	0.106271541	373129	KDEL (Lys-Asp-Glu-Leu) endoplasmic reticulum protein retention receptor 2a	kdelr2a
ENSDARG00000053586	33.83473199	-0.499536301	0.193347811	-2.583614981	0.009777087	0.106271541	573207	cAMP responsive element binding protein 1a	creb1a
ENSDARG00000100719	787.6345845	-0.250095791	0.096813223	-2.583281324	0.009786549	0.106271541	751742	urate (5-hydroxyiso-) hydrolase a	uraha
ENSDARG00000005861	268.5348585	-0.36241755	0.140351435	-2.582214791	0.009816847	0.106327367	568210	Ral GTPase activating protein, alpha subunit 2 (catalytic)	ralgapa2
ENSDARG00000042956	67.27435887	0.556918463	0.215678586	2.582168553	0.009818162	0.106327367	799957	cytochrome P450, family 2, subfamily AD, polypeptide 6	cyp2ad6
ENSDARG00000053405	907.6935941	-0.331378611	0.128347498	-2.581886014	0.009826203	0.106327367	570613	sorbitol dehydrogenase	sord
ENSDARG00000096667	664.6780855	-0.316609623	0.122644249	-2.5815285	0.009836387	0.106338825	564833	si:dkey-25o16.2	si:dkey-25o16.2
ENSDARG00000003693	323.256272	0.322904366	0.125142159	2.580300424	0.00987144	0.106454423	447847	histidyl-tRNA synthetase	hars
ENSDARG00000016132	752.142821	0.491293191	0.190448929	2.579658468	0.009889807	0.106454423	321837	kelch-like ECH-associated protein 1a	keap1a
ENSDARG00000019137	685.0521733	0.472232012	0.183089821	2.579236838	0.009901887	0.106454423	266757	translocation associated membrane protein 1	tram1
ENSDARG00000036721	54.66880897	0.543656021	0.210741801	2.579725609	0.009887885	0.106454423	405895	translocase of outer mitochondrial membrane 40 homolog, like	tomm40l
ENSDARG00000042428	7642.333914	-0.364304106	0.141241857	-2.579292813	0.009900283	0.106454423	563972	glutathione S-transferase theta 1a	gstt1a
ENSDARG00000042905	6770.835657	-0.286876783	0.111164111	-2.58066009	0.009861162	0.106454423	323305	ribosomal protein L10a	rpl10a
ENSDARG00000094965	16.16891929	-0.702192608	0.27229649	-2.578779502	0.009915005	0.106497208	335737	nuclear factor, interleukin 3 regulated, member 5	nfil3-5
ENSDARG00000008697	1192.829146	0.474005268	0.183880196	2.577794012	0.009943325	0.106533858	566886	endothelial PAS domain protein 1a	epas1a
ENSDARG00000040466	73.10780435	-0.603706918	0.234203119	-2.57770657	0.009945842	0.106533858	393207	villin 1	vil1
ENSDARG00000094712	80.69115295	-0.508478684	0.197243388	-2.57792512	0.009939553	0.106533858	NA	NA	si:dkeyp-20e4.9p
ENSDARG00000017365	26.78153458	0.615862267	0.239039701	2.5764016	0.009983462	0.106838625	100321249	solute carrier family 23 (ascorbic acid transporter), member 2	slc23a2
ENSDARG00000035285	401.0526182	-0.250613596	0.097307663	-2.575476471	0.010010208	0.107026576	393246	nuclear receptor corepressor 1	ncor1
ENSDARG00000021864	6989.951779	-0.289544441	0.112469931	-2.574416443	0.010040934	0.10710231	336719	ribosomal protein, large, P1	rplp1
ENSDARG00000096711	31.02064564	0.467907329	0.181762328	2.574281111	0.010044862	0.10710231	560328	si:ch211-194k22.8	si:ch211-194k22.8
ENSDARG00000098024	1397.869	0.320837229	0.124625554	2.574409641	0.010041131	0.10710231	100334151	si:dkey-262k9.2	si:dkey-262k9.2
ENSDARG00000046013	23.03267128	-0.497441378	0.193361997	-2.572591234	0.010094035	0.107528228	550538	RAS-like, family 11, member A	rasl11a
ENSDARG00000056720	117.8598561	0.453444704	0.176336588	2.571472597	0.010126703	0.107777713	447856	UTP3, small subunit (SSU) processome component, homolog (S. cerevisiae)	utp3
ENSDARG00000021140	185.0183959	-0.397065447	0.154434386	-2.571094806	0.010137757	0.107796916	393856	poly A binding protein, cytoplasmic 1 b	pabpc1b
ENSDARG00000096655	27.69465338	0.671708114	0.26130332	2.570606886	0.010152049	0.107850486	NA	si:ch211-184m19.3	si:ch211-184m19.3
ENSDARG00000010785	10.15539918	0.650222758	0.253000637	2.57004396	0.010168561	0.107927514	561901	thrombospondin 1b	thbs1b
ENSDARG00000073753	51.54813621	0.544633254	0.211989035	2.569157663	0.010194606	0.108105498	NA	transforming, acidic coiled-coil containing protein 1	tacc1
ENSDARG00000100419	96.97889151	-0.440611999	0.171566424	-2.568171493	0.010223656	0.108314992	562131	integrator complex subunit 1	ints1
ENSDARG00000019230	12236.93127	-0.250552704	0.097586978	-2.567480919	0.010244043	0.108432401	337010	ribosomal protein L7a	rpl7a
ENSDARG00000010266	18.69509355	0.619380332	0.241385063	2.565943074	0.010289571	0.108797657	30967	insulin-like growth factor 2 mRNA binding protein 3	igf2bp3
ENSDARG00000015551	2076.046113	-0.40000214	0.155904601	-2.565685275	0.010297221	0.108797657	58108	ferritin, heavy polypeptide 1a	fth1a
ENSDARG00000037860	1654.795561	-0.257005106	0.100216282	-2.564504496	0.010332324	0.109011372	393478	cytochrome c oxidase subunit VIb polypeptide 2	cox6b2
ENSDARG00000091304	32.21217581	-0.536739169	0.209305972	-2.564375803	0.010336156	0.109011372	557314	caspase recruitment domain family, member 19	card19
ENSDARG00000069386	48.25264683	0.428103628	0.166964298	2.564042926	0.010346075	0.10901732	100150980	mitochondrial ribosome-associated GTPase 1	mtg1
ENSDARG00000005616	7931.965758	-0.327512732	0.12781271	-2.562442586	0.010393877	0.109204478	30489	complement component bfb	bfb
ENSDARG00000011841	814.2386231	-0.234717974	0.091583158	-2.56289453	0.010380358	0.109204478	326977	ATP synthase, H+ transporting, mitochondrial F0 complex, subunit g	atp5l
ENSDARG00000042112	2671.119305	-0.30440385	0.118805932	-2.562194038	0.010401319	0.109204478	799937	deiodinase, iodothyronine, type I	dio1
ENSDARG00000045870	36.55854147	-0.605840603	0.236434684	-2.562401553	0.010395105	0.109204478	567300	pleckstrin homology domain containing, family A member 5	plekha5
ENSDARG00000031681	208.1705903	0.293117075	0.114428151	2.561581847	0.010419669	0.109298667	321724	ATPase, H+ transporting, lysosomal V0 subunit b	atp6v0b
ENSDARG00000012468	45.30114026	0.671952485	0.262440004	2.560404185	0.010455049	0.109571169	393984	acetoacetyl-CoA synthetase	aacs
ENSDARG00000061207	38.61978483	0.420269028	0.164172319	2.559926245	0.010469438	0.109621111	568039	tetratricopeptide repeat domain 7B	ttc7b
ENSDARG00000079647	64.76464145	-0.700684268	0.273745283	-2.559621336	0.010478627	0.109621111	799648	mucin 13b, cell surface associated	muc13b
ENSDARG00000058285	4430.957316	0.553150228	0.216165671	2.558918007	0.01049985	0.109744624	449677	carnitine palmitoyltransferase 1B (muscle)	cpt1b
ENSDARG00000087933	44.25112109	-0.461345809	0.180361025	-2.557901911	0.010530579	0.109967177	794481	zgc:174972	zgc:174972
ENSDARG00000006316	6635.110654	-0.260748065	0.101977224	-2.556924508	0.010560213	0.11017791	335539	ribosomal protein L23a	rpl23a
ENSDARG00000012682	895.2145701	0.341927758	0.133751678	2.556437149	0.010575017	0.110233678	321383	profilin 2 like	pfn2l
ENSDARG00000018643	3612.091004	-0.490752996	0.192000164	-2.55600301	0.01058822	0.110272671	30710	insulin-like growth factor 2a	igf2a
ENSDARG00000052739	20.66254174	0.669095595	0.261963186	2.554158874	0.010644467	0.110759486	403045	epidermal growth factor	egf
ENSDARG00000032651	272.4661026	0.374228209	0.146574801	2.553155158	0.010675193	0.110980106	192329	protein phosphatase 1, regulatory subunit 10	ppp1r10
ENSDARG00000017299	99.08091606	-0.392725545	0.153896326	-2.551883831	0.010714224	0.111258965	447944	fatty acid binding protein 11a	fabp11a
ENSDARG00000074137	11.40751	-0.637830205	0.249966774	-2.551659946	0.01072111	0.111258965	797081	C2 calcium-dependent domain containing 3	c2cd3
ENSDARG00000006266	447.8085283	-0.250066187	0.098070189	-2.549869527	0.010776324	0.111633138	30768	signal transducer and activator of transcription 1a	stat1a
ENSDARG00000079854	160.9051904	0.285948314	0.112132586	2.550091138	0.010769476	0.111633138	793792	SCY1-like, kinase-like 1	scyl1
ENSDARG00000045835	175.2373782	-0.696927694	0.273354376	-2.549539188	0.010786539	0.111639718	557741	si:dkey-14d8.6	si:dkey-14d8.6
ENSDARG00000070847	12.47168132	-0.620896538	0.243717635	-2.547606124	0.010846486	0.112160554	563088	tripartite motif containing 35-20	trim35-20
ENSDARG00000009953	75.85278624	0.412757115	0.162102518	2.546272073	0.010888029	0.112490327	336923	mediator complex subunit 14	med14
ENSDARG00000080675	11.96478471	-0.696013721	0.273422371	-2.545562453	0.010910185	0.11261939	100007015	si:dkey-71b5.7	si:dkey-71b5.7
ENSDARG00000010408	13.54299138	-0.643463183	0.2528533	-2.544808323	0.010933774	0.11265437	553348	immunoglobulin superfamily, member 9b	igsf9b
ENSDARG00000034048	183.9097646	-0.390077824	0.153300698	-2.544527386	0.010942573	0.11265437	436885	zgc:92275	zgc:92275
ENSDARG00000087941	45.69027304	-0.538914062	0.21175357	-2.545005796	0.010927592	0.11265437	NA	phosphodiesterase 8A	PDE8A
ENSDARG00000009685	65.17765501	-0.44201974	0.1737993	-2.543276878	0.010981817	0.112777223	402961	pyrophosphatase (inorganic) 2	ppa2
ENSDARG00000063187	71.90263488	0.450909838	0.177298644	2.543222139	0.010983538	0.112777223	767778	1-acylglycerol-3-phosphate O-acyltransferase 5 (lysophosphatidic acid acyltransferase, epsilon)	agpat5
ENSDARG00000074806	29.32598798	-0.600574255	0.236119009	-2.543523535	0.010974066	0.112777223	567369	actin filament associated protein 1-like 2	afap1l2
ENSDARG00000016763	38.99700071	-0.441069022	0.173468146	-2.54265139	0.011001493	0.112862148	100002269	zinc finger protein 292a	znf292a
ENSDARG00000006260	439.2433917	0.423552251	0.166630688	2.541862219	0.011026363	0.113017796	393154	tubulin, alpha 8 like 4	tuba8l4
ENSDARG00000069998	49.65596662	-0.471320466	0.185571946	-2.539826073	0.011090761	0.113577966	100317105	si:ch211-145b13.6	si:ch211-145b13.6
ENSDARG00000054320	394.9093018	0.366943635	0.144530028	2.538874727	0.011120964	0.113787278	558153	adaptor-related protein complex 2, alpha 1 subunit	ap2a1
ENSDARG00000062361	187.4298962	-0.265616728	0.10468229	-2.537360697	0.011169181	0.114002226	563266	zgc:158234	zgc:158234
ENSDARG00000101861	2432.013121	0.362000711	0.142649238	2.537698181	0.011158417	0.114002226	NA	cytochrome P450, family 2, subfamily k, polypeptide 19	cyp2k19
ENSDARG00000103007	7480.096139	-0.272274108	0.107308864	-2.537293722	0.011171318	0.114002226	336550	ribosomal protein S3	rps3
ENSDARG00000043134	64.02374309	0.377022304	0.148706748	2.535340925	0.011233794	0.114339416	445120	cut-like homeobox 1b	cux1b
ENSDARG00000070119	15.26306416	-0.577013151	0.227558423	-2.535670369	0.011223232	0.114339416	NA	CTS telomere maintenance complex component 1	ctc1
ENSDARG00000090185	140.8530577	-0.612575731	0.24159571	-2.535540601	0.011227391	0.114339416	100333708	si:dkeyp-73b11.8	si:dkeyp-73b11.8
ENSDARG00000021405	55.76499599	-0.403035318	0.159052849	-2.53397106	0.011277805	0.114513621	568230	chromodomain helicase DNA binding protein 3	chd3
ENSDARG00000036700	146.738495	0.552526927	0.218021172	2.534281064	0.011267831	0.114513621	795591	si:ch211-114n24.6	si:ch211-114n24.6
ENSDARG00000037846	329.9399039	0.328351506	0.129593528	2.533702967	0.011286436	0.114513621	259190	histocompatibility (minor) 13	hm13
ENSDARG00000040179	8.969024816	0.64663072	0.255223546	2.533585675	0.011290214	0.114513621	792098	zgc:101562	zgc:101562
ENSDARG00000003811	898.8320312	-0.229400474	0.090607	-2.531818454	0.011347273	0.114546431	561433	plexin b2a	plxnb2a
ENSDARG00000005989	36.71411572	-0.487898198	0.192654416	-2.532504619	0.011325088	0.114546431	402933	ral guanine nucleotide dissociation stimulator-like 1	rgl1
ENSDARG00000008153	106.2437283	-0.524907503	0.2074615	-2.530144165	0.011401567	0.114546431	406835	serine incorporator 5	serinc5
ENSDARG00000053087	130.1784488	0.466722296	0.184336494	2.531903941	0.011344507	0.114546431	567547	methylenetetrahydrofolate reductase (NAD(P)H)	mthfr
ENSDARG00000056367	34.41356985	0.665174096	0.262886478	2.530271249	0.011397438	0.114546431	436840	MPV17 mitochondrial membrane protein-like 2	mpv17l2
ENSDARG00000069828	254.6018746	-0.446836457	0.176524232	-2.531303784	0.011363938	0.114546431	751622	si:ch211-117n7.7	si:ch211-117n7.7
ENSDARG00000077002	25.61455903	0.643256271	0.254165599	2.530854978	0.011378488	0.114546431	557878	immunoglobulin superfamily, member 3	igsf3
ENSDARG00000077226	212.6127573	0.302735136	0.119645013	2.530277933	0.011397221	0.114546431	353295	SWI/SNF related, matrix associated, actin dependent regulator of chromatin, subfamily a, member 4a	smarca4a
ENSDARG00000078541	121.8091663	0.670314283	0.264659191	2.532745151	0.01131732	0.114546431	100332380	ceramide synthase 3a	cers3a
ENSDARG00000089767	321.3868057	0.425249899	0.167996333	2.531304647	0.01136391	0.114546431	553950	ring finger protein 130	rnf130
ENSDARG00000102195	100.5512542	0.353765072	0.139670923	2.532846944	0.011314034	0.114546431	406743	zinc finger CCCH-type containing 7A	zc3h7a
ENSDARG00000071036	72.57889967	0.466883241	0.184560027	2.529709436	0.011415702	0.114589657	100038796	si:dkey-286j15.3	si:dkey-286j15.3
ENSDARG00000071691	646.8463653	0.217084676	0.08583942	2.528962504	0.011440025	0.114734982	322549	ubiquinol-cytochrome c reductase core protein IIb	uqcrc2b
ENSDARG00000004211	379.0019262	-0.379924249	0.150255232	-2.528525917	0.011454263	0.114779003	503526	coiled-coil domain containing 106a	ccdc106a
ENSDARG00000019213	75.99950435	0.39549133	0.156579189	2.525823078	0.011542759	0.115095894	678649	zgc:136929	zgc:136929
ENSDARG00000029885	180.5023534	0.339397032	0.134384571	2.525565472	0.011551226	0.115095894	406674	RAB41, member RAS oncogene family	rab41
ENSDARG00000045408	45.35448209	-0.425119524	0.168312362	-2.525777194	0.011544267	0.115095894	751758	transgelin	tagln
ENSDARG00000052480	260.8665288	0.442806541	0.175337673	2.525450089	0.011555019	0.115095894	794079	programmed cell death 11	pdcd11
ENSDARG00000060069	37.52990029	0.461223778	0.182505376	2.527179134	0.011498284	0.115095894	559897	isochorismatase domain containing 1	isoc1
ENSDARG00000069752	1189.079059	0.428667123	0.169710353	2.525874919	0.011541056	0.115095894	564694	creatine kinase, brain a	ckba
ENSDARG00000099568	28.21087283	0.493780772	0.195490878	2.5258507	0.011541852	0.115095894	100329721	cyclin and CBS domain divalent metal cation transport mediator 3	cnnm3
ENSDARG00000090722	26084.94887	-0.341494238	0.135239693	-2.525103619	0.011566418	0.115111046	796447	zgc:172246	zgc:172246
ENSDARG00000042139	12.18161911	0.59349574	0.235160191	2.523793403	0.011609613	0.115442351	553792	fucose-1-phosphate guanylyltransferase	fpgt
ENSDARG00000060288	251.5378954	0.336465588	0.133404416	2.522147303	0.011664085	0.115786414	563548	proline synthetase co-transcribed homolog (bacterial)	prosc
ENSDARG00000077901	942.8977379	0.41684633	0.165259754	2.522370505	0.011656686	0.115786414	336598	HECT and RLD domain containing E3 ubiquitin protein ligase family member 1	herc1
ENSDARG00000069420	16.02578954	0.573130716	0.227283917	2.521650997	0.011680553	0.115814274	767706	tripartite motif containing 23	trim23
ENSDARG00000099583	104.0070305	-0.557035496	0.2209175	-2.52146388	0.011686767	0.115814274	NA	NA	CABZ01034082.1
ENSDARG00000060093	30.71755707	-0.591445774	0.234627563	-2.520785568	0.011709318	0.115939164	558314	death-associated protein kinase 1	dapk1
ENSDARG00000076838	7387.190647	-0.430469981	0.170823572	-2.519968275	0.011736541	0.11611006	NA	apolipoprotein M	apom
ENSDARG00000074955	213.7734567	0.288482892	0.114497292	2.519560835	0.011750133	0.116145933	777756	nucleoporin 98	nup98
ENSDARG00000019579	47.24552058	-0.599837751	0.238232614	-2.517865797	0.01180683	0.116375575	30577	LIM domain binding 2a	ldb2a
ENSDARG00000039392	201.1443997	-0.339239474	0.134761728	-2.517328013	0.011824869	0.116375575	561159	WNK lysine deficient protein kinase 1b	wnk1b
ENSDARG00000045753	11.61816236	0.646306893	0.256775435	2.517012165	0.011835474	0.116375575	564667	transmembrane and tetratricopeptide repeat containing 2a	tmtc2a
ENSDARG00000070230	9.130597947	0.678976799	0.269672444	2.517783381	0.011809593	0.116375575	100333269	aldehyde dehydrogenase 1 family, member L2	aldh1l2
ENSDARG00000070849	3581.089852	-0.357682317	0.142110268	-2.516935069	0.011838064	0.116375575	337148	ribosomal protein S15	rps15
ENSDARG00000074282	493.8564455	-0.319580089	0.12699472	-2.516483271	0.011853253	0.116375575	100332784	si:ch73-12o23.1	si:ch73-12o23.1
ENSDARG00000097105	38.39996165	-0.654227083	0.25997668	-2.516483715	0.011853238	0.116375575	NA	si:dkey-52d15.2	si:dkey-52d15.2
ENSDARG00000101629	92.27934169	-0.647129451	0.256974707	-2.518261265	0.01179358	0.116375575	NA	sucrase-isomaltase	SI
ENSDARG00000078473	192.0562913	-0.455022482	0.180844663	-2.516095709	0.011866295	0.116405561	447862	nuclear casein kinase and cyclin-dependent kinase substrate 1a	nucks1a
ENSDARG00000058048	181.579938	0.422534921	0.16807226	2.514007495	0.01193679	0.11699861	100002993	UDP glucuronosyltransferase 5 family, polypeptide E1	ugt5e1
ENSDARG00000006169	76.53003576	0.378857908	0.150743828	2.513256526	0.011962232	0.11705109	559366	leucine-rich repeat kinase 2	lrrk2
ENSDARG00000098802	285.4681921	0.244372275	0.097232275	2.513283519	0.011961316	0.11705109	565172	MAP7 domain containing 1a	map7d1a
ENSDARG00000057272	179.1827687	0.271368575	0.108030944	2.511952259	0.012006533	0.117327616	497184	solute carrier family 30 (zinc transporter), member 9	slc30a9
ENSDARG00000069376	29.1976821	-0.560664031	0.223209213	-2.511831946	0.012010627	0.117327616	567542	tumor necrosis factor (ligand) superfamily, member 12	tnfsf12
ENSDARG00000092228	51.81464672	0.491446114	0.195684387	2.5114222	0.012024579	0.117365529	100002920	si:dkey-27p18.3	si:dkey-27p18.3
ENSDARG00000003517	36.21611535	0.462992831	0.184499335	2.509455281	0.012091752	0.117627115	437018	inositol(myo)-1(or 4)-monophosphatase 1	impa1
ENSDARG00000055388	1871.987886	-0.397861962	0.158523271	-2.509801611	0.012079901	0.117627115	553699	vitronectin a	vtna
ENSDARG00000063194	38.51891676	-0.440553202	0.175541866	-2.509675973	0.012084199	0.117627115	560688	lin-54 DREAM MuvB core complex component	lin54
ENSDARG00000100254	439.0083239	0.320605812	0.127742052	2.50979069	0.012080274	0.117627115	322350	zgc:85789	zgc:85789
ENSDARG00000040027	157.6964059	0.65051593	0.259412583	2.507649868	0.012153703	0.118032712	100319820	oxysterol binding protein-like 10b	osbpl10b
ENSDARG00000075757	50.07927324	-0.57428384	0.228997064	-2.507821841	0.01214779	0.118032712	100005283	grass carp reovirus (GCRV)-induced gene 2e	gig2e
ENSDARG00000090469	243.0531393	-0.612146451	0.244198982	-2.506752672	0.012184594	0.118234184	NA	syncollin, tandem duplicate 1	sycn.1
ENSDARG00000060196	57.85697727	0.402921244	0.160785362	2.505957251	0.012212038	0.118401909	100073345	phospholysine phosphohistidine inorganic pyrophosphate phosphatase	lhpp
ENSDARG00000005560	228.5842634	0.331806255	0.132523511	2.503753885	0.012288348	0.118956859	406443	tyrosine 3-monooxygenase/tryptophan 5-monooxygenase activation protein, eta polypeptide	ywhah
ENSDARG00000061169	637.0677238	0.225193949	0.08995447	2.50342144	0.012299898	0.118956859	568156	La ribonucleoprotein domain family, member 1B	larp1b
ENSDARG00000098103	17.28857506	0.592680668	0.236724745	2.503670113	0.012291258	0.118956859	553686	thyrotrophic embryonic factor b	tefb
ENSDARG00000044627	30.69987219	0.572948971	0.228904202	2.503007658	0.012314288	0.118997273	327601	ALG8, alpha-1,3-glucosyltransferase	alg8
ENSDARG00000076176	62.41928785	0.478689164	0.191328467	2.501923369	0.012352066	0.119263442	570247	pentatricopeptide repeat domain 1	ptcd1
ENSDARG00000018334	4161.657199	-0.267092963	0.106875532	-2.499102995	0.012450812	0.120117352	192299	ribosomal protein L35	rpl35
ENSDARG00000002758	703.0916715	-0.208337899	0.083420442	-2.497444213	0.012509215	0.120580965	58125	death effector domain-containing 1	dedd1
ENSDARG00000099555	250.74977	0.68384743	0.273968511	2.496080402	0.012557413	0.120945535	768121	forkhead box O1 a	foxo1a
ENSDARG00000079901	3783.148101	-0.364165732	0.146118492	-2.49226314	0.012693196	0.122138911	322603	si:ch73-15n24.1	si:ch73-15n24.1
ENSDARG00000099139	68.20755246	0.374439541	0.15025609	2.49200908	0.012702279	0.122138911	406611	F-box and WD repeat domain containing 5	fbxw5
ENSDARG00000059711	101.273841	0.630767148	0.253176438	2.491413317	0.012723601	0.122232968	334362	nucleolar protein 6 (RNA-associated)	nol6
ENSDARG00000103433	5964.523006	-0.273187683	0.109663285	-2.491149923	0.012733038	0.122232968	323365	ribosomal protein L14	rpl14
ENSDARG00000004051	237.3267505	-0.278379599	0.111804327	-2.489882163	0.012778545	0.122468067	NA	NA	CR354540.1
ENSDARG00000102020	208.341643	0.406718614	0.163332289	2.49012988	0.012769642	0.122468067	436610	patatin-like phospholipase domain containing 3	pnpla3
ENSDARG00000075045	103.7675105	-0.480796192	0.193170247	-2.488976426	0.012811146	0.122679618	795785	chemokine (C-X-C motif) ligand 18b	cxcl18b
ENSDARG00000017004	47.82932228	-0.469013174	0.188636849	-2.486328501	0.012906876	0.123446578	569779	myosin X	myo10
ENSDARG00000020279	90.3054382	-0.489985523	0.197107172	-2.485883793	0.012923016	0.123446578	415210	EF-hand calcium binding domain 7	efcab7
ENSDARG00000038106	1274.002061	0.323079589	0.129954507	2.48609761	0.012915254	0.123446578	406465	solute carrier family 37 (glucose-6-phosphate transporter), member 4a	slc37a4a
ENSDARG00000013058	84.4570109	0.370519543	0.149104171	2.484971021	0.012956198	0.123560993	393414	activating signal cointegrator 1 complex subunit 2	ascc2
ENSDARG00000031336	121.2446342	0.597149915	0.240277963	2.485246283	0.012946183	0.123560993	368367	hydroxysteroid (20-beta) dehydrogenase 2	hsd20b2
ENSDARG00000096770	64.24000384	-0.45980561	0.185077537	-2.484394478	0.012977196	0.123660053	NA	si:ch73-21k16.6	si:ch73-21k16.6
ENSDARG00000029587	101.8634388	0.368192008	0.148307507	2.482625561	0.01304181	0.124072856	793910	methionine sulfoxide reductase A	msra
ENSDARG00000069266	106.1189921	0.409215417	0.164830997	2.482636294	0.013041417	0.124072856	405891	estrogen-related receptor alpha	esrra
ENSDARG00000001621	30.7041625	-0.509981477	0.205618571	-2.480230625	0.013129743	0.12453013	573719	nuclear transcription factor Y, alpha, like	nfyal
ENSDARG00000030490	24.70746494	-0.568518012	0.229227032	-2.480152562	0.013132618	0.12453013	58040	spectrin, beta, erythrocytic	sptb
ENSDARG00000037359	15.10913946	0.666663082	0.268764559	2.480472443	0.013120841	0.12453013	101886304	si:ch1073-272o11.3	si:ch1073-272o11.3
ENSDARG00000038242	49.86183463	-0.44194161	0.178168097	-2.480475563	0.013120726	0.12453013	541364	zgc:113333	zgc:113333
ENSDARG00000054007	133.7042473	0.339280333	0.1368574	2.479079201	0.013172205	0.124702584	402967	protein phosphatase 1, regulatory (inhibitor) subunit 2	ppp1r2
ENSDARG00000101164	21.26586833	-0.584168379	0.235631859	-2.479157028	0.013169331	0.124702584	NA	N-acetylneuraminate synthase	NANS (1 of many)
ENSDARG00000006060	21.34416409	0.637641138	0.257261271	2.47857416	0.013190869	0.124777908	566781	absent in melanoma 1b	aim1b
ENSDARG00000104613	404.8404404	-0.298238525	0.120380235	-2.477470868	0.013231721	0.125062836	NA	zinc finger protein 1179	znf1179
ENSDARG00000016375	101.2205757	0.412474823	0.166520106	2.477027145	0.013248183	0.125116953	394138	asparagine synthetase	asns
ENSDARG00000006924	143.5366406	0.398177924	0.160866205	2.475211761	0.01331572	0.125652953	799091	F-box protein 38	fbxo38
ENSDARG00000028546	932.5112962	0.197687589	0.079898668	2.474228837	0.013352414	0.125856008	493605	NADH dehydrogenase (ubiquinone) Fe-S protein 1	ndufs1
ENSDARG00000040534	57.64618046	0.428004473	0.172997011	2.474057041	0.013358837	0.125856008	406454	epithelial cell adhesion molecule	epcam
ENSDARG00000039757	407.0963244	0.455839021	0.184383673	2.472230939	0.013427275	0.126398593	449676	multiple coagulation factor deficiency 2	mcfd2
ENSDARG00000060594	1257.95757	0.222284449	0.089930457	2.47173711	0.013445835	0.126471157	793834	hydroxyacyl-CoA dehydrogenase/3-ketoacyl-CoA thiolase/enoyl-CoA hydratase (trifunctional protein), alpha subunit b	hadhab
ENSDARG00000013006	12.80221448	-0.601787511	0.243539003	-2.471010819	0.013473174	0.126524072	445181	progesterone immunomodulatory binding factor 1	pibf1
ENSDARG00000021984	140.9005476	-0.284970738	0.115318206	-2.471168665	0.013467228	0.126524072	554125	NADH dehydrogenase (ubiquinone) 1 alpha subcomplex, 2	ndufa2
ENSDARG00000008142	236.4303235	0.284361112	0.115093774	2.470690651	0.013485242	0.126535431	406780	syntaxin binding protein 3	stxbp3
ENSDARG00000030957	249.9866065	0.247090966	0.100024187	2.470312152	0.01349952	0.126567501	405827	Yip1 domain family, member 4	yipf4
ENSDARG00000013628	903.2682524	0.218160783	0.088371945	2.468665638	0.013561787	0.12704909	555639	CD164 molecule, sialomucin	cd164
ENSDARG00000031678	54.74216518	-0.415436586	0.168327914	-2.468019568	0.013586289	0.127176397	564821	collagen, type V, alpha 2a	col5a2a
ENSDARG00000045676	355.097992	0.498704343	0.202180974	2.466623503	0.013639368	0.127570786	415241	calumenin a	calua
ENSDARG00000009390	293.5913452	0.258195238	0.104713885	2.465721122	0.013673775	0.127687637	100148292	N-acetylneuraminate pyruvate lyase (dihydrodipicolinate synthase)	npl
ENSDARG00000045257	264.140378	0.326711504	0.132494535	2.465848911	0.013668898	0.127687637	406623	2,4-dienoyl CoA reductase 2, peroxisomal	decr2
ENSDARG00000026348	283.4884909	-0.512160828	0.20788693	-2.463650932	0.013752998	0.128324609	492476	cysteine sulfinic acid decarboxylase	csad
ENSDARG00000007959	165.9207476	0.289557097	0.117567719	2.462896269	0.013781978	0.128372441	394135	3-hydroxyisobutyrate dehydrogenase b	hibadhb
ENSDARG00000018971	112.9581104	-0.411845619	0.167255721	-2.462370895	0.013802185	0.128372441	336526	UDP-GlcNAc:betaGal beta-1,3-N-acetylglucosaminyltransferase 5a	b3gnt5a
ENSDARG00000020371	30.87806159	0.489612289	0.198809928	2.462715495	0.013788928	0.128372441	790919	glucose 6 phosphatase, catalytic, 3	g6pc3
ENSDARG00000099874	15.35713199	-0.567343494	0.230388295	-2.462553468	0.01379516	0.128372441	565109	ArfGAP with GTPase domain, ankyrin repeat and PH domain 2	agap2
ENSDARG00000000069	798.4523582	-0.2153771	0.087499054	-2.4614792	0.013836542	0.128486901	58093	death-associated protein	dap
ENSDARG00000060430	30.09878377	0.50211445	0.203969693	2.461711065	0.013827601	0.128486901	777615	zinc finger, FYVE domain containing 28	zfyve28
ENSDARG00000017314	4866.069055	-0.594973962	0.24182729	-2.460325969	0.013881088	0.128622964	445282	zgc:92041	zgc:92041
ENSDARG00000056167	406.3123485	0.435613636	0.177102279	2.45967267	0.013906378	0.128622964	58041	heat shock 10 protein 1	hspe1
ENSDARG00000056913	251.0672031	-0.243598536	0.099030878	-2.459824056	0.013900514	0.128622964	563867	procollagen C-endopeptidase enhancer a	pcolcea
ENSDARG00000070486	12.89612518	0.673708055	0.273896656	2.459716244	0.01390469	0.128622964	569308	retinol binding protein 7b, cellular	rbp7b
ENSDARG00000087443	195.9747042	0.257376296	0.104614358	2.46023875	0.013884462	0.128622964	449541	protein tyrosine phosphatase type IVA, member 2a	ptp4a2a
ENSDARG00000075445	205.154842	0.354097216	0.144151582	2.456422687	0.014032799	0.129689329	30387	proteasome subunit beta 5	psmb5
ENSDARG00000091006	282.3184683	-0.324320461	0.132054282	-2.455963228	0.014050753	0.129752362	497312	cordon-bleu WH2 repeat protein	cobl
ENSDARG00000017798	28.89392873	-0.501059722	0.204058065	-2.455476204	0.014069807	0.129825438	402921	BCL6 corepressor	bcor
ENSDARG00000015540	80.82130165	0.316716569	0.129053908	2.454141638	0.014122135	0.130205186	58026	presenilin 2	psen2
ENSDARG00000008035	438.8640996	-0.526810992	0.214747343	-2.453166524	0.014160477	0.130455492	541449	zgc:113516	zgc:113516
ENSDARG00000014763	1157.079117	0.225613193	0.092029126	2.451541183	0.014224591	0.130497733	399477	ADP-ribosylation factor 2a	arf2a
ENSDARG00000037618	41.33263912	0.595888588	0.243086135	2.451347497	0.014232248	0.130497733	378866	DNA-damage-inducible transcript 4	ddit4
ENSDARG00000044847	37.37346785	0.436567733	0.178057976	2.451829129	0.014213214	0.130497733	796475	zgc:171599	zgc:171599
ENSDARG00000045803	68.2949563	-0.389079508	0.158691426	-2.451799177	0.014214397	0.130497733	558580	milk fat globule-EGF factor 8 protein b	mfge8b
ENSDARG00000073665	71.34391981	-0.351821709	0.143502091	-2.451683503	0.014218967	0.130497733	564822	RAS p21 protein activator (GTPase activating protein) 1b	rasa1b
ENSDARG00000076120	174.5202634	0.49527472	0.201946498	2.452504624	0.014186556	0.130497733	557245	forkhead box P4	foxp4
ENSDARG00000002405	26.66508371	-0.593276353	0.24205918	-2.450955805	0.014247745	0.130537119	561694	si:ch211-225b11.1	si:ch211-225b11.1
ENSDARG00000004632	91.62511669	-0.299470423	0.122285772	-2.448939223	0.014327762	0.130657306	436868	egl-9 family hypoxia-inducible factor 1b	egln1b
ENSDARG00000032129	150.4155039	-0.330648515	0.135006468	-2.449130916	0.014320139	0.130657306	325832	general transcription factor IIF, polypeptide 1	gtf2f1
ENSDARG00000051989	118.7301136	0.326712482	0.133339851	2.450223846	0.014276743	0.130657306	100001485	transmembrane protein 187	tmem187
ENSDARG00000054978	49.93738692	-0.459022344	0.187417683	-2.449194426	0.014317614	0.130657306	568367	kinesin family member C3	kifc3
ENSDARG00000056510	997.4723688	-0.178728687	0.072977666	-2.44908748	0.014321866	0.130657306	436833	glutathione S-transferase kappa 1	gstk1
ENSDARG00000079552	28.13213016	-0.59068372	0.241200741	-2.448929955	0.014328131	0.130657306	101886283	mastermind-like transcriptional coactivator 3	maml3
ENSDARG00000061585	3346.891898	-0.315936165	0.129035973	-2.44843478	0.01434784	0.130734739	562008	cytochrome P450, family 4, subfamily V, polypeptide 7	cyp4v7
ENSDARG00000020541	29.58424461	-0.478983632	0.195721053	-2.447277003	0.014394017	0.131053023	497617	isthmin 1	ism1
ENSDARG00000016290	47.58049565	-0.51070444	0.208762034	-2.446347303	0.014431191	0.131117495	334289	chloride channel accessory 1	clca1
ENSDARG00000075831	23.61058261	-0.575088435	0.235089237	-2.446255906	0.01443485	0.131117495	100007704	solute carrier family 7 (amino acid transporter light chain, L system), member 8a	slc7a8a
ENSDARG00000095675	32.20978867	-0.667999382	0.273063061	-2.446319099	0.01443232	0.131117495	553274	coiled-coil domain containing 141	ccdc141
ENSDARG00000032970	2324.744499	-0.186630382	0.076301422	-2.44596206	0.01444662	0.131122205	326975	cytochrome c oxidase subunit IV isoform 1	cox4i1
ENSDARG00000021163	177.5687787	-0.297136277	0.121563862	-2.444281311	0.014514104	0.131342559	30607	thyroid hormone receptor beta	thrb
ENSDARG00000056695	64.81265413	-0.47821791	0.195646178	-2.444299776	0.014513362	0.131342559	171465	polyhomeotic homolog 2a (Drosophila)	phc2a
ENSDARG00000068883	263.0387647	-0.465318511	0.19037968	-2.444160597	0.014518962	0.131342559	798836	tetraspanin 13a	tspan13a
ENSDARG00000093517	11.37558583	0.610376385	0.249709027	2.444350501	0.014511321	0.131342559	NA	si:ch211-150h8.1	si:ch211-150h8.1
ENSDARG00000103533	29.87008257	-0.451569681	0.184770067	-2.443954739	0.014527249	0.131342559	327325	C-type lectin domain family 14, member A	clec14a
ENSDARG00000001910	147.7826469	0.57715532	0.236396922	2.441467156	0.014627719	0.13201351	554722	RAR-related orphan receptor A, paralog b	rorab
ENSDARG00000039747	27.61285338	-0.625026076	0.255990855	-2.441595331	0.014622527	0.13201351	NA	si:ch211-62a1.1	si:ch211-62a1.1
ENSDARG00000041170	60.92651863	0.402897625	0.165035636	2.441276529	0.014635443	0.13201351	436696	alpha- and gamma-adaptin binding protein	aagab
ENSDARG00000004189	158.1280158	-0.420813968	0.172492847	-2.439602424	0.014703434	0.132217452	326746	chromobox homolog 1a (HP1 beta homolog Drosophila)	cbx1a
ENSDARG00000027078	144.9720991	0.313351704	0.128438239	2.43970726	0.014699168	0.132217452	334868	cyclin Pas1/PHO80 domain containing 1	cnppd1
ENSDARG00000029722	175.8656043	-0.331768902	0.135988436	-2.439684658	0.014700088	0.132217452	641484	high mobility group box 2a	hmgb2a
ENSDARG00000105451	2211.219122	-0.257732317	0.105611184	-2.440388484	0.014671475	0.132217452	569661	si:cabz01068815.1	si:cabz01068815.1
ENSDARG00000102415	12.21893248	-0.565734682	0.232006262	-2.43844574	0.014750573	0.132539073	323285	scinderin like a	scinla
ENSDARG00000073756	22.9327553	-0.553402932	0.226977089	-2.43814446	0.014762873	0.132547398	558214	solute carrier family 12 (potassium/chloride transporter), member 7a	slc12a7a
ENSDARG00000002909	143.3829729	-0.469996013	0.192855598	-2.437035892	0.014808209	0.132783647	NA	tight junction protein 3	tjp3
ENSDARG00000075467	15.84405376	-0.540892982	0.221955443	-2.436943984	0.014811974	0.132783647	791180	shisa family member 3	shisa3
ENSDARG00000053840	382.3688436	0.263481629	0.108217131	2.434749718	0.014902093	0.133488851	550597	etoposide induced 2.4	ei24
ENSDARG00000056059	57.55378917	0.453741857	0.186427822	2.433874156	0.014938188	0.1337094	568424	Ran GTPase activating protein 1b	rangap1b
ENSDARG00000034700	849.7174373	-0.330132474	0.135697322	-2.432859174	0.014980126	0.133981878	558154	vascular endothelial growth factor Ab	vegfab
ENSDARG00000008224	273.7556078	0.272964197	0.112219699	2.432408934	0.014998763	0.13404569	561697	vacuolar protein sorting 35 homolog (S. cerevisiae)	vps35
ENSDARG00000017728	269.4004311	0.346548765	0.14253983	2.431241611	0.015047177	0.134375324	436954	prohibitin 2b	phb2b
ENSDARG00000040864	137.152331	0.473543615	0.194862376	2.430143908	0.015092829	0.134679807	796378	si:dkey-286j15.1	si:dkey-286j15.1
ENSDARG00000044204	109.0472511	-0.638965512	0.263074319	-2.428840315	0.015147202	0.135061586	791216	endonuclease, polyU-specific	endou
ENSDARG00000057452	64.9855055	0.497434711	0.204970589	2.426858966	0.015230175	0.135593935	619262	stonin 2	ston2
ENSDARG00000079727	1349.129603	-0.602229247	0.248123875	-2.427131398	0.015218743	0.135593935	791479	selenoprotein P, plasma, 1b	sepp1b
ENSDARG00000068265	184.9546731	-0.29675803	0.122300504	-2.426466123	0.015246674	0.135637202	497181	translocase of outer mitochondrial membrane 5 homolog (yeast)	tomm5
ENSDARG00000076547	210.5520556	0.619181377	0.25521496	2.426117096	0.015261345	0.135664163	336563	wu:fb13g09	wu:fb13g09
ENSDARG00000089033	8.88453659	0.635668236	0.262364527	2.422843684	0.015399551	0.136788394	791981	ribosomal RNA adenine dimethylase domain containing 1	rrnad1
ENSDARG00000076155	43.96815195	0.462996392	0.191143293	2.422247644	0.015424835	0.136908626	563801	mitochondrial poly(A) polymerase	mtpap
ENSDARG00000074136	13.11236775	-0.640716062	0.264678104	-2.420736938	0.015489082	0.137318792	100073325	zgc:163136	zgc:163136
ENSDARG00000077469	109.807991	0.559157919	0.230999037	2.420607145	0.015494612	0.137318792	325603	polymerase (RNA) I polypeptide B	polr1b
ENSDARG00000009253	108.7175942	0.352692328	0.145776981	2.419396566	0.015546281	0.137672008	393240	zgc:56576	zgc:56576
ENSDARG00000034146	32.21385138	0.469755755	0.194247509	2.418336054	0.01559167	0.137865343	569432	cyclin K	ccnk
ENSDARG00000095643	18.79260593	0.549216689	0.227105424	2.418333649	0.015591773	0.137865343	100007836	si:dkey-253d23.3	si:dkey-253d23.3
ENSDARG00000036298	5179.492332	-0.241426199	0.099856494	-2.417731585	0.015617592	0.137988948	415169	ribosomal protein S13	rps13
ENSDARG00000093420	29.61983362	-0.539607676	0.223252519	-2.417028383	0.015647797	0.13815108	550516	cAMP responsive element binding protein 1b	creb1b
ENSDARG00000020328	3684.663459	0.416416827	0.172327181	2.416431496	0.015673475	0.138273036	568764	pleckstrin homology domain containing, family A member 6	plekha6
ENSDARG00000016154	123.309647	-0.418378022	0.173187549	-2.415751161	0.015702789	0.138337748	561280	zinc finger protein 36, C3H type-like 1a	zfp36l1a
ENSDARG00000098635	263.9353797	-0.350679289	0.14516612	-2.415710286	0.015704551	0.138337748	406614	interferon regulatory factor 2 binding protein 2b	irf2bp2b
ENSDARG00000077982	88.85112268	-0.38217841	0.158250788	-2.415017417	0.015734457	0.138496499	560869	E74-like factor 3 (ets domain transcription factor, epithelial-specific )	elf3
ENSDARG00000025285	46.40423122	0.452664245	0.187483772	2.414418274	0.015760358	0.138515245	393890	pannexin 1a	panx1a
ENSDARG00000079790	36.91063042	0.439254678	0.181912313	2.414650615	0.01575031	0.138515245	794598	phospholipid phosphatase 1-like	LOC794598
ENSDARG00000021399	126.137706	0.298491778	0.123646158	2.414080497	0.015774977	0.138539246	445106	Yip1 domain family, member 2	yipf2
ENSDARG00000054208	162.3682367	0.417344781	0.172929718	2.413378029	0.015805417	0.138573046	393937	phosphorylase kinase, gamma 2 (testis)	phkg2
ENSDARG00000056065	230.4130041	-0.337343496	0.139766764	-2.413617408	0.015795038	0.138573046	555950	Moloney leukemia virus 10b, tandem duplicate 2	mov10b.2
ENSDARG00000075718	183.4127204	-0.305390884	0.126551816	-2.413168714	0.015814497	0.138573046	100003142	rapunzel 5	rpz5
ENSDARG00000104487	156.8906439	0.311754902	0.129204487	2.412879838	0.015827037	0.138578725	100332843	5,10-methenyltetrahydrofolate synthetase (5-formyltetrahydrofolate cyclo-ligase)	mthfs
ENSDARG00000009886	62.03648608	0.386455975	0.160220638	2.412023694	0.015864251	0.138672322	414843	ring finger protein 114	rnf114
ENSDARG00000043584	30.60839022	-0.547677943	0.227057298	-2.412069323	0.015862265	0.138672322	322336	interferon-induced protein with tetratricopeptide repeats 15	ifit15
ENSDARG00000045417	27.50225815	-0.50490059	0.209344839	-2.411812933	0.015873423	0.138672322	404610	family with sequence similarity 49, member Bb	fam49bb
ENSDARG00000019235	20.63136427	0.594662544	0.246801446	2.409477549	0.015975379	0.139354091	30266	sema domain, immunoglobulin domain (Ig), short basic domain, secreted, (semaphorin) 3Aa	sema3aa
ENSDARG00000038566	60.49632336	0.401925748	0.166806302	2.409535749	0.015972831	0.139354091	415147	N-acetylglucosamine-1-phosphate transferase, gamma subunit	gnptg
ENSDARG00000060263	40.3531637	-0.431209951	0.179010618	-2.408851246	0.016002819	0.139384793	569386	platelet/endothelial cell adhesion molecule 1	pecam1
ENSDARG00000103606	105.7067988	0.405822896	0.168461175	2.408999563	0.015996317	0.139384793	570459	N-deacetylase/N-sulfotransferase (heparan glucosaminyl) 1b	ndst1b
ENSDARG00000041540	94.78548677	0.499186784	0.207270725	2.408380559	0.016023468	0.13946042	791732	sulfotransferase family 1, cytosolic sulfotransferase 2	sult1st2
ENSDARG00000003866	725.2193923	0.206894105	0.085929156	2.407728816	0.0160521	0.13960535	334370	transmembrane 9 superfamily member 2	tm9sf2
ENSDARG00000007691	164.3484371	0.371237072	0.154255121	2.406643418	0.016099881	0.139880255	406816	cullin 1b	cul1b
ENSDARG00000078842	222.485453	-0.628524453	0.261181549	-2.406465751	0.016107714	0.139880255	565181	tensin 1a	tns1a
ENSDARG00000077870	83.42670806	-0.327452022	0.136088891	-2.406162756	0.016121081	0.139892089	321485	TAF9 RNA polymerase II, TATA box binding protein (TBP)-associated factor	taf9
ENSDARG00000070512	103.2224346	0.449734478	0.187023319	2.404697339	0.016185865	0.140152242	550136	trinucleotide repeat containing 5	tnrc5
ENSDARG00000094695	76.52595155	-0.334875329	0.139260493	-2.404668566	0.016187139	0.140152242	100537752	si:dkey-204f11.64	si:dkey-204f11.64
ENSDARG00000105208	371.2650741	0.250799159	0.104277326	2.405116891	0.016167294	0.140152242	405880	zgc:85843	zgc:85843
ENSDARG00000099200	20562.38692	-0.329199686	0.136938794	-2.403991411	0.016217154	0.140307881	NA	zgc:123103	zgc:123103
ENSDARG00000036155	32.11752504	0.54138316	0.225324236	2.402684998	0.0162752	0.140705625	450083	galactosidase, alpha	gla
ENSDARG00000075570	278.9478524	0.295317548	0.122996045	2.401032871	0.016348868	0.141237736	561390	insulin-degrading enzyme	ide
ENSDARG00000005941	213.2579135	0.324130275	0.135045766	2.40015134	0.016388295	0.14131663	407620	YES proto-oncogene 1, Src family tyrosine kinase	yes1
ENSDARG00000034291	3735.712879	-0.288222535	0.120091948	-2.400015486	0.016394378	0.14131663	415159	ribosomal protein L37	rpl37
ENSDARG00000053802	740.339029	0.502216142	0.209251806	2.400056428	0.016392545	0.14131663	NA	cerebellin 5	cbln5
ENSDARG00000042630	259.9589274	-0.467691056	0.194913868	-2.39947553	0.016418577	0.141420619	393167	heme binding protein 2	hebp2
ENSDARG00000036107	988.7134344	-0.289108916	0.120538509	-2.398477615	0.016463383	0.141701819	368359	thioredoxin interacting protein a	txnipa
ENSDARG00000053656	249.936439	0.226843481	0.094615093	2.397540119	0.016505573	0.141960112	393722	lysophospholipase II	lypla2
ENSDARG00000032272	28.94156113	0.543058412	0.226534933	2.397239164	0.016519138	0.141971998	567881	spermidine/spermine N1-acetyltransferase 1b	sat1b
ENSDARG00000041560	35.24661631	0.478272969	0.199607432	2.396067947	0.016572018	0.142039356	557406	si:dkey-102f14.5	si:dkey-102f14.5
ENSDARG00000060991	116.7916404	0.310805074	0.129691242	2.396500092	0.016552489	0.142039356	564985	mitochondrial elongation factor 1	mief1
ENSDARG00000075072	64.06751762	0.428688411	0.17891942	2.395985918	0.016575727	0.142039356	570666	RNA polymerase II associated protein 1	rpap1
ENSDARG00000076466	66.17127814	-0.365567506	0.152566951	-2.396112022	0.016570025	0.142039356	567335	mastermind-like transcriptional coactivator 1	maml1
ENSDARG00000027600	85.27207981	0.426353263	0.17803582	2.39476114	0.016631196	0.142409959	393165	PDZ and LIM domain 5b	pdlim5b
ENSDARG00000004174	404.7895737	0.219216133	0.091561524	2.394194881	0.016656896	0.142432763	448949	CCR4-NOT transcription complex, subunit 1	cnot1
ENSDARG00000020212	11.58348976	-0.650755598	0.271809125	-2.394163913	0.016658302	0.142432763	436939	solute carrier family 1 (neuronal/epithelial high affinity glutamate transporter, system Xag), member 1	slc1a1
ENSDARG00000076313	83.2199272	-0.599776048	0.250581282	-2.39353891	0.016686711	0.142571066	799219	si:ch211-240l19.7	si:ch211-240l19.7
ENSDARG00000098315	4650.080914	-0.346273743	0.144743957	-2.392319177	0.016742276	0.142941011	140634	cytochrome P450, family 1, subfamily A	cyp1a
ENSDARG00000003144	948.2323278	-0.371702047	0.155490076	-2.390519415	0.01682456	0.143119283	447868	peroxisomal membrane protein 2	pxmp2
ENSDARG00000039266	25.40178395	-0.476560044	0.199349993	-2.390569653	0.016822258	0.143119283	NA	RNA binding motif protein 25a	rbm25a
ENSDARG00000053058	5921.139629	-0.254829818	0.10658108	-2.390947986	0.016804933	0.143119283	406686	ribosomal protein S11	rps11
ENSDARG00000070775	627.4409068	-0.403301569	0.168702571	-2.390607129	0.016820541	0.143119283	768288	cytochrome P450, family 2, subfamily X, polypeptide 9	cyp2x9
ENSDARG00000077495	11.76955344	0.576860765	0.241298022	2.39065683	0.016818265	0.143119283	100526653	protein tyrosine phosphatase, non-receptor type 9, a	ptpn9a
ENSDARG00000005134	159.2894027	0.552916922	0.231408772	2.389351609	0.016878141	0.14336578	322265	proteasome 26S subunit, non-ATPase 11b	psmd11b
ENSDARG00000015128	4703.947361	-0.247292879	0.103493751	-2.389447447	0.016873738	0.14336578	325618	ribosomal protein L27	rpl27
ENSDARG00000003217	104.5053643	0.559966739	0.23451371	2.387778264	0.016950565	0.143557502	570267	URB2 ribosome biogenesis 2 homolog (S. cerevisiae)	urb2
ENSDARG00000009212	6461.241675	-0.243156462	0.10186346	-2.387082298	0.016982689	0.143557502	336612	peptidylprolyl isomerase Aa (cyclophilin A)	ppiaa
ENSDARG00000042496	81.56368145	-0.350353579	0.146769432	-2.387101818	0.016981787	0.143557502	567195	poly (ADP-ribose) polymerase family, member 12a	parp12a
ENSDARG00000055106	78.54688943	0.353699652	0.148106244	2.388148149	0.016933514	0.143557502	560300	zinc finger protein 148	znf148
ENSDARG00000071669	22.52414047	0.551155817	0.230843609	2.387572344	0.016960064	0.143557502	447875	SMYD family member 5	smyd5
ENSDARG00000076182	139.8338379	-0.432801206	0.18129454	-2.387282074	0.016973463	0.143557502	368481	signal transducer and activator of transcription 1b	stat1b
ENSDARG00000101239	2300.552864	0.137300401	0.057520301	2.386990294	0.01698694	0.143557502	393105	hydroxysteroid (17-beta) dehydrogenase 4	hsd17b4
ENSDARG00000000779	273.9556885	0.243686292	0.102112824	2.386441616	0.017012308	0.143667712	317732	sec1 family domain containing 1	scfd1
ENSDARG00000030602	4672.473035	-0.251100377	0.105311795	-2.384351878	0.017109234	0.144381618	393723	ribosomal protein S19	rps19
ENSDARG00000062195	33.64524029	0.424269344	0.178074596	2.382537163	0.017193796	0.144990234	555190	F-box protein 31	fbxo31
ENSDARG00000005945	274.2437677	0.280561936	0.117851869	2.380632037	0.017282966	0.145307304	436946	squamous cell carcinoma antigen recognised by T cells	sart1
ENSDARG00000016494	181.1548913	0.342236618	0.143753374	2.380720596	0.017278812	0.145307304	406651	dopa decarboxylase	ddc
ENSDARG00000039729	13.43370027	-0.552412028	0.232066651	-2.38040246	0.017293739	0.145307304	565859	ArfGAP with SH3 domain, ankyrin repeat and PH domain 1b	asap1b
ENSDARG00000056480	173.0790422	-0.272743929	0.114555456	-2.38088991	0.017270873	0.145307304	387531	carboxypeptidase, vitellogenic-like	cpvl
ENSDARG00000059406	98.30625119	0.341606446	0.143450657	2.381351567	0.017249241	0.145307304	557109	Raf-1 proto-oncogene, serine/threonine kinase b	raf1b
ENSDARG00000073848	192.7534469	-0.442536209	0.185963283	-2.379696693	0.017326893	0.145480989	494081	Rho guanine nucleotide exchange factor (GEF) 7b	arhgef7b
ENSDARG00000054973	302.7706625	0.385293881	0.161930195	2.379382553	0.017341668	0.145500217	445153	intersectin 2b	itsn2b
ENSDARG00000036942	266.0163785	-0.429010401	0.180374505	-2.378442571	0.017385945	0.145766764	406615	glycerol-3-phosphate dehydrogenase 1c	gpd1c
ENSDARG00000006207	46.5507775	-0.619557326	0.260538027	-2.377991934	0.017407207	0.145840106	NA	glutathione peroxidase 1b	gpx1b
ENSDARG00000042124	406.9582258	0.264445413	0.111234057	2.377378127	0.017436204	0.145978103	402865	si:dkey-4e7.3	si:dkey-4e7.3
ENSDARG00000103553	242.2476248	0.450010384	0.18935548	2.376537418	0.017475989	0.146206155	406824	splicing factor 3b, subunit 3	sf3b3
ENSDARG00000041586	65.31226009	0.439250924	0.184850748	2.376246397	0.017489779	0.146216563	570225	DEAH (Asp-Glu-Ala-His) box polypeptide 40	dhx40
ENSDARG00000014875	158.4999229	0.272562347	0.114759762	2.37506894	0.017545673	0.146368841	692331	abl-interactor 2b	abi2b
ENSDARG00000021905	234.6287869	0.316128545	0.133097888	2.375158232	0.017541429	0.146368841	406753	derlin 1	derl1
ENSDARG00000068431	16.49272528	0.557965858	0.234909184	2.375240712	0.017537509	0.146368841	100170660	si:ch211-195h23.3	si:ch211-195h23.3
ENSDARG00000014676	192.8768299	0.327495312	0.137962824	2.373793913	0.017606374	0.146770162	NA	branched chain keto acid dehydrogenase E1, beta polypeptide	bckdhb
ENSDARG00000037706	10.94807189	-0.605217847	0.254989443	-2.373501587	0.017620317	0.1467814	450084	glutathione synthetase	gss
ENSDARG00000043976	757.5701939	0.447802066	0.188702335	2.373060552	0.017641372	0.146851817	266989	eukaryotic translation termination factor 1b	etf1b
ENSDARG00000013965	155.5337403	0.282529926	0.119109048	2.372027414	0.017690778	0.146951111	336088	cullin 2	cul2
ENSDARG00000016058	89.49031614	0.341023662	0.143811514	2.371323766	0.017724497	0.146951111	393381	fibroblast growth factor (acidic) intracellular binding protein a	fibpa
ENSDARG00000045484	56.12380319	0.356487615	0.150355303	2.370968017	0.017741566	0.146951111	568176	decapping mRNA 1B	dcp1b
ENSDARG00000054510	220.9243303	0.30124324	0.127052192	2.371019614	0.01773909	0.146951111	100037315	adrenoceptor beta 2, surface b	adrb2b
ENSDARG00000059916	19.0286442	0.50142091	0.211371303	2.372227941	0.017681179	0.146951111	664772	hyaluronoglucosaminidase 1	hyal1
ENSDARG00000076554	11.29876638	0.600317929	0.253144424	2.371444406	0.017718712	0.146951111	100151416	cyclin-dependent kinase inhibitor 1A	cdkn1a
ENSDARG00000089665	58.6606434	-0.460763663	0.194257645	-2.371920351	0.017695905	0.146951111	NA	oxidation resistance 1	OXR1 (1 of many)
ENSDARG00000018145	77.30377519	-0.445188807	0.187807314	-2.370455113	0.017766201	0.147050644	322977	MID1 interacting protein 1, like	mid1ip1l
ENSDARG00000059460	73.81260889	-0.436776984	0.18430435	-2.369868017	0.017794436	0.147093348	378456	SET binding factor 2	sbf2
ENSDARG00000102645	132.0341974	0.355380908	0.149960951	2.369822978	0.017796604	0.147093348	100101645	ubiquitin specific peptidase 47	usp47
ENSDARG00000021991	771.6476982	-0.237304712	0.100211008	-2.368050355	0.017882102	0.147590662	541490	ER lipid raft associated 1	erlin1
ENSDARG00000103774	59.05176403	-0.334458297	0.141226855	-2.368234401	0.017873208	0.147590662	557200	LIM and calponin homology domains 1b	limch1b
ENSDARG00000004470	603.9487808	0.427485535	0.180695794	2.365774688	0.017992391	0.148395838	394028	protein kinase C substrate 80K-H	prkcsh
ENSDARG00000005112	164.3938294	-0.536981214	0.227137712	-2.364121791	0.01807287	0.148807087	378452	cadherin 17, LI cadherin (liver-intestine)	cdh17
ENSDARG00000010137	120.6764566	-0.256139125	0.108345997	-2.364084812	0.018074674	0.148807087	30579	LIM domain binding 1a	ldb1a
ENSDARG00000034211	11.16843836	-0.460410584	0.194762079	-2.363964213	0.018080559	0.148807087	550505	calpain 2, (m/II) large subunit, like	capn2l
ENSDARG00000055786	23.82933615	-0.526114395	0.222591978	-2.363582007	0.01809922	0.14885555	563933	serine protease 23-like	LOC563933
ENSDARG00000098458	4292.4301	-0.279724717	0.118370593	-2.363126764	0.01812147	0.148933435	572109	zgc:171772	zgc:171772
ENSDARG00000053625	44.62858403	-0.614906694	0.260246298	-2.362787481	0.018138068	0.148938964	799806	annexin A2b	anxa2b
ENSDARG00000059046	43.73657338	0.505356927	0.213923114	2.362329706	0.018160483	0.148938964	550235	proteasome 26S subunit, non-ATPase 5	psmd5
ENSDARG00000102070	69.95186155	-0.342013671	0.14477561	-2.362370777	0.018158471	0.148938964	325772	TBC1 domain family, member 10Aa	tbc1d10aa
ENSDARG00000006497	48.01521778	-0.417957708	0.176990993	-2.361463152	0.018202981	0.149182516	323706	reticulon 1a	rtn1a
ENSDARG00000076667	4649.926188	-0.298085236	0.126255025	-2.360977201	0.018226851	0.149273172	171473	cyclin G1	ccng1
ENSDARG00000038789	32.20488648	0.470955144	0.199521488	2.360423171	0.018254099	0.149391341	436910	transmembrane protein 53	tmem53
ENSDARG00000032617	41.86047592	0.586789311	0.248667225	2.359737243	0.018287883	0.1495628	393347	fibroblast growth factor receptor-like 1a	fgfrl1a
ENSDARG00000035540	33.79762417	-0.410645484	0.174074307	-2.359024095	0.018323066	0.149585108	553209	bromodomain and WD repeat domain containing 3	brwd3
ENSDARG00000076724	21.24970082	0.505824053	0.214398381	2.359271789	0.018310839	0.149585108	556956	phosphatidylinositol 4-kinase, catalytic, alpha a	pi4kaa
ENSDARG00000097275	10.52244142	0.594669279	0.252095844	2.358901555	0.018329117	0.149585108	NA	si:ch211-147g22.4	si:ch211-147g22.4
ENSDARG00000076899	28.72102111	0.458496916	0.194398426	2.358542331	0.018346867	0.149625185	559440	solute carrier family 2 (facilitated glucose transporter), member 13b	slc2a13b
ENSDARG00000006192	102.9230905	0.35346379	0.149895041	2.358075278	0.018369967	0.149692068	405852	GATA zinc finger domain containing 2Ab	gatad2ab
ENSDARG00000020494	103.9652257	0.318697286	0.135178811	2.357597945	0.018393602	0.149692068	406682	zinc finger protein 330	znf330
ENSDARG00000079274	4432.281546	-0.603404522	0.255938485	-2.357615435	0.018392736	0.149692068	322453	protease, serine, 59, tandem duplicate 1	prss59.1
ENSDARG00000059646	253.5263727	0.483609101	0.205252748	2.356163834	0.018464772	0.150061682	556186	5'-nucleotidase domain containing 2	nt5dc2
ENSDARG00000071774	24.09056459	0.574714575	0.243902166	2.356332396	0.018456394	0.150061682	565440	eukaryotic translation elongation factor 1 epsilon 1	eef1e1
ENSDARG00000104811	277.8808277	0.292821006	0.124307004	2.355627575	0.018491446	0.150173739	768294	y cytochrome P450, family 2, subfamily AA, polypeptide 2	cyp2aa2
ENSDARG00000009689	350.8575948	0.387722108	0.164669328	2.354549649	0.018545166	0.150505129	560060	dishevelled associated activator of morphogenesis 1b	daam1b
ENSDARG00000057652	137.1602339	0.565888957	0.240390116	2.354044197	0.018570403	0.150605063	569109	D site albumin promoter binding protein b	dbpb
ENSDARG00000006124	189.776946	0.265257385	0.112697862	2.35370379	0.018587416	0.150638211	553406	lysine (K)-specific demethylase 5C	kdm5c
ENSDARG00000025889	120.414551	0.365463954	0.155309248	2.353137098	0.018615769	0.15076315	335736	ubiquitin specific peptidase 14 (tRNA-guanine transglycosylase)	usp14
ENSDARG00000003615	504.3989313	-0.471749437	0.200575939	-2.351974218	0.018674069	0.151025401	563896	solute carrier family 26 (anion exchanger), member 3, tandem duplicate 2	slc26a3.2
ENSDARG00000094018	61.4692267	0.355739334	0.151245182	2.352070525	0.018669235	0.151025401	323719	si:dkey-111e8.1	si:dkey-111e8.1
ENSDARG00000055045	51.84879069	0.418357699	0.177972372	2.350689009	0.018738688	0.151442906	566604	caspase 3, apoptosis-related cysteine peptidase b	casp3b
ENSDARG00000054534	16.44937861	-0.622538034	0.264871365	-2.350341022	0.018756218	0.151479532	100536873	acyl-CoA thioesterase 12	acot12
ENSDARG00000004621	53.31458017	-0.367715432	0.15649457	-2.3497009	0.018788502	0.151635181	407734	glycoprotein M6Ab	gpm6ab
ENSDARG00000037038	206.8867053	0.312459044	0.133105266	2.347458167	0.018901996	0.152445576	321585	proteasome 26S subunit, ATPase 6	psmc6
ENSDARG00000051816	280.9553801	0.431569252	0.183877396	2.347048969	0.018922768	0.152507562	556229	aminoadipate-semialdehyde synthase	aass
ENSDARG00000012632	211.3122667	-0.391075531	0.166838788	-2.344032438	0.019076512	0.15364041	NA	zgc:92749	zgc:92749
ENSDARG00000080006	24.33209615	0.519066164	0.221515676	2.343248	0.019116671	0.15385752	561208	transmembrane protein 41B	tmem41b
ENSDARG00000059357	134.5608278	-0.301835238	0.128880075	-2.341985273	0.019181472	0.154272514	554106	SAP domain containing ribonucleoprotein	sarnp
ENSDARG00000070844	4210.116935	-0.375747614	0.160469251	-2.341555228	0.019203585	0.154343844	796865	guanidinoacetate N-methyltransferase	gamt
ENSDARG00000041199	69.91127943	0.466510485	0.199276056	2.341026281	0.019230813	0.154349793	569494	ALG12, alpha-1,6-mannosyltransferase	alg12
ENSDARG00000102176	223.791878	-0.389981129	0.166576753	-2.341149787	0.019224453	0.154349793	NA	phospholipase A1 member A	pla1a
ENSDARG00000069335	17.51226972	-0.54187211	0.231593043	-2.339759877	0.019296142	0.15476754	793278	B-cell CLL/lymphoma 6, member B	bcl6b
ENSDARG00000002538	123.649931	0.274713048	0.117456406	2.338851125	0.01934314	0.15483536	393168	smu-1 suppressor of mec-8 and unc-52 homolog a (C. elegans)	smu1a
ENSDARG00000026726	110.663688	-0.422450958	0.180625241	-2.338825711	0.019344455	0.15483536	334724	annexin A1a	anxa1a
ENSDARG00000067801	22.44003598	-0.466224831	0.199308457	-2.33921249	0.019324439	0.15483536	100333323	sema domain, immunoglobulin domain (Ig), transmembrane domain (TM) and short cytoplasmic domain, (semaphorin) 4D	sema4d
ENSDARG00000075163	559.8823902	-0.202222936	0.086474157	-2.338536072	0.019359457	0.154849079	567537	chemokine (C-X-C motif) ligand 20	cxcl20
ENSDARG00000042799	101.2100837	0.353131172	0.151027342	2.338193644	0.019377205	0.154884738	550606	ATP synthase mitochondrial F1 complex assembly factor 1	atpaf1
ENSDARG00000056765	1844.351423	-0.599362852	0.256460224	-2.337059694	0.01943608	0.155248856	334304	elastase 2 like	ela2l
ENSDARG00000014915	251.6767239	0.218379051	0.09349972	2.335611825	0.019511482	0.155637788	325712	NADH dehydrogenase (ubiquinone) 1, alpha/beta subcomplex, 1b	ndufab1b
ENSDARG00000031954	36.21235409	-0.418959718	0.179365566	-2.335786777	0.019502357	0.155637788	431715	RanBP-type and C3HC4-type zinc finger containing 1	rbck1
ENSDARG00000045411	1872.876099	-0.230504423	0.098742956	-2.33438853	0.019575387	0.156040737	393147	acyl-CoA dehydrogenase family, member 11	acad11
ENSDARG00000079605	80.75173324	0.470095882	0.201426112	2.333837839	0.019604215	0.156163717	368664	protein arginine methyltransferase 5	prmt5
ENSDARG00000068991	12.31616144	-0.60173135	0.257860105	-2.333557381	0.01961891	0.156174031	NA	si:dkey-23c22.6	si:dkey-23c22.6
ENSDARG00000013004	66.0114212	0.443273857	0.190048124	2.332429527	0.019678106	0.156324915	553789	thymine DNA glycosylase, tandem duplicate 1	tdg.1
ENSDARG00000074547	2690.71755	-0.573746779	0.245966905	-2.332617793	0.019668214	0.156324915	799298	si:ch211-240l19.8	si:ch211-240l19.8
ENSDARG00000103464	70.598515	-0.301691118	0.129334547	-2.3326414	0.019666974	0.156324915	NA	protein geranylgeranyltransferase type I, beta subunit	pggt1b
ENSDARG00000036068	526.1666888	-0.404458485	0.173450417	-2.331839217	0.019709151	0.156449545	NA	NA	NA
ENSDARG00000046106	266.0438329	0.266456199	0.11428039	2.331600369	0.019721724	0.156449545	436839	RAB10, member RAS oncogene family	rab10
ENSDARG00000056239	49.62685003	-0.432622471	0.185566089	-2.331366009	0.019734068	0.156449545	402977	transmembrane protein 45B	tmem45b
ENSDARG00000003181	285.2959031	-0.368160245	0.158013373	-2.329930922	0.019809802	0.156517584	402915	sulfotransferase family 1, cytosolic sulfotransferase 4	sult1st4
ENSDARG00000023058	41.86987583	-0.480484077	0.20615011	-2.330748582	0.019766621	0.156517584	494532	forkhead box O3A	foxo3a
ENSDARG00000059906	336.2447794	-0.297705433	0.127748398	-2.330404423	0.019784786	0.156517584	568593	syndecan 4	sdc4
ENSDARG00000074466	32.77565668	-0.41834603	0.179545426	-2.330028896	0.019804624	0.156517584	406482	glycerophosphodiester phosphodiesterase domain containing 3a	gdpd3a
ENSDARG00000102004	366.1300106	-0.513868656	0.220484866	-2.330630063	0.019772875	0.156517584	553587	apolipoprotein Ea	apoea
ENSDARG00000093619	53.12753821	-0.58064024	0.249343286	-2.328678065	0.019876127	0.15693522	322415	sulfotransferase family 3, cytosolic sulfotransferase 2	sult3st2
ENSDARG00000016393	339.5296154	0.277468267	0.119194207	2.327867058	0.019919164	0.157168542	327026	ADP-ribosylation factor 2b	arf2b
ENSDARG00000075325	150.589677	0.308342114	0.132504336	2.327034148	0.019963448	0.157411381	493604	mitochondrial ribosomal protein L16	mrpl16
ENSDARG00000038505	16.50928595	0.595381686	0.255964813	2.326029426	0.020016981	0.1576202	550263	info polymerase (RNA) II (DNA directed) polypeptide H	polr2h
ENSDARG00000063518	1420.90706	-0.167744265	0.072113217	-2.32612373	0.020011951	0.1576202	559700	zgc:153913	zgc:153913
ENSDARG00000018296	67.6141411	-0.400307541	0.172204123	-2.324610669	0.020092788	0.158003609	570043	REV1, polymerase (DNA directed)	rev1
ENSDARG00000018553	36.8358194	-0.431000115	0.185396579	-2.324746859	0.0200855	0.158003609	565759	interferon induced with helicase C domain 1	ifih1
ENSDARG00000104418	89.33950565	-0.461734871	0.198669328	-2.324137681	0.020118116	0.158096106	NA	guanylate cyclase activator 2B (uroguanylin)	guca2b
ENSDARG00000017780	117.7113184	-0.612251469	0.263518914	-2.32336822	0.02015938	0.158313621	562258	RAR-related orphan receptor C b	rorcb
ENSDARG00000018460	186.0412056	-0.321060761	0.138224924	-2.322741445	0.020193046	0.158364578	560384	muscleblind-like splicing regulator 2	mbnl2
ENSDARG00000074702	113.5839127	0.324066816	0.139508657	2.322915454	0.020183695	0.158364578	100334572	ADP-ribosylation factor guanine nucleotide-exchange factor 2 (brefeldin A-inhibited)	arfgef2
ENSDARG00000007320	8879.435994	-0.185458027	0.079859997	-2.322289418	0.020217357	0.158448607	336710	ribosomal protein L7	rpl7
ENSDARG00000001870	94.38372543	-0.48919936	0.210733733	-2.321409839	0.020264735	0.158457175	64615	ATPase, Na+/K+ transporting, alpha 1a polypeptide, tandem duplicate 4	atp1a1a.4
ENSDARG00000005612	139.5106108	0.31500575	0.135704662	2.321259595	0.020272838	0.158457175	386808	APH1B gamma secretase subunit	aph1b
ENSDARG00000005799	1340.921966	-0.281239771	0.121143197	-2.321548209	0.020257275	0.158457175	402894	small integral membrane protein 14	smim14
ENSDARG00000090697	2732.237836	-0.258617274	0.111376775	-2.322003613	0.020232741	0.158457175	325102	eukaryotic translation initiation factor 3, subunit E, a	eif3ea
ENSDARG00000103711	30.17652624	-0.522329487	0.225045619	-2.320993801	0.020287178	0.158462987	100535210	caskin-2-like	LOC100535210
ENSDARG00000074074	17.82857473	0.508347814	0.219059005	2.320597654	0.020308569	0.158523819	793090	ring finger protein 26	rnf26
ENSDARG00000029695	71.30567828	0.518338216	0.223442771	2.319780644	0.020352747	0.158695791	792824	phosphoglycolate phosphatase	pgp
ENSDARG00000090916	171.4412992	0.451752105	0.194747039	2.319686643	0.020357835	0.158695791	NA	NA	si:ch211-186e20.5p
ENSDARG00000102483	33.80607769	-0.58676109	0.253033578	-2.318906029	0.020400132	0.158919212	572344	nuclear mitotic apparatus protein 1	numa1
ENSDARG00000037559	543.9020112	0.32860049	0.141779879	2.317680706	0.02046668	0.159331124	406335	ubiquitin-like modifier activating enzyme 1	uba1
ENSDARG00000061411	46.84802103	-0.38885957	0.167854169	-2.316651248	0.020522737	0.159376731	559677	negative elongation factor complex member A	nelfa
ENSDARG00000063211	30.14803694	0.477997843	0.206338735	2.316568636	0.020527242	0.159376731	568029	exocyst complex component 8	exoc8
ENSDARG00000068709	93.77633189	-0.311313486	0.134373667	-2.316774503	0.020516019	0.159376731	798908	family with sequence similarity 174, member B	fam174b
ENSDARG00000079651	148.7375942	0.397733512	0.171679193	2.3167252	0.020518706	0.159376731	570430	si:ch1073-174d20.2	si:ch1073-174d20.2
ENSDARG00000060489	270.9298091	-0.284445802	0.122871104	-2.314993458	0.02061329	0.159938271	751730	mitochondrial ribosomal protein L32	mrpl32
ENSDARG00000074059	32.87082031	-0.491863682	0.212510254	-2.314540929	0.020638069	0.160023988	569065	discs, large homolog 5a (Drosophila)	dlg5a
ENSDARG00000061177	330.6175165	-0.400632557	0.173119847	-2.31419196	0.020657195	0.16006579	556024	Moloney leukemia virus 10b, tandem duplicate 1	mov10b.1
ENSDARG00000014690	10802.39655	-0.198177136	0.085685694	-2.312838072	0.020731544	0.160535156	449547	ribosomal protein S4, X-linked	rps4x
ENSDARG00000017696	117.3992958	0.46873648	0.202720007	2.312235904	0.020764687	0.160578406	286787	digestive organ expansion factor homolog	diexf
ENSDARG00000051783	17412.44423	-0.273849892	0.118423203	-2.312468204	0.020751896	0.160578406	58101	ribosomal protein, large, P0	rplp0
ENSDARG00000062577	373.3366089	-0.290158819	0.125518909	-2.311674165	0.020795646	0.160699194	100004299	Rho GTPase activating protein 35	arhgap35
ENSDARG00000079416	126.6182829	0.518879133	0.224481868	2.311452312	0.020807884	0.160699194	100126024	zgc:174895	zgc:174895
ENSDARG00000024717	563.6573571	-0.298691564	0.129311425	-2.309862127	0.020895788	0.160935027	393542	selenium binding protein 1	selenbp1
ENSDARG00000036232	327.33256	-0.335205006	0.145111275	-2.309985944	0.020888932	0.160935027	NA	transient receptor potential cation channel, subfamily M, member 7	trpm7
ENSDARG00000041450	560.5696947	0.201784881	0.0873848	2.309153105	0.020935087	0.160935027	492487	RAB11a, member RAS oncogene family	rab11a
ENSDARG00000054199	12.50249938	-0.629023351	0.272252425	-2.310441683	0.020863714	0.160935027	327496	methylenetetrahydrofolate dehydrogenase (NADP+ dependent) 2-like	mthfd2l
ENSDARG00000075549	201.0617673	-0.247966218	0.107381002	-2.309218708	0.020931448	0.160935027	445471	cadherin 5	cdh5
ENSDARG00000076627	38.32476052	0.413866907	0.179195686	2.309580753	0.020911376	0.160935027	562557	smg9 nonsense mediated mRNA decay factor	smg9
ENSDARG00000104197	53.29626422	-0.385217316	0.166747667	-2.310181151	0.020878127	0.160935027	565606	protein tyrosine phosphatase, non-receptor type 22	ptpn22
ENSDARG00000067560	34.88721017	-0.490950344	0.212671352	-2.308493082	0.020971727	0.161110421	436837	general transcription factor IIH, polypeptide 3	gtf2h3
ENSDARG00000006235	114.6489686	-0.33162374	0.143723795	-2.307368372	0.021034293	0.161378308	792017	breast cancer metastasis-suppressor 1-like a	brms1la
ENSDARG00000026986	29.14563019	0.437021318	0.189386406	2.307564343	0.02102338	0.161378308	564551	REX1, RNA exonuclease 1 homolog	rexo1
ENSDARG00000042708	880.2774678	0.447861937	0.194186255	2.306352409	0.021090949	0.161692993	337223	tubulin, alpha 8 like	tuba8l
ENSDARG00000073988	62.58297792	-0.332446436	0.144157369	-2.306135569	0.021103058	0.161692993	556663	MAX network transcriptional repressor b	mntb
ENSDARG00000018989	485.4094416	0.173221371	0.075132163	2.30555548	0.021135483	0.161724586	334086	heat shock protein 4b	hspa4b
ENSDARG00000036144	94.29677546	-0.284686267	0.123504427	-2.30506934	0.02116269	0.161724586	559769	tumor suppressing subtransferable candidate 4	tssc4
ENSDARG00000053853	184.0299698	-0.518181208	0.224794451	-2.305133452	0.021159101	0.161724586	406537	solute carrier family 13 (sodium-dependent dicarboxylate transporter), member 2	slc13a2
ENSDARG00000061355	28.42843489	-0.5116395	0.221932859	-2.305379669	0.021145319	0.161724586	555401	amine oxidase, copper containing 1	aoc1
ENSDARG00000104495	18.00506706	0.527794541	0.229000364	2.30477599	0.021179122	0.161744098	445125	phospholipid transfer protein	pltp
ENSDARG00000039363	155.4461405	0.311536253	0.135200765	2.304249188	0.021208659	0.1618636	324005	DnaJ (Hsp40) homolog, subfamily B, member 12a	dnajb12a
ENSDARG00000052606	207.612463	0.304076219	0.131984837	2.303872372	0.021229809	0.161918975	768170	dipeptidyl-peptidase 9	dpp9
ENSDARG00000096597	17.21745226	0.547799665	0.237824775	2.303375098	0.021257748	0.162026024	100331141	si:ch1073-228b5.2	si:ch1073-228b5.2
ENSDARG00000068760	298.9288389	-0.450432399	0.195598647	-2.302840051	0.021287844	0.16214937	497601	tankyrase 1 binding protein 1	tnks1bp1
ENSDARG00000003132	111.3948216	-0.26633503	0.115722474	-2.301497892	0.021363504	0.162227875	447941	APAF1 interacting protein	apip
ENSDARG00000052304	1130.672255	0.254640481	0.110609361	2.302160318	0.021326133	0.162227875	393793	ubiquinol-cytochrome c reductase core protein I	uqcrc1
ENSDARG00000079078	351.7710179	-0.478520339	0.207913776	-2.301532626	0.021361543	0.162227875	497162	si:ch211-5k11.8	si:ch211-5k11.8
ENSDARG00000089183	9.050853241	0.622754194	0.270595317	2.301422657	0.021367752	0.162227875	571714	protein phosphatase 1, regulatory subunit 32	ppp1r32
ENSDARG00000104846	10.89480718	-0.587337195	0.255137537	-2.302041485	0.021332833	0.162227875	641330	ATG10 autophagy related 10 homolog (S. cerevisiae)	atg10
ENSDARG00000061174	24.40339056	-0.45908072	0.199649622	-2.299431954	0.021480423	0.162977117	767693	zinc finger protein 740b	znf740b
ENSDARG00000003017	213.3420308	0.275783142	0.119949809	2.299154489	0.021496168	0.162990465	325470	ubiquitin conjugating enzyme E2 A, like	ube2al
ENSDARG00000019644	660.0360829	-0.510768172	0.222279637	-2.29786308	0.021569583	0.163440782	30497	lactate dehydrogenase Ba	ldhba
ENSDARG00000029581	68.39395068	-0.325242887	0.141595423	-2.296987291	0.021619495	0.163606228	393750	TBC1 domain family, member 7	tbc1d7
ENSDARG00000033950	11.08596961	-0.614173267	0.267375753	-2.297041752	0.021616388	0.163606228	553337	laminin, beta 2-like	lamb2l
ENSDARG00000042727	132.0644584	-0.364809743	0.15885817	-2.296449368	0.021650201	0.16373228	641427	exonuclease 5	exo5
ENSDARG00000020913	115.5309018	0.476648117	0.207601338	2.295978056	0.021677136	0.163829666	445399	DEAD (Asp-Glu-Ala-Asp) box helicase 56	ddx56
ENSDARG00000104076	64.5338882	0.442724834	0.192866915	2.295493941	0.021704833	0.163932681	100009648	ring finger protein 126	rnf126
ENSDARG00000009939	293.2135402	-0.236138766	0.102884066	-2.295192781	0.021722079	0.163956674	548335	mitochondrial calcium uptake 2	micu2
ENSDARG00000041619	10264.3712	-0.241003883	0.105055593	-2.294060476	0.021787025	0.164127984	30722	guanine nucleotide binding protein (G protein), beta polypeptide 2-like 1	gnb2l1
ENSDARG00000098135	16.49085165	0.560524182	0.244314588	2.294272258	0.021774865	0.164127984	NA	serine/threonine kinase 40	stk40
ENSDARG00000099519	84.01706677	0.350513931	0.15276317	2.294492388	0.021762232	0.164127984	394039	zgc:66475	zgc:66475
ENSDARG00000052263	111.2906111	0.277559569	0.121044664	2.29303431	0.02184603	0.164466169	566914	RAB1A, member RAS oncogene family a	rab1aa
ENSDARG00000094438	14.17581858	-0.534124358	0.232969129	-2.292682983	0.021866263	0.16451222	799489	placenta-specific 8, tandem duplicate 2	plac8.2
ENSDARG00000036116	34.375224	-0.445717697	0.194529045	-2.291265542	0.02194806	0.164895992	567151	eukaryotic translation initiation factor 3, subunit H, b	eif3hb
ENSDARG00000037874	30.37242712	0.449330882	0.196123246	2.291063864	0.02195972	0.164895992	558473	cytochrome P450, family 3, subfamily c, polypeptide 2	cyp3c2
ENSDARG00000097924	298.6276125	-0.304259809	0.132786717	-2.291342203	0.02194363	0.164895992	NA	NA	wdhd1
ENSDARG00000044405	77.30475668	0.525771115	0.229519059	2.290751439	0.021977794	0.16492544	393981	tetratricopeptide repeat domain 4	ttc4
ENSDARG00000008237	802.3549226	0.202924976	0.088694096	2.287919782	0.022142193	0.165643217	445405	seryl-tRNA synthetase	sars
ENSDARG00000031745	152.4100097	0.455729806	0.199166723	2.288182483	0.022126896	0.165643217	368878	si:busm1-266f07.2	si:busm1-266f07.2
ENSDARG00000043154	66.30753225	0.625077686	0.27312905	2.28858002	0.022103766	0.165643217	555812	uncoupling protein 2	ucp2
ENSDARG00000074979	504.3526756	0.330447319	0.144433852	2.287879986	0.022144511	0.165643217	568283	La ribonucleoprotein domain family, member 4Ab	larp4ab
ENSDARG00000099653	133.5070306	0.318488631	0.139180353	2.288316019	0.022119124	0.165643217	NA	NA	CABZ01113954.1
ENSDARG00000059227	157.0355992	-0.512585174	0.224108797	-2.287215765	0.022183232	0.16582642	554095	fatty acid binding protein 1b, tandem duplicate 1	fabp1b.1
ENSDARG00000033916	73.47708133	0.297339511	0.130071052	2.28597759	0.02225557	0.166047637	563597	si:ch211-243j20.2	si:ch211-243j20.2
ENSDARG00000035652	1622.940113	-0.341276055	0.149285207	-2.286067464	0.022250312	0.166047637	565700	spermidine/spermine N1-acetyltransferase 1a, duplicate 1	sat1a.1
ENSDARG00000070478	35.14273921	-0.420909568	0.184097376	-2.286342028	0.022234257	0.166047637	751744	antagonist of mitotic exit network 1 homolog (S. cerevisiae)	amn1
ENSDARG00000036442	722.351706	-0.379123944	0.165871239	-2.285652087	0.02227462	0.166083446	368385	ATPase, Class VI, type 11C	atp11c
ENSDARG00000103503	326.2892146	-0.340963628	0.1492005	-2.285271349	0.022296922	0.166143432	325875	diacylglycerol O-acyltransferase 1a	dgat1a
ENSDARG00000045513	98.05001847	-0.288755321	0.126430706	-2.283901825	0.022377301	0.166565895	334474	TAF3 RNA polymerase II, TATA box binding protein (TBP)-associated facto	taf3
ENSDARG00000092488	93.33572762	-0.298257151	0.130595823	-2.283818451	0.022382203	0.166565895	100536128	KH and NYN domain containing	khnyn
ENSDARG00000021208	1950.632775	-0.245775841	0.107631117	-2.28350173	0.022400831	0.16659814	359841	serpin peptidase inhibitor, clade D (heparin cofactor), member 1	serpind1
ENSDARG00000076223	3570.978486	-0.19303924	0.084551958	-2.283084197	0.022425409	0.166674566	436846	zgc:92744	zgc:92744
ENSDARG00000068868	87.69265758	-0.316587754	0.138706429	-2.282430279	0.022463949	0.166854599	492812	nucleosome assembly protein 1-like 4b	nap1l4b
ENSDARG00000008740	105.0202487	0.469556221	0.205834175	2.281235471	0.022534517	0.16727214	326718	ESF1, nucleolar pre-rRNA processing protein, homolog (S. cerevisiae)	esf1
ENSDARG00000034897	4701.148339	-0.296550272	0.130017503	-2.280848855	0.022557392	0.16733536	394121	ribosomal protein S10	rps10
ENSDARG00000094887	84.59521331	-0.467969834	0.205211347	-2.280428652	0.022582278	0.167413401	571755	si:ch211-170d8.2	si:ch211-170d8.2
ENSDARG00000034693	69.80217934	0.412023113	0.180732585	2.279738946	0.022623176	0.167609976	561225	Myb-like, SWIRM and MPN domains 1	mysm1
ENSDARG00000073822	14.08410765	-0.508927194	0.223270718	-2.279417553	0.022642256	0.167644759	100334106	IQ motif and Sec7 domain 1a	iqsec1a
ENSDARG00000021097	67.54897911	-0.371095852	0.162913827	-2.277865909	0.022734568	0.168114629	394165	negative elongation factor complex member C/D	nelfcd
ENSDARG00000056842	23.42087783	-0.546069841	0.239726298	-2.277888762	0.022733206	0.168114629	559099	ubiquitin specific peptidase 30	usp30
ENSDARG00000102888	276.5815964	0.359219882	0.157740105	2.277289483	0.022768945	0.168262067	791773	G protein-coupled receptor 39	gpr39
ENSDARG00000019713	244.3409768	-0.5320256	0.23366036	-2.276918509	0.022791092	0.168319005	NA	organic anion transporter X	oatx
ENSDARG00000077400	72.37810635	-0.369521798	0.162327748	-2.276393297	0.02282248	0.168444071	101882554	RNA binding motif protein 10	rbm10
ENSDARG00000092546	385.5986378	0.276813557	0.121624682	2.275965305	0.022848086	0.168526327	322973	pdgfa associated protein 1a	pdap1a
ENSDARG00000020252	76.4411972	0.307401257	0.135097609	2.275401171	0.022881875	0.168649958	557247	BTB (POZ) domain containing 10b	btbd10b
ENSDARG00000037172	16.21331377	0.5174451	0.227429213	2.275191885	0.022894421	0.168649958	NA	DDRGK domain containing 1	ddrgk1
ENSDARG00000069250	355.1696562	-0.470586105	0.206864341	-2.274853673	0.022914709	0.168649958	565006	uveal autoantigen with coiled-coil domains and ankyrin repeats a	uacaa
ENSDARG00000101378	44.13149793	0.440624126	0.193704777	2.274719978	0.022922733	0.168649958	NA	NAD synthetase 1	nadsyn1
ENSDARG00000079281	33.38153433	-0.460644947	0.20253529	-2.274393501	0.022942338	0.168687701	559449	si:dkeyp-75h12.2	si:dkeyp-75h12.2
ENSDARG00000103659	20.54461822	-0.608283619	0.267483284	-2.274099564	0.022960001	0.168711129	393580	beta-carotene oxygenase 1, like	bco1l
ENSDARG00000020866	4475.293726	0.502172454	0.220952556	2.272761461	0.023040559	0.168992899	570354	apolipoprotein A-IV b, tandem duplicate 2	apoa4b.2
ENSDARG00000074790	120.2677722	0.460024329	0.202409567	2.27274005	0.02304185	0.168992899	334006	c23h20orf24 homolog (H. sapiens)	c23h20orf24
ENSDARG00000099371	326.9816712	-0.341923157	0.150444028	-2.272759926	0.023040651	0.168992899	246090	cytoglobin 1	cygb1
ENSDARG00000044299	58.34783099	0.474628007	0.208870283	2.272357753	0.023064911	0.169055645	195816	lamin B1	lmnb1
ENSDARG00000097521	13.76793354	0.532606418	0.234412162	2.272093791	0.023080846	0.169066109	101885350	si:dkey-111k8.5	si:dkey-111k8.5
ENSDARG00000012672	103.7172182	0.260937235	0.114949859	2.270009172	0.023207027	0.169781147	334854	general transcription factor IIE, polypeptide 2, beta	gtf2e2
ENSDARG00000045444	203.9392946	-0.322671128	0.142145889	-2.269999726	0.0232076	0.169781147	58073	frizzled class receptor 8a	fzd8a
ENSDARG00000019581	325.9663978	0.210626703	0.092799474	2.269697159	0.023225964	0.169808898	393124	USO1 vesicle transport factor	uso1
ENSDARG00000009470	208.7593758	0.271445696	0.119663147	2.268415147	0.023303915	0.170271994	266961	HNF1 homeobox a	hnf1a
ENSDARG00000078757	83.11410964	-0.617288366	0.272249034	-2.267366593	0.023367841	0.170632089	NA	si:ch211-212c13.8	si:ch211-212c13.8
ENSDARG00000062915	172.7891131	0.271061762	0.119570517	2.26696153	0.023392576	0.170705748	562329	polymerase (RNA) III (DNA directed) polypeptide B	polr3b
ENSDARG00000033251	283.3039102	0.3355477	0.148057957	2.266326684	0.023431389	0.170775113	447908	oxysterol binding protein-like 3a	osbpl3a
ENSDARG00000037073	32.14644407	0.407502046	0.179803778	2.26637088	0.023428685	0.170775113	594863	si:dkey-60a16.1	si:dkey-60a16.1
ENSDARG00000088972	184.5367043	-0.350575531	0.154706913	-2.266062474	0.023447558	0.170786154	796120	si:dkey-238d18.4	si:dkey-238d18.4
ENSDARG00000061143	282.3029699	0.356877848	0.157568339	2.264908355	0.023518304	0.17119445	559710	Transmembrane anterior posterior transformation protein 1 homolog-like	tapt1
ENSDARG00000039459	1464.279777	-0.474286078	0.209489259	-2.264011435	0.023573411	0.171381495	100004382	quiescin Q6 sulfhydryl oxidase 1	qsox1
ENSDARG00000058574	85.57945681	0.34819864	0.153785736	2.264180331	0.023563026	0.171381495	569858	ATP-binding cassette, sub-family G (WHITE), member 2c	abcg2c
ENSDARG00000010965	334.6807516	0.189179769	0.083588852	2.263217712	0.023622272	0.171629649	406445	proteasome subunit alpha 8	psma8
ENSDARG00000011496	310.7248653	0.328467358	0.145161766	2.262767727	0.023650011	0.171724132	100003481	protein phosphatase, Mg2+/Mn2+ dependent, 1Bb	ppm1bb
ENSDARG00000005679	43.41485162	-0.403719772	0.178503332	-2.261693199	0.023716365	0.171771125	492762	thyroid hormone receptor interactor 10a	trip10a
ENSDARG00000027620	137.340045	0.551193961	0.243661631	2.262128669	0.023689455	0.171771125	84041	beta-carotene 15, 15-dioxygenase 2, like	bco2l
ENSDARG00000040815	1607.715737	0.344525899	0.152342122	2.261527501	0.023726612	0.171771125	325958	tsukushi small leucine rich proteoglycan homolog (Xenopus laevis)	tsku
ENSDARG00000040869	38.73025408	0.538924779	0.238307305	2.261469821	0.023730179	0.171771125	503707	uridine phosphorylase 1	upp1
ENSDARG00000101066	63.13659937	0.457338969	0.202185059	2.261982017	0.023698514	0.171771125	619260	signal recognition particle 14	srp14
ENSDARG00000036335	201.1890424	0.239567541	0.105979969	2.260498301	0.023790342	0.171886325	324052	C1GALT1-specific chaperone 1	c1galt1c1
ENSDARG00000057286	141.6659305	-0.350823219	0.155192914	-2.260562092	0.023786387	0.171886325	562490	SWAP switching B-cell complex 70b subunit 70b	swap70b
ENSDARG00000071087	255.2002543	0.410473102	0.18155359	2.260892236	0.023765931	0.171886325	323737	solute carrier family 35, member B4	slc35b4
ENSDARG00000035880	25.18541073	0.562846132	0.249027854	2.260173399	0.023810491	0.171910249	449655	ATPase, H+ transporting, lysosomal, V1 subunit C1b	atp6v1c1b
ENSDARG00000040695	8.814702898	0.616601897	0.272836402	2.259969315	0.023823155	0.171910249	445077	FK506 binding protein 14	fkbp14
ENSDARG00000079725	120.1817294	0.394648932	0.174650337	2.259651714	0.023842875	0.171946082	568043	DEAH (Asp-Glu-Ala-His) box helicase 9	dhx9
ENSDARG00000076752	10.67549755	-0.617168136	0.273267754	-2.258474071	0.023916119	0.172048429	572194	transmembrane protein 67	tmem67
ENSDARG00000098118	88.14030066	0.376035582	0.166495877	2.258527893	0.023912768	0.172048429	NA	trafficking protein particle complex 10	trappc10
ENSDARG00000098367	478.2443544	0.259451876	0.11487026	2.258651425	0.023905076	0.172048429	393963	signal recognition particle 54	srp54
ENSDARG00000101507	46.2678895	0.41154182	0.182213056	2.258574815	0.023909846	0.172048429	101883461	si:ch73-45o6.2	si:ch73-45o6.2
ENSDARG00000034313	116.4994374	0.367455969	0.162724576	2.258146736	0.023936513	0.172088908	541536	protein phosphatase 5, catalytic subunit	ppp5c
ENSDARG00000100255	17.13603745	-0.522754387	0.231549329	-2.257637237	0.023968285	0.172211094	100148308	si:ch73-29l19.1	si:ch73-29l19.1
ENSDARG00000026595	237.8686976	-0.226829933	0.10049926	-2.257030884	0.024006145	0.172376842	394247	platelet-activating factor acetylhydrolase 1b, regulatory subunit 1b	pafah1b1b
ENSDARG00000074752	163.1679544	-0.313904179	0.139138984	-2.256047653	0.024067647	0.172712043	768192	hepatic leukemia factor a	hlfa
ENSDARG00000070432	82.65995294	0.317804034	0.140924201	2.255141641	0.02412444	0.173013058	566768	INO80 complex subunit	ino80
ENSDARG00000074985	64.2954483	0.415620862	0.184331405	2.25474797	0.024149153	0.17308378	100126015	aurora kinase A interacting protein 1	aurkaip1
ENSDARG00000057556	6245.410084	-0.222385536	0.098744682	-2.252126703	0.024314266	0.174160086	336641	ribosomal protein L17	rpl17
ENSDARG00000031693	57.86520345	-0.434637625	0.193030007	-2.251658334	0.024343872	0.174265037	553438	si:dkey-86l18.8	si:dkey-86l18.8
ENSDARG00000061918	33.35544819	-0.408321325	0.181379631	-2.251197236	0.024373048	0.174366789	556701	complexin 2	cplx2
ENSDARG00000004199	304.9587778	-0.382831502	0.170131756	-2.250206027	0.02443587	0.174672091	791203	sperm adhesion molecule 1	spam1
ENSDARG00000100583	16.57325327	-0.552233449	0.24543151	-2.250051138	0.024445699	0.174672091	437012	HID1 domain containing b	hid1b
ENSDARG00000004517	37.15279161	0.477006081	0.212097877	2.24899036	0.024513109	0.174692324	572027	phosphoribosyl pyrophosphate amidotransferase	ppat
ENSDARG00000032725	8389.811932	-0.268621021	0.119449373	-2.248827383	0.02452348	0.174692324	337810	ribosomal protein S27a	rps27a
ENSDARG00000061587	54.89855672	-0.360750983	0.160415649	-2.248851558	0.024521942	0.174692324	558181	CTD (carboxy-terminal domain, RNA polymerase II, polypeptide A) small phosphatase like 2a	ctdspl2a
ENSDARG00000069105	769.2231646	-0.345477377	0.153570848	-2.249628639	0.024472529	0.174692324	100000160	fibroblast growth factor receptor 4	fgfr4
ENSDARG00000075855	10.73925082	0.616264266	0.273974843	2.249346179	0.02449048	0.174692324	569655	adhesion G protein-coupled receptor E10	adgre10
ENSDARG00000052059	9.79873085	0.602972845	0.268275337	2.247589553	0.024602374	0.175147264	101886606	si:dkey-37f13.4	si:dkey-37f13.4
ENSDARG00000042252	302.8582619	0.225787523	0.100506461	2.246497587	0.024672154	0.175429702	402996	eukaryotic translation initiation factor 4h	eif4h
ENSDARG00000099022	3123.205326	-0.253805763	0.11297303	-2.246604894	0.024665289	0.175429702	393710	Finkel-Biskis-Reilly murine sarcoma virus (FBR-MuSV) ubiquitously expressed a	faua
ENSDARG00000052575	107.5621348	-0.435331643	0.193991507	-2.244075785	0.024827526	0.17642682	793658	ADP-ribosylation factor-like 13A	arl13a
ENSDARG00000007276	2688.477969	-0.55741597	0.248495162	-2.243166284	0.024886094	0.176735243	554107	elastase 3 like	ela3l
ENSDARG00000003487	80.64247702	0.322334693	0.143731647	2.242614617	0.024921677	0.17688016	30172	nucleoporin 93	nup93
ENSDARG00000075121	136.1195893	-0.494140982	0.220395874	-2.242060944	0.024957434	0.177026131	797938	heparin-binding EGF-like growth factor a	hbegfa
ENSDARG00000074146	146.6262643	-0.298260823	0.133158329	-2.239896105	0.025097669	0.177912549	569975	zgc:113452	zgc:113452
ENSDARG00000016412	4017.189248	-0.258586659	0.115475977	-2.239311297	0.025135668	0.178073604	322485	angiotensinogen	agt
ENSDARG00000045527	90.59060016	0.28781599	0.128555559	2.23884516	0.025165993	0.178180121	553649	nuclear receptor subfamily 2, group C, member 1	nr2c1
ENSDARG00000057414	444.2463054	0.338688002	0.15133966	2.237932885	0.025225432	0.178492523	321346	prohibitin	phb
ENSDARG00000013312	25.97739972	-0.562664844	0.251805922	-2.234517915	0.025449015	0.179856169	NA	Ca++-dependent secretion activator 2	cadps2
ENSDARG00000078773	32.94066413	0.514077021	0.2300484	2.234647234	0.025440517	0.179856169	100002535	transmembrane protein 70	tmem70
ENSDARG00000004017	147.0210512	0.35442478	0.158696904	2.233344011	0.025526267	0.179971922	NA	sperm associated antigen 1a	spag1a
ENSDARG00000008363	512.8588419	0.554687828	0.248387771	2.233152723	0.025538875	0.179971922	373102	myeloid cell leukemia 1b	mcl1b
ENSDARG00000009488	64.58907854	0.545318301	0.244214847	2.232944916	0.025552577	0.179971922	393904	GIPC PDZ domain containing family, member 2	gipc2
ENSDARG00000052741	71.76145953	0.50601505	0.226621738	2.232861921	0.025558051	0.179971922	557072	caspase recruitment domain family, member 11	card11
ENSDARG00000092091	129.3542829	-0.51623881	0.231140571	-2.233440924	0.025519882	0.179971922	325939	si:dkey-286h2.7	si:dkey-286h2.7
ENSDARG00000100409	56.10657836	-0.327292795	0.146518985	-2.233791042	0.025496825	0.179971922	404622	calcium modulating ligand	camlg
ENSDARG00000003705	182.9886616	0.302767475	0.135783601	2.229779381	0.025762093	0.181284437	503702	prion protein, related sequence 3	prnprs3
ENSDARG00000011662	323.8870728	0.262988939	0.118011404	2.228504452	0.025846895	0.181284437	393287	conserved helix-loop-helix ubiquitous kinase	chuk
ENSDARG00000012399	317.1301955	0.246667288	0.110676497	2.228723315	0.02583232	0.181284437	192305	adenylosuccinate synthase, like	adssl
ENSDARG00000012627	155.0641916	-0.293232806	0.131534188	-2.229327677	0.02579211	0.181284437	436961	cell division cycle 34 homolog (S. cerevisiae) b	cdc34b
ENSDARG00000053091	202.2495276	0.482196305	0.216402191	2.228241327	0.025864427	0.181284437	368323	si:ch211-204c21.1	si:ch211-204c21.1
ENSDARG00000055502	78.3540182	-0.468775161	0.210286828	-2.229217903	0.02579941	0.181284437	323246	capicua transcriptional repressor b	cicb
ENSDARG00000060252	65.25767473	0.572597249	0.256980446	2.228174395	0.025868888	0.181284437	567913	mannosyl-oligosaccharide glucosidase	mogs
ENSDARG00000069244	39.59372967	-0.416721387	0.186968644	-2.228830341	0.025825195	0.181284437	557230	si:ch211-244b2.3	si:ch211-244b2.3
ENSDARG00000030289	14.24320804	-0.564273104	0.25330036	-2.227683779	0.025901609	0.181404661	140421	jagged 1a	jag1a
ENSDARG00000077544	34.24559313	0.401718459	0.180389362	2.226952048	0.025950479	0.181637765	568260	target of EGR1, member 1 (nuclear)	toe1
ENSDARG00000104841	207.657737	0.399017318	0.179214888	2.226474164	0.025982438	0.181752298	100330060	jumonji domain containing 8	jmjd8
ENSDARG00000008560	33.76224099	0.377795628	0.169804251	2.224889106	0.026088684	0.18190216	436739	BRCA1 associated protein	brap
ENSDARG00000039455	30.55759595	-0.436238127	0.196077673	-2.224823058	0.026093119	0.18190216	100000710	tetraspanin 15	tspan15
ENSDARG00000040245	793.1959563	0.200109333	0.089910437	2.225651879	0.026037508	0.18190216	569455	karyopherin (importin) beta 3	kpnb3
ENSDARG00000063062	62.57598718	0.335168379	0.150641177	2.224945306	0.02608491	0.18190216	555525	ubinuclein 2a	ubn2a
ENSDARG00000074613	386.9059203	-0.55294633	0.248542278	-2.224757638	0.026097513	0.18190216	799147	si:ch211-240l19.6	si:ch211-240l19.6
ENSDARG00000099221	12.90958001	0.583042697	0.262064424	2.224806744	0.026094214	0.18190216	558810	protein phosphatase 2, regulatory subunit B, beta b	ppp2r2bb
ENSDARG00000026806	32.54107626	0.476849414	0.214381789	2.224300004	0.026128266	0.182007661	393256	TAF8 RNA polymerase II, TATA box binding protein (TBP)-associated factor	taf8
ENSDARG00000100693	16.63617227	0.541725988	0.243625342	2.223602779	0.026175181	0.182225546	556380	discoidin domain receptor tyrosine kinase 2a	ddr2a
ENSDARG00000054213	721.5687808	0.233913213	0.105226063	2.222958884	0.026218573	0.182277612	100002034	HECT domain containing 1	hectd1
ENSDARG00000078751	123.1614444	0.276879992	0.124563854	2.222795651	0.026229583	0.182277612	100331669	si:ch73-244f7.4	si:ch73-244f7.4
ENSDARG00000100740	21.54098478	-0.539126591	0.242532994	-2.222899992	0.026222544	0.182277612	NA	si:ch73-46n24.6	si:ch73-46n24.6
ENSDARG00000012563	35.97863695	0.454056691	0.204346588	2.22199301	0.026283778	0.182484984	436624	prenyl (decaprenyl) diphosphate synthase, subunit 2	pdss2
ENSDARG00000026453	86.13254569	0.302993972	0.136381659	2.221662168	0.026306145	0.182484984	327500	zgc:66474	zgc:66474
ENSDARG00000040890	94.57791979	0.607889617	0.273619748	2.221658415	0.026306399	0.182484984	552997	farnesyl diphosphate synthase (farnesyl pyrophosphate synthetase, dimethylallyltranstransferase, geranyltranstransferase)	fdps
ENSDARG00000009740	64.91627401	-0.304761384	0.137267427	-2.220201772	0.026405074	0.18306052	560323	protein phosphatase 1, regulatory (inhibitor) subunit 7	ppp1r7
ENSDARG00000060006	104.2819821	-0.380632345	0.171492171	-2.219531899	0.02645056	0.183266838	559634	neural precursor cell expressed, developmentally down-regulated 4-like	nedd4l
ENSDARG00000038074	51.37873983	0.467491858	0.210748878	2.218241266	0.026538386	0.183589473	393990	ERGIC and golgi 3	ergic3
ENSDARG00000070558	12.14249241	-0.551196289	0.248480188	-2.21827057	0.02653639	0.183589473	100005086	si:ch211-93g23.2	si:ch211-93g23.2
ENSDARG00000104100	14.81142293	-0.596477986	0.268907473	-2.218153251	0.026544385	0.183589473	30742	bone morphogenetic protein receptor, type IBa	bmpr1ba
ENSDARG00000004796	62.30706609	-0.344954134	0.155578989	-2.217228278	0.026607496	0.183916821	553327	mahogunin, ring finger 1b	mgrn1b
ENSDARG00000027418	115.4040611	0.286877621	0.129428293	2.216498528	0.026657379	0.184152395	393737	trafficking protein particle complex 4	trappc4
ENSDARG00000078101	20.22334472	0.479196832	0.216414532	2.214254414	0.026811283	0.185105857	570229	si:ch211-250k18.8	si:ch211-250k18.8
ENSDARG00000021184	52.76061876	-0.423151121	0.191135347	-2.213882086	0.026836891	0.185172961	407613	RNA binding protein, fox-1 homolog (C. elegans) 1-like	rbfox1l
ENSDARG00000099600	17.87607533	-0.56003587	0.253052106	-2.213124717	0.026889049	0.18542306	568465	si:dkey-93h22.7	si:dkey-93h22.7
ENSDARG00000060113	32.17892904	-0.512843715	0.231791865	-2.212518179	0.026930881	0.185601711	571403	zinc finger protein 395a	znf395a
ENSDARG00000098387	122.4600874	-0.325170803	0.14703587	-2.211506637	0.027000773	0.18586356	101887158	transmembrane protein 176l.3a	tmem176l.3a
ENSDARG00000103155	12.83206153	-0.529221986	0.239280795	-2.211719442	0.026986056	0.18586356	497279	exostosin glycosyltransferase 1a	ext1a
ENSDARG00000039150	774.3325368	-0.187621636	0.084876787	-2.210517648	0.027069257	0.18589577	406625	legumain	lgmn
ENSDARG00000076179	182.5298016	-0.328272121	0.148480872	-2.21087145	0.02704474	0.18589577	569090	neuronal guanine nucleotide exchange factor	ngef
ENSDARG00000079308	482.1718445	0.457123685	0.206793545	2.210531687	0.027068284	0.18589577	792835	torsin family 3, member A	tor3a
ENSDARG00000098825	259.3169455	0.318482757	0.144039562	2.211078352	0.027030412	0.18589577	692329	phenylalanyl-tRNA synthetase, alpha subunit	farsa
ENSDARG00000019098	95.20870364	-0.320121307	0.144900506	-2.209249052	0.027157323	0.186390718	324098	CD82 molecule a	cd82a
ENSDARG00000003270	69.02734199	0.29656055	0.134254208	2.208947887	0.027178266	0.186424668	406329	deoxyhypusine synthase	dhps
ENSDARG00000014545	17.05309071	0.489049358	0.22149864	2.207911342	0.027250454	0.186809877	541535	golgi integral membrane protein 4b	golim4b
ENSDARG00000004415	124.0239128	-0.409101329	0.185334014	-2.207373167	0.027287999	0.186957287	30510	transcription factor 7-like 2 (T-cell specific, HMG-box)	tcf7l2
ENSDARG00000098873	12.87738953	0.531509545	0.240842843	2.206872905	0.02732294	0.187086687	NA	sex comb on midleg-like 2 (Drosophila)	SCML2 (1 of many)
ENSDARG00000079926	36.47455106	0.511647709	0.231887857	2.206444593	0.027352886	0.187181755	798021	synaptotagmin XV	syt15
ENSDARG00000009874	17.44988454	-0.564485093	0.255958057	-2.205381225	0.027427354	0.187581214	100001426	cytochrome P450, family 2, subfamily k, polypeptide 31	cyp2k31
ENSDARG00000093857	70.73454038	-0.445962661	0.20237042	-2.203694899	0.027545808	0.188237356	100007523	si:dkey-79f11.10	si:dkey-79f11.10
ENSDARG00000103025	321.0989372	0.603677311	0.273955987	2.203555821	0.027555597	0.188237356	394060	3-hydroxy-3-methylglutaryl-CoA synthase 1 (soluble)	hmgcs1
ENSDARG00000003113	101.9321884	-0.510150017	0.231602353	-2.202697899	0.027616048	0.188429383	436919	adenosine deaminase	ada
ENSDARG00000005318	235.7530629	0.194457423	0.088290661	2.20246876	0.027632213	0.188429383	492497	signal transducing adaptor molecule (SH3 domain and ITAM motif) 2	stam2
ENSDARG00000061108	110.9735831	-0.348901931	0.158404011	-2.202607927	0.027622395	0.188429383	565612	E1A binding protein p300 b	ep300b
ENSDARG00000010745	59.60568768	-0.519782781	0.236044554	-2.202053686	0.027661516	0.18850981	324164	DnaJ (Hsp40) homolog, subfamily A, member 2, like	dnaja2l
ENSDARG00000101018	46.95619238	0.443028747	0.201208092	2.201843591	0.027676359	0.18850981	100004136	phosphatidylserine synthase 2	ptdss2
ENSDARG00000062423	542.9104787	-0.23090849	0.104891404	-2.201405284	0.027707345	0.188610632	767707	zgc:153901	zgc:153901
ENSDARG00000089026	123.9309487	-0.506138338	0.229953512	-2.201046352	0.027732743	0.188673311	NA	si:dkey-183k8.2	si:dkey-183k8.2
ENSDARG00000071116	663.6354168	0.549859658	0.249866458	2.200614128	0.027763353	0.18877136	402965	endonuclease/exonuclease/phosphatase family domain containing 1	eepd1
ENSDARG00000024561	142.0983323	0.483376362	0.21971995	2.199965737	0.027809326	0.188973694	561131	nucleolar and coiled-body phosphoprotein 1	nolc1
ENSDARG00000005414	13.200247	-0.522186635	0.237486043	-2.198809784	0.02789145	0.189421308	553596	GRB2-related adaptor protein a	grapa
ENSDARG00000018691	42.04140192	-0.523006014	0.237921973	-2.198224932	0.027933081	0.189483192	503778	PHD finger protein 2	phf2
ENSDARG00000061222	13.54742652	-0.547685684	0.249134032	-2.198357567	0.027923635	0.189483192	100001302	ubiquitin-like modifier activating enzyme 7	uba7
ENSDARG00000044528	56.72561107	-0.476471228	0.2167887	-2.197860068	0.027959079	0.189549221	793301	solute carrier family 15 (oligopeptide transporter), member 1b	slc15a1b
ENSDARG00000003699	51.26659653	0.446709477	0.203319372	2.197082712	0.02801454	0.189614032	564924	ATPase, Cu++ transporting, alpha polypeptide	atp7a
ENSDARG00000037109	224.090732	0.305131073	0.138889527	2.196933642	0.028025186	0.189614032	266990	PWP2 periodic tryptophan protein homolog (yeast)	pwp2h
ENSDARG00000038348	32.37984202	0.383733949	0.174695578	2.196586508	0.028049991	0.189614032	436838	phosphatidylinositol glycan anchor biosynthesis, class H	pigh
ENSDARG00000054363	334.8741603	0.280002593	0.12746056	2.196778312	0.028036283	0.189614032	794433	si:zfos-464b6.2	si:zfos-464b6.2
ENSDARG00000079501	48.47256754	0.407606255	0.18555156	2.196727716	0.028039898	0.189614032	571514	si:ch211-149l1.2	si:ch211-149l1.2
ENSDARG00000045661	48.42081863	-0.4611304	0.209970006	-2.196172727	0.028079583	0.189704033	393650	interferon regulatory factor 7	irf7
ENSDARG00000058644	19.00246562	0.542798569	0.24725841	2.195268375	0.028144352	0.189921412	561686	DnaJ (Hsp40) homolog, subfamily B, member 2	dnajb2
ENSDARG00000074727	98.36778062	0.347167407	0.158129599	2.195461249	0.028130528	0.189921412	557858	DnaJ (Hsp40) homolog, subfamily C, member 10	dnajc10
ENSDARG00000002267	102.2831014	0.355453612	0.161956358	2.194749353	0.028181582	0.190062593	393097	ddb1 and cul4 associated factor 13	dcaf13
ENSDARG00000008383	569.4961166	0.211250707	0.096353755	2.192449148	0.028347091	0.191068248	394243	actin related protein 2/3 complex, subunit 1A	arpc1a
ENSDARG00000030408	2867.310905	-0.257084459	0.117277759	-2.192099009	0.028372358	0.191069596	393715	ribosomal protein S26, like	rps26l
ENSDARG00000040192	68.65418556	-0.347906277	0.158716944	-2.191992037	0.028380082	0.191069596	NA	neudesin neurotrophic factor	nenf
ENSDARG00000075963	2484.133989	-0.367669127	0.167773867	-2.191456476	0.028418776	0.1911093	30757	major histocompatibility complex class I UBA	mhc1uba
ENSDARG00000079324	10.54834344	-0.588205589	0.268389106	-2.191614991	0.028407319	0.1911093	559809	anoctamin 9b	ano9b
ENSDARG00000012295	27.42296706	0.534324375	0.24393573	2.190430961	0.028492997	0.191412232	394157	BC1 (ubiquinol-cytochrome c reductase) synthesis-like	bcs1l
ENSDARG00000041232	2055.06767	-0.303512047	0.138580255	-2.190153625	0.028513097	0.191412232	405889	ribosomal protein S29	rps29
ENSDARG00000043843	103.7466303	-0.358803683	0.163816154	-2.190282678	0.028503742	0.191412232	101885028	A kinase (PRKA) anchor protein 7	akap7
ENSDARG00000060494	357.6694692	0.325364235	0.148618398	2.189259464	0.028577987	0.191737397	562037	glutamyl-prolyl-tRNA synthetase	eprs
ENSDARG00000102808	274.1149705	0.595124703	0.271885077	2.188883295	0.028605324	0.19181038	321315	calreticulin 3b	calr3b
ENSDARG00000043997	457.5416266	-0.38028306	0.173766546	-2.188471084	0.028635305	0.191901006	NA	cytochrome P450, family 2, subfamily X, polypeptide 8	cyp2x8
ENSDARG00000032571	32.22197807	0.497621849	0.227454446	2.187786858	0.028685132	0.192124439	556728	interleukin 20 receptor, alpha	il20ra
ENSDARG00000000212	25.51762905	-0.598443556	0.273578369	-2.187466639	0.028708476	0.19217035	436656	keratin 97	krt97
ENSDARG00000076595	29.33097183	-0.486801891	0.222643171	-2.186466749	0.028781475	0.192548397	563785	sema domain, immunoglobulin domain (Ig), transmembrane domain (TM) and short cytoplasmic domain, (semaphorin) 4Ga	sema4ga
ENSDARG00000038213	105.5403369	0.470365739	0.215150049	2.18622185	0.028799378	0.192557634	447844	solute carrier family 35, member B1	slc35b1
ENSDARG00000004296	25919.94848	-0.201385541	0.092152813	-2.185343381	0.028863679	0.192677254	394093	alpha-1-microglobulin/bikunin precursor	ambp
ENSDARG00000009783	188.4170479	0.224738645	0.102905435	2.183933674	0.028967122	0.192677254	447858	disrupted in renal carcinoma 2	dirc2
ENSDARG00000014517	270.7134969	0.289505655	0.132564891	2.183878798	0.028971155	0.192677254	406618	ubiquitin specific protease 5	usp5
ENSDARG00000034307	41.41026242	0.493346061	0.225891111	2.183999445	0.028962289	0.192677254	445315	cholinergic receptor, nicotinic, epsilon	chrne
ENSDARG00000038729	17.29869818	-0.500091589	0.228964245	-2.184147089	0.028951441	0.192677254	554089	S100 calcium binding protein Z	s100z
ENSDARG00000042186	33.26432173	0.507174769	0.232252325	2.183723111	0.0289826	0.192677254	553586	papilin b, proteoglycan-like sulfated glycoprotein	paplnb
ENSDARG00000043175	148.834121	-0.557157444	0.255104833	-2.18403328	0.028959803	0.192677254	553249	zgc:112368	zgc:112368
ENSDARG00000045834	88.66862549	-0.550247914	0.251877744	-2.1845833	0.028919413	0.192677254	557676	si:dkey-14d8.7	si:dkey-14d8.7
ENSDARG00000073704	161.47975	0.577494065	0.26423641	2.185520398	0.028850712	0.192677254	793842	si:dkeyp-72g9.4	si:dkeyp-72g9.4
ENSDARG00000074590	14.51839211	-0.554419047	0.253730498	-2.185070587	0.028883671	0.192677254	100333125	WD repeat containing planar cell polarity effector	wdpcp
ENSDARG00000003087	88.1337874	-0.403900504	0.185072477	-2.182390978	0.02908069	0.19271893	554960	UBX domain protein 6	ubxn6
ENSDARG00000054454	41.60824732	0.402411876	0.184417789	2.182066482	0.029104626	0.19271893	64271	eph receptor A4a	epha4a
ENSDARG00000055475	2972.067066	-0.235981399	0.108094128	-2.183110259	0.029027691	0.19271893	393738	ribosomal protein S27, isoform 2	rps27.2
ENSDARG00000068369	182.9302916	0.56296743	0.257943144	2.182525271	0.029070788	0.19271893	503514	angiopoietin-like 2b	angptl2b
ENSDARG00000073902	35.2431793	0.427940358	0.196103135	2.182220885	0.029093235	0.19271893	562170	protein tyrosine phosphatase, non-receptor type 9, b	ptpn9b
ENSDARG00000093052	42.0520717	-0.421777803	0.193252067	-2.182526735	0.02907068	0.19271893	NA	complement component 6	c6
ENSDARG00000104138	68.67045977	-0.320709573	0.146920485	-2.182878541	0.029044756	0.19271893	405860	insulin-like growth factor binding protein 7	igfbp7
ENSDARG00000019181	13461.16321	-0.240427089	0.110237007	-2.181001598	0.029183298	0.193130129	394027	ribosomal protein SA	rpsa
ENSDARG00000076699	329.8486001	0.307383154	0.141043588	2.179348656	0.029305777	0.193610844	100151036	inositol polyphosphate multikinase a	ipmka
ENSDARG00000098907	38.78266954	0.363350902	0.166723744	2.179359061	0.029305005	0.193610844	406584	family with sequence similarity 175, member B	fam175b
ENSDARG00000105263	13.523963	-0.564054201	0.258783231	-2.179639683	0.029284181	0.193610844	100537088	chemokine (C-C motif) ligand 36, duplicate 1	ccl36.1
ENSDARG00000076239	48.23150133	-0.337408434	0.154864162	-2.178738	0.029351137	0.193800653	560941	si:ch211-74f19.2	si:ch211-74f19.2
ENSDARG00000015006	160.7509392	0.304013917	0.139604147	2.177685421	0.029429465	0.193988114	393896	dynamin 1-like	dnm1l
ENSDARG00000030087	2699.102718	-0.351368708	0.161317026	-2.17812538	0.029396704	0.193988114	797834	nuclear factor of kappa light polypeptide gene enhancer in B-cells inhibitor, beta	nfkbib
ENSDARG00000030700	94.66443834	0.561683984	0.257914303	2.177793077	0.029421446	0.193988114	322089	CTP synthase 1a	ctps1a
ENSDARG00000104696	113.5441941	0.246377205	0.113152839	2.177384207	0.029451913	0.19402634	641319	apolipoprotein O, a	apooa
ENSDARG00000013734	14.93634621	-0.495253827	0.227495952	-2.176978638	0.029482161	0.19411588	449786	polymerase (RNA) III (DNA directed) polypeptide G like b	polr3glb
ENSDARG00000018693	817.5350982	-0.282618257	0.12985303	-2.17644716	0.029521841	0.194258913	30291	cadherin 2, type 1, N-cadherin (neuronal)	cdh2
ENSDARG00000087779	189.8752002	0.505485071	0.232274368	2.176241294	0.029537223	0.194258913	553068	im:7148292	im:7148292
ENSDARG00000045842	25.57255621	0.442939205	0.203630418	2.175211389	0.029614279	0.194474882	503753	zgc:113263	zgc:113263
ENSDARG00000099534	65.54964822	-0.375167326	0.172497809	-2.174910679	0.029636811	0.194474882	NA	NA	CABZ01066926.1
ENSDARG00000101251	55.4373061	-0.549646301	0.252708301	-2.175022737	0.029628413	0.194474882	30496	lactate dehydrogenase A4	ldha
ENSDARG00000103422	187.0317335	0.44074456	0.202613149	2.175300879	0.029607577	0.194474882	564632	ubiquitin specific peptidase 10	usp10
ENSDARG00000078865	23.54960814	-0.45675821	0.210039365	-2.17463146	0.029657745	0.194502734	557911	CXXC finger protein 5a	cxxc5a
ENSDARG00000059461	75.07530179	-0.320064448	0.147200007	-2.174350766	0.029678803	0.194531364	561384	methylphosphate capping enzyme	mepce
ENSDARG00000003328	32.62805566	-0.40079332	0.184442562	-2.17299801	0.029780467	0.195068431	100320914	SMC5-SMC6 complex localization factor 2	slf2
ENSDARG00000105223	18.89961284	-0.502156516	0.231108693	-2.172815355	0.029794217	0.195068431	334817	peripheral myelin protein 22a	pmp22a
ENSDARG00000018263	62.13793059	-0.560922084	0.258246826	-2.172038637	0.029852749	0.195232286	394023	protein disulfide isomerase family A, member 2	pdia2
ENSDARG00000069082	35.54494187	0.398505786	0.183456558	2.17220791	0.029839984	0.195232286	792923	RNA methyltransferase like 1b	rnmtl1b
ENSDARG00000042993	4729.948603	-0.539450557	0.248452999	-2.171237855	0.029913197	0.195291996	65223	trypsin	try
ENSDARG00000061858	36.40653234	-0.438935656	0.202117112	-2.171689727	0.029879074	0.195291996	768292	zgc:153968	zgc:153968
ENSDARG00000070454	322.8002732	0.328347209	0.151240295	2.171029944	0.029928909	0.195291996	402802	phospholipase A2, group XIIA	pla2g12a
ENSDARG00000100108	239.2538718	0.282049161	0.129907975	2.171145854	0.029920149	0.195291996	572370	cullin 3b	cul3b
ENSDARG00000040838	74.1217031	0.35048093	0.161514747	2.16996241	0.030009694	0.195490761	192303	DCN1, defective in cullin neddylation 1, domain containing 2a	dcun1d2a
ENSDARG00000056885	52.63372857	0.529406883	0.243942724	2.170209765	0.029990959	0.195490761	563926	period circadian clock 1a	per1a
ENSDARG00000070057	25.69520483	-0.548554575	0.25278692	-2.170027523	0.030004761	0.195490761	100149419	si:dkey-69o16.5	si:dkey-69o16.5
ENSDARG00000004171	200.9333301	0.233356766	0.107550796	2.169735369	0.030026899	0.195493565	407650	Rab acceptor 1 (prenylated)	rabac1
ENSDARG00000025858	163.0831591	0.222341079	0.102570445	2.16769147	0.030182169	0.19639475	393249	zgc:56525	zgc:56525
ENSDARG00000070471	54.77134702	0.400868047	0.18494958	2.167445031	0.030200937	0.196407209	336141	TAR (HIV) RNA binding protein 2	tarbp2
ENSDARG00000039356	55.69432968	-0.401358176	0.185247918	-2.1666002	0.030265352	0.196606697	570908	zgc:194209	zgc:194209
ENSDARG00000094343	9.053363457	0.557329401	0.257214442	2.166788912	0.030250953	0.196606697	NA	si:dkey-20i20.8	si:dkey-20i20.8
ENSDARG00000016774	46.26230934	-0.418975146	0.193437272	-2.165948383	0.030315132	0.19671077	100334463	pleckstrin homology domain containing, family O member 2	plekho2
ENSDARG00000077012	73.21802163	0.418231101	0.193088641	2.166005722	0.03031075	0.19671077	79380	eukaryotic translation initiation factor 4ea	eif4ea
ENSDARG00000099185	413.7278093	-0.434885106	0.200893684	-2.164752504	0.030406644	0.197194785	406338	chitinase, acidic.2	chia.2
ENSDARG00000007744	264.381929	0.434156384	0.200635459	2.163906551	0.030471522	0.197395841	325037	TSR1, 20S rRNA accumulation, homolog (S. cerevisiae)	tsr1
ENSDARG00000079306	137.0538845	0.309629743	0.143088038	2.16391074	0.030471201	0.197395841	562487	ring finger protein, LIM domain interacting	rlim
ENSDARG00000036636	124.0312985	-0.376736719	0.174158174	-2.163187117	0.030526791	0.197640278	768138	emopamil binding protein-like	ebpl
ENSDARG00000101561	236.3690678	0.352161481	0.162813546	2.16297408	0.030543173	0.197640278	541388	dihydrolipoamide branched chain transacylase E2	dbt
ENSDARG00000097696	102.5277954	-0.290383459	0.134288093	-2.162391714	0.030587996	0.197820478	566338	si:ch73-71c20.5	si:ch73-71c20.5
ENSDARG00000036291	151.3232959	0.434993667	0.201197998	2.162017867	0.030616799	0.197896936	326050	nucleobindin 2b	nucb2b
ENSDARG00000001777	65.60661705	0.305373896	0.141463479	2.158676563	0.030875268	0.198385374	393125	nucleoporin 155	nup155
ENSDARG00000014946	10.28464299	-0.549049824	0.254194511	-2.159959402	0.030775813	0.198385374	101101687	angiopoietin 2a	angpt2a
ENSDARG00000020072	123.4238973	0.472244521	0.218726704	2.159062025	0.030845355	0.198385374	252850	thrombospondin 4b	thbs4b
ENSDARG00000023290	9352.952038	-0.180215836	0.083443983	-2.159722356	0.030794169	0.198385374	171478	fatty acid binding protein 3, muscle and heart	fabp3
ENSDARG00000038713	230.9220142	0.391785273	0.181497983	2.158620538	0.030879618	0.198385374	NA	telomerase-associated protein 1	tep1
ENSDARG00000038967	217.7183065	0.223765689	0.103627294	2.159331576	0.030824452	0.198385374	324655	cullin 3a	cul3a
ENSDARG00000053912	464.0047072	0.436536336	0.202129348	2.159688044	0.030796827	0.198385374	406275	fibrillarin	fbl
ENSDARG00000061013	65.11637394	-0.404271684	0.187135333	-2.160317227	0.03074812	0.198385374	568480	ankyrin repeat and FYVE domain containing 1	ankfy1
ENSDARG00000076889	72.59455149	-0.286916763	0.132881162	-2.15919818	0.030834795	0.198385374	NA	Ral GTPase activating protein, alpha subunit 1 (catalytic)	ralgapa1
ENSDARG00000091726	54.44711785	-0.380641089	0.176330818	-2.158675905	0.030875319	0.198385374	793308	AE binding protein 1	aebp1
ENSDARG00000095309	28.58341151	0.502178976	0.232504888	2.159864168	0.030783186	0.198385374	100150009	si:dkey-79f11.9	si:dkey-79f11.9
ENSDARG00000054898	82.48479752	-0.401237282	0.185903533	-2.158309072	0.03090381	0.198431405	100002513	membrane-spanning 4-domains, subfamily A, member 17A.17	ms4a17a.17
ENSDARG00000013763	444.6923109	0.38904972	0.180380677	2.156825925	0.03101923	0.198843845	553448	ribosome binding protein 1a	rrbp1a
ENSDARG00000017665	64.37547853	0.57635336	0.267204133	2.156977715	0.031007401	0.198843845	393806	SNF related kinase b	snrkb
ENSDARG00000052322	78.90615236	-0.348289644	0.161465359	-2.157054906	0.031001387	0.198843845	403139	toll-like receptor 5b	tlr5b
ENSDARG00000000837	83.16101273	-0.406930662	0.188794309	-2.155418057	0.031129135	0.199379023	368424	sorting nexin 9a	snx9a
ENSDARG00000004877	115.1924496	-0.404594981	0.187773869	-2.154692685	0.031185891	0.199379023	321070	rho-associated, coiled-coil containing protein kinase 2b	rock2b
ENSDARG00000035264	127.2353715	0.403974782	0.187432502	2.155308057	0.031137736	0.199379023	407084	RIO kinase 2 (yeast)	riok2
ENSDARG00000054060	214.7548672	-0.321411936	0.149170436	-2.154662453	0.031188258	0.199379023	564098	premature ovarian failure, 1B	pof1b
ENSDARG00000074589	285.3792997	-0.328401002	0.15239835	-2.154885549	0.031170792	0.199379023	100006622	Ras and Rab interactor 2	rin2
ENSDARG00000020345	183.2125636	0.24558082	0.114009022	2.154047249	0.031236467	0.199533375	404604	cytoplasmic linker associated protein 2	clasp2
ENSDARG00000031616	1573.699893	0.415359728	0.192839204	2.153917457	0.031246646	0.199533375	445118	glucose-6-phosphatase a, catalytic subunit, tandem duplicate 1	g6pca.1
ENSDARG00000029848	133.345878	0.521149925	0.242067349	2.152912927	0.031325522	0.199599583	556635	zgc:161973	zgc:161973
ENSDARG00000038518	162.5656319	0.374084597	0.173730216	2.153250046	0.031299032	0.199599583	553460	synaptosomal-associated protein 29	snap29
ENSDARG00000098141	25.51240641	-0.52598768	0.24430148	-2.15302699	0.031316557	0.199599583	NA	SPT3 homolog, SAGA and STAGA complex component	supt3h
ENSDARG00000100260	13.5915761	0.519548512	0.241266647	2.153420369	0.031285656	0.199599583	569944	si:ch73-52e5.1	si:ch73-52e5.1
ENSDARG00000022187	54.51666915	0.315236092	0.146469851	2.152225116	0.031379628	0.199725936	561983	USP6 N-terminal like	usp6nl
ENSDARG00000031346	74.42552233	0.305968629	0.142159049	2.152297945	0.031373896	0.199725936	393889	RNA binding motif protein 17	rbm17
ENSDARG00000018491	497.2413622	0.586319284	0.272466313	2.151896417	0.031405514	0.19978158	554998	protein disulfide isomerase family A, member 4	pdia4
ENSDARG00000055743	38.16188176	0.363310765	0.16885401	2.151626518	0.031426782	0.19980781	436851	ankyrin repeat domain 54	ankrd54
ENSDARG00000043371	2248.991032	-0.241092264	0.112082594	-2.151023234	0.031474366	0.19989224	406405	malate dehydrogenase 2, NAD (mitochondrial)	mdh2
ENSDARG00000043905	117.5233762	0.278358652	0.129402779	2.151102577	0.031468104	0.19989224	415177	ring finger protein 14	rnf14
ENSDARG00000041991	45.78234878	0.495847573	0.230589376	2.150348735	0.03152764	0.200121524	402808	ribosomal RNA processing 9, small subunit (SSU) processome component, homolog (yeast)	rrp9
ENSDARG00000077694	73.13334352	-0.30305267	0.141019178	-2.149017426	0.031633019	0.200612193	325242	dystrobrevin, beta a	dtnba
ENSDARG00000099577	19.04511375	-0.467751621	0.21766648	-2.148937314	0.031639369	0.200612193	101886233	si:dkey-182g1.10	si:dkey-182g1.10
ENSDARG00000042613	9714.576556	-0.271107328	0.126189264	-2.14841833	0.031680538	0.200763996	100141350	C-reactive protein 3	crp3
ENSDARG00000015164	1586.918788	-0.350316554	0.163099155	-2.147874733	0.031723708	0.200814395	373121	MAP kinase interacting serine/threonine kinase 2b	mknk2b
ENSDARG00000025581	7951.536605	-0.257250117	0.11978117	-2.147667425	0.031740185	0.200814395	336712	ribosomal protein L10	rpl10
ENSDARG00000035357	15.97785558	-0.480894723	0.223872354	-2.148075516	0.031707757	0.200814395	541370	guanine nucleotide binding protein (G protein), beta polypeptide 2	gnb2
ENSDARG00000003973	24.43828206	0.491620976	0.229090582	2.14596764	0.031875561	0.201561466	573996	cysteine and histidine-rich domain (CHORD) containing 1a	chordc1a
ENSDARG00000003257	46.35192707	-0.382882042	0.178493959	-2.145070036	0.031947248	0.20190522	492776	zgc:101559	zgc:101559
ENSDARG00000059725	212.4224645	0.223504515	0.10420952	2.144761005	0.031971961	0.201951885	100151755	huntingtin interacting protein K	hypk
ENSDARG00000054250	60.10204698	-0.461718508	0.215518314	-2.142363208	0.032164266	0.202946593	445491	cereblon	crbn
ENSDARG00000063916	3662.918889	-0.164498199	0.076776534	-2.142558296	0.032148583	0.202946593	140538	NADH dehydrogenase subunit 4L	ND4L
ENSDARG00000017811	179.6008653	-0.23443411	0.109527493	-2.140413375	0.032321375	0.203827543	NA	si:ch211-210c8.6	si:ch211-210c8.6
ENSDARG00000103840	27.11765144	0.523812402	0.244784129	2.139895279	0.032363231	0.20398112	563923	leucine rich repeat containing 8 family, member Db	lrrc8db
ENSDARG00000042329	101.750222	0.328895145	0.153714906	2.139643787	0.032383565	0.203998955	560226	si:dkey-91m11.5	si:dkey-91m11.5
ENSDARG00000059234	91.18799741	0.293787664	0.137340779	2.139114585	0.03242639	0.204048133	445321	mitochondrial ribosomal protein S27	mrps27
ENSDARG00000061629	68.74042047	0.301340693	0.140863455	2.139239687	0.032416262	0.204048133	794020	NADH dehydrogenase (ubiquinone) complex I, assembly factor 5	ndufaf5
ENSDARG00000009285	5844.173742	-0.171995162	0.080470203	-2.137377016	0.032567339	0.204383291	445053	ribosomal protein L15	rpl15
ENSDARG00000017312	31.62669263	-0.421802124	0.197303848	-2.137830194	0.032530527	0.204383291	335257	LMBR1 domain containing 2b	lmbrd2b
ENSDARG00000035515	45.090835	0.366898124	0.171644433	2.13754748	0.032553488	0.204383291	436913	TM2 domain containing 2	tm2d2
ENSDARG00000042627	81.5024469	-0.526902055	0.246423532	-2.138196995	0.032500758	0.204383291	447799	NHS-like 1b	nhsl1b
ENSDARG00000055970	40.92496104	-0.375441761	0.175624841	-2.137748616	0.032537151	0.204383291	678599	zgc:136971	zgc:136971
ENSDARG00000103878	121.7318915	-0.585410976	0.273936412	-2.137032358	0.03259536	0.204449044	322533	alanyl (membrane) aminopeptidase b	anpepb
ENSDARG00000029071	29.95972662	0.579713052	0.271424027	2.13582069	0.032694032	0.204496257	393495	cysteine-rich with EGF-like domains 2	creld2
ENSDARG00000055092	81.54931566	0.326744263	0.152990585	2.135714837	0.032702664	0.204496257	568202	P450 (cytochrome) oxidoreductase a	pora
ENSDARG00000089050	33.6032049	-0.518504617	0.242699141	-2.13640895	0.032646095	0.204496257	NA	CUB and zona pellucida-like domains 1, tandem duplicate 1	cuzd1.1
ENSDARG00000096331	13.15553127	0.498263894	0.233308135	2.135647326	0.032708171	0.204496257	101885142	si:ch73-248e21.7	si:ch73-248e21.7
ENSDARG00000098531	8.771440124	0.546466952	0.255750577	2.136718357	0.032620906	0.204496257	101884896	uncharacterized LOC101884896	LOC101884896
ENSDARG00000100691	166.1073209	-0.498517055	0.233418744	-2.135719896	0.032702252	0.204496257	431759	protease, serine, 35	prss35
ENSDARG00000075013	52.28353407	0.377262388	0.176756793	2.134358639	0.032813435	0.205044379	564004	ubiquitin specific peptidase 45	usp45
ENSDARG00000062101	16.33996892	0.483044987	0.226356741	2.133998685	0.032842888	0.205118447	100150502	intermediate filament family orphan 2a	iffo2a
ENSDARG00000098783	181.8649814	0.231672856	0.108577512	2.133709376	0.032866578	0.205156455	100149268	polymerase (RNA) II (DNA directed) polypeptide B	polr2b
ENSDARG00000012588	77.15721688	0.341590721	0.16015469	2.132879914	0.032934578	0.20536093	393931	phosphatidylserine synthase 1a	ptdss1a
ENSDARG00000060282	75.12722583	0.348423169	0.163350166	2.132983265	0.032926099	0.20536093	606559	ring finger protein 121	rnf121
ENSDARG00000074057	903.79578	0.350741366	0.164520665	2.131898542	0.033015188	0.205753477	321808	calmodulin 3b (phosphorylase kinase, delta)	calm3b
ENSDARG00000104177	209.900787	-0.226797831	0.106412655	-2.131305075	0.033064017	0.205947652	393136	copine III	cpne3
ENSDARG00000002401	17.45153424	0.507508482	0.238179166	2.13078453	0.033106897	0.206104585	678540	UDP-galactose-4-epimerase	gale
ENSDARG00000000966	265.4227265	-0.270557141	0.127057617	-2.129405128	0.033220757	0.206592688	561503	nuclear receptor corepressor 2	ncor2
ENSDARG00000078797	22.20931976	0.459917672	0.215979404	2.129451528	0.033216921	0.206592688	797970	DENN/MADD domain containing 3a	dennd3a
ENSDARG00000017235	9364.410607	-0.185657105	0.087220289	-2.128599976	0.033287371	0.206804457	406464	eukaryotic translation initiation factor 5A	eif5a
ENSDARG00000098683	11.30023259	0.539403306	0.25341578	2.12853085	0.033293095	0.206804457	100333571	zinc finger, MIZ-type containing 2	zmiz2
ENSDARG00000104347	17.33333289	-0.574189637	0.26978154	-2.128350357	0.033308046	0.206804457	678586	reticulon 4b	rtn4b
ENSDARG00000004297	14.06667192	-0.491311685	0.230916859	-2.127656187	0.0333656	0.207051492	324723	interferon regulatory factor 2 binding protein-like	irf2bpl
ENSDARG00000010238	119.8476502	0.239654848	0.112665282	2.127140176	0.033408438	0.207096775	406495	RNA binding motif protein 22	rbm22
ENSDARG00000098726	87.0529096	0.289503294	0.136089473	2.127301158	0.033395069	0.207096775	560455	regulatory associated protein of MTOR, complex 1	rptor
ENSDARG00000073789	41.43572709	-0.440585902	0.207157035	-2.126820858	0.033434971	0.207151062	101882987	zmp:0000000735	zmp:0000000735
ENSDARG00000008884	1281.074395	0.435672159	0.204870055	2.12657804	0.033455159	0.207166004	406259	hypoxanthine phosphoribosyltransferase 1	hprt1
ENSDARG00000074424	70.59376892	0.351477001	0.165313121	2.126128886	0.033492529	0.207287274	572463	inhibitor of Bruton agammaglobulinemia tyrosine kinase	ibtk
ENSDARG00000011929	162.1695381	-0.315933262	0.148651656	-2.125326213	0.033559402	0.207487709	368234	proteolipid protein 1b	plp1b
ENSDARG00000019360	2722.06438	0.33793755	0.159006031	2.125312779	0.033560523	0.207487709	327268	Sec23 homolog B, COPII coat complex component	sec23b
ENSDARG00000057064	33.56125877	-0.573157857	0.269775646	-2.124572274	0.033622319	0.207649449	504088	glutamyl aminopeptidase	enpep
ENSDARG00000086523	173.5377476	0.218484102	0.102833789	2.124633382	0.033617216	0.207649449	100151163	ER lipid raft associated 2	erlin2
ENSDARG00000053215	2772.871716	-0.354705266	0.166978893	-2.124252114	0.033649068	0.207704573	768196	malic enzyme 1, NADP(+)-dependent, cytosolic	me1
ENSDARG00000055100	10.4588659	-0.570500423	0.268612806	-2.12387649	0.033680473	0.207788369	799354	chemokine (C-X-C motif) ligand 12b (stromal cell-derived factor 1)	cxcl12b
ENSDARG00000023040	40.66876329	-0.372372553	0.175359968	-2.123475254	0.033714047	0.207885452	407718	zinc finger and BTB domain containing 1	zbtb1
ENSDARG00000043394	709.3770592	0.438712346	0.206752664	2.121918713	0.033844565	0.208579882	572485	si:dkey-71h2.2	si:dkey-71h2.2
ENSDARG00000054829	95.58465014	0.296715532	0.139887788	2.121096746	0.033913662	0.208674664	548346	phosphatidylinositol 3-kinase, catalytic subunit type 3	pik3c3
ENSDARG00000060102	558.8704346	-0.413449312	0.19491969	-2.121126462	0.033911162	0.208674664	777729	KN motif and ankyrin repeat domains 1	kank1
ENSDARG00000091831	155.0277706	0.405666266	0.191221169	2.121450609	0.0338839	0.208674664	378844	DEAD (Asp-Glu-Ala-Asp) box polypeptide 27	ddx27
ENSDARG00000076742	146.663584	0.264020985	0.124498576	2.120674741	0.033949184	0.208783	321938	cytohesin 1a	cyth1a
ENSDARG00000075314	27.3796155	-0.392602715	0.185181718	-2.120094358	0.033998089	0.208973484	571548	zgc:174906	zgc:174906
ENSDARG00000052693	44.28942271	-0.437772495	0.206583141	-2.119110467	0.034081132	0.209373493	NA	si:dkey-172m14.1	si:dkey-172m14.1
ENSDARG00000036588	2511.398547	-0.177551642	0.083820923	-2.118225789	0.03415595	0.209612134	791453	major histocompatibility complex class I ZBA	mhc1zba
ENSDARG00000103369	616.1742927	0.250887276	0.118430601	2.118432845	0.034138427	0.209612134	NA	transaldolase 1	taldo1
ENSDARG00000005894	19.19745503	-0.534397123	0.252409351	-2.117184327	0.034244207	0.210043152	567117	solute carrier family 7 (amino acid transporter light chain, bo,+ system), member 9	slc7a9
ENSDARG00000101093	8.933787303	0.528250847	0.249542968	2.116873305	0.034270602	0.210094473	100038783	zgc:162971	zgc:162971
ENSDARG00000062138	44.57201891	0.360672321	0.170401624	2.116601433	0.034293688	0.21012547	793293	RAN binding protein 10	ranbp10
ENSDARG00000077058	37.83903551	-0.54987545	0.259833379	-2.116261785	0.034322549	0.210191795	100334908	elastase-1-like	LOC100334908
ENSDARG00000038669	348.2242649	-0.366260493	0.173118948	-2.115658029	0.034373903	0.210395725	570622	guanylate binding protein 2	gbp2
ENSDARG00000018399	64.66988618	0.409282407	0.193543389	2.114680382	0.034457198	0.210463407	562242	ribosomal protein S6 kinase b, polypeptide 1a	rps6kb1a
ENSDARG00000021982	16.84780606	-0.483607375	0.228655263	-2.115006529	0.034429391	0.210463407	101886051	SH3-domain binding protein 2	sh3bp2
ENSDARG00000075730	46.68729095	0.46116843	0.218066682	2.114804632	0.034446602	0.210463407	561810	2'-deoxynucleoside 5'-phosphate N-hydrolase 1	dnph1
ENSDARG00000094331	17.57397926	-0.513168241	0.24263802	-2.114953958	0.034433872	0.210463407	NA	si:dkey-189n19.3	si:dkey-189n19.3
ENSDARG00000055722	189.4668278	-0.375200975	0.177656202	-2.111949772	0.034690758	0.21166811	793849	beta-carotene oxygenase 2a	bco2a
ENSDARG00000058728	78.77721964	0.312315489	0.147873405	2.112046367	0.034682473	0.21166811	436595	nudix (nucleoside diphosphate linked moiety X)-type motif 2	nudt2
ENSDARG00000015866	303927.4307	-0.218142201	0.103300435	-2.111725871	0.034709969	0.211674503	322327	apolipoprotein A-II	apoa2
ENSDARG00000015374	88.51947847	0.260110556	0.12320227	2.111248083	0.034750994	0.211703128	393326	ST3 beta-galactoside alpha-2,3-sialyltransferase 3a	st3gal3a
ENSDARG00000056678	77.75144061	0.354609021	0.167960594	2.111263198	0.034749695	0.211703128	393254	tripartite motif containing 47	trim47
ENSDARG00000097897	14.19064317	-0.528756509	0.250519218	-2.110642504	0.034803051	0.211909489	566542	SH3-domain GRB2-like (endophilin) interacting protein 1a	sgip1a
ENSDARG00000069287	28.29949122	0.442128059	0.209501646	2.110379888	0.034825647	0.211936342	393237	IMP3, U3 small nucleolar ribonucleoprotein, homolog (yeast)	imp3
ENSDARG00000078500	91.99150303	0.288019813	0.136509227	2.109892637	0.034867605	0.212080931	559007	death associated protein 3	dap3
ENSDARG00000007774	12.51255193	-0.509117276	0.241483802	-2.108287477	0.03500613	0.212409939	562668	vasohibin 2	vash2
ENSDARG00000008503	35.42909495	-0.475283163	0.225443936	-2.108210013	0.035012828	0.212409939	378997	glucocorticoid induced 1	glcci1
ENSDARG00000017886	80.24898681	0.332625171	0.157775382	2.108219715	0.035011989	0.212409939	555217	zinc finger and BTB domain containing 11	zbtb11
ENSDARG00000021346	644.4251261	-0.239844263	0.113726294	-2.108960508	0.034947991	0.212409939	406428	pyruvate dehydrogenase (lipoamide) beta	pdhb
ENSDARG00000070964	2600.238418	-0.317027831	0.150361578	-2.108436439	0.034993255	0.212409939	322393	si:rp71-15k1.1	si:rp71-15k1.1
ENSDARG00000102571	641.7654872	0.168030722	0.079713408	2.107935498	0.035036569	0.212443381	323452	methionyl aminopeptidase 2b	metap2b
ENSDARG00000009626	59.98861279	-0.34064488	0.161656123	-2.107219159	0.035098587	0.212708753	562626	nuclear receptor binding protein 2b	nrbp2b
ENSDARG00000078658	23.03184445	0.423305365	0.200918739	2.106848607	0.035130705	0.21279274	568453	SPT20 homolog, SAGA complex component	supt20
ENSDARG00000026629	169.3425688	-0.308224157	0.146336718	-2.106266708	0.035181191	0.212966813	393461	GDP-mannose 4,6-dehydratase	gmds
ENSDARG00000028275	43.58741273	0.499842303	0.237354885	2.105885892	0.035214265	0.212966813	323424	sulfotransferase family 1, cytosolic sulfotransferase 1	sult1st1
ENSDARG00000079572	10.52711582	-0.510092136	0.242201607	-2.106064212	0.035198775	0.212966813	562569	phospholipase C, delta 3b	plcd3b
ENSDARG00000060796	966.4782918	0.275461313	0.130820624	2.105641331	0.03523552	0.212984826	558346	solute carrier family 20 (phosphate transporter), member 2	slc20a2
ENSDARG00000070085	33.32729612	0.369988902	0.175735565	2.105372931	0.035258858	0.21301202	791999	methyltransferase like 6	mettl6
ENSDARG00000099631	334.2589627	-0.253192803	0.120271944	-2.10516929	0.035276574	0.21301202	368348	CKLF-like MARVEL transmembrane domain containing 6	cmtm6
ENSDARG00000017757	85.50523097	-0.381903625	0.1814808	-2.104374812	0.035345765	0.2131657	406598	phosphatidylinositol-4,5-bisphosphate 3-kinase, catalytic subunit gamma	pik3cg
ENSDARG00000038563	149.1843591	0.27611835	0.131219547	2.10424709	0.035356899	0.2131657	406808	pitrilysin metallopeptidase 1	pitrm1
ENSDARG00000042319	145.227453	-0.232346527	0.110402613	-2.10453829	0.035331518	0.2131657	494037	cell division cycle associated 4	cdca4
ENSDARG00000101482	13.43013938	0.516202724	0.245374758	2.103731978	0.035401833	0.213326249	406339	hexokinase 2	hk2
ENSDARG00000011665	177.7437087	-0.285267462	0.135654415	-2.102898477	0.035474645	0.21354417	336425	aldolase a, fructose-bisphosphate, a	aldoaa
ENSDARG00000028539	138.374864	0.257103996	0.122256889	2.102981669	0.035467372	0.21354417	445488	MORC family CW-type zinc finger 2	morc2
ENSDARG00000040251	105.4298255	-0.329140969	0.156590506	-2.101921615	0.035560143	0.213948324	550475	cathepsin K	ctsk
ENSDARG00000070903	68.69848488	-0.344105055	0.163744665	-2.101473382	0.035599432	0.214074191	100150664	MET proto-oncogene, receptor tyrosine kinase	met
ENSDARG00000101443	35.54120166	-0.36923963	0.175765482	-2.100751672	0.035662771	0.214344472	393817	zgc:66014	zgc:66014
ENSDARG00000011219	276.146313	0.234046198	0.111471894	2.099598297	0.035764193	0.21475492	378972	v-akt murine thymoma viral oncogene homolog 2	akt2
ENSDARG00000019130	42.16735317	-0.352464031	0.16789145	-2.099356643	0.035785474	0.21475492	565576	polo-like kinase 2b (Drosophila)	plk2b
ENSDARG00000035679	131.8405504	0.280238274	0.133488321	2.099346761	0.035786344	0.21475492	403015	si:rp71-45k5.4	si:rp71-45k5.4
ENSDARG00000073765	49.83392365	0.461413718	0.219890716	2.098377438	0.035871817	0.215157052	103908640	guanine nucleotide-binding protein subunit alpha-13	LOC103908640
ENSDARG00000018159	19.95648679	0.48465319	0.231020745	2.097877354	0.035915981	0.215249914	565195	anoctamin 10b	ano10b
ENSDARG00000054916	1007.302949	0.541204202	0.258032554	2.097426056	0.035955877	0.215249914	492482	eukaryotic translation initiation factor 4E binding protein 3	eif4ebp3
ENSDARG00000097725	616.1641092	0.315103615	0.150219826	2.097616692	0.035939019	0.215249914	795315	si:dkey-96g2.1	si:dkey-96g2.1
ENSDARG00000103042	201.3720561	0.343419005	0.163738226	2.097366104	0.035961179	0.215249914	NA	NA	CABZ01080918.1
ENSDARG00000004427	40.96350312	-0.353768566	0.168699141	-2.097038339	0.035990182	0.215312924	436711	dpy-30 histone methyltransferase complex regulatory subunit	dpy30
ENSDARG00000035700	12.39014345	0.520980974	0.2485166	2.096362878	0.036050013	0.21556021	450064	zgc:101664	zgc:101664
ENSDARG00000055307	413.837765	-0.205990705	0.098294187	-2.09565502	0.036112805	0.215824936	393640	synaptophysin-like 2a	sypl2a
ENSDARG00000011152	69.35366927	-0.418885001	0.199961291	-2.094830454	0.036186067	0.216151934	553721	ribonuclease P/MRP 14 subunit	rpp14
ENSDARG00000004581	249.2888275	0.317825251	0.151739777	2.094541442	0.036211775	0.216194688	568615	sel-1 suppressor of lin-12-like (C. elegans)	sel1l
ENSDARG00000060348	33.25462376	-0.372145002	0.177702281	-2.094204982	0.036241724	0.2162627	560211	mitogen-activated protein kinase kinase kinase 3	map3k3
ENSDARG00000045487	3092.785283	-0.210408287	0.100502246	-2.093568015	0.036298479	0.216490521	767765	ribosomal protein S16	rps16
ENSDARG00000036956	96.25588153	-0.337619168	0.161307809	-2.093011929	0.03634809	0.216675518	403066	additional sex combs like transcriptional regulator 1	asxl1
ENSDARG00000002021	39.06996792	-0.398544303	0.1904758	-2.092361877	0.036406156	0.216910709	403051	phosphorylase, glycogen
ENSDARG00000014329	1446.828433	0.336242059	0.160835647	2.090594124	0.036564463	0.217298445	266985	nucleophosmin 1a (nucleolar phosphoprotein B23, numatrin)	npm1a
ENSDARG00000058389	46.09044538	-0.465509159	0.222659313	-2.090679039	0.036556845	0.217298445	794891	chemokine (C-C motif) ligand 19a, tandem duplicate 1	ccl19a.1
ENSDARG00000060633	83.58958704	0.328705299	0.157187413	2.091168074	0.036513	0.217298445	569700	ubiquitin specific peptidase 16	usp16
ENSDARG00000089177	315.8429043	-0.305030036	0.145889709	-2.090826275	0.03654364	0.217298445	692332	cytochrome P450, family 46, subfamily A, polypeptide 1, tandem duplicate 3	cyp46a1.3
ENSDARG00000093279	10.78145935	-0.547149014	0.261633207	-2.091282754	0.036502725	0.217298445	NA	si:dkey-11o1.3	si:dkey-11o1.3
ENSDARG00000105286	166.8171752	0.359951438	0.17219612	2.090357429	0.036585704	0.217313861	286777	DEAD (Asp-Glu-Ala-Asp) box polypeptide 54	ddx54
ENSDARG00000011921	265.1725288	0.225276014	0.107824756	2.089279151	0.036682602	0.217667538	394113	thioredoxin-like 1	txnl1
ENSDARG00000099312	53.16310152	-0.383271574	0.183442354	-2.089329783	0.036678047	0.217667538	402906	hematological and neurological expressed 1b	hn1b
ENSDARG00000042236	282.6479774	-0.228347501	0.109324296	-2.088716859	0.036733218	0.217746148	323299	alpha thalassemia/mental retardation syndrome X-linked homolog (human)	atrx
ENSDARG00000102766	174.6443463	-0.22975057	0.1099933	-2.088768777	0.036728542	0.217746148	558626	DENN/MADD domain containing 4C	dennd4c
ENSDARG00000013360	149.9664431	-0.33824682	0.162088206	-2.086807108	0.036905574	0.218656616	NA	SH3-domain GRB2-like 3a	sh3gl3a
ENSDARG00000059855	9.420908748	0.535683873	0.256843512	2.085643	0.037010973	0.219169656	569257	WD repeat domain 66	wdr66
ENSDARG00000036071	49.88516727	0.487625085	0.233830454	2.08537886	0.037034924	0.219200105	334839	general transcription factor IIH, polypeptide 4	gtf2h4
ENSDARG00000045989	216.728553	0.38162817	0.183029388	2.085064998	0.037063401	0.219257297	445196	ADP-ribosylation factor 4a	arf4a
ENSDARG00000002536	389.495223	0.211143805	0.101278441	2.084785296	0.037088794	0.219296198	393482	transmembrane 9 superfamily protein member 4	tm9sf4
ENSDARG00000061124	706.0582119	0.284101965	0.136308599	2.084255632	0.037136921	0.219469409	569063	signal recognition particle receptor (docking protein)	srpr
ENSDARG00000078929	174.1018373	0.23813352	0.114279147	2.083788046	0.037179451	0.219609389	564613	abhydrolase domain containing 16A	abhd16a
ENSDARG00000036895	90.70632466	-0.363080498	0.17427912	-2.08332758	0.037221374	0.219730133	58094	death associated protein 1b	dap1b
ENSDARG00000062765	39.47907444	-0.356054933	0.170948308	-2.082822208	0.037267432	0.219730133	100006350	Wolf-Hirschhorn syndrome candidate 1-like 1	whsc1l1
ENSDARG00000079388	421.045355	-0.235787189	0.11323279	-2.082322525	0.03731302	0.219730133	565373	agrin	agrn
ENSDARG00000088560	56.53898029	0.399391876	0.191788953	2.082455063	0.037300923	0.219730133	565387	transmembrane protein 104	tmem104
ENSDARG00000089303	41.84695877	0.374216872	0.179672889	2.082767604	0.037272412	0.219730133	562425	wu:fa25f02	wu:fa25f02
ENSDARG00000099006	21.55650124	-0.556871482	0.267403971	-2.082510146	0.037295897	0.219730133	568664	NACHT, LRR and PYD domains-containing protein 12	LOC568664
ENSDARG00000006427	573.7971132	-0.55828114	0.268243907	-2.081244442	0.037411538	0.22009109	30708	fatty acid binding protein 2, intestinal	fabp2
ENSDARG00000037879	77.58562639	-0.267129525	0.128366372	-2.080993021	0.037434545	0.22009109	30158	LFNG O-fucosylpeptide 3-beta-N-acetylglucosaminyltransferase	lfng
ENSDARG00000038429	70.92561729	0.427737233	0.205561292	2.080825766	0.037449857	0.22009109	322795	cysteine-serine-rich nuclear protein 1b	csrnp1b
ENSDARG00000069525	25.74984011	0.418161137	0.200956956	2.080849285	0.037447703	0.22009109	100000326	GPN-loop GTPase 3	gpn3
ENSDARG00000007383	235.4122965	0.283233714	0.136203936	2.079482594	0.037573016	0.220481334	504083	potassium channel, subfamily K, member 6	kcnk6
ENSDARG00000071024	104.6288189	0.467737414	0.224894347	2.079809562	0.037543004	0.220481334	100126114	zgc:171679	zgc:171679
ENSDARG00000103692	977.3770059	-0.342592874	0.164735396	-2.079655513	0.037557141	0.220481334	NA	prolyl 4-hydroxylase, alpha polypeptide III	p4ha3
ENSDARG00000018192	267.7015872	0.220211403	0.105923625	2.078963999	0.03762066	0.220545925	334627	ubiquitin protein ligase E3 component n-recognin 5	ubr5
ENSDARG00000026180	460.5523012	0.222709979	0.107126142	2.078950807	0.037621872	0.220545925	393951	pre-mRNA processing factor 8	prpf8
ENSDARG00000020387	327.4735367	0.224639918	0.108102363	2.078029668	0.037706627	0.220931638	393234	nipsnap homolog 3A (C. elegans)	nipsnap3a
ENSDARG00000027182	197.9708036	0.304918819	0.146785919	2.077302928	0.037773609	0.220952608	100003846	ring finger protein 25	rnf25
ENSDARG00000043010	298.3926898	-0.295489695	0.142245641	-2.07731986	0.037772047	0.220952608	445208	calcium/calmodulin-dependent protein kinase (CaM kinase) II delta 1	camk2d1
ENSDARG00000044550	36.29927349	0.460459089	0.221646285	2.07745007	0.037760039	0.220952608	497283	hypoxia-inducible factor 1, alpha subunit, like 2	hif1al2
ENSDARG00000099749	91.32601079	0.351513192	0.169227125	2.077168141	0.037786043	0.220952608	335444	ubiquitin-conjugating enzyme E2D 2 (UBC4/5 homolog, yeast)	ube2d2l
ENSDARG00000051975	21.3113178	0.45250331	0.217926982	2.076398737	0.037857088	0.221146117	559896	CD99 molecule	cd99
ENSDARG00000080020	47.84396161	-0.382997707	0.184445794	-2.076478402	0.037849727	0.221146117	799475	interleukin 13 receptor, alpha 1	il13ra1
ENSDARG00000054337	13.67361229	0.512390017	0.246892267	2.075358714	0.037953302	0.221597082	100007877	adaptor-related protein complex 1, gamma 2 subunit	ap1g2
ENSDARG00000075821	21.52178052	-0.425543237	0.205161918	-2.074182389	0.038062375	0.222122644	561012	plexin b1a	plxnb1a
ENSDARG00000014313	725.4832724	-0.163510544	0.078879896	-2.072905177	0.038181105	0.222148077	406599	ATP synthase, H+ transporting, mitochondrial Fo complex, subunit F6	atp5j
[truncated: 9,680 more rows]
