# Supplementary material for: Parental high dietary arachidonic acid levels modulated the hepatic transcriptome of adult zebrafish (Danio rerio) progeny
Source: PLoS One. 2018 Aug 2;13(8):e0201278. doi: 10.1371/journal.pone.0201278 (PMC6071982; doi:10.1371/journal.pone.0201278)
Supplement: S5 Table — (CSV) [file pone.0201278.s010.csv]

	baseMean	log2FoldChange	lfcSE	stat	pvalue	padj	query	X_id	X_score	ensembl	name	symbol	notfound	ensembl.gene
568634	501.050283118286	0.988857481516887	0.114605140925862	8.62838676806464	6.22233584336883e-18	7.44502483659081e-14	568634	568634	14.802482	list(gene = "ENSDARG00000062998")	peptidoglycan recognition protein 2	pglyrp2	NA	NA
565809	20.8895638487877	-4.18514454125936	0.535188798689307	-7.81994046121463	5.2848326943173e-15	3.16165115937533e-11	565809	565809	14.839874	list(gene = "ENSDARG00000068397")	tensin 2b	tns2b	NA	NA
100148751	48.9274093756899	-2.46003709556493	0.323652895530964	-7.60084995232052	2.941920614604e-14	1.17333600512456e-10	100148751	100148751	15.239282	NULL	trichohyalin-like	LOC100148751	NA	NA
368359	1559.25081741588	-1.09872352145708	0.150329861658583	-7.3087509649441	2.69636963206142e-13	8.06551566190373e-10	368359	368359	15.209884	list(gene = "ENSDARG00000036107")	thioredoxin interacting protein a	txnipa	NA	NA
558551	355.5933344644	0.690278025927621	0.0955060657671401	7.22758308996452	4.91665333831703e-13	1.17655514385927e-09	558551	558551	14.880964	list(gene = "ENSDARG00000079467")	si:ch73-15b2.5	si:ch73-15b2.5	NA	NA
30674	371.814441659079	-1.50502287711001	0.210967689068056	-7.13390227554946	9.7562611188466e-13	1.94556107144999e-09	30674	30674	14.829012	list(gene = "ENSDARG00000039117")	thyrotrophic embryonic factor a	tefa	NA	NA
550259	191.744198446668	-1.02108990550729	0.147630619332046	-6.91651847108142	4.62878089910521e-12	7.91190906539912e-09	550259	550259	14.833017	list(gene = "ENSDARG00000099755")	phosphofructokinase, liver b	pfklb	NA	NA
792628	26.8258019060114	-2.69582564356572	0.398590448159791	-6.76339750742091	1.34792740764491e-11	2.01599392905891e-08	792628	792628	14.833816	NULL	si:dkey-18a10.3	si:dkey-18a10.3	NA	NA
567241	33.6494105149865	-1.56166766049583	0.235883023179847	-6.62051740495606	3.57943765527068e-11	4.28279715453136e-08	567241	567241	14.543792	list(gene = "ENSDARG00000070961")	leptin receptor	lepr	NA	NA
562087	85.3221171822448	-1.21484780541015	0.183093614441744	-6.63511837435862	3.24242216504122e-11	4.28279715453136e-08	562087	562087	14.830651	list(gene = "ENSDARG00000076011")	si:ch211-149b19.3	si:ch211-149b19.3	NA	NA
563926	78.1959310477099	-1.73674500615879	0.266540126027669	-6.51588573938959	7.22619674055025e-11	7.20512033339032e-08	563926	563926	14.545415	list(gene = "ENSDARG00000056885")	period circadian clock 1a	per1a	NA	NA
405860	132.244806764941	0.957836629814021	0.146821073142013	6.52383618588287	6.8531556433222e-11	7.20512033339032e-08	405860	405860	14.545337	list(gene = "ENSDARG00000104138")	insulin-like growth factor binding protein 7	igfbp7	NA	NA
564542	100.975251003015	-1.49949668661131	0.23269399031668	-6.44407139424014	1.16310327930789e-10	1.07050236437838e-07	564542	564542	14.838266	list(gene = "ENSDARG00000058508")	cilia and flagella associated protein 70	cfap70	NA	NA
561510	56.9254175365635	-1.15930039537761	0.184208785758521	-6.29340446821756	3.10577677715705e-10	2.65432993847743e-07	561510	561510	14.546743	list(gene = "ENSDARG00000068156")	coiled-coil-helix-coiled-coil-helix domain containing 7	chchd7	NA	NA
559575	212.381647449557	-0.88521414459939	0.140977697319702	-6.27910769880108	3.40521658091167e-10	2.71622775937387e-07	559575	559575	14.835336	list(gene = "ENSDARG00000063511")	si:ch211-15d5.11	si:ch211-15d5.11	NA	NA
100535131	47.7866597395337	-2.18484155968035	0.350931347023174	-6.22583755544664	4.78990164154772e-10	3.5819483213199e-07	100535131	100535131	14.802482	list(gene = "ENSDARG00000105249")	rho-associated protein kinase 2-like	LOC100535131	NA	NA
768121	17.7965507978447	-4.88990550319342	0.796446566961157	-6.13965293597895	8.27019688506497e-10	5.82075916057661e-07	768121	768121	14.369939	list(gene = "ENSDARG00000099555")	forkhead box O1 a	foxo1a	NA	NA
335654	28.3473415195108	1.45830351623025	0.238134728222003	6.12385907388838	9.1335687271659e-10	6.07128610114111e-07	335654	335654	14.880566	list(gene = "ENSDARG00000044526")	calcium/calmodulin-dependent protein kinase IGa	camk1ga	NA	NA
565971	204.996244906869	-0.861583717663504	0.143637823946217	-5.99830667154989	1.99385709616069e-09	1.25560527134541e-06	565971	565971	14.543775	list(gene = "ENSDARG00000019420")	ethanolamine kinase 1	etnk1	NA	NA
447817	322.720038089695	-0.957105854861959	0.160780515651692	-5.95287215607263	2.63477112408843e-09	1.5762518249859e-06	447817	447817	14.82419	list(gene = "ENSDARG00000101749")	zgc:92161	zgc:92161	NA	NA
791518	824.065583018605	2.10904505690269	0.357507498708474	5.89930299230587	3.65040348716884e-09	2.07986084399882e-06	791518	791518	14.8207245	list(gene = "ENSDARG00000027529")	heme oxygenase 1a	hmox1a	NA	NA
563771	30.8170216552401	-2.81568608654575	0.480842691218724	-5.85573231738062	4.74912628693698e-09	2.58287709196368e-06	563771	563771	14.838869	list(gene = "ENSDARG00000041691")	basic helix-loop-helix family, member e41	bhlhe41	NA	NA
503707	88.6653998213913	-1.69311503266689	0.292482266657738	-5.78877841728493	7.09001529597557e-09	3.68834926158033e-06	503707	503707	15.2150755	list(gene = "ENSDARG00000040869")	uridine phosphorylase 1	upp1	NA	NA
100538036	60.1550699448432	-1.2330158064922	0.213382177768472	-5.77843857151965	7.53970616041611e-09	3.75885767539078e-06	100538036	100538036	14.854555	list(gene = "ENSDARG00000063140")	exonuclease 3'-5' domain containing 3	exd3	NA	NA
564531	416.631812915503	-1.80049998774831	0.313508827291293	-5.74305994285576	9.29807931357383e-09	4.45006075947644e-06	564531	564531	14.593284	list(gene = "ENSDARG00000068374")	si:ch211-132b12.7	si:ch211-132b12.7	NA	NA
558050	104.148826770138	-0.968803396253067	0.169653486091421	-5.71048328314933	1.12655803210962e-08	5.18433340545832e-06	558050	558050	14.831809	list(gene = "ENSDARG00000092976")	si:ch211-127i16.2	si:ch211-127i16.2	NA	NA
553512	1092.94268514251	0.8044170073557	0.141696070671332	5.67705938170696	1.37029914367698e-08	6.07245527929445e-06	553512	553512	14.823164	list(gene = "ENSDARG00000104949")	solute carrier family 27 (fatty acid transporter), member 1b	slc27a1b	NA	NA
171477	383.150672942513	0.862261222123339	0.153868771000431	5.6038741098473	2.09612977232502e-08	8.9572116878103e-06	171477	171477	14.566941	list(gene = "ENSDARG00000101481")	retinol binding protein 1a, cellular	rbp5	NA	NA
619412	19.3024437033803	-1.78220668836347	0.319443467239196	-5.57909887394557	2.41767791955188e-08	9.64250543581274e-06	619412	619412	14.827688	NULL	neural precursor cell expressed, developmentally down-regulated 4a	nedd4a	NA	NA
140634	5377.49999625458	-0.327305828231145	0.0586606580826248	-5.57964807981062	2.41005694963833e-08	9.64250543581274e-06	140634	140634	14.593284	list(gene = "ENSDARG00000098315")	cytochrome P450, family 1, subfamily A	cyp1a	NA	NA
83774	55.2333273928825	-1.14629932620459	0.205820732716436	-5.56940649795409	2.55608513705797e-08	9.86566408545116e-06	83774	83774	14.54133	list(gene = "ENSDARG00000102403")	cryptochrome circadian clock 2	cry2	NA	NA
564054	38.7205134698403	-1.35410571121108	0.246222451476496	-5.49952168492783	3.80822873357522e-08	1.30955539774813e-05	564054	564054	14.839874	list(gene = "ENSDARG00000074120")	ubiquitin specific peptidase 2b	usp2b	NA	NA
266987	691.666347941462	-1.19071055056878	0.216191494346822	-5.50766603545743	3.6362239736165e-08	1.30955539774813e-05	266987	266987	14.880566	list(gene = "ENSDARG00000010946")	cystathionine-beta-synthase b	cbsb	NA	NA
100333215	230.994649272537	-0.573120855816398	0.104054966987932	-5.50786639414212	3.63208892532674e-08	1.30955539774813e-05	100333215	100333215	15.285868	NULL	dystonin	dst	NA	NA
100007333	85.4057213767042	1.25978014123724	0.229114099554317	5.49848369737097	3.83070947941367e-08	1.30955539774813e-05	100007333	100007333	14.799049	list(gene = "ENSDARG00000099796")	si:dkey-285b23.4	si:dkey-285b23.4	NA	NA
562291	399.418801817973	-1.24587945934865	0.227711562856994	-5.47130520610006	4.46733185957972e-08	1.48476738055198e-05	562291	562291	14.879544	list(gene = "ENSDARG00000035990")	Cbp/p300-interacting transactivator, with Glu/Asp-rich carboxy-terminal domain, 4a	cited4a	NA	NA
101883776	284.484746496856	-1.18075055665793	0.216891838563116	-5.44396029136123	5.21088409134417e-08	1.68508724737657e-05	101883776	101883776	15.259329	NULL	uncharacterized LOC101883776	LOC101883776	NA	NA
103910448	24.3205677119833	-6.35063180878791	1.16832961189196	-5.43565081647113	5.45967823722282e-08	1.71908026600976e-05	103910448	103910448	15.26009	NULL	plexin-C1-like	LOC103910448	NA	NA
569755	335.883332495542	-0.949299433070064	0.176053900528369	-5.39209543339312	6.96407628144985e-08	2.13654288993711e-05	569755	569755	14.804419	list(gene = "ENSDARG00000074908")	collagen, type VI, alpha 1	col6a1	NA	NA
322543	21946.458838523	0.645068702353844	0.11982617124355	5.38337072493722	7.31037559563465e-08	2.18671610004421e-05	322543	322543	14.852479	list(gene = "ENSDARG00000040298")	apolipoprotein A-IV b, tandem duplicate 1	apoa4b.1	NA	NA
795902	19.9961890204755	2.56308289644015	0.476515734803235	5.37880013028009	7.49838967565157e-08	2.18824957241881e-05	795902	795902	14.831221	list(gene = "ENSDARG00000039373")	eph receptor A3	epha3	NA	NA
393432	20.4695981424117	-3.06576504692689	0.573530715068884	-5.34542434498678	9.02054701374256e-08	2.56978202427214e-05	393432	393432	14.552193	list(gene = "ENSDARG00000055575")	procollagen C-endopeptidase enhancer 2b	pcolce2b	NA	NA
799942	25.6656300900579	-2.32898851655775	0.437472093067751	-5.323741910543	1.01654109413243e-07	2.76429867983966e-05	799942	799942	14.819327	list(gene = "ENSDARG00000060280")	phosphodiesterase 9A	pde9a	NA	NA
566323	324.682794140473	-1.16700500186981	0.219192240948553	-5.32411638669145	1.01444941636966e-07	2.76429867983966e-05	566323	566323	14.834426	list(gene = "ENSDARG00000040190")	quinoid dihydropteridine reductase a	qdpra	NA	NA
566771	146.289653894385	0.777470106480543	0.14646422350152	5.3082595045641	1.10676992993204e-07	2.9281602118e-05	566771	566771	14.538103	list(gene = "ENSDARG00000053232")	integrin, beta 1b.1	itgb1b.1	NA	NA
101882554	98.0463128123929	-0.720945313708006	0.13591347824384	-5.30444311354149	1.13017479452214e-07	2.9281602118e-05	101882554	101882554	14.831221	list(gene = "ENSDARG00000077400")	RNA binding motif protein 10	rbm10	NA	NA
571902	41.1533506120847	-1.30628742766136	0.24641189549626	-5.30123525502114	1.15021755081153e-07	2.9281602118e-05	571902	571902	15.238483	NULL	uncharacterized LOC571902	LOC571902	NA	NA
566287	54.8464822615414	-1.41269254502235	0.268330731226565	-5.26474376812823	1.40385014664797e-07	3.49938895930062e-05	566287	566287	14.824423	list(gene = "ENSDARG00000061093")	pleckstrin homology-like domain, family B, member 1a	phldb1a	NA	NA
558924	701.849097981778	-0.489315259803996	0.0930717510604483	-5.2573982355419	1.46107695984802e-07	3.56771139277175e-05	558924	558924	14.5362015	list(gene = "ENSDARG00000074635")	ATP-binding cassette, sub-family A (ABC1), member 1A	abca1a	NA	NA
777765	647.796181083303	1.02954806924031	0.196655320375586	5.23529222232082	1.64724036865472e-07	3.86455510018701e-05	777765	777765	14.542969	list(gene = "ENSDARG00000062864")	glycerol kinase 5 (putative)	gk5	NA	NA
100134974	808.700247648039	-0.623581686666924	0.119068969511888	-5.23714691764981	1.63077876148089e-07	3.86455510018701e-05	100134974	100134974	14.549713	list(gene = "ENSDARG00000053620")	Epstein-Barr virus induced 3	ebi3	NA	NA
559822	39.8412655087414	-1.65065406782485	0.316978489824614	-5.20746397882761	1.91438985336128e-07	4.40493742220533e-05	559822	559822	14.535481	list(gene = "ENSDARG00000077217")	zgc:162184	zgc:162184	NA	NA
798487	26.4766613357202	-1.47253216993138	0.28511996857873	-5.16460554226236	2.40946494306162e-07	5.36184296656522e-05	798487	798487	14.809612	list(gene = "ENSDARG00000079470")	cyclin-dependent kinase 17	cdk17	NA	NA
100005108	44.343580264181	-1.47112366326722	0.284891787157385	-5.16379807907385	2.41988733969512e-07	5.36184296656522e-05	100005108	100005108	14.831455	list(gene = "ENSDARG00000055835")	solute carrier family 26, member 6	slc26a6	NA	NA
568448	56.8601764057239	-1.49866301714326	0.290983193756931	-5.15034218228821	2.60011640959753e-07	5.55542729300614e-05	568448	568448	15.2045145	list(gene = "ENSDARG00000026376")	aconitase 1, soluble	aco1	NA	NA
100126232	608.444689934648	0.916002980983318	0.17778256479627	5.15237803005604	2.57203899331268e-07	5.55542729300614e-05	100126232	100126232	14.829012	list(gene = "ENSDARG00000056410")	ferredoxin 1	fdx1	NA	NA
101886379	91.3986905331537	-2.03143056622045	0.395212269477949	-5.14009994908267	2.74592364053596e-07	5.76403094017768e-05	101886379	NA	NA	NULL	NA	NA	TRUE	NA
101886297	22.5306932538839	-1.85733292629258	0.361831373027938	-5.13314506354089	2.84940116574115e-07	5.87811809449878e-05	101886297	NA	NA	NULL	NA	NA	TRUE	NA
564690	2277.35695333692	-0.878591999374479	0.172037026094413	-5.10699364735771	3.27324748497712e-07	6.63803494199173e-05	564690	564690	14.545806	list(gene = "ENSDARG00000059049")	zgc:174904	zgc:174904	NA	NA
393800	13.3645384338364	-2.40434822898982	0.473609174503974	-5.07665045025358	3.84146641530181e-07	7.66052427651436e-05	393800	393800	14.842841	list(gene = "ENSDARG00000005163")	EFR3 homolog A (S. cerevisiae)	efr3a	NA	NA
449548	384.197809001887	0.518473255997477	0.102350324060925	5.06567283254375	4.06960348946205e-07	7.98242717236286e-05	449548	449548	14.543538	list(gene = "ENSDARG00000032430")	protein phosphatase 2, regulatory subunit A, beta b	ppp2r1bb	NA	NA
100037315	225.568910031739	-0.609759516833731	0.120907059906457	-5.04320853807451	4.57789859806959e-07	8.83460592353269e-05	100037315	100037315	14.552193	list(gene = "ENSDARG00000054510")	adrenoceptor beta 2, surface b	adrb2b	NA	NA
767674	19.0964886345645	-2.30948005148967	0.458773089005489	-5.03403557627164	4.80260482790701e-07	9.12113758189005e-05	767674	767674	14.854625	list(gene = "ENSDARG00000016866")	family with sequence similarity 102, member Ab	fam102ab	NA	NA
100002503	36.088778729011	1.8826487117342	0.374574712601571	5.0260966594847	5.00563658012037e-07	9.35819401267815e-05	100002503	100002503	14.823884	list(gene = "ENSDARG00000059081")	inactive serine protease 35-like	LOC100002503	NA	NA
557680	252.390581784843	0.691826031222115	0.138358351932612	5.00024770141141	5.72567074629068e-07	0.000104049987284234	557680	557680	14.880964	list(gene = "ENSDARG00000059933")	phospholipid phosphatase 3	plpp3	NA	NA
560275	33.6309915895177	-1.3838212250377	0.276776261144549	-4.99978292688543	5.73948947827784e-07	0.000104049987284234	560275	560275	14.802482	list(gene = "ENSDARG00000063661")	NUAK family, SNF1-like kinase, 2	nuak2	NA	NA
100004607	2351.72063723603	1.15237153023615	0.232520218221749	4.95600571446719	7.19571004785651e-07	0.000128502493615826	100004607	100004607	14.853864	list(gene = "ENSDARG00000094929")	apolipoprotein A-IV b, tandem duplicate 3	apoa4b.3	NA	NA
561773	42.7364765535118	-1.36656281840686	0.275911778450811	-4.95289771998802	7.31164108679738e-07	0.000128652625887545	561773	561773	14.838266	list(gene = "ENSDARG00000035942")	histamine receptor H3	hrh3	NA	NA
327462	1789.04903046569	0.516691867210969	0.104707521961321	4.93462033608086	8.03068205085926e-07	0.000139256682229755	327462	327462	14.827688	list(gene = "ENSDARG00000036966")	hydroxy-delta-5-steroid dehydrogenase, 3 beta- and steroid delta-isomerase	hsd3b7	NA	NA
100150892	68.2473456232891	-1.51518087180086	0.307645060170807	-4.92509410344381	8.43197657486743e-07	0.000142909284333906	100150892	100150892	14.82419	NULL	chloride channel, voltage-sensitive 2a	clcn2a	NA	NA
559236	207.352424729213	-0.4929151909188	0.10010505819032	-4.92397886609952	8.48019990614904e-07	0.000142909284333906	559236	559236	14.883119	list(gene = "ENSDARG00000078703")	un-named hu7910	unm_hu7910	NA	NA
393805	103.208156267098	-1.91380606244495	0.389517154489656	-4.91327799144664	8.95661409682447e-07	0.000146802585847267	393805	393805	14.833017	list(gene = "ENSDARG00000019302")	MID1 interacting protein 1b	mid1ip1b	NA	NA
103909643	200.794452411439	1.45999257937104	0.297056412672401	4.91486639267116	8.8843026841342e-07	0.000146802585847267	103909643	103909643	14.592884	list(gene = "ENSDARG00000038475")	aminoacylase-1A-like	LOC103909643	NA	NA
100001834	111.0174126605	0.7677384540871	0.156573689601293	4.90336822260565	9.42071497732567e-07	0.000152322776626624	100001834	100001834	14.8804035	list(gene = "ENSDARG00000088933")	golgi transport 1A	golt1a	NA	NA
65239	103.442761661409	-1.22709860874191	0.250654334138664	-4.89558105172469	9.80156824765732e-07	0.000156367685444293	65239	65239	14.542969	list(gene = "ENSDARG00000099184")	mitogen-activated protein kinase kinase 6	map2k6	NA	NA
432373	123.136006759533	-0.807957716716991	0.165729697239821	-4.87515351909336	1.08723868809912e-06	0.000168945596144234	432373	432373	14.533042	list(gene = "ENSDARG00000054224")	importin 11	ipo11	NA	NA
559194	912.670332177682	0.545451136942403	0.111857963025294	4.87628347763728	1.08103225764587e-06	0.000168945596144234	559194	559194	14.825805	list(gene = "ENSDARG00000101766")	prothymosin, alpha b	ptmab	NA	NA
553602	8.44171720378282	-2.9001928839561	0.596276018723972	-4.86384290644877	1.15128300536613e-06	0.000176603861015459	553602	553602	14.550584	list(gene = "ENSDARG00000069966")	arachidonate 5-lipoxygenase b, tandem duplicate 3	alox5b.3	NA	NA
541523	36.3809566254597	-1.05167444553668	0.216881139031198	-4.8490820835527	1.24034091421327e-06	0.000185508487982022	541523	541523	14.823884	list(gene = "ENSDARG00000038585")	eukaryotic translation initiation factor 4E family member 2	eif4e2	NA	NA
559293	82.8107800161118	-2.25274399288899	0.464530994118602	-4.84950201689626	1.2377181117451e-06	0.000185508487982022	559293	559293	14.82342	list(gene = "ENSDARG00000061517")	low density lipoprotein receptor-related protein 1Bb	lrp1bb	NA	NA
692276	102.864465845838	1.14348510283325	0.236500560016434	4.8350206982757	1.33131781926833e-06	0.00019665700873513	692276	692276	14.829012	list(gene = "ENSDARG00000029259")	zgc:136493	zgc:136493	NA	NA
324212	199.175085415685	-0.566083040670575	0.118138758113555	-4.79167929060551	1.65391129502455e-06	0.000241329861524009	324212	324212	14.817384	NULL	cytochrome P450, family 2, subfamily AA, polypeptide 6	cyp2aa6	NA	NA
317640	62.6393861134213	1.05307251121656	0.220017017665661	4.78632299623665	1.69864610015937e-06	0.000244871091426589	317640	317640	14.880566	list(gene = "ENSDARG00000007918")	tetratricopeptide repeat domain 27	ttc27	NA	NA
557812	32.0532859372028	-1.36260432677896	0.285108801639413	-4.77924328868068	1.75956175479595e-06	0.000247209181797762	557812	557812	14.540007	list(gene = "ENSDARG00000055099")	family with sequence similarity 184, member B	fam184b	NA	NA
797096	65.9855199722829	-1.71524603439884	0.359042608025964	-4.7772771143496	1.77684827702529e-06	0.000247209181797762	797096	797096	14.835336	list(gene = "ENSDARG00000079031")	si:ch211-22d5.2	si:ch211-22d5.2	NA	NA
570832	465.907741721609	2.3704957463675	0.495729939839477	4.78182888678277	1.73707515639848e-06	0.000247209181797762	570832	570832	14.831809	list(gene = "ENSDARG00000057121")	complement component 7b	c7b	NA	NA
406304	430.911178674665	-1.08900763529635	0.22859413707403	-4.76393510890299	1.8985358168219e-06	0.000258136148275842	406304	406304	14.593083	list(gene = "ENSDARG00000027744")	growth arrest and DNA-damage-inducible, beta a	gadd45ba	NA	NA
100037388	279.149810089595	-0.514627921835715	0.108010915887785	-4.76459177857887	1.89236369698128e-06	0.000258136148275842	100037388	100037388	14.544415	list(gene = "ENSDARG00000071062")	Hermansky-Pudlak syndrome 5	hps5	NA	NA
100537438	55.4751919726737	-1.17306708059506	0.246653895131586	-4.75592359881141	1.97541173461382e-06	0.000265570802299487	100537438	100537438	14.839825	list(gene = "ENSDARG00000100480")	si:ch73-364h19.2	si:ch73-364h19.2	NA	NA
553686	22.2277019694736	-1.4961572827765	0.314980772546676	-4.74999559712742	2.03421077415996e-06	0.000268938849268344	553686	553686	14.542969	list(gene = "ENSDARG00000098103")	thyrotrophic embryonic factor b	tefb	NA	NA
393504	27.5391586936782	-2.24327812437058	0.472380029775174	-4.74888433670291	2.04541874495774e-06	0.000268938849268344	393504	393504	14.835131	list(gene = "ENSDARG00000019274")	RAS, dexamethasone-induced 1	rasd1	NA	NA
553701	1004.8704258362	-0.842201540192192	0.177608798876325	-4.74189086081623	2.11732685280856e-06	0.000273565231748335	553701	553701	15.22285	list(gene = "ENSDARG00000002986")	guanine deaminase	gda	NA	NA
405805	130.801988019192	-1.34704518576853	0.284124938921801	-4.74103114946652	2.1263323487334e-06	0.000273565231748335	405805	405805	15.2150755	list(gene = "ENSDARG00000016200")	tribbles pseudokinase 3	trib3	NA	NA
565316	259.858933242829	-1.02573035468822	0.21656946894896	-4.73626480993016	2.1769310441513e-06	0.000277095531311387	565316	565316	14.834426	NULL	diacylglycerol O-acyltransferase 2	dgat2	NA	NA
494572	272.413889842472	0.697507843262139	0.147692165255387	4.72271391008467	2.32718108409732e-06	0.00029310233338131	494572	494572	14.842841	list(gene = "ENSDARG00000045737")	guanylate cyclase activator 1g	guca1g	NA	NA
566703	126.929489272169	-0.760657075449833	0.161414701354489	-4.71243987732767	2.44768309425279e-06	0.000305068002320153	566703	566703	14.595437	list(gene = "ENSDARG00000024195")	zinc finger protein 395b	znf395b	NA	NA
322228	22391.556040541	0.769821715508939	0.164221170963244	4.68771298483336	2.76275113599512e-06	0.000340786776723522	322228	322228	14.825805	list(gene = "ENSDARG00000013430")	betaine-homocysteine methyltransferase	bhmt	NA	NA
553728	123.083927281753	-0.848869906067016	0.181729767665952	-4.67105591433636	2.99655349487289e-06	0.000365854720062798	553728	553728	14.854625	NULL	tetratricopeptide repeat domain 38	ttc38	NA	NA
793418	475.893828193603	0.901410775366122	0.194948728553973	4.62383510809388	3.76709365092145e-06	0.000455285611447223	793418	793418	14.8804035	list(gene = "ENSDARG00000090980")	apolipoprotein F	apof	NA	NA
569979	119.744398092688	-0.789058291627962	0.171275330299318	-4.60695822480107	4.08602050194256e-06	0.000488892353057428	569979	569979	15.229655	NULL	filamin B, like	flnbl	NA	NA
393191	10.0876934369184	-1.7974507731411	0.390958694071173	-4.59754649378351	4.27495250735815e-06	0.000506433730203369	393191	393191	14.835131	list(gene = "ENSDARG00000013302")	glutathione peroxidase 8 (putative)	gpx8	NA	NA
493629	9.30491092282978	-2.24736839820655	0.493024319893641	-4.55833172426741	5.15615527960853e-06	0.000598965028354525	493629	493629	14.833017	list(gene = "ENSDARG00000102129")	crystallin, gamma N1	crygn1	NA	NA
373078	478.327790911067	0.564670746476198	0.12387389362595	4.55843220833343	5.15368942109751e-06	0.000598965028354525	373078	373078	14.82921	list(gene = "ENSDARG00000036299")	nucleobindin 2a	nucb2a	NA	NA
793274	22.8925181787903	-1.22305213216415	0.268669112496808	-4.55226177954744	5.30722399088771e-06	0.000610585913951649	793274	793274	14.834426	NULL	sterol regulatory element binding transcription factor 1	srebf1	NA	NA
324365	887.455024514926	0.326376994724514	0.0721068455664161	4.52629694394127	6.00262204823749e-06	0.00068401307435392	324365	324365	14.852479	list(gene = "ENSDARG00000053047")	eukaryotic translation initiation factor 2, subunit 2 beta	eif2s2	NA	NA
406204	204.142133424054	-0.874129635527483	0.193515839666963	-4.51709605287012	6.26934714265974e-06	0.000690566966897879	406204	406204	14.544127	list(gene = "ENSDARG00000012499")	period circadian clock 1b	per1b	NA	NA
100007318	84.9039385058813	1.05736333041785	0.234056278668904	4.51756020573835	6.25562444339998e-06	0.000690566966897879	100007318	100007318	14.880765	list(gene = "ENSDARG00000099796")	si:dkey-285b23.3	si:dkey-285b23.3	NA	NA
58125	907.627354715449	-0.323155348985534	0.0715520777495892	-4.51636568984734	6.29099869551766e-06	0.000690566966897879	58125	58125	14.823151	list(gene = "ENSDARG00000002758")	death effector domain-containing 1	dedd1	NA	NA
566942	215.203077772343	-0.986230166473868	0.2183544086463	-4.51664874818904	6.28259897618771e-06	0.000690566966897879	566942	566942	14.823884	list(gene = "ENSDARG00000020455")	si:ch211-171h4.3	si:ch211-171h4.3	NA	NA
570222	75.2926461053129	-0.710531687378986	0.157577687268612	-4.50908818180451	6.51068447298336e-06	0.000707510282381537	570222	570222	14.815489	list(gene = "ENSDARG00000017211")	plexin b1b	plxnb1b	NA	NA
563847	84.0864452721481	-1.36479425399882	0.302791710798535	-4.50736993558881	6.5636139861555e-06	0.000707510282381537	563847	563847	14.829012	list(gene = "ENSDARG00000061240")	cerebellin 4 precursor	cbln4	NA	NA
100616532	107.569703005438	-0.613248789378816	0.136332783189191	-4.49817553073645	6.85390998420896e-06	0.000732205651438038	100616532	100616532	15.228628	NULL	NPC1-like 1	npc1l1	NA	NA
448925	211.395294884722	0.51766994865324	0.115147803055248	4.49569974344071	6.93415290177287e-06	0.000734222473183296	448925	448925	15.2150755	list(gene = "ENSDARG00000033418")	G patch domain containing 1	gpatch1	NA	NA
554722	149.301024035538	-0.969764582286011	0.216234614655437	-4.48477957070519	7.29893497477026e-06	0.000766068043623914	554722	554722	14.854555	list(gene = "ENSDARG00000001910")	RAR-related orphan receptor A, paralog b	rorab	NA	NA
449662	3154.0790676142	-0.527530652633424	0.117754573785682	-4.47991645397614	7.46722615603957e-06	0.000770218628939771	449662	449662	14.835336	list(gene = "ENSDARG00000014727")	acyl-CoA oxidase 1, palmitoyl	acox1	NA	NA
564619	6970.10305081676	-0.310790814160008	0.0693630625423357	-4.48063858152626	7.44200400020016e-06	0.000770218628939771	564619	564619	14.8207245	list(gene = "ENSDARG00000042620")	glutathione S-transferase rho	gstr	NA	NA
559001	505.260538081808	-1.77459049543248	0.397840040623533	-4.46056282482571	8.17446906539702e-06	0.000828877308198944	559001	559001	14.853864	list(gene = "ENSDARG00000087657")	fatty acid synthase	fasn	NA	NA
100174951	2604.75565076523	1.28002496964571	0.286873904491353	4.46197771775473	8.12066718463159e-06	0.000828877308198944	100174951	100174951	14.838266	list(gene = "ENSDARG00000041623")	metallothionein 2	mt2	NA	NA
100005420	586.509998441839	-0.413674587043802	0.0932420483437564	-4.43656691794998	9.14049290496481e-06	0.000903851219900033	100005420	100005420	14.804419	list(gene = "ENSDARG00000102260")	transmembrane protease serine 6	LOC100005420	NA	NA
724009	38.9595895066189	-1.01366268373997	0.228340824358474	-4.43925297452992	9.02716599590157e-06	0.000903851219900033	724009	724009	14.55516	list(gene = "ENSDARG00000059923")	solute carrier family 25, member 47a	slc25a47a	NA	NA
100329900	33.0297074525975	-1.96796250662602	0.443411526411688	-4.438230378339	9.07015098069648e-06	0.000903851219900033	100329900	100329900	15.234478	NULL	FERM domain containing 4Bb	frmd4bb	NA	NA
494487	218.019767428761	-1.4865948171543	0.335373296998016	-4.43265707335996	9.30788466688956e-06	0.000909881436581099	494487	494487	14.369939	list(gene = "ENSDARG00000033160")	nuclear receptor subfamily 1, group d, member 1	nr1d1	NA	NA
795685	217.291536364683	0.992481615585436	0.223955507117519	4.43160174250433	9.35356595900336e-06	0.000909881436581099	795685	795685	14.823151	list(gene = "ENSDARG00000089717")	glutaminyl-peptide cyclotransferase	qpct	NA	NA
571403	60.7428120414215	-1.26385832755374	0.285324013735979	-4.42955470521045	9.44278587467618e-06	0.000911152685407262	571403	571403	14.545806	list(gene = "ENSDARG00000060113")	zinc finger protein 395a	znf395a	NA	NA
559634	199.031249060035	-0.699727600498844	0.158078700323674	-4.42645086951067	9.57961884689003e-06	0.000916961116024313	559634	559634	14.835336	list(gene = "ENSDARG00000060006")	neural precursor cell expressed, developmentally down-regulated 4-like	nedd4l	NA	NA
563748	9.23442350902529	-2.37684696093762	0.537445552005496	-4.42248884946267	9.75703863250816e-06	0.000926531486015557	563748	563748	14.829012	list(gene = "ENSDARG00000044341")	carbohydrate (N-acetylglucosamine 6-O) sulfotransferase 7	chst7	NA	NA
569109	74.704445491815	-1.27994480439932	0.290080086982989	-4.41238424088854	1.02238460384117e-05	0.00095568998319997	569109	569109	14.546301	list(gene = "ENSDARG00000057652")	D site albumin promoter binding protein b	dbpb	NA	NA
565056	18.4473545939947	-1.5796261135237	0.357888740456907	-4.41373514994364	1.01602246052806e-05	0.00095568998319997	565056	565056	14.544415	list(gene = "ENSDARG00000063014")	D site albumin promoter binding protein a	dbpa	NA	NA
793004	79.2686485739837	-1.09023855481112	0.247212227936292	-4.41013199028359	1.03307631643935e-05	0.000958198304356344	793004	793004	14.839825	list(gene = "ENSDARG00000097615")	si:ch211-108d22.2	si:ch211-108d22.2	NA	NA
100533983	41.4674007084908	-0.931343041135324	0.211852912706285	-4.39617765570467	1.10173772343475e-05	0.00101402245083822	100533983	100533983	14.815489	list(gene = "ENSDARG00000058038")	echinoderm microtubule associated protein like 3	eml3	NA	NA
556416	73.7778465141392	-0.785893112388999	0.179244081029408	-4.38448571286467	1.1626011235925e-05	0.00106187194227361	556416	556416	14.831809	list(gene = "ENSDARG00000086302")	proline and serine rich 1	proser1	NA	NA
325832	104.903110007111	0.654505554200792	0.149562698931666	4.3761282651086	1.20805942578871e-05	0.00108829600454356	325832	325832	14.853864	list(gene = "ENSDARG00000032129")	general transcription factor IIF, polypeptide 1	gtf2f1	NA	NA
393970	180.888439201209	-0.964775677263614	0.220478421255578	-4.37582812762093	1.2097230974032e-05	0.00108829600454356	393970	393970	14.592884	list(gene = "ENSDARG00000038475")	aminoacylase 1	acy1	NA	NA
100331020	62.5245942096807	-1.06280910933204	0.243065544971599	-4.37252062794927	1.22820208261417e-05	0.00108855095692434	100331020	100331020	14.839825	list(gene = "ENSDARG00000100304")	choline dehydrogenase	chdh	NA	NA
406714	166.590039961424	0.534262061781115	0.122153335845634	4.37370013747528	1.2215814783166e-05	0.00108855095692434	406714	406714	14.527806	list(gene = "ENSDARG00000087346")	RAP1A, member of RAS oncogene family b	rap1ab	NA	NA
574001	130.524478399525	1.84163176646472	0.421910702450144	4.36497997270487	1.2713440588195e-05	0.00111850232821877	574001	574001	14.833097	list(gene = "ENSDARG00000052578")	six-cysteine containing astacin protease 4	c6ast4	NA	NA
793996	11.1923165417017	2.01727666556133	0.462740034038541	4.35941677221149	1.30409539012499e-05	0.00113894170385734	793996	793996	14.839874	list(gene = "ENSDARG00000018032")	sodium channel, voltage gated, type VIII, alpha subunit b	scn8ab	NA	NA
494039	7978.80848007788	-0.763746123883474	0.175291453882903	-4.35700718412472	1.31852941786755e-05	0.00114320322353517	494039	494039	14.832098	NULL	complement component c3a, duplicate 6	c3a.6	NA	NA
393212	100.825776377645	0.801442630093087	0.184135507782208	4.35246107470493	1.34617778598606e-05	0.00115877821649807	393212	393212	14.833489	list(gene = "ENSDARG00000102128")	epidermal growth factor receptor pathway substrate 8	eps8	NA	NA
792957	50.2420019078045	-1.37357858514796	0.316039428567983	-4.34622537881373	1.38500261913424e-05	0.00118368259556723	792957	792957	14.82419	list(gene = "ENSDARG00000076142")	tribbles pseudokinase 1	trib1	NA	NA
406561	478.358542860163	-0.942864766483509	0.217168058606133	-4.34163648436686	1.41425382959296e-05	0.00120010972135317	406561	406561	14.831221	NULL	dimethylarginine dimethylaminohydrolase 1	ddah1	NA	NA
192325	55.6077608521531	0.739902522083338	0.170698210424795	4.33456519691704	1.46048500437533e-05	0.00123061289277118	192325	192325	14.823164	list(gene = "ENSDARG00000014898")	nuclear cap binding protein subunit 2	ncbp2	NA	NA
431716	454.973477623389	0.664335302381311	0.154266756837245	4.30640609812133	1.65928318031221e-05	0.0013883442833871	431716	431716	14.531645	list(gene = "ENSDARG00000035652")	spermidine/spermine N1-acetyltransferase 1a, duplicate 2	sat1a.2	NA	NA
692064	130.196402426014	-0.569896509886689	0.132996369975332	-4.28505311830988	1.82695532025511e-05	0.00151802225047586	692064	692064	14.831473	list(gene = "ENSDARG00000027279")	numb homolog (Drosophila)	numb	NA	NA
103911054	16.6111974115145	-1.74719154253463	0.408822506889211	-4.27371662051891	1.92241336248963e-05	0.00158632247463368	103911054	NA	NA	NULL	NA	NA	TRUE	NA
799085	21.4840291958736	-1.55246862886581	0.363967448184954	-4.26540515259736	1.99539769972436e-05	0.00162414513450353	799085	799085	14.879544	list(gene = "ENSDARG00000060756")	abhydrolase domain containing 6a	abhd6a	NA	NA
393864	92.5161139102568	0.578166282759781	0.135499928919121	4.26691207421139	1.98197227890165e-05	0.00162414513450353	393864	393864	14.838869	list(gene = "ENSDARG00000027930")	nicotinate phosphoribosyltransferase	naprt	NA	NA
431730	187.821680711372	0.684793065548599	0.161282967637591	4.24591062267254	2.17707406982572e-05	0.00176004670577464	431730	431730	14.544415	list(gene = "ENSDARG00000101457")	CDC42 effector protein (Rho GTPase binding) 4a	cdc42ep4a	NA	NA
321541	718.90556411929	-1.52843274863282	0.360480902165306	-4.23998258840332	2.23537125019821e-05	0.00178308113390811	321541	321541	14.8804035	list(gene = "ENSDARG00000010641")	solute carrier family 20 (phosphate transporter), member 1b	slc20a1b	NA	NA
560773	329.292501773626	-0.658825319920789	0.155373278706587	-4.24027429558812	2.23246813374625e-05	0.00178308113390811	560773	560773	14.835336	list(gene = "ENSDARG00000075048")	LON peptidase N-terminal domain and ring finger 1	lonrf1	NA	NA
325484	440.722552517081	0.622854242852865	0.147186870633678	4.23172420319364	2.31906667674883e-05	0.00182201216553291	325484	325484	14.591863	list(gene = "ENSDARG00000068262")	vesicle-associated membrane protein 5	vamp5	NA	NA
360149	1126.10221356456	-0.561115406129496	0.132663540490745	-4.22961277871701	2.34093900173112e-05	0.00182201216553291	360149	360149	14.853864	list(gene = "ENSDARG00000042824")	nuclear factor, erythroid 2-like 2a	nfe2l2a	NA	NA
566880	98.2568676525782	-0.836931281736255	0.197928447564209	-4.22845372676785	2.35302897334588e-05	0.00182201216553291	566880	566880	14.880566	list(gene = "ENSDARG00000075752")	myosin XVIIIAa	myo18aa	NA	NA
103909078	21.5542753708272	-1.42816237018794	0.337806098983126	-4.22775780096048	2.36031663733891e-05	0.00182201216553291	103909078	NA	NA	NULL	NA	NA	TRUE	NA
30750	601.182107269038	0.933338208046863	0.220722894002321	4.22855187843383	2.3520028635458e-05	0.00182201216553291	30750	30750	14.542969	list(gene = "ENSDARG00000044525")	peroxisome proliferator-activated receptor delta a	pparda	NA	NA
406465	1128.22304258663	0.368723900228556	0.0872873509717707	4.22425352727	2.3973405532564e-05	0.00183872946921236	406465	406465	14.879544	list(gene = "ENSDARG00000038106")	solute carrier family 37 (glucose-6-phosphate transporter), member 4a	slc37a4a	NA	NA
406363	86.7622607012485	-0.653089348980012	0.154893883951086	-4.21636627813047	2.48270393909277e-05	0.00188330693177025	406363	406363	14.527583	list(gene = "ENSDARG00000058348")	scinderin like b	scinlb	NA	NA
101885375	49.6707450437254	-0.991421849348141	0.235237457793845	-4.21455774367786	2.50268117134533e-05	0.00188330693177025	101885375	101885375	15.234676	NULL	uncharacterized LOC101885375	LOC101885375	NA	NA
100151267	201.391557468763	-2.79785297844274	0.663834810394704	-4.21468253040119	2.50129786925345e-05	0.00188330693177025	100151267	100151267	14.540007	list(gene = "ENSDARG00000096234")	tachykinin 4 (hemokinin)	tac4	NA	NA
568468	57.538646102109	-1.46245211614486	0.347320840331786	-4.21066618043368	2.54618747533957e-05	0.00190407082140238	568468	568468	14.825785	list(gene = "ENSDARG00000018923")	FAT atypical cadherin 2	fat2	NA	NA
572452	735.914921730146	0.478849651111653	0.113844104153169	4.20618752875771	2.59714751651693e-05	0.00193011615125	572452	572452	14.879544	list(gene = "ENSDARG00000028071")	bone morphogenetic protein 1a	bmp1a	NA	NA
436618	561.599608089246	0.468297025577579	0.111386655565865	4.20424711738174	2.61952623327991e-05	0.00193473033217248	436618	436618	15.22285	list(gene = "ENSDARG00000040338")	hydrogen voltage-gated channel 1	hvcn1	NA	NA
563030	510.78179275721	-0.646659018833346	0.154244856927972	-4.19241867581568	2.75996034345257e-05	0.00202594635027055	563030	563030	14.531645	list(gene = "ENSDARG00000060010")	IQ motif containing GTPase activating protein 2	iqgap2	NA	NA
492356	26.9205165113173	-4.3282503324932	1.03422435440851	-4.18502070082135	2.85140115018615e-05	0.00208030577816935	492356	492356	14.833489	list(gene = "ENSDARG00000045560")	myosin binding protein C, slow type	mybpc1	NA	NA
100334431	126.426637965301	-0.650859383239499	0.155635665716219	-4.18194236034725	2.89029252170187e-05	0.00209590000134321	100334431	100334431	14.835336	list(gene = "ENSDARG00000012593")	procollagen, type V, alpha 1	col5a1	NA	NA
553553	242.435749737278	0.68369200532638	0.16357740794728	4.17962366506461	2.91991901940295e-05	0.00210462837753953	553553	553553	14.544127	list(gene = "ENSDARG00000039579")	complement factor D (adipsin)	cfd	NA	NA
327635	15.9057729051561	-1.48465769713468	0.355419518645348	-4.17719798505532	2.95122131815139e-05	0.00211445287854379	327635	327635	14.552193	list(gene = "ENSDARG00000098296")	glucosamine (N-acetyl)-6-sulfatase (Sanfilippo disease IIID), b	gnsb	NA	NA
562304	1376.97802062403	-0.668168372736677	0.160139589475365	-4.17241217443901	3.01391787192554e-05	0.0021465194843803	562304	562304	14.819327	NULL	cytochrome P450, family 2, subfamily k, polypeptide 19	cyp2k19	NA	NA
327253	107.778670986979	-0.679499496327093	0.163013170382948	-4.16837176242155	3.06783279731359e-05	0.00217198931478444	327253	327253	14.552143	list(gene = "ENSDARG00000086458")	histone deacetylase 10	hdac10	NA	NA
101882899	27.9465486257138	1.03475234811039	0.248515750028528	4.16372945373324	3.13091077924488e-05	0.0021923806394622	101882899	101882899	15.2045145	NULL	uncharacterized LOC101882899	LOC101882899	NA	NA
557073	63.2333535844587	-1.23981918147651	0.297778860369235	-4.16355674119774	3.13328114791506e-05	0.0021923806394622	557073	557073	14.591863	list(gene = "ENSDARG00000076118")	cell death-inducing p53 target 1	cdip1	NA	NA
101883748	12.8546968094262	-1.69342667770948	0.406901708944616	-4.16175857826141	3.15806128650082e-05	0.00219687228447571	101883748	101883748	15.220731	NULL	uncharacterized LOC101883748	LOC101883748	NA	NA
100332617	107.161558646235	-0.77746757115651	0.186877714094406	-4.16030116230848	3.17828216657991e-05	0.00219815873544096	100332617	100332617	14.832098	list(gene = "ENSDARG00000099547")	neurobeachin-like 1	nbeal1	NA	NA
100003956	276.526962227221	-0.513046437194154	0.123404600004486	-4.15743365462474	3.2184270053939e-05	0.00221313098388149	100003956	100003956	14.827688	list(gene = "ENSDARG00000045768")	cryptochrome circadian clock 1aa	cry1aa	NA	NA
100000859	1776.01815175528	-0.556629600662927	0.133989535715285	-4.15427665818405	3.26318168050232e-05	0.00223108393184059	100000859	100000859	14.547653	list(gene = "ENSDARG00000070029")	enoyl-CoA, hydratase/3-hydroxyacyl CoA dehydrogenase	ehhadh	NA	NA
103911874	80.2582575628965	0.588874784816762	0.141808687220058	4.15260021343369	3.28718725145344e-05	0.00223472701497957	103911874	NA	NA	NULL	NA	NA	TRUE	NA
403086	2476.51666520902	0.520113568249225	0.125318288701262	4.15034049410847	3.31981049839311e-05	0.00224415438493071	403086	403086	14.823164	NULL	glutamic pyruvate transaminase (alanine aminotransferase) 2, like	gpt2l	NA	NA
101885452	50.5021699489542	-1.05267871453956	0.254008748037789	-4.14426165504724	3.40910319390704e-05	0.0022915685233201	101885452	101885452	15.26009	NULL	acetylcholine receptor subunit alpha-type acr-16-like	LOC101885452	NA	NA
393904	72.2077005445805	-1.20807587316714	0.291855967681555	-4.13928789177705	3.48385537403764e-05	0.00231579608613113	393904	393904	14.839825	list(gene = "ENSDARG00000009488")	GIPC PDZ domain containing family, member 2	gipc2	NA	NA
368439	151.738331625369	-0.501101043236564	0.121038373468016	-4.14001798668403	3.47278590813427e-05	0.00231579608613113	368439	368439	14.835336	list(gene = "ENSDARG00000001220")	MYC binding protein 2	mycbp2	NA	NA
100136865	409.677065008999	-0.810550859961156	0.196274729713155	-4.12967507913898	3.63276273270684e-05	0.00240143680093024	100136865	100136865	14.837396	list(gene = "ENSDARG00000010936")	ATP-binding cassette, sub-family B (MDR/TAP), member 4	abcb4	NA	NA
557376	15.1408259830259	1.65847604024193	0.402363887766624	4.12183123452637	3.75872529371931e-05	0.00247105209556876	557376	557376	15.28623	NULL	filamin A interacting protein 1b	filip1b	NA	NA
327417	67.7374713208443	-1.76995864816385	0.431248879980175	-4.10426259714627	4.05606541886357e-05	0.00265195752659577	327417	327417	14.833816	list(gene = "ENSDARG00000015709")	hydroxysteroid (17-beta) dehydrogenase 12a	hsd17b12a	NA	NA
561372	969.839015182181	-0.507016263971082	0.123797509822338	-4.09552877677993	4.21205900997634e-05	0.00273898293773734	561372	561372	14.8804035	list(gene = "ENSDARG00000015337")	catechol-O-methyltransferase a	comta	NA	NA
794635	7379.88534209552	-0.580962976843473	0.142540335000235	-4.07577951070844	4.58604583101553e-05	0.00296605612800545	794635	794635	14.842841	list(gene = "ENSDARG00000038424")	si:dkey-8k3.2	si:dkey-8k3.2	NA	NA
103911006	28.1146007341852	1.64890856108476	0.405747724785831	4.06387629642314	4.82644118590281e-05	0.00310475101017887	103911006	NA	NA	NULL	NA	NA	TRUE	NA
103911890	25.2311149621828	1.23403574736953	0.304080404481912	4.05825475492926	4.94408173990833e-05	0.00316341914534776	103911890	NA	NA	NULL	NA	NA	TRUE	NA
565370	31.9702636454596	2.22222534809031	0.548622761368613	4.05055259199722	5.1096823437099e-05	0.00323478038320048	565370	565370	14.531645	list(gene = "ENSDARG00000025679")	catechol-O-methyltransferase b	comtb	NA	NA
792097	172.662744554139	-1.47251355712724	0.363442634986546	-4.05157077177186	5.0874932498356e-05	0.00323478038320048	792097	792097	14.833489	list(gene = "ENSDARG00000043856")	adenosylmethionine decarboxylase 1	amd1	NA	NA
100144556	16.7944802129963	-1.37519365303827	0.339937110847111	-4.04543549132172	5.22259459985563e-05	0.00328886023090909	100144556	100144556	14.593284	list(gene = "ENSDARG00000098618")	endoplasmic reticulum aminopeptidase 2	erap2	NA	NA
564107	101.577203782983	-0.952744853504461	0.235631914605459	-4.04336082868797	5.26904370418065e-05	0.00330073863458228	564107	564107	14.829012	list(gene = "ENSDARG00000105151")	cytochrome P450, family 2, subfamily k, polypeptide 21	cyp2k21	NA	NA
553636	188.895512769405	0.481090090562726	0.119548936191744	4.02421055249801	5.71667553659415e-05	0.00355743763367623	553636	553636	14.825805	list(gene = "ENSDARG00000101323")	tRNA selenocysteine 1 associated protein 1a	trnau1apa	NA	NA
103909646	184.823164574139	0.450770631235417	0.112039396596121	4.02332255376519	5.73828218386554e-05	0.00355743763367623	103909646	NA	NA	NULL	NA	NA	TRUE	NA
321453	1995.88734666317	0.622811055952917	0.155347923196673	4.00913667294043	6.09411392484912e-05	0.00372644456457529	321453	321453	14.8804035	list(gene = "ENSDARG00000007836")	cathepsin La	ctsla	NA	NA
568263	181.628472852716	-0.683404355086525	0.170387771367342	-4.0108767759698	6.04936786585915e-05	0.00372644456457529	568263	568263	14.547653	list(gene = "ENSDARG00000091418")	sorting nexin 17	snx17	NA	NA
561437	13.1915050920187	-1.58362893529747	0.395043957453661	-4.00874106645013	6.10433041919563e-05	0.00372644456457529	561437	561437	14.835131	list(gene = "ENSDARG00000062936")	neuron-derived neurotrophic factor	ndnf	NA	NA
751743	68.1331719244863	-0.906134295212198	0.22617524644654	-4.00633716310055	6.16676046558963e-05	0.00372652974599898	751743	751743	14.825805	list(gene = "ENSDARG00000099368")	solute carrier family 25, member 42	slc25a42	NA	NA
30739	78.7911996497613	-0.734604186455945	0.183316180204015	-4.0073068598658	6.14150477458123e-05	0.00372652974599898	30739	30739	14.838266	list(gene = "ENSDARG00000034541")	transforming growth factor beta receptor 2b	tgfbr2b	NA	NA
100534782	23.2276973095968	1.35980858770331	0.340014898796755	3.99926177504398	6.35403692977715e-05	0.00382004530309638	100534782	100534782	14.854555	list(gene = "ENSDARG00000092354")	si:ch211-284e13.6	si:ch211-284e13.6	NA	NA
394099	331.754095421842	-0.444461334354203	0.111168209171249	-3.99809745670665	6.38536615645028e-05	0.00382004530309638	394099	394099	14.835336	list(gene = "ENSDARG00000011545")	arrestin, beta 2b	arrb2b	NA	NA
338306	260.956596870028	0.86513490417026	0.216906411454102	3.98851697545753	6.64876458869709e-05	0.00391888441928163	338306	338306	14.833097	list(gene = "ENSDARG00000029524")	IMP (inosine 5'-monophosphate) dehydrogenase 1b	impdh1b	NA	NA
101886966	33.1579187740435	2.1929507973145	0.549676784702694	3.98952777039803	6.62049682418133e-05	0.00391888441928163	101886966	101886966	15.244334	NULL	NLR family CARD domain-containing protein 3-like	LOC101886966	NA	NA
393539	415.72680246826	0.573665732241448	0.143829427224864	3.98851433472355	6.64883858850121e-05	0.00391888441928163	393539	393539	14.880566	list(gene = "ENSDARG00000021135")	dehydrogenase/reductase (SDR family) member 4	dhrs4	NA	NA
449790	18.7762044780129	-1.46143334826031	0.36688819629509	-3.9833207037407	6.79589476595448e-05	0.00396648199388514	449790	449790	14.543775	list(gene = "ENSDARG00000102981")	cytochrome P450, family 2, subfamily K, polypeptide16	cyp2k16	NA	NA
402971	87.5475290243677	-1.15589960965838	0.290165634540498	-3.98358548381804	6.78832373546516e-05	0.00396648199388514	402971	402971	14.842841	list(gene = "ENSDARG00000013784")	zgc:77158	zgc:77158	NA	NA
100332242	30.4112637855819	1.4799310278288	0.372083814801815	3.97741306919534	6.96690799676405e-05	0.00404655602821757	100332242	100332242	15.288584	NULL	si:ch73-196i15.5	si:ch73-196i15.5	NA	NA
103910279	13.0096509659293	-2.48647884885921	0.625381157730227	-3.97594142088275	7.01013812077095e-05	0.00405199529541181	103910279	103910279	15.238483	NULL	Ig mu chain C region membrane-bound form-like	LOC103910279	NA	NA
386589	203.27336852729	-0.414039762473603	0.104185346023384	-3.97406908242809	7.06550552554026e-05	0.00406436411601391	386589	386589	14.566941	list(gene = "ENSDARG00000089368")	HOP homeobox	hopx	NA	NA
100332635	418.484184544739	-0.864416107158767	0.217669109108524	-3.97123923876489	7.14997328968561e-05	0.00409327418234872	100332635	100332635	15.285868	NULL	si:ch73-334d15.1	si:ch73-334d15.1	NA	NA
799099	592.021952373982	-1.24581072086235	0.313956512664404	-3.96809962720548	7.24480478235483e-05	0.00412781377242264	799099	799099	14.825785	list(gene = "ENSDARG00000020239")	lipin 1	lpin1	NA	NA
101884647	43.6547604501129	1.33973792769086	0.338100689628301	3.96254124522412	7.4156190890693e-05	0.00420511290998645	101884647	101884647	14.8207245	list(gene = "ENSDARG00000091431")	galanin receptor type 1-like	LOC101884647	NA	NA
334026	34.7390692163579	-0.84610895653454	0.21377018741051	-3.95803066266545	7.55702583454373e-05	0.00426508557124131	334026	334026	14.817384	list(gene = "ENSDARG00000075504")	si:dkey-40c23.2	si:dkey-40c23.2	NA	NA
568664	43.8876452682914	-1.0359634655923	0.261937220353481	-3.9550067157095	7.65325019413852e-05	0.00429911448698908	568664	568664	14.833816	list(gene = "ENSDARG00000099006")	NACHT, LRR and PYD domains-containing protein 12	LOC568664	NA	NA
101882211	13.1398801450968	-1.61163592332111	0.407974808784493	-3.95033195339379	7.80428771880226e-05	0.00436347208203126	101882211	101882211	14.804419	list(gene = "ENSDARG00000090882")	uncharacterized LOC101882211	LOC101882211	NA	NA
100537539	603.355605770266	0.377559927835237	0.0956301761969171	3.94812540194199	7.87655448563617e-05	0.00438339415909938	100537539	100537539	14.880964	list(gene = "ENSDARG00000074894")	myogenesis regulating glycosidase (putative)	myorg	NA	NA
567649	58.8029688805991	-0.866319525447433	0.219528598157742	-3.94627184210843	7.93774888937604e-05	0.00439699840099001	567649	567649	14.879544	list(gene = "ENSDARG00000074244")	Rho guanine nucleotide exchange factor (GEF) 10-like b	arhgef10lb	NA	NA
101886015	42.8397501588925	1.08760111011653	0.275939191591793	3.94145211429573	8.09898051567637e-05	0.0044656360308787	101886015	101886015	15.28623	NULL	protein diaphanous homolog 1-like	LOC101886015	NA	NA
100538309	10.9635738959684	-1.63037042682948	0.414526809186043	-3.93308801915814	8.38615119809523e-05	0.004602766013083	100538309	100538309	14.824423	list(gene = "ENSDARG00000053272")	si:dkey-166d12.2	si:dkey-166d12.2	NA	NA
570654	165.532408379705	-0.59411459065968	0.151138125553546	-3.93093793166829	8.46151163385333e-05	0.00462292176708014	570654	570654	14.831473	list(gene = "ENSDARG00000012600")	si:dkey-97a13.6	si:dkey-97a13.6	NA	NA
100006523	59.1916291594592	1.70140652678734	0.433900660081771	3.92118907232523	8.81130904714736e-05	0.00479215057950537	100006523	100006523	14.852479	list(gene = "ENSDARG00000076221")	zgc:198419	zgc:198419	NA	NA
445139	130.162490616416	-1.0496294483095	0.267790231284754	-3.91959573459342	8.86976235926628e-05	0.00480211342210955	445139	445139	14.543538	list(gene = "ENSDARG00000039486")	BCL2-associated athanogene 3	bag3	NA	NA
140633	157.907654600605	-0.858538496679353	0.219137906438793	-3.91780003118334	8.93607869842071e-05	0.00481597258891899	140633	140633	15.22285	list(gene = "ENSDARG00000034503")	period circadian clock 2	per2	NA	NA
565124	54.9364954140955	1.54028694014291	0.393258510359476	3.91672881722239	8.97586199188411e-05	0.00481597258891899	565124	565124	14.82921	list(gene = "ENSDARG00000105568")	si:ch211-194p6.10	si:ch211-194p6.10	NA	NA
114426	177.720684454611	-2.0501456826561	0.524947960265587	-3.90542651431367	9.40593391317217e-05	0.00500545560530773	114426	114426	14.823884	list(gene = "ENSDARG00000007377")	ornithine decarboxylase 1	odc1	NA	NA
83780	116.502026840444	0.717477620839334	0.183721159154431	3.90525307014988	9.41268291846417e-05	0.00500545560530773	83780	83780	14.825785	list(gene = "ENSDARG00000091131")	cryptochrome circadian clock 1bb	cry1bb	NA	NA
30158	63.5227001858383	0.631370073729787	0.16179551554382	3.90227177562773	9.52940741972922e-05	0.00504510441491416	30158	30158	14.835131	list(gene = "ENSDARG00000037879")	LFNG O-fucosylpeptide 3-beta-N-acetylglucosaminyltransferase	lfng	NA	NA
798456	319.085373666788	-0.662483199774504	0.169880967763256	-3.89969052152878	9.63157214500551e-05	0.0050767295469159	798456	798456	14.815266	list(gene = "ENSDARG00000068637")	si:ch211-281l24.3	si:ch211-281l24.3	NA	NA
394002	207.656472950299	0.492839848147053	0.12651148985805	3.89561334468541	9.79505423531774e-05	0.00514025543533231	394002	394002	14.833816	list(gene = "ENSDARG00000096578")	cullin 4A	cul4a	NA	NA
405826	33.9759671896163	-1.18399204608102	0.304219090904404	-3.89190580565199	9.94598613381216e-05	0.00519666917428221	405826	405826	15.229349	NULL	intraflagellar transport 122 homolog (Chlamydomonas)	ift122	NA	NA
559570	71.1096733145183	-0.707659948995983	0.182171611144981	-3.88457863740796	0.00010250751145165	0.00533261901964777	559570	559570	14.82342	list(gene = "ENSDARG00000101859")	MAX network transcriptional repressor a	mnta	NA	NA
327082	274.383094840086	0.351034352419789	0.090468254149895	3.88019372893134	0.000104373298020224	0.00540617537148043	327082	327082	14.833097	list(gene = "ENSDARG00000020405")	N-ethylmaleimide-sensitive factor attachment protein, alpha b	napab	NA	NA
795971	20.2245961913676	-1.88163813311329	0.488045164354441	-3.85545902417089	0.00011551267857734	0.00593927088198661	795971	795971	15.259329	NULL	serine/threonine-protein kinase pim-2-like	LOC795971	NA	NA
336526	96.7414124981592	0.683197398195049	0.177216763576642	3.85515108394123	0.000115658179314908	0.00593927088198661	336526	336526	14.823151	list(gene = "ENSDARG00000018971")	UDP-GlcNAc:betaGal beta-1,3-N-acetylglucosaminyltransferase 5a	b3gnt5a	NA	NA
100151129	34.1242172230445	-1.5279641845908	0.397122296388902	-3.84759102796501	0.000119284962054561	0.00609933577343085	100151129	100151129	14.833489	list(gene = "ENSDARG00000103207")	RAB11 family interacting protein 4 (class II) b	rab11fip4b	NA	NA
792854	108.032251267243	-0.922487680943524	0.239832041370484	-3.84639048090533	0.000119870674193061	0.00610320262434033	792854	792854	14.830651	list(gene = "ENSDARG00000098408")	starch binding domain 1	stbd1	NA	NA
555521	12.4419421235079	-2.7380485419864	0.714339641209455	-3.83297857774011	0.000126600982100507	0.00641856250352783	555521	555521	14.543538	list(gene = "ENSDARG00000034173")	protein kinase C, theta	prkcq	NA	NA
100335008	179.492074739834	-0.796666514800933	0.208083559221123	-3.82858942716539	0.000128879801687164	0.00650652669699119	100335008	100335008	14.880765	list(gene = "ENSDARG00000106326")	GRAM domain containing 2B	gramd2b	NA	NA
560226	250.667730512123	-0.640585876040477	0.167877424895666	-3.81579522344112	0.000135745047830413	0.006795771955192	560226	560226	14.531645	list(gene = "ENSDARG00000042329")	si:dkey-91m11.5	si:dkey-91m11.5	NA	NA
798920	186.411659900777	-0.957091249950883	0.250785466121108	-3.81637446840197	0.000135426924924672	0.006795771955192	798920	798920	14.823884	list(gene = "ENSDARG00000031422")	insulin-like growth factor binding protein 2b	igfbp2b	NA	NA
795332	166.317609710521	-0.865487493836909	0.227390239657797	-3.80617697197291	0.000141131414247728	0.00703598904780858	795332	795332	14.535736	list(gene = "ENSDARG00000076381")	slc25a1 solute carrier family 25 (mitochondrial carrier; citrate transporter), member 1b	slc25a1b	NA	NA
394125	467.152628397893	0.448676157522505	0.118543413517408	3.78491005286107	0.000153764181859378	0.00763397691264505	394125	394125	14.829012	list(gene = "ENSDARG00000021309")	ras homolog family member Ca	rhoca	NA	NA
100151416	25.2067413007331	-1.40787267440481	0.37234780924929	-3.78106877342262	0.000156156524710632	0.00772071412463932	100151416	100151416	14.817384	list(gene = "ENSDARG00000076554")	cyclin-dependent kinase inhibitor 1A	cdkn1a	NA	NA
563281	769.300634351407	0.612878704327923	0.162147464843523	3.77976124954755	0.00015697880925771	0.00772942984678396	563281	563281	14.838266	list(gene = "ENSDARG00000103692")	prolyl 4-hydroxylase, alpha polypeptide III	p4ha3	NA	NA
103909263	575.317584295776	-0.922233943342571	0.244142929292256	-3.77743457906411	0.000158452108238295	0.00776999784865247	103909263	NA	NA	NULL	NA	NA	TRUE	NA
321099	47.016248867513	-0.847809659365951	0.225022089312485	-3.76767304026143	0.000164776319911684	0.0080471374193604	321099	321099	15.2045145	list(gene = "ENSDARG00000011459")	gelsolin a	gsna	NA	NA
566822	129.049015920477	-1.00603102908247	0.267286979535138	-3.76386096633717	0.000167309928798738	0.00813765568323943	566822	566822	14.879544	list(gene = "ENSDARG00000013921")	furry homolog a (Drosophila)	frya	NA	NA
777609	15.0772365430222	-2.59752740854972	0.691509420462899	-3.75631528896732	0.00017243343288455	0.00831921784057919	777609	777609	14.545337	list(gene = "ENSDARG00000070581")	gamma-glutamylamine cyclotransferase, tandem duplicate 1	ggact.1	NA	NA
373100	672.477731553165	0.310641966046222	0.082690209893723	3.75669582221973	0.000172171557024288	0.00831921784057919	373100	373100	14.544415	list(gene = "ENSDARG00000101627")	signal sequence receptor, alpha	ssr1	NA	NA
799637	560.757254877387	0.994692233620406	0.266160239486247	3.73719318685766	0.000186085947752689	0.00891484745514205	799637	799637	14.804419	list(gene = "ENSDARG00000094557")	nuclear protein 1	nupr1	NA	NA
570019	63.6844878440328	-0.929435284808882	0.248715236466532	-3.73694550447837	0.000186269274031384	0.00891484745514205	570019	570019	14.82342	list(gene = "ENSDARG00000079283")	si:ch211-247j9.1	si:ch211-247j9.1	NA	NA
100332538	28.5466338043096	-1.55716025513863	0.416830655070732	-3.73571433913467	0.000187183063803439	0.00892288987413607	100332538	100332538	15.236686	NULL	endothelin-converting enzyme-like 1	LOC100332538	NA	NA
114401	92.90470006521	-0.808485193412428	0.216878099444574	-3.72783234214502	0.000193133785764557	0.00917002280425766	114401	114401	14.593083	list(gene = "ENSDARG00000008434")	bcl2-like 1	bcl2l1	NA	NA
560541	94.4591331549733	0.437360144577183	0.117373471600985	3.72622653664025	0.000194367731059625	0.00919213400050754	560541	560541	14.544415	list(gene = "ENSDARG00000062216")	nuclear prelamin A recognition factor-like	narfl	NA	NA
322605	3020.55266104031	0.27033161964823	0.0725740789675721	3.7249059649661	0.00019538804222716	0.00920400757971643	322605	322605	14.8804035	list(gene = "ENSDARG00000014572")	choline phosphotransferase 1	chpt1	NA	NA
100000160	617.074052915753	0.779761405644973	0.209944293320332	3.71413479886884	0.000203900092103669	0.00956731216478588	100000160	100000160	14.799049	list(gene = "ENSDARG00000069105")	fibroblast growth factor receptor 4	fgfr4	NA	NA
100038796	70.2194670320466	-0.678949705718823	0.18294298453593	-3.71126396260076	0.000206226913993108	0.00963869150752944	100038796	100038796	14.533042	list(gene = "ENSDARG00000071036")	si:dkey-286j15.3	si:dkey-286j15.3	NA	NA
436621	526.568757647754	-0.818310541772111	0.220630310777804	-3.70896699953539	0.000208106546222718	0.0096511427347086	436621	436621	14.815266	list(gene = "ENSDARG00000007086")	aquaporin 10a	aqp10a	NA	NA
563738	638.083152744747	-0.774476080831174	0.208759478379102	-3.7098966085015	0.000207343906097303	0.0096511427347086	563738	563738	14.541529	list(gene = "ENSDARG00000070918")	si:ch211-284e20.8	si:ch211-284e20.8	NA	NA
792539	62.0505098230673	-0.694862140242112	0.187437969028609	-3.70715786050826	0.000209598301147993	0.00968279410515728	792539	792539	14.854555	list(gene = "ENSDARG00000059064")	Ras association (RalGDS/AF-6) domain family member 3	rassf3	NA	NA
140427	232.626794427862	-0.590322333995641	0.159299699413359	-3.70573413615705	0.000210779311442001	0.009699901774629	140427	140427	15.2045145	list(gene = "ENSDARG00000053097")	heat shock transcription factor 2	hsf2	NA	NA
554532	9.17478633014196	-1.91062590953705	0.517164405205683	-3.69442655044514	0.000220383584060603	0.0101030252233146	554532	554532	14.545415	list(gene = "ENSDARG00000076754")	solute carrier family 9, subfamily A (NHE7, cation proton antiporter 7), member 7	slc9a7	NA	NA
446167	77.7640605088227	-0.724471089647888	0.196557714867692	-3.68579320397344	0.000227991428347533	0.0104118986266345	446167	446167	14.593083	list(gene = "ENSDARG00000002013")	growth factor receptor-bound protein 10a	grb10a	NA	NA
335894	378.417017786004	0.407296440336443	0.110585405484291	3.68309397205494	0.000230420168640875	0.0104828034896885	335894	335894	14.536741	list(gene = "ENSDARG00000058494")	DnaJ (Hsp40) homolog, subfamily A, member 3A	dnaja3a	NA	NA
555595	153.331613220993	0.864678373888459	0.235090965171314	3.67805871764726	0.000235015864203939	0.010651381875758	555595	555595	14.823884	list(gene = "ENSDARG00000040452")	family with sequence similarity 214, member A	fam214a	NA	NA
553658	37.6163011658023	-0.92140863140908	0.251123237335979	-3.66914922403745	0.000243359003771034	0.0109452042064547	553658	553658	14.542969	list(gene = "ENSDARG00000029751")	WW domain binding protein 1-like b	wbp1lb	NA	NA
562273	33.6840849769544	-1.07218140425116	0.292289134778247	-3.668221896324	0.000244243169504672	0.0109452042064547	562273	562273	14.831221	list(gene = "ENSDARG00000015278")	plexin C1	plxnc1	NA	NA
448858	25.1272365653114	-2.27551169141246	0.62011302590301	-3.66951119612244	0.000243014694948472	0.0109452042064547	448858	448858	14.817384	NULL	thioredoxin interacting protein b	txnipb	NA	NA
393749	18.8621726892002	1.08323033302178	0.296052998563571	3.65890681154233	0.000253293416536897	0.0112027109962908	393749	393749	14.531645	list(gene = "ENSDARG00000016304")	transcription factor Dp-1, b	tfdp1b	NA	NA
436933	676.569211622086	-0.569328300861829	0.155547571674785	-3.66015550568778	0.000252062229342464	0.0112027109962908	436933	436933	14.839825	list(gene = "ENSDARG00000020693")	sestrin 1	sesn1	NA	NA
100142642	62.9057473580112	-0.939632620378997	0.256838241928348	-3.6584607234663	0.000253734615962792	0.0112027109962908	100142642	100142642	14.799049	NULL	sc:d217	sc:d217	NA	NA
556454	112.12935295789	-0.457033078021634	0.124885771483063	-3.65960887773046	0.000252600501161236	0.0112027109962908	556454	556454	14.829012	list(gene = "ENSDARG00000067996")	C-terminal Src kinase	csk	NA	NA
445073	117.294004278943	-1.59973830148266	0.438385676238612	-3.64915732468397	0.000263101945623038	0.0115733362573483	445073	445073	14.839874	list(gene = "ENSDARG00000038095")	suppressor of cytokine signaling 1a	socs1a	NA	NA
393939	72.1127080875224	-1.66426884572282	0.456186549266771	-3.64821989687728	0.000264063585311834	0.0115733362573483	393939	393939	14.592884	list(gene = "ENSDARG00000007823")	activating transcription factor 3	atf3	NA	NA
447924	620.162176643198	-0.407235275854378	0.111852346070028	-3.64082909445116	0.000271761494771087	0.0117613857307957	447924	447924	14.833489	NULL	zgc:103678	zgc:103678	NA	NA
553326	29.6042970502163	-1.16725336167788	0.320701343349612	-3.63968965482443	0.000272966829145792	0.0117613857307957	553326	553326	14.842841	list(gene = "ENSDARG00000103744")	3-hydroxyacyl-CoA dehydratase 1	hacd1	NA	NA
393330	182.875832563157	-1.02083718141064	0.280300856774693	-3.64193386048475	0.000270597603895034	0.0117613857307957	393330	393330	14.591863	list(gene = "ENSDARG00000086998")	zgc:64002	zgc:64002	NA	NA
101883411	85.1127831476833	-0.747671001567546	0.205372241143195	-3.6405650413399	0.000272040373396762	0.0117613857307957	101883411	NA	NA	NULL	NA	NA	TRUE	NA
80965	64.1323613003605	-0.728594529519469	0.200196077931227	-3.63940461296031	0.000273269137748534	0.0117613857307957	80965	80965	14.82921	list(gene = "ENSDARG00000019530")	HDGF like 2	hdgfl2	NA	NA
558314	50.6682599655452	-0.898306045643896	0.247106408134048	-3.63530048624475	0.000277656809388964	0.0119073968614299	558314	558314	14.566872	list(gene = "ENSDARG00000060093")	death-associated protein kinase 1	dapk1	NA	NA
569398	36.8534494893495	-1.84381306455638	0.508052533080779	-3.62917797767031	0.00028432516944953	0.0121498237587987	569398	569398	14.82342	list(gene = "ENSDARG00000062956")	diacylglycerol lipase, alpha	dagla	NA	NA
100006950	15.3765292334316	-1.24447176794727	0.343087547346499	-3.62727174906883	0.000286431789253503	0.0121962859730184	100006950	100006950	15.288584	NULL	tripartite motif-containing protein 16-like	LOC100006950	NA	NA
560883	748.173014676432	0.532035226321024	0.146879156306982	3.62226499455821	0.000292034730225579	0.0123907643515924	560883	560883	14.823164	list(gene = "ENSDARG00000103699")	protein tyrosine phosphatase, non-receptor type 13	ptpn13	NA	NA
393372	123.490970824336	0.561574353393558	0.155415968524795	3.61336327742902	0.000302250764475428	0.0127676455282903	393372	393372	14.531645	list(gene = "ENSDARG00000099753")	zgc:63863	zgc:63863	NA	NA
100004252	36.73164245241	-0.861275093561644	0.238403536208448	-3.61267750998705	0.000303051511076845	0.0127676455282903	100004252	100004252	15.209884	NULL	Rho GTPase activating protein 18	arhgap18	NA	NA
403045	18.5911295256005	-1.57383400742972	0.43655657485028	-3.60510893226032	0.000312022022161152	0.0130994508602041	403045	403045	14.82419	list(gene = "ENSDARG00000052739")	epidermal growth factor	egf	NA	NA
100536677	21.5974173763579	4.54312136304521	1.26068195058585	3.60370144185372	0.000313717398601749	0.0131245757841606	100536677	100536677	15.242861	NULL	si:dkey-224b4.5	si:dkey-224b4.5	NA	NA
447920	29.7473567175957	-1.10802075262916	0.307673315560944	-3.60128973358979	0.000316642458384437	0.0132007909915323	447920	447920	15.22285	list(gene = "ENSDARG00000029381")	aldehyde dehydrogenase 3 family, member A2b	aldh3a2b	NA	NA
100003167	67.1558884254286	-0.957385219059944	0.266339391641021	-3.5946061645674	0.000324882649743273	0.0134972948061745	100003167	100003167	14.823151	list(gene = "ENSDARG00000078729")	atypical chemokine receptor 4a	ackr4a	NA	NA
321622	381.732461418073	-0.471299401222292	0.131393620637853	-3.58692757634929	0.000334597206824506	0.0138527874728554	321622	321622	14.831455	list(gene = "ENSDARG00000099175")	high mobility group box 1a	hmgb1a	NA	NA
100004384	14.9234458974118	1.31432572326359	0.366947105772866	3.58178522895106	0.000341254288736044	0.0140796812576785	100004384	100004384	14.542969	list(gene = "ENSDARG00000069978")	cd28-like molecule	cd28l	NA	NA
556186	230.457551185946	-0.580917240834461	0.162417707019759	-3.57668662791668	0.000347976909000098	0.014258711356802	556186	556186	14.545415	list(gene = "ENSDARG00000059646")	5'-nucleotidase domain containing 2	nt5dc2	NA	NA
445182	181.303349680084	-0.47800627348451	0.133644049390222	-3.57671198729393	0.000347943167668903	0.014258711356802	445182	445182	14.815266	list(gene = "ENSDARG00000042975")	AU RNA binding protein/enoyl-CoA hydratase	auh	NA	NA
560413	223.100516300933	-0.843574278296575	0.23634788627946	-3.56920593442129	0.000358064885787675	0.0146220012233772	560413	560413	14.544415	list(gene = "ENSDARG00000028943")	metastasis suppressor 1-like a	mtss1la	NA	NA
100151606	33.9851685233244	0.750410782207421	0.210615025786362	3.56294988643688	0.000366710704994187	0.0149241278410049	100151606	100151606	14.804419	list(gene = "ENSDARG00000098660")	thiosulfate sulfurtransferase like domain containing 2	tstd2	NA	NA
559560	15.9258407421424	-2.26635593134792	0.636339566814619	-3.5615511741519	0.000368670230736678	0.0149530146127605	559560	559560	14.593284	list(gene = "ENSDARG00000074341")	hydroxylysine kinase, tandem duplicate 2	hykk.2	NA	NA
100134976	14.2194070538308	-1.1605678773333	0.32653756252139	-3.55416347317556	0.000379183441746829	0.015173678530103	100134976	100134976	14.549713	list(gene = "ENSDARG00000069961")	interleukin 21 receptor, tandem duplicate 1	il21r.1	NA	NA
557086	51.176998010772	-0.687712126109006	0.193354543285803	-3.55674148857459	0.00037548331951057	0.015173678530103	557086	557086	14.552193	list(gene = "ENSDARG00000079000")	tumor protein p53 binding protein, 1	tp53bp1	NA	NA
447923	360.278158315877	-0.548880649321955	0.154377589503016	-3.55544254246328	0.000377343405626843	0.015173678530103	447923	447923	14.823151	list(gene = "ENSDARG00000045141")	aquaporin 8a, tandem duplicate 1	aqp8a.1	NA	NA
564009	300.475630862854	-0.811995015598209	0.228446619661289	-3.55441904459838	0.000378815114171182	0.015173678530103	564009	564009	14.540007	list(gene = "ENSDARG00000058094")	circadian associated repressor of transcription a	ciarta	NA	NA
553273	25.7397965967975	0.766510079249429	0.216117708588446	3.54672499655778	0.00039005151706918	0.0155565546724425	553273	553273	14.852479	list(gene = "ENSDARG00000099985")	cysteine-rich, angiogenic inducer, 61 like 2	cyr61l2	NA	NA
570454	198.064534955498	-1.35101001699043	0.381172545469058	-3.54435290014899	0.000393578058220676	0.015637699623878	570454	570454	14.802482	list(gene = "ENSDARG00000101989")	thyroid hormone receptor associated protein 3a	thrap3a	NA	NA
100536726	51.9040832596903	-0.688438648548089	0.19427649286164	-3.54360241122112	0.000394699982148865	0.015637699623878	100536726	100536726	15.28623	NULL	uncharacterized LOC100536726	LOC100536726	NA	NA
58031	304.878468148549	-0.481905494601463	0.13606089203914	-3.54183694799557	0.000397351009299682	0.0156907750041937	58031	58031	14.544415	list(gene = "ENSDARG00000036080")	CD81 molecule a	cd81a	NA	NA
387291	38.2296904035927	-0.68916045302292	0.194829333957132	-3.53725200936402	0.000404313680450592	0.015913201271682	387291	387291	14.592722	list(gene = "ENSDARG00000005186")	sp4 transcription factor	sp4	NA	NA
335475	14783.0311974149	0.346371118889982	0.0980127678535123	3.53393875589414	0.000409415934741377	0.0160611857678052	335475	335475	14.799049	list(gene = "ENSDARG00000100952")	wu:fj16a03	wu:fj16a03	NA	NA
449784	80.9055722919535	-0.766660010568915	0.217082466733279	-3.53165330257132	0.000412970408160502	0.0160749340893265	449784	449784	14.543538	list(gene = "ENSDARG00000032618")	microsomal glutathione S-transferase 1.1	mgst1.1	NA	NA
797938	120.02918896802	0.727588302545731	0.205950469407104	3.53283148438716	0.000411134445704638	0.0160749340893265	797938	797938	14.546301	list(gene = "ENSDARG00000075121")	heparin-binding EGF-like growth factor a	hbegfa	NA	NA
568891	809.42224326558	-0.452912197678281	0.128262878821972	-3.53112452985653	0.000413796882533435	0.0160749340893265	568891	568891	14.566941	list(gene = "ENSDARG00000079175")	si:ch211-79k12.1	si:ch211-79k12.1	NA	NA
572477	64.7935090209058	-0.672858243182513	0.190698077785335	-3.52839551922456	0.000418086955341985	0.016189030487595	572477	572477	14.804419	list(gene = "ENSDARG00000077009")	WDFY family member 4	wdfy4	NA	NA
561089	497.287387054065	1.41479468479182	0.401437198238826	3.52432383196865	0.000424565027874293	0.01628179666191	561089	561089	14.542969	list(gene = "ENSDARG00000039393")	si:ch211-240l19.5	si:ch211-240l19.5	NA	NA
678524	71.2160734456429	-1.32651255235394	0.376306914159632	-3.52508152903942	0.000423352474830148	0.01628179666191	678524	678524	14.833097	list(gene = "ENSDARG00000008553")	zgc:136872	zgc:136872	NA	NA
407654	138.246941887256	-0.665149915398121	0.188660716479881	-3.52564077890086	0.000422459574649429	0.01628179666191	407654	407654	15.22285	list(gene = "ENSDARG00000012953")	MOB kinase activator 1Bb	mob1bb	NA	NA
100535472	11.3574216989952	2.15381827341273	0.611785033663805	3.52054750426654	0.000430656843786632	0.0164626489965082	100535472	100535472	15.243732	NULL	si:dkey-54h16.1	si:dkey-54h16.1	NA	NA
393707	22.8529000672088	-1.44795712695309	0.411645377323961	-3.51748666866133	0.000435654233380591	0.0165505029235109	393707	393707	14.543792	list(gene = "ENSDARG00000070864")	B-cell CLL/lymphoma 6a (zinc finger protein 51)	bcl6a	NA	NA
556734	111.993937989787	-0.77790740188924	0.221156906864026	-3.51744565846873	0.000435721556281316	0.0165505029235109	556734	556734	14.542969	list(gene = "ENSDARG00000071863")	integrin, beta 1a	itgb1a	NA	NA
557933	28.0839556539141	-0.859584085114812	0.244478458715315	-3.51599110053194	0.000438115669452878	0.016588778433556	557933	557933	14.879544	list(gene = "ENSDARG00000090052")	si:dkey-165a24.9	si:dkey-165a24.9	NA	NA
415210	74.5969337457644	0.567636243660892	0.161543761927704	3.51382335589615	0.000441706440754843	0.016671979695999	415210	415210	14.817384	NULL	EF-hand calcium binding domain 7	efcab7	NA	NA
100384898	46.8502021834566	1.12918940659856	0.321861789189007	3.5083052556309	0.000450971272177194	0.0169681486528306	100384898	100384898	14.546135	list(gene = "ENSDARG00000091624")	UDP glucuronosyltransferase 2 family, polypeptide B3	ugt2b3	NA	NA
393426	58.9142450904999	-1.29771965890406	0.371082249930107	-3.49712135018176	0.000470307842639652	0.0176199842789636	393426	393426	14.833489	list(gene = "ENSDARG00000012340")	protein tyrosine phosphatase, non-receptor type 11, b	ptpn11b	NA	NA
447865	66.9069345335093	-0.546527517851933	0.156302881655706	-3.4965927183338	0.000471240699479177	0.0176199842789636	447865	447865	14.835336	NULL	zgc:92481	zgc:92481	NA	NA
393694	60.6412088698102	0.572989858707554	0.163976945188317	3.49433182847451	0.000475249918811273	0.017659519498686	393694	393694	14.549713	list(gene = "ENSDARG00000075025")	cell division cycle 123 homolog (S. cerevisiae)	cdc123	NA	NA
368878	188.552356310568	-1.22183869285214	0.349659339313933	-3.49436881980476	0.000475184067100961	0.017659519498686	368878	368878	14.551187	list(gene = "ENSDARG00000031745")	si:busm1-266f07.2	si:busm1-266f07.2	NA	NA
337172	1030.32267494129	-0.657297010821704	0.188151361550307	-3.49344806971253	0.000476825713415352	0.0176632187647513	337172	337172	14.854625	list(gene = "ENSDARG00000005185")	carboxypeptidase N, polypeptide 1	cpn1	NA	NA
337571	85.6833155824974	0.510536056146088	0.146192748120047	3.4922119100385	0.000479038037327842	0.0176904015945297	337571	337571	14.543792	list(gene = "ENSDARG00000004378")	Yes-related kinase	yrk	NA	NA
541423	119.433189697343	0.434722428737802	0.12453480860165	3.49077044096441	0.000481629888515704	0.0177313895879705	541423	541423	14.542969	list(gene = "ENSDARG00000055151")	SET and MYND domain containing 2a	smyd2a	NA	NA
563599	552.529407816449	0.495698287480505	0.14214941406475	3.48716377581908	0.000488172312936168	0.0179171218536235	563599	563599	14.802482	list(gene = "ENSDARG00000079508")	family with sequence similarity 114, member A2	fam114a2	NA	NA
566886	160.98943267687	-0.715461154152887	0.205266312094607	-3.48552642102875	0.000491169715515192	0.017956338956867	566886	566886	14.833017	list(gene = "ENSDARG00000008697")	endothelial PAS domain protein 1a	epas1a	NA	NA
100535163	18.3716628901343	-0.998314183470871	0.286465014868219	-3.48494277365814	0.000492242304876922	0.017956338956867	100535163	100535163	14.833816	list(gene = "ENSDARG00000089581")	NHL repeat containing 2	nhlrc2	NA	NA
569894	141.539796159793	-0.478000920957441	0.137314298103393	-3.4810717278511	0.000499411732535493	0.0181529219282473	569894	569894	14.831455	list(gene = "ENSDARG00000086216")	proline rich 13	prr13	NA	NA
692252	183.216648607185	0.707583162351586	0.203305124714298	3.48040003096795	0.000500665627774475	0.0181529219282473	692252	692252	14.82342	list(gene = "ENSDARG00000052388")	polycomb group ring finger 5b	pcgf5b	NA	NA
569131	550.842620063416	-0.330867050231549	0.0951393897427308	-3.47770835114937	0.000505719848658436	0.0182807794235595	569131	569131	14.544127	list(gene = "ENSDARG00000056726")	methyltransferase like 7A	mettl7a	NA	NA
100004133	89.2224447534041	-0.840846150241311	0.242033534280447	-3.474089459302	0.000512590103726086	0.018434087482709	100004133	100004133	14.838869	list(gene = "ENSDARG00000041140")	damage-specific DNA binding protein 2	ddb2	NA	NA
569389	99.3912245456552	-0.594306144303601	0.171090173088108	-3.47364277898968	0.000513444106349124	0.018434087482709	569389	569389	14.809612	list(gene = "ENSDARG00000074546")	si:ch211-213a13.9	si:ch211-213a13.9	NA	NA
573631	32.840039179206	-1.12006675098302	0.32250250862432	-3.47304818111594	0.0005145829685938	0.018434087482709	573631	573631	14.804419	NULL	RAB11 family interacting protein 3 (class II)	rab11fip3	NA	NA
100537308	212.467993547921	-0.927953421174971	0.267608375295427	-3.46757989226068	0.000525167606252929	0.0187571056979591	100537308	100537308	15.236115	NULL	wu:fa94b01	wu:fa94b01	NA	NA
415248	75.5652156602356	1.16252966305336	0.335669530485116	3.46331602208054	0.000533561334041212	0.019000182624414	415248	415248	14.544127	list(gene = "ENSDARG00000037961")	reticulocalbin 3, EF-hand calcium binding domain	rcn3	NA	NA
560257	64.5683766883699	0.499891360056151	0.144464313022531	3.46031036729594	0.000539553112100926	0.0191565370512985	560257	560257	14.538123	list(gene = "ENSDARG00000060320")	ddb1 and cul4 associated factor 5	dcaf5	NA	NA
566154	17.0709826916857	0.94064563484223	0.272056687416972	3.45753542680071	0.000545140561725009	0.0192976533166856	566154	566154	14.592884	list(gene = "ENSDARG00000061095")	serine/threonine kinase 36 (fused homolog, Drosophila)	stk36	NA	NA
678601	195.373998499439	0.391663872112606	0.113393466317347	3.45402504070632	0.000552286092269274	0.0194929294808314	678601	678601	14.834426	list(gene = "ENSDARG00000039466")	heterogeneous nuclear ribonucleoprotein H3 (2H9)	hnrnph3	NA	NA
558851	3101.66567748619	0.379324977065061	0.109892909659514	3.45176934745235	0.000556923586022598	0.0195987961963541	558851	558851	14.538103	list(gene = "ENSDARG00000062132")	cytochrome P450, family 4, subfamily V, polypeptide 8	cyp4v8	NA	NA
403025	195.492194092423	0.368191552929481	0.106702167763012	3.45064735467456	0.000559243781240039	0.0196090611358128	403025	403025	14.829012	list(gene = "ENSDARG00000029911")	cancer susceptibility candidate 3	casc3	NA	NA
553283	73.462356024175	-1.13531225949672	0.329071720323884	-3.45004504908324	0.000560493013660509	0.0196090611358128	553283	553283	14.538123	list(gene = "ENSDARG00000098766")	pyruvate carboxylase a	pcxa	NA	NA
641478	12.7394788622493	-1.25141620213487	0.362860381480795	-3.44875402772817	0.000563179461321164	0.0196456042411304	641478	641478	15.2150755	list(gene = "ENSDARG00000040387")	monocyte to macrophage differentiation-associated	mmd	NA	NA
100000855	23.8826371434318	0.89580166439741	0.259814164444069	3.44785537891739	0.000565056506194371	0.0196537822576036	100000855	100000855	14.543775	list(gene = "ENSDARG00000041223")	family with sequence similarity 173, member A	fam173a	NA	NA
100034551	40.9170660500524	-0.843852285372162	0.245032408811508	-3.44383948827479	0.00057351607426688	0.0198902024017484	100034551	100034551	14.825785	list(gene = "ENSDARG00000042182")	dynein regulatory complex subunit 1 homolog (Chlamydomonas)	drc1	NA	NA
394113	195.148830032088	0.393736854981537	0.114415546557946	3.44128806640913	0.00057895181057809	0.0200206890565516	394113	394113	15.207947	list(gene = "ENSDARG00000011921")	thioredoxin-like 1	txnl1	NA	NA
101882764	18.1486177410616	-1.91185718995656	0.555765695584623	-3.44004173907393	0.000581624481281717	0.0200551496211405	101882764	101882764	15.220731	NULL	collagen type XXV alpha 1 chain	col25a1	NA	NA
406680	76.3345304831515	0.526321185514946	0.153074461528172	3.4383343913843	0.000585304430950701	0.0200663825682669	406680	406680	14.566941	list(gene = "ENSDARG00000055989")	transmembrane protein 161B	tmem161b	NA	NA
556522	625.821048726824	-0.455234455536027	0.132398706062086	-3.43836030635038	0.000585248413216464	0.0200663825682669	556522	556522	14.5362015	list(gene = "ENSDARG00000059700")	agmatine ureohydrolase (agmatinase)	agmat	NA	NA
436961	166.236668789259	0.629621276729941	0.183353863760293	3.43391332921719	0.000594934391338977	0.0202803133685779	436961	436961	14.82419	list(gene = "ENSDARG00000012627")	cell division cycle 34 homolog (S. cerevisiae) b	cdc34b	NA	NA
492332	492.741116597254	-0.360572681360994	0.105003029012797	-3.43392647575005	0.000594905538192774	0.0202803133685779	492332	492332	14.829012	list(gene = "ENSDARG00000070801")	optic atrophy 1 (autosomal dominant)	opa1	NA	NA
569275	84.9625098736964	0.564810106525273	0.164588342202012	3.43165317159607	0.000599914244247937	0.0203379169414297	569275	569275	14.817384	list(gene = "ENSDARG00000061314")	neugrin, neurite outgrowth associated	ngrn	NA	NA
494052	34.0048775476538	-2.82399509446381	0.8229374321084	-3.43160364844338	0.000600023792755929	0.0203379169414297	494052	494052	14.550584	list(gene = "ENSDARG00000079296")	glucagon a	gcga	NA	NA
100150696	49.477145823815	0.673401757134911	0.19648513468123	3.42724022469898	0.000609749397433801	0.0205855468663197	100150696	100150696	14.823884	list(gene = "ENSDARG00000105127")	si:ch211-155e24.3	si:ch211-155e24.3	NA	NA
798492	88.7826345632982	0.545322860726632	0.159135377119561	3.42678586369216	0.000610770508779231	0.0205855468663197	798492	798492	14.842841	list(gene = "ENSDARG00000089933")	RAS protein activator like 3	rasal3	NA	NA
101887193	97.6465310688235	0.813814675358954	0.237865067048078	3.42132909829278	0.000623158760869677	0.0208984706160901	101887193	NA	NA	NULL	NA	NA	TRUE	NA
799957	54.6247231978323	-0.697992623447438	0.204022257110189	-3.42115920749991	0.000623548183029182	0.0208984706160901	799957	799957	14.838869	list(gene = "ENSDARG00000042956")	cytochrome P450, family 2, subfamily AD, polypeptide 6	cyp2ad6	NA	NA
445494	32.0020518048306	-0.915467551318475	0.267961482752456	-3.41641470973718	0.000634515365454309	0.0211475664280245	445494	445494	14.833816	list(gene = "ENSDARG00000021233")	6-phosphogluconolactonase	pgls	NA	NA
323107	1751.35422795774	0.396256402257407	0.115966092788754	3.41700226961371	0.000633147517720217	0.0211475664280245	323107	323107	14.854555	list(gene = "ENSDARG00000005423")	phosphoglycerate mutase 1a	pgam1a	NA	NA
100004228	1166.78252707879	0.662765730462726	0.194083194783658	3.41485377547244	0.000638162606118359	0.021210043283906	100004228	100004228	14.82419	list(gene = "ENSDARG00000100731")	solute carrier family 27 (fatty acid transporter), member 2b	slc27a2b	NA	NA
378960	215.538147743007	0.871833741118235	0.255378684021693	3.41388610587475	0.000640433420945131	0.0212265536886662	378960	378960	15.207947	list(gene = "ENSDARG00000036820")	monoglyceride lipase	mgll	NA	NA
559097	227.463970526953	0.385017543578604	0.113086658704874	3.40462392282184	0.000662552306490669	0.0218990009590079	559097	559097	14.839874	list(gene = "ENSDARG00000004051")	cytochrome P450, family 7, subfamily A, polypeptide 1b	cyp7a1b	NA	NA
494576	118.515567586941	0.723035714856308	0.212444622960576	3.40340793181894	0.000665508379633044	0.0219361095380423	494576	494576	14.854625	list(gene = "ENSDARG00000026098")	si:dkey-13a21.4	si:dkey-13a21.4	NA	NA
368823	33.6885320061482	1.22260286562395	0.359433117291732	3.40147528651798	0.000670231883208631	0.0220311112159101	368823	368823	15.209884	list(gene = "ENSDARG00000037000")	FK506 binding protein 11	fkbp11	NA	NA
101885121	21.4718575589883	1.31540256014171	0.386867185572523	3.40013991673926	0.000673513797183116	0.0220783358446465	101885121	NA	NA	NULL	NA	NA	TRUE	NA
100535246	65.2548253357966	0.788541486297459	0.232152049860912	3.39665958913519	0.000682137678382505	0.0222999380378324	100535246	100535246	14.8207245	list(gene = "ENSDARG00000088584")	si:ch73-352p18.4	si:ch73-352p18.4	NA	NA
550535	66.3098977870798	0.666874861156138	0.196431797776477	3.39494353106204	0.000686427567746983	0.0223528743739507	550535	550535	14.839874	list(gene = "ENSDARG00000040280")	zgc:110182	zgc:110182	NA	NA
793910	93.6605993162367	-0.50374487435017	0.148399497040235	-3.39451874431618	0.000687493336365554	0.0223528743739507	793910	793910	14.531645	list(gene = "ENSDARG00000029587")	methionine sulfoxide reductase A	msra	NA	NA
100003938	17.1783678163075	-1.2047078649317	0.355123279483045	-3.39236522788763	0.00069292010442562	0.022424115160713	100003938	100003938	14.827688	list(gene = "ENSDARG00000103848")	amyloid beta (A4) precursor protein-binding, family A, member 1a	apba1a	NA	NA
558346	701.31173506393	0.363983012723996	0.107301168686193	3.39216261277154	0.000693432729583268	0.022424115160713	558346	558346	14.55516	list(gene = "ENSDARG00000060796")	solute carrier family 20 (phosphate transporter), member 2	slc20a2	NA	NA
100537160	42.8837127895357	-0.694297506033058	0.204790032294611	-3.3902895480491	0.000698188383818519	0.0225170458554948	100537160	100537160	14.829012	list(gene = "ENSDARG00000105491")	Rho guanine nucleotide exchange factor (GEF) 5	arhgef5	NA	NA
140615	31780.2089251891	-0.512914479259221	0.151497195072847	-3.38563680345756	0.000710133033083295	0.022840703604413	140615	140615	14.823164	list(gene = "ENSDARG00000019532")	fatty acid desaturase 2	fads2	NA	NA
795310	42.6998961773042	0.765110872520554	0.226131899990645	3.38347164885717	0.000715755969837224	0.0229598396222584	795310	795310	14.880566	list(gene = "ENSDARG00000041215")	centrin 4	cetn4	NA	NA
492466	93.1865358133298	0.611020126691551	0.180710610183779	3.38120781104194	0.000721679405640598	0.0230879521082614	492466	492466	14.8804035	list(gene = "ENSDARG00000040157")	glycosyltransferase 8 domain containing 1	glt8d1	NA	NA
445049	242.18889286442	1.8059812251317	0.534241750942079	3.38045692225859	0.000723654177141837	0.0230893926120056	445049	445049	14.82342	list(gene = "ENSDARG00000009443")	zgc:92137	zgc:92137	NA	NA
572757	81.4768684140259	1.15742312873926	0.342556507713272	3.37878015065489	0.000728082073911285	0.0231688883360333	572757	572757	14.544127	list(gene = "ENSDARG00000088524")	acyl-CoA thioesterase 17	acot17	NA	NA
325255	286.155597130944	0.421158675178507	0.124769176874481	3.37550255382543	0.000736810082278204	0.0233844366961769	325255	325255	14.551187	list(gene = "ENSDARG00000055291")	RAB18A, member RAS oncogene family	rab18a	NA	NA
387301	18.5732879958869	1.63079449940506	0.483523601543172	3.37272988164457	0.000744269285999817	0.0234965224458781	387301	387301	14.823151	list(gene = "ENSDARG00000042452")	purinergic receptor P2X, ligand-gated ion channel, 4b	p2rx4b	NA	NA
436977	310.152620339523	0.339935745839643	0.100775487380266	3.37319872794989	0.000743003061485853	0.0234965224458781	436977	436977	14.5362015	list(gene = "ENSDARG00000057299")	polysaccharide biosynthesis domain containing 1	pbdc1	NA	NA
406746	344.057373499013	-0.560654820995188	0.166330189397057	-3.37073397816444	0.000749682128462427	0.0235431671051258	406746	406746	14.835336	list(gene = "ENSDARG00000044809")	folylpolyglutamate synthase	fpgs	NA	NA
100145909	90.426258661869	-0.559830575757107	0.166067301420319	-3.37110659936702	0.000748668821429931	0.0235431671051258	100145909	100145909	14.802482	list(gene = "ENSDARG00000059360")	serine/arginine-rich splicing factor 3b	srsf3b	NA	NA
386639	64.7831672113946	0.588294483116112	0.174703113158598	3.36739553451489	0.000758817691215327	0.0237056231733456	386639	386639	14.815266	list(gene = "ENSDARG00000007531")	zinc finger, CCHC domain containing 9	zcchc9	NA	NA
100142653	13.7177053429605	-1.12432935845002	0.333867932244623	-3.36758715007776	0.000758290556543598	0.0237056231733456	100142653	100142653	14.809612	list(gene = "ENSDARG00000058871")	si:ch73-142c19.1	si:ch73-142c19.1	NA	NA
567041	444.344764983738	0.360822051316614	0.107189105548328	3.36621944432524	0.000762060577380493	0.0237449343967646	567041	567041	14.839825	list(gene = "ENSDARG00000008184")	melanoma inhibitory activity family, member 3	mia3	NA	NA
564048	47.1265116470719	-0.781057724403415	0.232240742093585	-3.36313825628698	0.000770617592047956	0.0239491934775423	564048	564048	14.55516	list(gene = "ENSDARG00000099954")	pleckstrin homology domain containing, family M (with RUN domain) member 1	plekhm1	NA	NA
100093708	176.767656916125	0.52647877895105	0.156719630155875	3.35936716049806	0.000781211994202327	0.0242155479550022	100093708	100093708	14.883119	NULL	solute carrier family 25 (mitochondrial carrier; peroxisomal membrane protein), member 17	slc25a17	NA	NA
555510	383.084282241706	-0.604534688662609	0.180042328755921	-3.35773644364577	0.00078583502111558	0.0242959070481858	555510	555510	14.833017	list(gene = "ENSDARG00000102805")	cytochrome P450, family 2, subfamily AA, polypeptide 12	cyp2aa12	NA	NA
100000633	17.3673987807078	-1.05423805940779	0.31408595220156	-3.35652725637105	0.000789279407886249	0.0243395054519561	100000633	100000633	15.286031	NULL	E3 ubiquitin/ISG15 ligase TRIM25	LOC100000633	NA	NA
100141487	31.5865014442992	0.7308262086083	0.218133744957591	3.35035832603702	0.000807070828489273	0.0246971929996781	100141487	100141487	14.546743	list(gene = "ENSDARG00000078824")	si:ch211-66e2.3	si:ch211-66e2.3	NA	NA
567508	80.46238994414	-0.629664613215047	0.187923773422458	-3.35063840911464	0.000806255060025636	0.0246971929996781	567508	567508	14.815489	list(gene = "ENSDARG00000087599")	si:dkey-237h12.3	si:dkey-237h12.3	NA	NA
556762	131.880751300644	-0.676523208707867	0.201924786216827	-3.35037229149974	0.000807030134621636	0.0246971929996781	556762	556762	14.595437	list(gene = "ENSDARG00000040874")	adducin 3 (gamma) a	add3a	NA	NA
564833	603.940316018084	0.332067050014957	0.0991655670234097	3.34861242649444	0.000812173218203134	0.0247423854288155	564833	564833	14.815266	list(gene = "ENSDARG00000096667")	hemogen	hemgn	NA	NA
101883261	33.483400062296	-0.808356368088016	0.241412942896753	-3.34843839931869	0.000812683449521479	0.0247423854288155	101883261	NA	NA	NULL	NA	NA	TRUE	NA
407673	112.144881493292	0.481240828056701	0.143777132134005	3.34713052704492	0.00081652753545517	0.0247963247759419	407673	407673	14.545806	list(gene = "ENSDARG00000056640")	ribose 5-phosphate isomerase A (ribose 5-phosphate epimerase)	rpia	NA	NA
564991	50.7876588083901	-0.571796005018829	0.171094579857209	-3.34198783793171	0.00083180705293795	0.0251327560313196	564991	564991	14.82419	list(gene = "ENSDARG00000060994")	F-box and WD repeat domain containing 7	fbxw7	NA	NA
567406	18713.0295965211	0.517914994092646	0.154956001540168	3.34233581755395	0.000830764857195295	0.0251327560313196	567406	567406	14.54133	list(gene = "ENSDARG00000069293")	alpha-2-HS-glycoprotein 2	ahsg2	NA	NA
572313	124.583927595821	-0.900796787520772	0.269928295395286	-3.33717065934728	0.000846359619362783	0.0254219125995295	572313	572313	14.593083	list(gene = "ENSDARG00000078179")	fibronectin type III domain containing 3Ba	fndc3ba	NA	NA
100004225	117.656753234868	0.581891512983441	0.174455235408093	3.33547750299529	0.000851530434795937	0.0254219125995295	100004225	100004225	15.228616	NULL	sb:cb230	sb:cb230	NA	NA
553293	77.688866406827	-0.517329007452342	0.155091080375132	-3.33564642274099	0.000851013249684874	0.0254219125995295	553293	553293	14.823884	list(gene = "ENSDARG00000011824")	pre-B-cell leukemia homeobox interacting protein 1b	pbxip1b	NA	NA
567105	78.4464124396103	0.567087133805589	0.169904145716125	3.33768862093028	0.000844783616930656	0.0254219125995295	567105	567105	14.825785	list(gene = "ENSDARG00000052471")	TATA box binding protein (TBP)-associated factor, RNA polymerase I, A	taf1a	NA	NA
101883120	140.042602666663	0.728959449575824	0.21855731052442	3.3353240293208	0.000852000581062377	0.0254219125995295	101883120	101883120	14.835131	list(gene = "ENSDARG00000071644")	si:dkey-19a16.7	si:dkey-19a16.7	NA	NA
325896	257.460114056188	-0.446182340825907	0.133804817039832	-3.33457606905948	0.000854295305620324	0.0254269734620577	325896	325896	14.823164	list(gene = "ENSDARG00000070822")	2',3'-cyclic nucleotide 3' phosphodiesterase	cnp	NA	NA
559632	72.5903642776218	-0.548628716352885	0.164696367612256	-3.33115249781658	0.000864872084497926	0.025677901962823	559632	559632	14.824423	list(gene = "ENSDARG00000098967")	RAB GTPase activating protein 1	rabgap1	NA	NA
393877	156.048061131049	0.816796471913274	0.24536699472012	3.32887670097993	0.000871969975772894	0.0258245563369373	393877	393877	14.8804035	list(gene = "ENSDARG00000033871")	derlin 3	derl3	NA	NA
415186	116.76671673587	0.412074064300079	0.123981842401908	3.32366462956949	0.00088842966655174	0.0261107102150138	415186	415186	14.55516	list(gene = "ENSDARG00000054433")	Yip1 domain family, member 6	yipf6	NA	NA
393902	391.417134296803	0.307042645893169	0.0924100202939744	3.32261203835262	0.000891788504771784	0.0261107102150138	393902	393902	14.833097	list(gene = "ENSDARG00000020497")	RAB7, member RAS oncogene family	rab7	NA	NA
325065	49.9732262090071	0.573141760895613	0.172544987926593	3.32169463618061	0.000894725548529515	0.0261107102150138	325065	325065	14.823164	list(gene = "ENSDARG00000077434")	MON1 secretory trafficking family member Bb	mon1bb	NA	NA
100332293	106.892242154339	0.793165030823537	0.238556764199244	3.32484821164443	0.000884666842944606	0.0261107102150138	100332293	100332293	14.833816	list(gene = "ENSDARG00000037357")	WD repeat domain phosphoinositide-interacting protein 1-like	LOC100332293	NA	NA
562935	36.3282341329911	-0.700591890334951	0.210823318430449	-3.32312334115012	0.000890155460558725	0.0261107102150138	562935	562935	14.854555	list(gene = "ENSDARG00000037403")	si:dkey-4p15.3	si:dkey-4p15.3	NA	NA
393253	159.013862171817	-0.470336114205053	0.141595214402189	-3.32169498941612	0.000894724415930026	0.0261107102150138	393253	393253	14.82419	list(gene = "ENSDARG00000018061")	nei-like DNA glycosylase 1	neil1	NA	NA
368704	250.965417165736	-0.591749420233854	0.178249064588335	-3.31978976495891	0.000900852611230063	0.0262255510787535	368704	368704	14.549713	list(gene = "ENSDARG00000101334")	cathepsin C	ctsc	NA	NA
30098	62.632498044649	0.540825201026102	0.162980935862037	3.31833412396103	0.000905560902559011	0.0262349544772847	30098	30098	14.825805	NULL	hematopoietically expressed homeobox	hhex	NA	NA
335008	510.113328705846	0.519540753381129	0.156556359113322	3.31855413809837	0.000904847803726323	0.0262349544772847	335008	335008	15.26009	NULL	phospholipase A2, group XV	pla2g15	NA	NA
100001623	15.6427572965852	-1.01145072425819	0.304955962578118	-3.31671076606379	0.000910838569952287	0.0263241147088867	100001623	100001623	14.804419	list(gene = "ENSDARG00000098787")	cd7 antigen-like	cd7al	NA	NA
337730	17.5703213477172	-2.30543631406682	0.695332747662074	-3.31558713697639	0.000914508256398764	0.0263664850308704	337730	337730	14.547653	list(gene = "ENSDARG00000055715")	calpain 8	capn8	NA	NA
100002795	17.8832466968228	1.1800246167841	0.356114325029412	3.31361176410593	0.000920992907185719	0.0264260914495854	100002795	100002795	14.533042	list(gene = "ENSDARG00000079962")	double C2-like domains, delta	doc2d	NA	NA
327272	138.625688635296	-0.929026429764578	0.28031018208633	-3.31427999814312	0.000918794509767143	0.0264260914495854	327272	327272	14.833017	list(gene = "ENSDARG00000000068")	solute carrier family 9, subfamily A (NHE3, cation proton antiporter 3), member 3 regulator 1a	slc9a3r1a	NA	NA
553321	54.553269383145	-0.708901645660323	0.214123212118065	-3.3107183413139	0.000930568226608062	0.0266369589267116	553321	553321	14.854625	list(gene = "ENSDARG00000071212")	prolyl 3-hydroxylase 1	p3h1	NA	NA
405837	59.271158975033	0.49679471684792	0.150179834348894	3.30799883354366	0.000939652009828418	0.0268327835264845	405837	405837	14.854555	NULL	zyg-11 related, cell cycle regulator	zer1	NA	NA
386663	42.792909739426	-0.833374049875881	0.252025182508317	-3.3067094390394	0.000943987530253833	0.0268924066654455	386663	386663	14.825785	list(gene = "ENSDARG00000029075")	6-phosphofructo-2-kinase/fructose-2,6-biphosphatase 4b	pfkfb4b	NA	NA
796731	41.1194949699182	-1.18251604019442	0.357793302531117	-3.30502564421697	0.000949677102488275	0.026926271401119	796731	796731	14.8207245	list(gene = "ENSDARG00000102048")	solute carrier family 25, member 43	slc25a43	NA	NA
100535864	17.9200521983259	-1.14432352637441	0.346236099999055	-3.30503817013169	0.000949634660182254	0.026926271401119	100535864	100535864	14.551187	list(gene = "ENSDARG00000075397")	CLOCK-interacting pacemaker a	cipca	NA	NA
553803	79.4936053814713	-0.684181384927396	0.207149212283699	-3.30284328569101	0.000957098598119224	0.027072540724578	553803	553803	14.535469	list(gene = "ENSDARG00000070028")	transmembrane protein 41aa	tmem41aa	NA	NA
406248	2252.58036054125	0.307909179415665	0.0932553344384852	3.30178623313794	0.00096071257005638	0.0271106742941618	406248	406248	15.209884	list(gene = "ENSDARG00000041505")	integral membrane protein 2Bb	itm2bb	NA	NA
563855	962.076402538229	-1.11506387930401	0.337990331726327	-3.29909992871301	0.000969953763750809	0.0273070512547728	563855	563855	14.799049	list(gene = "ENSDARG00000070426")	ChaC, cation transport regulator homolog 1 (E. coli)	chac1	NA	NA
571638	53.2085858589984	0.730483731893467	0.221506678561463	3.29779551857067	0.000974470713240562	0.0273698170984116	571638	571638	14.8207245	list(gene = "ENSDARG00000030508")	si:dkey-167k11.5	si:dkey-167k11.5	NA	NA
415171	259.217434284744	1.30443673881978	0.395956987516074	3.29438999675898	0.000986355428422179	0.0276387416886917	415171	415171	14.823164	list(gene = "ENSDARG00000013800")	small nuclear ribonucleoprotein D3 polypeptide	snrpd3	NA	NA
100332215	35.119742765517	0.944710069961913	0.286824432340229	3.2936875783347	0.000988823389549848	0.0276431585419718	100332215	NA	NA	NULL	NA	NA	TRUE	NA
325906	908.763703136753	0.490298937465184	0.148929285147819	3.29215934245934	0.00099421264087051	0.0277290308811554	325906	325906	14.854555	list(gene = "ENSDARG00000027584")	tocopherol (alpha) transfer protein	ttpa	NA	NA
334402	63.5313226158638	0.962471452109399	0.293042664577123	3.28440725004429	0.00102197129840419	0.028436945547456	334402	334402	14.815489	list(gene = "ENSDARG00000017835")	BRF1, RNA polymerase III transcription initiation factor a	brf1a	NA	NA
554138	29.9273157941597	0.741215933806539	0.226010377808849	3.27956592521353	0.00103966916139045	0.0286627684701306	554138	554138	14.543538	list(gene = "ENSDARG00000038397")	RNA polymerase II associated protein 2	rpap2	NA	NA
406384	149.446897104874	-0.463577600282796	0.141283240473723	-3.28119314596989	0.0010336893229164	0.0286627684701306	406384	406384	14.546301	list(gene = "ENSDARG00000028327")	glia maturation factor, beta	gmfb	NA	NA
619256	177.42203410985	-0.427013173538286	0.130183153255902	-3.28009548746223	0.00103771957986023	0.0286627684701306	619256	619256	14.566941	list(gene = "ENSDARG00000094730")	acyl-CoA binding domain containing 7	acbd7	NA	NA
449677	2497.20522164961	0.695229801001953	0.211934835070512	3.28039418706531	0.0010366214111497	0.0286627684701306	449677	449677	14.552143	list(gene = "ENSDARG00000058285")	carnitine palmitoyltransferase 1B (muscle)	cpt1b	NA	NA
797213	52.7698447282707	-0.740993086400015	0.226194867319592	-3.27590583809782	0.00105323669981753	0.0289700623294637	797213	797213	14.538103	list(gene = "ENSDARG00000077648")	si:ch211-42i9.8	si:ch211-42i9.8	NA	NA
101882847	84.9086925374281	-1.50762478098358	0.460420663575391	-3.2744507365854	0.00105867596537367	0.0290528851506788	101882847	101882847	15.285009	NULL	rho-associated protein kinase 1-like	LOC101882847	NA	NA
431714	9.71317881874532	-1.95544041533077	0.598535320973627	-3.26704264027375	0.00108677310139191	0.0297556983024124	431714	431714	14.546301	list(gene = "ENSDARG00000011076")	zgc:91968	zgc:91968	NA	NA
641325	18443.0225123686	0.396431588541847	0.121490893727426	3.26305599028082	0.00110217742287199	0.0300402891261574	641325	641325	14.838266	NULL	zgc:123103	zgc:123103	NA	NA
569076	88.8953711169352	0.51150746099656	0.156757320170714	3.26305310935088	0.00110218862736173	0.0300402891261574	569076	569076	14.839825	list(gene = "ENSDARG00000033138")	LYR motif containing 2	lyrm2	NA	NA
406567	306.613436931243	-0.678570141765145	0.208084908345437	-3.26102525724098	0.00111010151613633	0.0301871923649344	406567	406567	14.835336	NULL	FGGY carbohydrate kinase domain containing	fggy	NA	NA
494042	171.020215961068	-1.28793392258571	0.395048752029845	-3.26018982712395	0.00111337670277978	0.0302076014711113	494042	494042	14.547449	list(gene = "ENSDARG00000061120")	solute carrier family 43 (amino acid system L transporter), member 2b	slc43a2b	NA	NA
30616	14.0813079974233	-5.16677632254407	1.58582558745005	-3.25809872373926	0.00112161379040018	0.0303622375613985	30616	30616	14.593083	list(gene = "ENSDARG00000079564")	myosin heavy chain 7	myh7	NA	NA
558116	37.0817046412359	-0.697626518125208	0.214261853564323	-3.25595296838863	0.00113012469915737	0.030454824381572	558116	558116	14.536741	list(gene = "ENSDARG00000077176")	zgc:174888	zgc:174888	NA	NA
678588	42.1367108357862	0.648545009310291	0.199174500065365	3.25616486597155	0.00112928158095311	0.030454824381572	678588	678588	14.804419	list(gene = "ENSDARG00000056914")	EMG1 N1-specific pseudouridine methyltransferase	emg1	NA	NA
393429	22.0336658512388	0.778320407557548	0.239308798548252	3.25236853922282	0.00114447523363094	0.0307722385851554	393429	393429	14.82419	list(gene = "ENSDARG00000012271")	transmembrane protein 206	tmem206	NA	NA
30262	368.388807389707	-2.75423511097836	0.847219373239054	-3.25091139081072	0.00115035704591315	0.0308610359963024	30262	30262	14.595437	list(gene = "ENSDARG00000035350")	preproinsulin	ins	NA	NA
30630	38.4622228212026	-0.874944244139555	0.269383523617781	-3.24795010618757	0.00116239651680204	0.0310944365284057	30630	30630	14.853864	list(gene = "ENSDARG00000012896")	anosmin 1a	anos1a	NA	NA
101886304	18.3092494054669	-1.69464425545959	0.521831119221262	-3.24749558437323	0.00116425470662146	0.0310944365284057	101886304	101886304	14.833816	list(gene = "ENSDARG00000037359")	si:ch1073-272o11.3	si:ch1073-272o11.3	NA	NA
449771	10259.9703341347	-0.775994995197724	0.239377193401893	-3.24172484508538	0.0011880867163099	0.0316602618277238	449771	449771	14.834426	list(gene = "ENSDARG00000018149")	solute carrier family 38, member 4	slc38a4	NA	NA
554836	110.799627800248	-0.671102960243569	0.207256517607544	-3.23803066842199	0.00120357870593755	0.0320018204812061	554836	554836	14.835336	list(gene = "ENSDARG00000011583")	cryptochrome circadian clock 1ab	cry1ab	NA	NA
553816	33.3639122823977	-1.3510286634548	0.417364237055043	-3.23704942471298	0.00120772492607543	0.0320408619523117	553816	553816	14.835131	list(gene = "ENSDARG00000024759")	inhibin, beta Ab	inhbab	NA	NA
445056	22.6824582635697	1.98434594162673	0.614684951816806	3.22823250473542	0.00124557690765566	0.0329719639382742	445056	445056	15.22285	list(gene = "ENSDARG00000043168")	zgc:92511	zgc:92511	NA	NA
103911865	10.7691189654388	1.40249066524092	0.435007424585156	3.22406144349929	0.00126386278612222	0.0333821594612635	103911865	103911865	15.234676	NULL	uncharacterized LOC103911865	LOC103911865	NA	NA
560753	4020.10522328476	0.473824304888618	0.14708749052614	3.2213773121951	0.00127576070842793	0.0336221957628638	560753	560753	14.839825	list(gene = "ENSDARG00000040988")	triosephosphate isomerase 1b	tpi1b	NA	NA
403004	122.306048002908	0.652557690003445	0.202709596049316	3.21917512895979	0.00128559942821146	0.0337344757745261	403004	403004	14.880964	NULL	ATPase family, AAA domain containing 3	atad3	NA	NA
100333146	75.0925874694713	0.54186693585416	0.168325482509422	3.21916163718009	0.00128565992086786	0.0337344757745261	100333146	100333146	15.207947	NULL	DDB1- and CUL4-associated factor 1-like	LOC100333146	NA	NA
692277	185.797400727077	0.431571773470712	0.134134406084646	3.21745766852963	0.00129332110515286	0.0338200139808869	692277	692277	14.535481	list(gene = "ENSDARG00000078326")	Rho GTPase activating protein 10	arhgap10	NA	NA
678521	97.3679463177748	-0.513958908375593	0.15975447181544	-3.21718010478828	0.00129457303829889	0.0338200139808869	678521	678521	14.531645	list(gene = "ENSDARG00000061836")	nuclear factor I/Xb	nfixb	NA	NA
571461	72.2566970259372	1.24821717937199	0.388288380212311	3.21466529255776	0.00130596701808658	0.0340433450357427	571461	571461	15.209884	list(gene = "ENSDARG00000042920")	sulfotransferase family 3, cytosolic sulfotransferase 3	sult3st3	NA	NA
561376	20.2097761278254	0.870210519112116	0.270850091251872	3.21288619505349	0.00131408347815136	0.0341804539480022	561376	561376	14.852479	list(gene = "ENSDARG00000069780")	pseudouridylate synthase 7-like	pus7l	NA	NA
100534937	15.9907853189816	-1.72548275058714	0.53731292616984	-3.21131814729827	0.00132127567077228	0.0342017434030582	100534937	100534937	15.288584	NULL	insulin-like	LOC100534937	NA	NA
402954	140.759844375046	0.561803282271111	0.174970828592429	3.21083969705463	0.0013234774087435	0.0342017434030582	402954	402954	15.22285	list(gene = "ENSDARG00000009074")	carbonyl reductase 4	cbr4	NA	NA
677744	11.2920790819162	-1.53156691397609	0.47692571710595	-3.21133220340863	0.00132121103833322	0.0342017434030582	677744	677744	14.535469	list(gene = "ENSDARG00000057789")	lysozyme	lyz	NA	NA
751742	676.876410050366	0.443196554429521	0.138146295913248	3.20816820675262	0.00133583345311004	0.0344466535915121	751742	751742	14.833489	list(gene = "ENSDARG00000100719")	urate (5-hydroxyiso-) hydrolase a	uraha	NA	NA
558559	18.3254044818609	-1.7586333901705	0.548640187706579	-3.20544034063915	0.00134855999391499	0.0347000437143933	558559	558559	14.527806	list(gene = "ENSDARG00000055463")	info leucine-rich repeat, immunoglobulin-like and transmembrane domains 3a	lrit3a	NA	NA
492510	79.8813481831926	0.480590948265155	0.150001129325213	3.20391553335041	0.00135572244690364	0.0348094829982876	492510	492510	14.543538	list(gene = "ENSDARG00000044567")	tetratricopeptide repeat domain 1	ttc1	NA	NA
100150917	49.9801503920899	-0.538444536116304	0.168167686197923	-3.20183115014492	0.00136557016504433	0.034987252729669	100150917	100150917	14.823164	list(gene = "ENSDARG00000003495")	MAP-kinase activating death domain	madd	NA	NA
560126	15.2920578899955	1.0092686482961	0.31529656178166	3.20101380932598	0.00136944968772198	0.0350116784478493	560126	560126	14.854625	list(gene = "ENSDARG00000030156")	N-acetylglucosaminidase, alpha	naglu	NA	NA
571431	382.085270516095	0.940549517528718	0.293958869789817	3.19959563799255	0.00137620519312027	0.0351093712914371	571431	571431	15.233153	NULL	epidermal growth factor receptor-like	LOC571431	NA	NA
100332622	14.4921213402574	1.0242096637634	0.320196135089829	3.19869464844122	0.00138051303819671	0.0351443372383482	100332622	100332622	15.28643	NULL	spermatogenesis associated 5	spata5	NA	NA
393621	31.7109278275217	0.737795379157799	0.230706829089249	3.19797806623393	0.00138394806281554	0.0351569821052823	393621	393621	14.595437	list(gene = "ENSDARG00000007429")	NADPH dependent diflavin oxidoreductase 1	ndor1	NA	NA
565734	26.6358221436246	0.81098189258396	0.253845466786291	3.19478579960899	0.00139934656608706	0.0354728425068468	565734	565734	14.535481	list(gene = "ENSDARG00000079415")	DnaJ (Hsp40) homolog, subfamily C, member 30b	dnajc30b	NA	NA
402831	1442.05858152423	0.341419413543349	0.106925252782271	3.19306622766255	0.00140770656888004	0.0356093215573988	402831	402831	14.823151	list(gene = "ENSDARG00000033802")	cytochrome P450, family 27, subfamily A, polypeptide 7	cyp27a7	NA	NA
246224	36.222733309187	-1.38153769665408	0.432773779634392	-3.19228604334857	0.00141151473834825	0.0356303245661115	246224	246224	14.592722	list(gene = "ENSDARG00000020046")	aryl hydrocarbon receptor 1a	ahr1a	NA	NA
566781	29.6602277755678	-1.80305248832733	0.565263841076887	-3.18975380574906	0.00142394042257259	0.0358119650219017	566781	566781	14.825785	list(gene = "ENSDARG00000006060")	crystallin beta-gamma domain containing 1b	aim1b	NA	NA
100333044	26.148880713554	-1.23805915616379	0.388154947024935	-3.18960035329463	0.00142469664441498	0.0358119650219017	100333044	100333044	15.22619	NULL	glucokinase (hexokinase 4) regulator	gckr	NA	NA
564064	36.7593978760237	-0.725927801062726	0.22791453797441	-3.18508774172288	0.00144710125365949	0.0362019615438862	564064	564064	14.839874	list(gene = "ENSDARG00000100349")	protein kinase, cAMP-dependent, catalytic, alpha, genome duplicate a	prkacaa	NA	NA
335519	1227.44725779543	0.283536011548543	0.0890177354920145	3.18516315857055	0.00144672416416096	0.0362019615438862	335519	335519	14.566941	list(gene = "ENSDARG00000103994")	peptidylprolyl isomerase Ab (cyclophilin A)	ppiab	NA	NA
101886002	13.6146169963552	-1.28685363134952	0.40408000393853	-3.18465061078668	0.00144928872373769	0.0362019615438862	101886002	101886002	15.239891	NULL	intraflagellar transport protein 122 homolog	LOC101886002	NA	NA
407716	32.8225149341492	-1.49122208714597	0.468525540367964	-3.1827978598025	0.00145859404842095	0.0363584953944931	407716	407716	14.535736	list(gene = "ENSDARG00000057433")	ST6 (alpha-N-acetyl-neuraminyl-2,3-beta-galactosyl-1,3)-N-acetylgalactosaminide alpha-2,6-sialyltransferase 5b	st6galnac5b	NA	NA
557526	20.049814764523	-0.9003037751249	0.283012394915178	-3.18114609572041	0.00146693632364233	0.0364904222710613	557526	557526	14.547449	list(gene = "ENSDARG00000101036")	Tnf receptor-associated factor 2b	traf2b	NA	NA
793309	797.033804065733	-1.16436803551403	0.366170606110668	-3.17985118434691	0.00147350702789502	0.0365083824070703	793309	793309	14.838869	list(gene = "ENSDARG00000045015")	cytochrome P450, family 27, subfamily B, polypeptide 1	cyp27b1	NA	NA
436883	403.309749877813	-0.489488345209239	0.153936772787899	-3.17980126739228	0.00147376086106268	0.0365083824070703	436883	436883	14.824423	list(gene = "ENSDARG00000027734")	serine/arginine-rich splicing factor 5b	srsf5b	NA	NA
563962	12.5907309942494	-2.07225558154938	0.651951144835879	-3.17854427891378	0.00148016608263766	0.0365912958238835	563962	563962	14.543775	list(gene = "ENSDARG00000007371")	solute carrier family 26 (anion exchanger), member 3	slc26a3.1	NA	NA
492511	37.3420264012212	0.629088597391922	0.198277876251004	3.1727624346528	0.00150996023567243	0.0372508746800424	492511	492511	14.825785	list(gene = "ENSDARG00000024651")	small nuclear ribonucleoprotein polypeptide A'	snrpa1	NA	NA
572485	414.233537520647	0.857693659983728	0.27041787369917	3.17173435413475	0.00151531548828778	0.037306069583052	572485	572485	14.835131	list(gene = "ENSDARG00000043394")	si:dkey-71h2.2	si:dkey-71h2.2	NA	NA
562399	569.602762727648	0.395816838016738	0.125089052822831	3.1642803993196	0.00155466935424328	0.0381963425534309	562399	562399	15.22285	list(gene = "ENSDARG00000005789")	ectonucleotide pyrophosphatase/phosphodiesterase 1	enpp1	NA	NA
572992	235.29406182199	0.375378301947162	0.118770822738933	3.1605262411314	0.00157484418666516	0.0386127268308375	572992	572992	14.833816	list(gene = "ENSDARG00000018814")	epithelial splicing regulatory protein 2	esrp2	NA	NA
553132	22.8363742353018	-0.982462120694113	0.311931413477781	-3.14960942772792	0.0016348886885711	0.0398489957845674	553132	553132	14.540007	list(gene = "ENSDARG00000103187")	synaptonemal complex central element protein 2	syce2	NA	NA
798565	66.0882425144945	-0.612580240662442	0.194498104019782	-3.14954350711891	0.00163525757879002	0.0398489957845674	798565	798565	15.2045145	list(gene = "ENSDARG00000011422")	ryanodine receptor 1a (skeletal)	ryr1a	NA	NA
436808	175.820428671364	0.430990857370048	0.13681227721036	3.15023524319652	0.0016313904520784	0.0398489957845674	436808	436808	14.835131	list(gene = "ENSDARG00000015930")	RWD domain containing 1	rwdd1	NA	NA
793673	128.588026875486	0.41625706942548	0.132400747149488	3.14391782816379	0.00166702242971492	0.0405404946575997	793673	793673	14.823164	list(gene = "ENSDARG00000076995")	SHANK-associated RH domain interacting protein	sharpin	NA	NA
557797	21.1788762130213	-1.02423190432883	0.325872845849088	-3.14304158009885	0.00167202086957795	0.0405795734371201	557797	557797	14.823151	list(gene = "ENSDARG00000016939")	integrin, beta 2	itgb2	NA	NA
544667	66.8161096089569	-0.580412513637555	0.184737044600096	-3.14183067556366	0.0016789510073247	0.040665280977004	544667	544667	15.209884	list(gene = "ENSDARG00000019371")	fms-related tyrosine kinase 1 (vascular endothelial growth factor/vascular permeability factor receptor)	flt1	NA	NA
492808	80.8806682832999	0.474466774877838	0.151083174123298	3.14043425173626	0.00168697569403639	0.0407770993518089	492808	492808	14.815489	list(gene = "ENSDARG00000006869")	syntaxin 17	stx17	NA	NA
798319	80.5967622373595	-0.667118532825035	0.212477311006972	-3.13971656391654	0.0016911136698614	0.0407947077820395	798319	798319	15.236686	NULL	leucine rich repeat containing 10B	lrrc10b	NA	NA
64271	44.3095437170624	-0.823089254646796	0.262402649798168	-3.13674139830482	0.00170836736490761	0.0411279990364578	64271	64271	14.566182	list(gene = "ENSDARG00000054454")	eph receptor A4a	epha4a	NA	NA
83776	41.1838603822803	-1.20409829360417	0.384377198617609	-3.13259552838889	0.00173268032870203	0.0415800017331277	83776	83776	15.2150755	list(gene = "ENSDARG00000019498")	cryptochrome circadian clock 5	cry5	NA	NA
561607	57.1068079209948	-0.577275667299375	0.184294380860313	-3.13235631278917	0.0017340928428609	0.0415800017331277	561607	561607	14.540007	list(gene = "ENSDARG00000059231")	hephaestin-like 1a	hephl1a	NA	NA
100001340	16.4116997993148	-0.992169767648211	0.31692852244782	-3.13057897088315	0.00174462085182955	0.0417487769842811	100001340	100001340	14.593284	list(gene = "ENSDARG00000055731")	si:dkeyp-69e1.8	si:dkeyp-69e1.8	NA	NA
405864	1395.65812386224	0.503648839510959	0.160940366587796	3.12941277685116	0.00175156065090143	0.041831184008055	405864	405864	14.829012	list(gene = "ENSDARG00000022689")	integrin, beta 1b.2	itgb1b.2	NA	NA
558239	160.533036155183	-0.828650374106285	0.265104340454911	-3.12575181788554	0.00177351155752266	0.0419539314617948	558239	558239	14.853864	list(gene = "ENSDARG00000073764")	si:ch211-113j14.1	si:ch211-113j14.1	NA	NA
560078	18.4928721879766	-1.26985620371512	0.406134816899313	-3.12668638805705	0.00176788401561497	0.0419539314617948	560078	560078	14.592884	list(gene = "ENSDARG00000078050")	PHD finger protein 19	phf19	NA	NA
792085	3274.47748455886	0.570803267399616	0.182555257503285	3.1267424187405	0.00176754714736415	0.0419539314617948	792085	792085	14.543775	list(gene = "ENSDARG00000032849")	N-myc downstream regulated 1a	ndrg1a	NA	NA
359838	156.43893149518	-0.743493304277902	0.237822031678057	-3.12625915703378	0.00177045455979676	0.0419539314617948	359838	359838	14.842841	NULL	solute carrier family 34 (type II sodium/phosphate cotransporter), member 2b	slc34a2b	NA	NA
436747	12751.9134032345	0.37037490090934	0.118495991425177	3.12563232270359	0.00177423228747749	0.0419539314617948	436747	436747	14.829012	list(gene = "ENSDARG00000071076")	lactate dehydrogenase Bb	ldhbb	NA	NA
30266	14.1853473085696	-1.56237556057451	0.500496479804856	-3.1216514473462	0.0017983972107451	0.0422747006415818	30266	30266	14.823164	list(gene = "ENSDARG00000019235")	sema domain, immunoglobulin domain (Ig), short basic domain, secreted, (semaphorin) 3Aa	sema3aa	NA	NA
100049706	8.89407335124347	-1.37450379702862	0.440267450660423	-3.12197459741072	0.00179642438436857	0.0422747006415818	100049706	100049706	14.531645	list(gene = "ENSDARG00000058341")	caspase 8, apoptosis-related cysteine peptidase, like 1	casp8l1	NA	NA
735292	249.391524203672	-0.764445612999426	0.244880374765878	-3.12171040137571	0.00179803714882741	0.0422747006415818	735292	735292	14.804419	list(gene = "ENSDARG00000103467")	LIM domain kinase 1a	limk1a	NA	NA
100124614	77.3368542597651	0.428910108030467	0.137477827538672	3.11984932922959	0.00180943567937798	0.0423832151812736	100124614	100124614	14.799049	list(gene = "ENSDARG00000069674")	transmembrane protein 230b	tmem230b	NA	NA
553950	205.825202116725	0.603610514367543	0.193480937824724	3.11974151641935	0.00181009803239706	0.0423832151812736	553950	553950	14.595437	list(gene = "ENSDARG00000089767")	ring finger protein 130	rnf130	NA	NA
359835	143.458022298415	0.624111961673398	0.200263838468344	3.11644861322306	0.00183043578832865	0.0427757113424851	359835	359835	14.817384	list(gene = "ENSDARG00000061226")	TIMP metallopeptidase inhibitor 2a	timp2a	NA	NA
560956	92.6189720086255	-0.497812248792164	0.15986705496312	-3.11391392621204	0.00184623340756126	0.0430607850321062	560956	560956	14.838266	list(gene = "ENSDARG00000077410")	myosin IXb	myo9b	NA	NA
751703	763.774488251986	0.357532198306806	0.11484732426929	3.1131086473419	0.00185127852663467	0.0430780424187794	751703	751703	14.804419	list(gene = "ENSDARG00000067851")	lipocalin 15	lcn15	NA	NA
114447	24.1474862339744	-0.886899439872777	0.284934117810677	-3.11264739613271	0.0018541739946236	0.0430780424187794	114447	114447	14.852479	list(gene = "ENSDARG00000041959")	chemokine (C-X-C motif), receptor 4b	cxcr4b	NA	NA
100002034	552.347858288094	0.24678700863991	0.0793994567743496	3.10816998838254	0.00188249756426575	0.0435668923722239	100002034	100002034	14.544127	list(gene = "ENSDARG00000054213")	HECT domain containing 1	hectd1	NA	NA
494096	892.630903439688	0.534323321837395	0.171885763614884	3.10859556137858	0.00187978844534104	0.0435668923722239	494096	494096	14.815266	NULL	zgc:101540	zgc:101540	NA	NA
100006612	32.0087467295859	-0.709247985909665	0.228243253606683	-3.10742146679992	0.00188727121681379	0.0435930504038167	100006612	100006612	14.809612	list(gene = "ENSDARG00000076729")	myosin IXAa	myo9aa	NA	NA
373866	280.076718190522	-0.378043738737731	0.121706126789503	-3.10620137794359	0.00189507609967014	0.0436889894654205	373866	373866	14.823884	list(gene = "ENSDARG00000036587")	carbonyl reductase 1	cbr1	NA	NA
100534852	170.716301169152	-0.450096040210977	0.144980599228936	-3.1045260028222	0.00190584174639563	0.0438526855685071	100534852	100534852	15.248306	NULL	sema domain, immunoglobulin domain (Ig), transmembrane domain (TM) and short cytoplasmic domain, (semaphorin) 4Gb	sema4gb	NA	NA
338304	7490.23557491569	0.710682967177777	0.229147600849075	3.10142006525244	0.00192594862939475	0.0442302789840847	338304	338304	14.829012	list(gene = "ENSDARG00000007682")	pancreatic progenitor cell differentiation and proliferation factor a	ppdpfa	NA	NA
793849	63.315638749771	-0.782906431850545	0.252663508532968	-3.09861299875202	0.00194428809800153	0.0445659139704758	793849	793849	14.825805	list(gene = "ENSDARG00000055722")	beta-carotene oxygenase 2a	bco2a	NA	NA
799147	313.950589525307	1.27365395740203	0.411274583950379	3.09684577434452	0.00195591604649538	0.0446613272830482	799147	799147	14.544415	list(gene = "ENSDARG00000074613")	si:ch211-240l19.6	si:ch211-240l19.6	NA	NA
492811	15.7229656043363	-1.20092154444224	0.387762393619015	-3.09705521784605	0.00195453462713033	0.0446613272830482	492811	492811	14.543792	list(gene = "ENSDARG00000104372")	guanine nucleotide binding protein (G protein), beta polypeptide 4b	gnb4b	NA	NA
335985	970.355334181056	0.436503825237463	0.14103732938986	3.09495242944417	0.001968444654095	0.0448617910214223	335985	335985	14.542969	list(gene = "ENSDARG00000009724")	ribophorin II	rpn2	NA	NA
541486	45.5150767794032	-0.600995618516552	0.194248462865222	-3.09395302105195	0.00197508758764739	0.0449276102399258	541486	541486	14.835131	list(gene = "ENSDARG00000015349")	milk fat globule-EGF factor 8 protein a	mfge8a	NA	NA
564177	10.0656399230986	-1.15324840731847	0.373276596562976	-3.08952776021119	0.00200474970768696	0.0455158069306917	564177	564177	14.880765	list(gene = "ENSDARG00000032951")	nuclear receptor binding protein 2a	nrbp2a	NA	NA
406391	21.2688674098563	2.71755020805496	0.879918769192428	3.08841032059025	0.00201230417828368	0.0456007944946293	406391	406391	14.880566	list(gene = "ENSDARG00000024276")	poly(rC) binding protein 4	pcbp4	NA	NA
564424	141.287485169526	-1.04032205730352	0.337061066870748	-3.08644978478766	0.00202562157137689	0.0456256708565822	564424	564424	14.543775	list(gene = "ENSDARG00000062297")	sterol O-acyltransferase 1	soat1	NA	NA
550355	199.383695186129	-0.301051809006344	0.0975211209142923	-3.08704213183652	0.0020215894156178	0.0456256708565822	550355	550355	15.2045145	list(gene = "ENSDARG00000020618")	zgc:112056	zgc:112056	NA	NA
494053	165.752418484219	0.602499816167051	0.195259211053357	3.08564094321989	0.00203113934222096	0.0456256708565822	494053	494053	14.544127	list(gene = "ENSDARG00000043102")	latexin	lxn	NA	NA
101886863	15.6905559891604	-1.19875683230861	0.388519734387804	-3.08544644250183	0.0020324682462648	0.0456256708565822	101886863	NA	NA	NULL	NA	NA	TRUE	NA
323641	23.4340014908974	-0.722369356038512	0.234109261191213	-3.08560777289585	0.0020313659182843	0.0456256708565822	323641	323641	14.823151	list(gene = "ENSDARG00000036616")	G protein-coupled receptor 182	gpr182	NA	NA
100002738	2132.25563978259	0.386904129678134	0.125459129591436	3.08390573837158	0.00204302315480785	0.045776726680292	100002738	100002738	14.540007	list(gene = "ENSDARG00000062501")	HHIP-like 1	hhipl1	NA	NA
103910004	62.0238623901621	-0.685718466994101	0.222462436315375	-3.08240113859936	0.00205337923801759	0.0459227711829542	103910004	103910004	15.228885	NULL	Hermansky-Pudlak syndrome 5 protein-like	LOC103910004	NA	NA
100134973	9.28470375297045	-1.57803788595613	0.512044123840417	-3.08183965499024	0.00205725622488489	0.0459236394230367	100134973	100134973	14.544127	list(gene = "ENSDARG00000078970")	interleukin 7 receptor	il7r	NA	NA
378737	53.364449244632	0.593981183803641	0.192816534441398	3.08055108201401	0.00206617909316186	0.0460369326809715	378737	378737	14.815266	list(gene = "ENSDARG00000012135")	F-box and leucine-rich repeat protein 2	fbxl2	NA	NA
798813	29.8467154741568	1.30925675820994	0.425308352616775	3.07837066954959	0.0020813585050215	0.0462889489081455	798813	798813	14.832098	list(gene = "ENSDARG00000073718")	si:ch73-233k15.2	si:ch73-233k15.2	NA	NA
777639	75.3403820837009	0.693347940151797	0.225283058389898	3.07767457130229	0.00208622604174475	0.0463111216873395	777639	777639	14.540007	list(gene = "ENSDARG00000061145")	glucose-fructose oxidoreductase domain containing 2	gfod2	NA	NA
494154	27.5602296873343	-0.818748248924494	0.266122261490753	-3.07658684522693	0.00209385298386007	0.0463357530403401	494154	494154	14.852479	list(gene = "ENSDARG00000013741")	LanC antibiotic synthetase component C-like 1 (bacterial)	lancl1	NA	NA
565869	170.774105436197	-1.07778956349276	0.350339791496004	-3.076412070951	0.00209508085205382	0.0463357530403401	565869	565869	14.545415	list(gene = "ENSDARG00000068194")	Kruppel-like factor 9	klf9	NA	NA
553656	11.698757524258	-1.07991279072402	0.351449435031127	-3.07274015287115	0.00212103090641082	0.0464050593906624	553656	553656	14.839874	list(gene = "ENSDARG00000005651")	-Ha-ras Harvey rat sarcoma viral oncogene homolog b	hrasb	NA	NA
393096	189.83185988774	-2.18732606925763	0.711989812982728	-3.0721311307732	0.00212536335529319	0.0464050593906624	393096	393096	14.854625	list(gene = "ENSDARG00000031044")	lipase, endothelial	lipg	NA	NA
100379286	39.3082286649412	-0.836049162584941	0.271994741053478	-3.07376958593682	0.00211372615669852	0.0464050593906624	100379286	100379286	14.566872	list(gene = "ENSDARG00000006220")	UDP glucuronosyltransferase 1 family, polypeptide A2	ugt1a2	NA	NA
402886	228.078729204955	0.307894934753691	0.100169477224026	3.07374005821247	0.00211393536056286	0.0464050593906624	402886	402886	14.593284	list(gene = "ENSDARG00000005870")	methylmalonic aciduria (cobalamin deficiency) cblD type, with homocystinuria	mmadhc	NA	NA
550273	58.8373981682521	0.933383302365453	0.303727313180534	3.07309636591904	0.00211850064055511	0.0464050593906624	550273	550273	14.8207245	NULL	activating signal cointegrator 1 complex subunit 1	ascc1	NA	NA
387527	976.301104092267	0.316828005737018	0.103090613509513	3.0732963453339	0.00211708135278298	0.0464050593906624	387527	387527	14.825805	list(gene = "ENSDARG00000004964")	cytochrome P450, family 4, subfamily T, polypeptide 8	cyp4t8	NA	NA
393517	14.9469254340031	-1.18454805996307	0.38555773918475	-3.07229745269219	0.00212417937308281	0.0464050593906624	393517	393517	14.880566	list(gene = "ENSDARG00000006859")	sodium/potassium transporting ATPase interacting 1	nkain1	NA	NA
103911083	199.679879074471	-0.759482297249355	0.247462087640532	-3.06908546877125	0.00214715153924877	0.0467953882825348	103911083	103911083	15.239891	NULL	alpha-1-antitrypsin homolog	LOC103911083	NA	NA
567870	33.5676889229082	0.574877607667351	0.18738011306893	3.0679755618243	0.00215514241833389	0.0468841437006636	567870	567870	14.564795	list(gene = "ENSDARG00000095086")	craniofacial development protein 1	cfdp1	NA	NA
100007732	754.72767353626	0.385422245027144	0.125800644495308	3.06375413713814	0.00218578465069347	0.0474644525327539	100007732	100007732	14.545415	list(gene = "ENSDARG00000074191")	zgc:172253	zgc:172253	NA	NA
437001	1037.8709178704	0.415528758837351	0.135728071852743	3.06147986312055	0.00220245805970833	0.0477398744282793	437001	437001	14.853864	NULL	coenzyme Q8A	coq8a	NA	NA
557602	87.3162693415489	-0.440817874815253	0.144054429112799	-3.06007859341886	0.00221278915827074	0.0477906539326885	557602	557602	14.824423	list(gene = "ENSDARG00000094646")	dual-specificity tyrosine-(Y)-phosphorylation regulated kinase 2	dyrk2	NA	NA
795400	37.5316383433813	-1.36715558515383	0.446754693862024	-3.06019299615029	0.00221194404273692	0.0477906539326885	795400	795400	14.854555	NULL	lanosterol synthase (2,3-oxidosqualene-lanosterol cyclase)	lss	NA	NA
100332245	1068.26638358111	0.444940053310225	0.145656962269731	3.05471188178615	0.00225276824504118	0.0481923022733858	100332245	100332245	14.815489	list(gene = "ENSDARG00000102829")	cordon-bleu WH2 repeat protein-like 1b	cobll1b	NA	NA
386920	133.568706530328	-0.705685030312057	0.23088266854594	-3.05646601694421	0.00223962866529915	0.0481923022733858	386920	386920	14.544127	list(gene = "ENSDARG00000068996")	histone 2, H2, like	hist2h2l	NA	NA
336553	41.0503756709715	-0.640529646916622	0.209668731690883	-3.05496027829731	0.00225090331556965	0.0481923022733858	336553	336553	14.815266	list(gene = "ENSDARG00000018966")	cytochrome b5 reductase 1	cyb5r1	NA	NA
326018	87.0416338180959	-2.65306004431756	0.868405269760579	-3.0550943628532	0.00224989721372483	0.0481923022733858	326018	326018	14.838266	list(gene = "ENSDARG00000040799")	somatostatin 1, tandem duplicate 1	sst1.1	NA	NA
558218	164.842051993196	-0.351058108189824	0.114937418011852	-3.05434134733759	0.00225555280176315	0.0481923022733858	558218	558218	14.854555	list(gene = "ENSDARG00000016532")	SUN domain containing ossification factor	suco	NA	NA
393167	209.204299801009	0.804363684357635	0.263200301705029	3.05608952249261	0.00224244291335128	0.0481923022733858	393167	393167	14.82342	list(gene = "ENSDARG00000042630")	heme binding protein 2	hebp2	NA	NA
327005	150.45453212587	0.348210977169464	0.114121381211653	3.0512334627607	0.0022790329216005	0.0486071816523174	327005	327005	14.8207245	list(gene = "ENSDARG00000003616")	ariadne ubiquitin-conjugating enzyme E2 binding protein homolog 1 (Drosophila)	arih1	NA	NA
322256	896.388122902647	0.284175542566461	0.0931511286507543	3.05069349864673	0.00228313511722989	0.0486080278961844	322256	322256	14.593083	list(gene = "ENSDARG00000003681")	eukaryotic translation initiation factor 5	eif5	NA	NA
