# Supplementary material for: Parental high dietary arachidonic acid levels modulated the hepatic transcriptome of adult zebrafish (Danio rerio) progeny
Source: PLoS One. 2018 Aug 2;13(8):e0201278. doi: 10.1371/journal.pone.0201278 (PMC6071982; doi:10.1371/journal.pone.0201278)
Supplement: S6 Table — (CSV) [file pone.0201278.s011.csv]

Row.names	baseMean	log2FoldChange	lfcSE	stat	pvalue	padj	X_id	X_score	entrezgene	name	symbol	notfound
ENSDARG00000000068	138.788828836499	-0.930477317808683	0.278962309493048	-3.33549474658286	0.000851477626387885	0.0239922413150279	327272	14.823151	327272	solute carrier family 9, subfamily A (NHE3, cation proton antiporter 3), member 3 regulator 1a	slc9a3r1a	NA
ENSDARG00000000189	21.6594331205593	-2.0420455631303	0.528159864351289	-3.86633991137974	0.000110480927954807	0.0055510739208881	556743	14.543538	556743	sema domain, transmembrane domain (TM), and cytoplasmic domain, (semaphorin) 6E	sema6e	NA
ENSDARG00000001220	151.822864715315	-0.501324756954239	0.12068433093698	-4.15401695532476	3.26688951925927e-05	0.00229014823963882	368439	14.835336	368439	MYC binding protein 2	mycbp2	NA
ENSDARG00000001910	145.392734494173	-0.947879617822774	0.219639399559953	-4.31561741528089	1.59157425884531e-05	0.00135018549625377	554722	14.372293	554722	RAR-related orphan receptor A, paralog b	rorab	NA
ENSDARG00000002013	64.8573822383176	-0.735953340223862	0.214562366594853	-3.43002061313727	0.000603535397750949	0.0191607582355905	446167	14.879544	446167	growth factor receptor-bound protein 10a	grb10a	NA
ENSDARG00000002369	880.982811892787	0.442732594057574	0.139972698794427	3.1629924826112	0.00156156363879044	0.0360052373122056	ENSDARG00000002369	14.839874	NA	si:ch211-202a12.4	UBB	NA
ENSDARG00000002758	767.74823324664	-0.31014768048559	0.0740043260536462	-4.19093986830934	2.77801284177297e-05	0.00208604250763708	58125	14.823151	58125	death effector domain-containing 1	dedd1	NA
ENSDARG00000002794	12.6882218840303	-1.6098387264691	0.461512107240636	-3.48818308601755	0.000486314950285465	0.0169054179807237	558876	14.8207245	558876	E3 ubiquitin-protein ligase RNF14-like	LOC558876	NA
ENSDARG00000002986	1005.41178163457	-0.842428243952384	0.177247483255675	-4.75283613893239	2.00582906500275e-06	0.00025781993992558	553701	15.2045145	553701	guanine deaminase	gda	NA
ENSDARG00000002994	209.718225891958	0.378424638965866	0.124655756862755	3.03575742099508	0.0023993231347954	0.0470691932173599	562919	14.833983	562919	inositol-trisphosphate 3-kinase Ca	itpkca	NA
ENSDARG00000003681	897.017268474694	0.28361163635082	0.0925282894374214	3.06513432891929	0.00217572253122713	0.0446862871457474	322256	14.593284	322256	eukaryotic translation initiation factor 5	eif5	NA
ENSDARG00000004051	208.401919127206	0.410181685068228	0.112786905511115	3.63678463567569	0.000276062558235426	0.0109184607069667	559097	14.839874	559097	cytochrome P450, family 7, subfamily A, polypeptide 1b	cyp7a1b	NA
ENSDARG00000004697	145.313987643879	-0.454156288540015	0.148485954400137	-3.05858079556915	0.00222388101872742	0.0451120263715791	436617	14.838266	436617	retinoid X receptor, gamma b	rxrgb	NA
ENSDARG00000004724	290.327235642997	-0.347215485263279	0.114315565918511	-3.03734213685991	0.00238674383445698	0.0470691932173599	402983	14.834426	402983	transcription elongation factor A (SII), 3	tcea3	NA
ENSDARG00000004877	101.162557484078	0.591471211214327	0.19376151785032	3.05257317230161	0.00226888407109613	0.0457359302723134	321070	14.823164	321070	rho-associated, coiled-coil containing protein kinase 2b	rock2b	NA
ENSDARG00000004964	976.67770753797	0.316438147694468	0.103451603431473	3.05880370335756	0.00222222706650971	0.0451120263715791	387527	14.815489	387527	cytochrome P450, family 4, subfamily T, polypeptide 8	cyp4t8	NA
ENSDARG00000005163	283.585785699361	-0.800976680228701	0.139247395619095	-5.75218428084456	8.80976905216598e-09	4.91123649017653e-06	393800	14.842841	393800	EFR3 homolog A (S. cerevisiae)	efr3a	NA
ENSDARG00000005185	20.1547515206263	-1.17362018289681	0.289124430912392	-4.05922176549801	4.92365365370612e-05	0.00307488497122629	337172	14.595437	337172	carboxypeptidase N, polypeptide 1	cpn1	NA
ENSDARG00000005186	38.8171335771792	-0.721048404624903	0.195952260328591	-3.67971465813042	0.000233495072826425	0.0100129187457105	387291	14.369939	387291	sp4 transcription factor	sp4	NA
ENSDARG00000005423	1756.51196042823	0.396126934694629	0.115597473905978	3.42677846937055	0.000610787139610439	0.019273544591427	323107	14.853864	323107	phosphoglycerate mutase 1a	pgam1a	NA
ENSDARG00000005651	11.7049814400945	-1.07995528411216	0.350885411390926	-3.07780047004852	0.00208534490943899	0.0435171708641752	553656	14.839874	553656	-Ha-ras Harvey rat sarcoma viral oncogene homolog b	hrasb	NA
ENSDARG00000005789	571.321413579633	0.393639267539859	0.125743858392269	3.13048503976924	0.00174517888047346	0.0387950562332767	562399	15.207947	562399	ectonucleotide pyrophosphatase/phosphodiesterase 1	enpp1	NA
ENSDARG00000005870	228.196437958176	0.307503210916865	0.0998108983468774	3.08085806269557	0.00206405015536436	0.0431497056586618	402886	14.880566	402886	methylmalonic aciduria (cobalamin deficiency) cblD type, with homocystinuria	mmadhc	NA
ENSDARG00000006031	234.642463666574	-1.03213959892151	0.216630767402241	-4.76451065238129	1.89312516715667e-06	0.000251850185589808	378968	14.823884	378968	4-aminobutyrate aminotransferase	abat	NA
ENSDARG00000006060	29.6839105261918	-1.8029386499575	0.564679233147692	-3.192854534259	0.00140873893119475	0.0334344129063355	566781	14.823884	566781	crystallin beta-gamma domain containing 1b	aim1b	NA
ENSDARG00000007086	528.424546853935	-0.817698763536084	0.220398041891919	-3.71009994697265	0.00020717743989926	0.00911814394323549	436621	14.824423	436621	aquaporin 10a	aqp10a	NA
ENSDARG00000007371	12.5963281096469	-2.07181021523806	0.650990038906684	-3.18255286780976	0.00145982861870552	0.0341122028726258	563962	14.546301	563962	solute carrier family 26 (anion exchanger), member 3	slc26a3.1	NA
ENSDARG00000007377	178.115436457528	-2.05420437007915	0.523844408140369	-3.92140173333435	8.80353493363565e-05	0.0048160272648632	114426	14.825785	114426	ornithine decarboxylase 1	odc1	NA
ENSDARG00000007429	31.7711118348499	0.739148252808421	0.229307476890376	3.22339359724316	0.00126681352985283	0.0314207330381081	393621	14.595437	393621	NADPH dependent diflavin oxidoreductase 1	ndor1	NA
ENSDARG00000007531	69.3112887951508	0.639697244424174	0.171197767521485	3.73659805081215	0.00018652673384748	0.0084967644869745	386639	14.825785	386639	zinc finger, CCHC domain containing 9	zcchc9	NA
ENSDARG00000007682	7527.32198675049	0.707595498088408	0.228575630308886	3.09567339760672	0.00196366521691001	0.0416460664752997	338304	14.827688	338304	pancreatic progenitor cell differentiation and proliferation factor a	ppdpfa	NA
ENSDARG00000007823	72.1427739490739	-1.66452652978472	0.455514882603913	-3.65416497540013	0.000258020330630234	0.0104476927558979	393939	14.591863	393939	activating transcription factor 3	atf3	NA
ENSDARG00000007836	1997.17045430771	0.622181797937515	0.154612597204798	4.02413392689719	5.71853693672865e-05	0.00346875191286437	321453	14.880566	321453	cathepsin La	ctsla	NA
ENSDARG00000007918	62.6667304770633	1.05252759192703	0.219610075459767	4.79271085228441	1.64542691163908e-06	0.000226623680641867	317640	14.879544	317640	tetratricopeptide repeat domain 27	ttc27	NA
ENSDARG00000008184	444.687793993346	0.361089409583728	0.107320175543552	3.36459950568375	0.000766548378534449	0.022554021233745	567041	14.835336	567041	melanoma inhibitory activity family, member 3	mia3	NA
ENSDARG00000008434	87.1739476661869	-0.812164057541649	0.219821375354157	-3.69465460869382	0.000220185884208979	0.00954709683864636	114401	14.8804035	114401	bcl2-like 1	bcl2l1	NA
ENSDARG00000008553	71.247762182396	-1.32649263105372	0.375661254147115	-3.53108716006747	0.000413855350105796	0.0150000141909862	678524	14.833489	678524	zgc:136872	zgc:136872	NA
ENSDARG00000009031	74.9121098818105	-0.538432708097417	0.171590054592487	-3.13790160727062	0.00170161986907562	0.0383831672587058	556959	15.22285	556959	TRAF2 and NCK interacting kinase b	tnikb	NA
ENSDARG00000009074	140.844670697937	0.561259561200556	0.175065187748639	3.20600325180824	0.00134592467425753	0.0326005194898127	402954	15.2045145	402954	carbonyl reductase 4	cbr4	NA
ENSDARG00000009131	112.51863124431	-0.672342959262115	0.186505491681138	-3.60494993043742	0.000312213115311153	0.012111674182164	ENSDARG00000009131	14.880765	NA	solute carrier family 10, member 4	slc10a4	NA
ENSDARG00000009443	242.387356940018	1.80630199843088	0.534485591313362	3.379514860246	0.000726138817250286	0.0217793189372358	445049	14.823151	445049	zgc:92137	zgc:92137	NA
ENSDARG00000009488	72.2417547786941	-1.20792774904024	0.291240509805747	-4.14752655750367	3.36086494660242e-05	0.00234200273392111	393904	14.839825	393904	GIPC PDZ domain containing family, member 2	gipc2	NA
ENSDARG00000010519	638.482420039196	-1.01535923643486	0.249417690514984	-4.07091908492295	4.68280143506621e-05	0.00297498751643482	58107	14.823151	58107	period circadian clock 3	per3	NA
ENSDARG00000010641	719.305605723304	-1.52825911287741	0.359932687753556	-4.24595810515493	2.17661301560394e-05	0.00176955615094968	321541	14.8804035	321541	solute carrier family 20 (phosphate transporter), member 1b	slc20a1b	NA
ENSDARG00000010654	30.8404407657271	-0.894663277875355	0.223518367578703	-4.00263874314641	6.26399116385605e-05	0.00361244061848585	ENSDARG00000010654	14.853864	NA	Rho GTPase activating protein 42b	arhgap42b	NA
ENSDARG00000010794	16.5484302366331	-1.26186411712338	0.360288529552479	-3.50237105436236	0.000461136929768871	0.016406696861061	562289	14.842841	562289	transcription factor EB	tfeb	NA
ENSDARG00000010936	349.783263822734	-0.807673296024043	0.195548286923691	-4.13030105622567	3.62288490970425e-05	0.00246587869987835	100136865	14.839874	100136865	ATP-binding cassette, sub-family B (MDR/TAP), member 4	abcb4	NA
ENSDARG00000010946	692.095456852684	-1.19149990384496	0.21567313129143	-5.52456347580419	3.30305805884432e-08	1.24738389338356e-05	266987	14.880566	266987	cystathionine-beta-synthase b	cbsb	NA
ENSDARG00000011076	9.82838505119694	-1.9750774417603	0.601598435800009	-3.28304949651977	0.00102690633543624	0.0267155388198935	431714	14.542969	431714	zgc:91968	zgc:91968	NA
ENSDARG00000011459	50.3444991626515	-0.788709214764928	0.213849829696221	-3.68814516188911	0.000225894771522747	0.00975848741777418	321099	15.22285	321099	gelsolin a	gsna	NA
ENSDARG00000011545	331.953480254197	-0.444708963615052	0.111087796423867	-4.00322067707795	6.24859662487537e-05	0.00361244061848585	394099	14.835336	394099	arrestin, beta 2b	arrb2b	NA
ENSDARG00000011583	110.851128209621	-0.671173195359112	0.206729520478624	-3.24662483522043	0.00116782219881489	0.0294648587963921	554836	14.839825	554836	cryptochrome circadian clock 1ab	cry1ab	NA
ENSDARG00000011824	77.7375023015363	-0.517449310562453	0.154915897705157	-3.34019502341384	0.000837195763102335	0.0237889582491239	553293	14.824423	553293	pre-B-cell leukemia homeobox interacting protein 1b	pbxip1b	NA
ENSDARG00000011921	194.905005992962	0.390675432756748	0.113398005146195	3.44517024133785	0.000570699833762594	0.0187147981900804	394113	15.2045145	394113	thioredoxin-like 1	txnl1	NA
ENSDARG00000012135	53.458943486567	0.589294127250123	0.192348699475923	3.0636761717429	0.00218635431869187	0.0447863893877914	378737	14.824423	378737	F-box and leucine-rich repeat protein 2	fbxl2	NA
ENSDARG00000012271	22.3174693899143	0.807017835447603	0.240272339911832	3.35876295933081	0.000782921931952179	0.0228001668093636	393429	14.823164	393429	transmembrane protein 206	tmem206	NA
ENSDARG00000012340	58.8154513405069	-1.29314632667288	0.371561378028881	-3.48030339841287	0.000500846258651447	0.0172453151471544	393426	14.833097	393426	protein tyrosine phosphatase, non-receptor type 11, b	ptpn11b	NA
ENSDARG00000012499	204.253405759677	-0.874563083369821	0.193047668049813	-4.53029602587145	5.89010975457562e-06	0.000632619402723089	406204	14.544127	406204	period circadian clock 1b	per1b	NA
ENSDARG00000012593	126.511123872455	-0.651302764082203	0.155749934730949	-4.18172094394325	2.89310922171959e-05	0.00210191848014409	100334431	14.82921	100334431	procollagen, type V, alpha 1	col5a1	NA
ENSDARG00000012600	165.656353721039	-0.590548157728324	0.151608187644853	-3.89522602243425	9.8107201717821e-05	0.00510462671338014	570654	14.831473	570654	si:dkey-97a13.6	si:dkey-97a13.6	NA
ENSDARG00000012627	128.459923832908	0.61974267585261	0.190835953823177	3.24751527915355	0.0011641741329609	0.0294362561005902	436961	14.531645	436961	cell division cycle 34 homolog (S. cerevisiae) b	cdc34b	NA
ENSDARG00000012833	15.6410002492228	1.07984788886072	0.348003523037487	3.10297976134108	0.00191582741519659	0.0411366845570922	692291	15.209884	692291	forkhead box N3	foxn3	NA
ENSDARG00000012896	38.4882014639881	-0.875495096957094	0.269204941078422	-3.25215092059567	0.0011453518867509	0.0291527958858151	30630	14.854555	30630	anosmin 1a	anos1a	NA
ENSDARG00000012953	138.322520618776	-0.665575265088487	0.188272119079789	-3.53517699987442	0.000407502099524911	0.0148156120470128	407654	15.22285	407654	MOB kinase activator 1Bb	mob1bb	NA
ENSDARG00000013302	10.0938367102848	-1.79755913284039	0.390516091350519	-4.60303473443028	4.16378752982803e-06	0.000492378390017139	393191	14.838869	393191	glutathione peroxidase 8 (putative)	gpx8	NA
ENSDARG00000013371	533.158603215832	0.478540609382745	0.158900388655282	3.01157607877782	0.00259895267380603	0.0496344844245469	492617	14.853864	492617	isochorismatase domain containing 2	isoc2	NA
ENSDARG00000013430	17962.2568443568	0.759574623430208	0.164458699472568	4.61863450134425	3.86273563483947e-06	0.000461439245684343	322228	14.829012	322228	betaine-homocysteine methyltransferase	bhmt	NA
ENSDARG00000013741	25.5511338643681	-0.921757896560385	0.266507148581968	-3.45866105830511	0.000542867592528872	0.0181064128368533	494154	14.595437	494154	LanC antibiotic synthetase component C-like 1 (bacterial)	lancl1	NA
ENSDARG00000013784	67.7947299991887	-1.13759950607569	0.304166971793515	-3.74004941880394	0.000183984078709556	0.00846949703679112	402971	14.837396	402971	zgc:77158	zgc:77158	NA
ENSDARG00000013800	264.451411973066	1.30460042979111	0.394975124720154	3.30299390554136	0.000956584667935865	0.0253939607880389	415171	14.531645	415171	small nuclear ribonucleoprotein D3 polypeptide	snrpd3	NA
ENSDARG00000013921	129.106205841019	-1.00605847336254	0.26673953015402	-3.77168870613827	0.000162146464046768	0.00760981713341697	566822	14.880964	566822	furry homolog a (Drosophila)	frya	NA
ENSDARG00000014572	3022.162296894	0.269804687217689	0.0721524238444241	3.73937108196732	0.000184481228699217	0.00846949703679112	322605	14.593083	322605	choline phosphotransferase 1	chpt1	NA
ENSDARG00000014727	3160.59243513641	-0.527131331488991	0.117334455305151	-4.4925536162254	7.03741930171275e-06	0.000742225835722083	449662	14.82921	449662	acyl-CoA oxidase 1, palmitoyl	acox1	NA
ENSDARG00000014898	55.6382983691701	0.739556506042538	0.170585466632922	4.33540160624568	1.45494244194263e-05	0.00128120487475492	192325	14.82419	192325	nuclear cap binding protein subunit 2	ncbp2	NA
ENSDARG00000015278	31.3510715604452	-0.977478557565997	0.26417513271708	-3.70011570548858	0.000215501189175876	0.0093787078872936	562273	14.82419	562273	plexin C1	plxnc1	NA
ENSDARG00000015337	1022.78643875775	-0.475176996806692	0.114642733881449	-4.14485053451418	3.40035429390659e-05	0.00235549986501565	561372	14.8804035	561372	catechol-O-methyltransferase a	comta	NA
ENSDARG00000015349	70.5366675688888	-0.627516981103457	0.176248880433613	-3.56040265084023	0.000370286569102715	0.0139836931112435	541486	14.839825	541486	milk fat globule-EGF factor 8 protein a	mfge8a	NA
ENSDARG00000015709	68.1646520576956	-1.76709810052975	0.431399531682948	-4.09619846743009	4.19989908614935e-05	0.00270155047261266	327417	14.825805	327417	hydroxysteroid (17-beta) dehydrogenase 12a	hsd17b12a	NA
ENSDARG00000015907	55.0880706728115	0.702964897016925	0.220812399121156	3.183539057656	0.00145486484095115	0.0340642053860301	664747	14.833816	664747	discoidin, CUB and LCCL domain containing 1	dcbld1	NA
ENSDARG00000015930	176.49043563475	0.425939349348023	0.136408758731498	3.12252199425424	0.00179308707275607	0.0394580269939009	436808	14.835131	436808	RWD domain containing 1	rwdd1	NA
ENSDARG00000016200	130.855576207113	-1.34698816955423	0.283528438664116	-4.75080445510424	2.02608990118334e-06	0.00025781993992558	405805	15.207947	405805	tribbles pseudokinase 3	trib3	NA
ENSDARG00000016304	20.363981340165	1.20249261544665	0.30101636228981	3.99477492286257	6.47557410883538e-05	0.00369802663864077	393749	14.823164	393749	transcription factor Dp-1, b	tfdp1b	NA
ENSDARG00000016490	18.2232949844228	-1.18588208618116	0.349695357542219	-3.39118624426689	0.000695907930153999	0.0210395859515612	ENSDARG00000016490	14.831221	NA	RAB11 family interacting protein 3 (class II)	rab11fip3	NA
ENSDARG00000016532	164.949756119026	-0.351514898829122	0.115228573343875	-3.05058796293608	0.00228393767904583	0.0457675852849051	558218	14.854625	558218	SUN domain containing ossification factor	suco	NA
ENSDARG00000016866	18.8803982887575	-2.28812483468297	0.458136244898549	-4.9944200227809	5.90128399068293e-07	0.000111429567224073	767674	14.854555	767674	family with sequence similarity 102, member Ab	fam102ab	NA
ENSDARG00000016939	30.1121873555416	-0.891878264670514	0.286239431037752	-3.11584697271455	0.00183417427295765	0.040070865747385	557797	14.82342	557797	integrin, beta 2	itgb2	NA
ENSDARG00000017211	106.015403057438	-0.490359884402612	0.147123809296542	-3.33297436184681	0.000859228597465002	0.0239922413150279	570222	14.827688	570222	plexin b1b	plxnb1b	NA
ENSDARG00000017665	64.5156289415383	-1.14884253188161	0.305702867488143	-3.75803649249764	0.000171251910242209	0.00792429293757133	393806	14.839825	393806	SNF related kinase b	snrkb	NA
ENSDARG00000017835	63.5605086888089	0.96189309860379	0.29262094393855	3.28716422569462	0.00101201796638551	0.0264143442869574	334402	14.829012	334402	BRF1, RNA polymerase III transcription initiation factor a	brf1a	NA
ENSDARG00000018061	160.812981322059	-0.46373503190768	0.142905870415781	-3.24503836377369	0.00117434801397665	0.0295657896766122	393253	14.823164	393253	nei-like DNA glycosylase 1	neil1	NA
ENSDARG00000018149	10266.3815690415	-0.776438138236047	0.238977968310169	-3.24899464049469	0.00115813660214132	0.0293469809551265	449771	14.838266	449771	solute carrier family 38, member 4	slc38a4	NA
ENSDARG00000018814	234.600417697492	0.371047646805673	0.118674188899803	3.12660781797254	0.00176835649489681	0.0391344980827164	572992	14.833816	572992	epithelial splicing regulatory protein 2	esrp2	NA
ENSDARG00000018846	383.092774864846	-1.00408773768022	0.209136484575568	-4.80111224838631	1.57786788935655e-06	0.000225269504642649	ENSDARG00000018846	14.852479	NA	diacylglycerol O-acyltransferase 2	dgat2	NA
ENSDARG00000018966	41.0752745514196	-0.640762613121998	0.209391101834306	-3.06012341264168	0.00221245803458423	0.0451120263715791	336553	14.815266	336553	cytochrome b5 reductase 1	cyb5r1	NA
ENSDARG00000018971	96.8808972681645	0.685095714501891	0.177084299278909	3.86875469644466	0.000109392628301944	0.005520084049702	336526	14.82342	336526	UDP-GlcNAc:betaGal beta-1,3-N-acetylglucosaminyltransferase 5a	b3gnt5a	NA
ENSDARG00000019231	407.907895776329	-0.291399886796373	0.0928091387449989	-3.13977578864318	0.00169077184447645	0.0383831672587058	553383	14.834426	553383	spectrin alpha, non-erythrocytic 1	sptan1	NA
ENSDARG00000019274	27.5456265748913	-2.24253704859818	0.471492126191752	-4.75625556403492	1.97216775715606e-06	0.00025781993992558	393504	14.835336	393504	RAS, dexamethasone-induced 1	rasd1	NA
ENSDARG00000019302	149.251535384915	-1.9393302322432	0.3937460420653	-4.92533263844611	8.42169655945265e-07	0.000142888118292047	393805	14.833489	393805	MID1 interacting protein 1b	mid1ip1b	NA
ENSDARG00000019371	66.8690155488093	-0.580884431800558	0.185095912818867	-3.13828880905116	0.0016993734579471	0.0383831672587058	544667	15.207947	544667	fms-related tyrosine kinase 1 (vascular endothelial growth factor/vascular permeability factor receptor)	flt1	NA
ENSDARG00000019420	438.022568881439	-0.788874088953487	0.110050328437786	-7.16830290424306	7.59331515559268e-13	1.66779950998464e-09	565971	14.544415	565971	ethanolamine kinase 1	etnk1	NA
ENSDARG00000019530	48.7311850562109	-0.827156523198839	0.214758414349576	-3.85156747270643	0.000117364182795691	0.00581163005914824	80965	14.838869	80965	HDGF like 2	hdgfl2	NA
ENSDARG00000019532	32788.3245108753	-0.514193892491722	0.151469393805149	-3.39470489433121	0.000687026106141827	0.0208909470768893	140615	14.543538	140615	fatty acid desaturase 2	fads2	NA
ENSDARG00000019541	4350.81579079444	0.523113331055028	0.128821186183166	4.06077095355441	4.89109375597822e-05	0.00307488497122629	ENSDARG00000019541	14.852479	NA	glutamic pyruvate transaminase (alanine aminotransferase) 2, like	gpt2l	NA
ENSDARG00000020046	36.24142514433	-1.38181915480927	0.431869828051592	-3.19961957297048	0.0013760909235381	0.0328773396772664	246224	14.591863	246224	aryl hydrocarbon receptor 1a	ahr1a	NA
ENSDARG00000020239	1091.80134204313	-1.11162024233763	0.319905553402348	-3.47483884076101	0.00051116034388562	0.0174407645825744	799099	14.824423	799099	lipin 1	lpin1	NA
ENSDARG00000020279	82.1090397215929	0.568504364989657	0.158866985443563	3.57849280895189	0.000345581375110561	0.0131782448156982	ENSDARG00000020279	14.839874	NA	EF-hand calcium binding domain 7	efcab7	NA
ENSDARG00000020405	274.524159216454	0.350668550440873	0.0900795284447193	3.89287728849596	9.90622670478213e-05	0.00510984975848972	327082	14.833097	327082	N-ethylmaleimide-sensitive factor attachment protein, alpha b	napab	NA
ENSDARG00000020455	211.578773476435	-0.989202389765929	0.217559876023399	-4.54680526504592	5.44663496555288e-06	0.00059407287425025	566942	14.825785	566942	si:ch211-171h4.3	si:ch211-171h4.3	NA
ENSDARG00000020497	324.980566904236	0.333489038454831	0.102937366111876	3.23972772037303	0.00119643887965081	0.0298650532282987	393902	14.833017	393902	RAB7, member RAS oncogene family	rab7	NA
ENSDARG00000020618	200.525681635761	-0.302809517704404	0.0976932942061848	-3.09959368414085	0.00193786281976432	0.0413563030109267	550355	15.2045145	550355	zgc:112056	zgc:112056	NA
ENSDARG00000020693	202.810823449727	-0.713623501331468	0.212331015336572	-3.36090090371528	0.000776886934809279	0.022680836273846	436933	14.838869	436933	sestrin 1	sesn1	NA
ENSDARG00000021135	434.614804762924	0.559738644449072	0.145157222747288	3.85608538008164	0.000115217259995318	0.00573978069261784	393539	14.880566	393539	dehydrogenase/reductase (SDR family) member 4	dhrs4	NA
ENSDARG00000021233	31.5666440578405	-0.949883735775871	0.278511773669341	-3.41056941062609	0.000648273810708017	0.0201139934608253	445494	14.815489	445494	6-phosphogluconolactonase	pgls	NA
ENSDARG00000021309	467.517472062949	0.448823063216497	0.118759628054024	3.77925622175514	0.000157297504211744	0.00745539223403597	394125	14.833816	394125	ras homolog family member Ca	rhoca	NA
ENSDARG00000022689	1242.62777637635	0.534644509257236	0.161360662160952	3.31335098714422	0.000921852148691846	0.0248666430984688	405864	14.825805	405864	integrin, beta 1b.2	itgb1b.2	NA
ENSDARG00000024195	127.007586803413	-0.760905678006344	0.161230416273738	-4.7193680670927	2.36578423120632e-06	0.000297808989190671	566703	14.854625	566703	zinc finger protein 395b	znf395b	NA
ENSDARG00000024276	21.0362240442581	2.69782913570202	0.884061237674422	3.05163151683794	0.00227601316434002	0.0457675852849051	406391	14.593284	406391	poly(rC) binding protein 4	pcbp4	NA
ENSDARG00000024651	46.1583167886738	0.547294159421601	0.170917735477508	3.20209109892883	0.00136433843985633	0.0328468800972072	492511	14.825785	492511	small nuclear ribonucleoprotein polypeptide A'	snrpa1	NA
ENSDARG00000024759	33.3878708302553	-1.35107401592317	0.417007903758353	-3.23992424063521	0.0011956146136527	0.0298650532282987	553816	14.838869	553816	inhibin, beta Ab	inhbab	NA
ENSDARG00000025559	141.64033919926	0.693264813139089	0.202885823197585	3.41701949506811	0.000633107458036374	0.0198176176770905	563203	14.595437	563203	peroxisomal biogenesis factor 11 gamma	pex11g	NA
ENSDARG00000025671	11.3004813987947	1.85352467260272	0.473416013561132	3.91521329973637	9.03243193333158e-05	0.00487293459186695	565450	14.593284	565450	glutamate receptor, metabotropic 6b	grm6b	NA
ENSDARG00000025679	27.6284708638724	2.42353434317856	0.54311944710546	4.46224924571329	8.11038100989844e-06	0.000818519228300699	565370	14.831473	565370	catechol-O-methyltransferase b	comtb	NA
ENSDARG00000026098	118.584671759914	0.722536330926158	0.212395163916029	3.40184925873272	0.000669315447073019	0.0205117746420718	494576	14.854555	494576	si:dkey-13a21.4	si:dkey-13a21.4	NA
ENSDARG00000026376	54.7072891810394	-1.61906551410034	0.301078225233966	-5.37755765247446	7.55030399785835e-08	2.45531691397021e-05	568448	15.2150755	568448	aconitase 1, soluble	aco1	NA
ENSDARG00000027279	130.278419091921	-0.570258249856549	0.13295273284964	-4.28918035480678	1.79333705443564e-05	0.0015104026544085	692064	14.831473	692064	numb homolog (Drosophila)	numb	NA
ENSDARG00000027529	824.575770800606	2.10840244344747	0.357472985724586	5.89807489697103	3.67767043962522e-09	2.26602567561539e-06	791518	14.8207245	791518	heme oxygenase 1a	hmox1a	NA
ENSDARG00000027584	909.301972046886	0.489819825790161	0.149023139941986	3.2868709247493	0.00101307257067087	0.0264143442869574	325906	14.854625	325906	tocopherol (alpha) transfer protein	ttpa	NA
ENSDARG00000027734	417.059658636252	-0.506819955159591	0.153237029758645	-3.30742481734248	0.000941579825614015	0.0252244279598702	436883	14.815266	436883	serine/arginine-rich splicing factor 5b	srsf5b	NA
ENSDARG00000027744	435.296144194043	-1.09170278906546	0.227615829098667	-4.79625162005856	1.61662190776189e-06	0.000226623680641867	406304	14.879544	406304	growth arrest and DNA-damage-inducible, beta a	gadd45ba	NA
ENSDARG00000027930	92.5622705960736	0.57802943265586	0.135100457111833	4.27851574312129	1.88143685109312e-05	0.00157328437255337	393864	14.82921	393864	nicotinate phosphoribosyltransferase	naprt	NA
ENSDARG00000028071	907.743236103556	0.49993004437868	0.0994733634213126	5.02576797631001	5.0142183964834e-07	9.94939911315783e-05	572452	14.879544	572452	bone morphogenetic protein 1a	bmp1a	NA
ENSDARG00000028327	134.813835443235	-0.443357103886756	0.140899735389122	-3.14661416973099	0.001651727622131	0.0377671392036866	406384	14.543775	406384	glia maturation factor, beta	gmfb	NA
ENSDARG00000028943	319.986031393462	-0.814509014038085	0.222511868753275	-3.66051940780394	0.000251704486730819	0.0103402502978482	560413	14.542969	560413	metastasis suppressor 1-like a	mtss1la	NA
ENSDARG00000029075	42.8695586296496	-0.836446284694418	0.252333923567875	-3.31483881702265	0.000916959807608893	0.0247917978468298	386663	14.825785	386663	6-phosphofructo-2-kinase/fructose-2,6-biphosphatase 4b	pfkfb4b	NA
ENSDARG00000029259	102.992494500695	1.14010166746889	0.236369717122297	4.82338296694328	1.4114359768471e-06	0.000206546012261863	692276	14.829012	692276	zgc:136493	zgc:136493	NA
ENSDARG00000029381	97.6566403934928	-1.04120611803835	0.254087535400631	-4.09782446193842	4.17051350802217e-05	0.00269746970377986	447920	15.2150755	447920	aldehyde dehydrogenase 3 family, member A2b	aldh3a2b	NA
ENSDARG00000029524	277.15131390727	0.88136266667603	0.217190782611844	4.05801137634451	4.94923575002563e-05	0.00307488497122629	338306	14.833489	338306	IMP (inosine 5'-monophosphate) dehydrogenase 1b	impdh1b	NA
ENSDARG00000029587	96.0729309175638	-0.506320207972173	0.146853436996371	-3.4477926994973	0.000565187644402508	0.0186145212930306	793910	14.831473	793910	methionine sulfoxide reductase A	msra	NA
ENSDARG00000029751	37.6455437152376	-0.921828098948235	0.251133081588469	-3.67067569560123	0.000241910117300382	0.0101506872517404	553658	14.542969	553658	WW domain binding protein 1-like b	wbp1lb	NA
ENSDARG00000029911	195.589084544214	0.367888272862407	0.106229904242687	3.46313286720047	0.000533924672320369	0.0179903724812803	403025	14.829012	403025	cancer susceptibility candidate 3	casc3	NA
ENSDARG00000030087	2409.70438505152	0.449444958284048	0.131474757393854	3.41848859197863	0.000629699574614258	0.0197637879893006	797834	15.207947	797834	nuclear factor of kappa light polypeptide gene enhancer in B-cells inhibitor, beta	nfkbib	NA
ENSDARG00000030156	21.882645873049	1.01115563564934	0.296045782237439	3.41553805633467	0.000636561338248612	0.0198725962316707	560126	14.854625	560126	N-acetylglucosaminidase, alpha	naglu	NA
ENSDARG00000030844	43.95846193486	0.679039922661324	0.225652407769494	3.00922967928164	0.00261911034766974	0.0499379883390385	560787	14.880566	560787	Kruppel-like factor 11a	klf11a	NA
ENSDARG00000031044	196.136703644231	-2.19201340026567	0.699916095063949	-3.13182310811898	0.00173724510748126	0.0387950562332767	393096	14.854625	393096	lipase, endothelial	lipg	NA
ENSDARG00000031422	186.599443665956	-0.95776912747198	0.251371198412617	-3.81017846722374	0.000138866510491098	0.0066901655897913	798920	14.8207245	798920	insulin-like growth factor binding protein 2b	igfbp2b	NA
ENSDARG00000031745	188.674153583353	-1.22197725517787	0.349401483885623	-3.49734420583595	0.000469915094056735	0.0165701686931391	791723	15.224792	791723	uncharacterized LOC791723	LOC791723	NA
ENSDARG00000031745	188.674153583353	-1.22197725517787	0.349401483885623	-3.49734420583595	0.000469915094056735	0.0165701686931391	449802	15.2045145	449802	zgc:103599	zgc:103599	NA
ENSDARG00000031745	188.674153583353	-1.22197725517787	0.349401483885623	-3.49734420583595	0.000469915094056735	0.0165701686931391	368878	14.547449	368878	si:busm1-266f07.2	si:busm1-266f07.2	NA
ENSDARG00000032129	124.304120465494	0.692275631225095	0.137928204490781	5.01910130550106	5.19137691273683e-07	0.00010129241586235	325832	14.854625	325832	general transcription factor IIF, polypeptide 1	gtf2f1	NA
ENSDARG00000032430	384.411272912462	0.518020077422165	0.102371676009124	5.06018947444015	4.18840058188356e-07	8.60238694949313e-05	449548	14.543792	449548	protein phosphatase 2, regulatory subunit A, beta b	ppp2r1bb	NA
ENSDARG00000032618	79.6656936470237	-0.75008566789038	0.213251527026385	-3.51737536584005	0.000435836972225766	0.0156034967395934	449784	14.82419	449784	microsomal glutathione S-transferase 1.1	mgst1.1	NA
ENSDARG00000032849	3277.75211821877	0.570322024667882	0.182564775336775	3.1239433982586	0.00178444779881713	0.039409582597231	792085	14.546301	792085	N-myc downstream regulated 1a	ndrg1a	NA
ENSDARG00000033160	219.867184029458	-1.486201736965	0.332843033624654	-4.46517303000244	8.00040677044315e-06	0.000818519228300699	494487	14.592722	494487	nuclear receptor subfamily 1, group d, member 1	nr1d1	NA
ENSDARG00000033418	211.585732800716	0.516444015606347	0.115435782276153	4.47386421630404	7.68185340523867e-06	0.000795853608983443	448925	15.209884	448925	G patch domain containing 1	gpatch1	NA
ENSDARG00000033802	1443.10170690849	0.340949727338553	0.107285556091109	3.17796486088969	0.00148312724509161	0.0345188283464959	402831	14.82342	402831	cytochrome P450, family 27, subfamily A, polypeptide 7	cyp27a7	NA
ENSDARG00000033871	156.153712064967	0.816477455300598	0.245460238389679	3.326312484079	0.000880032098843405	0.0243354216305422	393877	14.880566	393877	derlin 3	derl3	NA
ENSDARG00000034173	12.4510883174446	-2.73826917092191	0.713232639515332	-3.83923704442728	0.000123417231428732	0.0059952096611459	555521	14.543792	555521	protein kinase C, theta	prkcq	NA
ENSDARG00000034503	157.990970528408	-0.858441579360998	0.218780425784486	-3.92375860995273	8.71780885195034e-05	0.0048160272648632	140633	15.209884	140633	period circadian clock 2	per2	NA
ENSDARG00000034541	78.8407599739173	-0.734941270262921	0.183205728076788	-4.01156272774878	6.03181452116626e-05	0.00356638649491381	30739	14.834426	30739	transforming growth factor beta receptor 2b	tgfbr2b	NA
ENSDARG00000035350	368.5374223822	-2.75446335564077	0.847046421288659	-3.25184462907033	0.00114658680067017	0.0291527958858151	30262	14.853864	30262	preproinsulin	ins	NA
ENSDARG00000035514	20.0219831251486	-1.14469769347086	0.368937343388251	-3.102688610912	0.00191771303911352	0.0411366845570922	ENSDARG00000035514	14.842841	NA	ADAM metallopeptidase domain 28	adam28	NA
ENSDARG00000035942	42.7661720643276	-1.36718525176853	0.275665495995341	-4.95958062082471	7.06455249554494e-07	0.000126811203874896	561773	14.837396	561773	histamine receptor H3	hrh3	NA
ENSDARG00000035990	399.576586847502	-1.24625374557186	0.226904284243109	-5.49242051435488	3.9646200383667e-08	1.45043146216122e-05	562291	14.8804035	562291	Cbp/p300-interacting transactivator, with Glu/Asp-rich carboxy-terminal domain, 4a	cited4a	NA
ENSDARG00000036080	305.078107409446	-0.482342278856844	0.136187178795695	-3.54175982733619	0.000397467192379374	0.0146325422049853	58031	14.542969	58031	CD81 molecule a	cd81a	NA
ENSDARG00000036107	1560.1619432637	-1.09892797484444	0.150121745385151	-7.32024512521517	2.47518404064061e-13	9.65899318792655e-10	368359	15.22285	368359	thioredoxin interacting protein a	txnipa	NA
ENSDARG00000036252	58.5488093101128	-0.656947975635774	0.191046138050865	-3.43868754604643	0.00058454148191159	0.0188518653684269	550513	14.829012	550513	RAS related 2	rras2	NA
ENSDARG00000036299	478.565710233132	0.564010591973973	0.123600661463971	4.56316807121924	5.03874454241044e-06	0.000572704683087369	373078	14.839825	373078	nucleobindin 2a	nucb2a	NA
ENSDARG00000036587	280.237579772348	-0.378203461607199	0.121466389312478	-3.11364702406896	0.0018479041637564	0.0402856872348159	373866	14.8207245	373866	carbonyl reductase 1	cbr1	NA
ENSDARG00000036616	23.4483099062145	-0.722524767192424	0.233820448355208	-3.09008374705878	0.00200100065347359	0.0422084948652529	323641	14.82342	323641	G protein-coupled receptor 182	gpr182	NA
ENSDARG00000036820	834.221003045015	1.07082576084341	0.206716153589589	5.18017456424529	2.21678352809666e-07	5.2963030129444e-05	378960	15.2150755	378960	monoglyceride lipase	mgll	NA
ENSDARG00000036864	145.730237451156	-0.73383713256352	0.222841519272924	-3.29308979295172	0.00099092822243559	0.0260692060675358	ENSDARG00000036864	14.824423	NA	solute carrier family 34 (type II sodium/phosphate cotransporter), member 2b	slc34a2b	NA
ENSDARG00000036966	1796.20855236631	0.515517701108434	0.10365435317695	4.97343030281017	6.57784298627722e-07	0.000122233028318012	327462	14.827688	327462	hydroxy-delta-5-steroid dehydrogenase, 3 beta- and steroid delta-isomerase	hsd3b7	NA
ENSDARG00000037000	14.2605468172356	1.34386800539108	0.425860091465082	3.15565612351179	0.00160137537409554	0.0366874784824589	368823	15.207947	368823	FK506 binding protein 11	fkbp11	NA
ENSDARG00000037182	30.9209039415377	0.667533204718877	0.221302551984011	3.01638276980694	0.00255810112907538	0.0491737312723184	ENSDARG00000037182	14.854555	NA	surfeit 2	surf2	NA
ENSDARG00000037357	69.9696652269035	0.967064290498059	0.273188604234097	3.53991446022901	0.0004002567414401	0.0146431427251227	100332293	14.825805	100332293	WD repeat domain phosphoinositide-interacting protein 1-like	LOC100332293	NA
ENSDARG00000037403	36.3536193824118	-0.700793474219184	0.210730970050186	-3.32553622304443	0.000882486324619983	0.0243354216305422	562935	14.595437	562935	si:dkey-4p15.3	si:dkey-4p15.3	NA
ENSDARG00000037679	631.575566922903	-0.406144988484878	0.115347247403223	-3.521063550525	0.000429819592137333	0.0154352698317538	ENSDARG00000037679	14.880964	NA	NA	NA	NA
ENSDARG00000037879	63.5656082061825	0.630980189361171	0.162087677838779	3.89283255688799	9.90805411443723e-05	0.00510984975848972	30158	14.839825	30158	LFNG O-fucosylpeptide 3-beta-N-acetylglucosaminyltransferase	lfng	NA
ENSDARG00000037961	74.7436351751173	1.18371813785022	0.340798434329211	3.4733673004693	0.000513971451352879	0.0174407645825744	415248	14.546301	415248	reticulocalbin 3, EF-hand calcium binding domain	rcn3	NA
ENSDARG00000038095	117.328496373854	-1.59927454038514	0.437719205817252	-3.65365403009718	0.000258534575359324	0.0104476927558979	445073	14.837396	445073	suppressor of cytokine signaling 1a	socs1a	NA
ENSDARG00000038106	901.757030414086	0.38167738798197	0.104408097117439	3.65563015244553	0.000256551005771309	0.0104476927558979	406465	14.8804035	406465	solute carrier family 37 (glucose-6-phosphate transporter), member 4a	slc37a4a	NA
ENSDARG00000038397	29.8450644320937	0.751551683018504	0.225519400732923	3.33253671558195	0.000860581145108289	0.0239922413150279	554138	14.543538	554138	RNA polymerase II associated protein 2	rpap2	NA
ENSDARG00000038424	7452.97574213557	-0.584228693071251	0.143544982455371	-4.07000428073404	4.70122738994142e-05	0.00297498751643482	794635	14.838266	794635	si:dkey-8k3.2	si:dkey-8k3.2	NA
ENSDARG00000038475	256.595893945678	-0.555489067656999	0.147040812727277	-3.77778833885589	0.000158227263984626	0.00746922007850005	100001620	15.240596	100001620	aminoacylase-1A-like	LOC100001620	NA
ENSDARG00000038475	256.595893945678	-0.555489067656999	0.147040812727277	-3.77778833885589	0.000158227263984626	0.00746922007850005	103909643	14.368719	103909643	aminoacylase-1A-like	LOC103909643	NA
ENSDARG00000038475	256.595893945678	-0.555489067656999	0.147040812727277	-3.77778833885589	0.000158227263984626	0.00746922007850005	393970	14.368719	393970	aminoacylase 1	acy1	NA
ENSDARG00000038585	35.2717482620911	-1.04544135966279	0.224086974180592	-4.66533748106335	3.08110933914637e-06	0.00037968996877249	541523	14.815266	541523	eukaryotic translation initiation factor 4E family member 2	eif4e2	NA
ENSDARG00000038667	301.250074178943	-0.685856878295425	0.207756361378351	-3.30125572928375	0.00096253107661491	0.0254940074975809	ENSDARG00000038667	14.832098	NA	FGGY carbohydrate kinase domain containing	fggy	NA
ENSDARG00000039117	371.97616207932	-1.50488751167344	0.210412770585853	-7.15207307751983	8.54770398898767e-13	1.66779950998464e-09	30674	14.829012	30674	thyrotrophic embryonic factor a	tefa	NA
ENSDARG00000039373	47.0908005886107	2.73335872828143	0.450709174660922	6.06457308160587	1.32304609629145e-09	1.03259337661893e-06	795902	14.823164	795902	eph receptor A3	epha3	NA
ENSDARG00000039466	143.645931701617	0.348468771262115	0.103606299468402	3.36339366476833	0.000769904900193806	0.022554021233745	678601	14.839874	678601	heterogeneous nuclear ribonucleoprotein H3 (2H9)	hnrnph3	NA
ENSDARG00000039486	130.237980153791	-1.04958265532301	0.267521544090692	-3.92335749590019	8.73234256283492e-05	0.0048160272648632	445139	14.531645	445139	BCL2-associated athanogene 3	bag3	NA
ENSDARG00000039579	242.57542081228	0.683774783927983	0.163394661094657	4.18480493393761	2.85411082817296e-05	0.00210191848014409	553553	14.544127	553553	complement factor D (adipsin)	cfd	NA
ENSDARG00000039681	42.1028881162601	-0.580133952121381	0.191333095210022	-3.03206275675717	0.00242888700634711	0.0474707515581063	492471	15.207947	492471	sorting and assembly machinery component 50 homolog, like	samm50l	NA
ENSDARG00000040190	1445.78973506185	-0.375220990784609	0.108015040112789	-3.47378467288264	0.000513172677522485	0.0174407645825744	566323	14.837396	566323	quinoid dihydropteridine reductase a	qdpra	NA
ENSDARG00000040280	66.441280078589	0.6611706695427	0.194989884247867	3.39079471785436	0.000696902796845903	0.0210395859515612	550535	14.842841	550535	zgc:110182	zgc:110182	NA
ENSDARG00000040298	17582.2515810264	0.689278129558344	0.122623856243074	5.62107693132734	1.89770736712617e-08	8.54479236421001e-06	322543	14.854625	322543	apolipoprotein A-IV b, tandem duplicate 1	apoa4b.1	NA
ENSDARG00000040338	562.034117727042	0.468064904678461	0.110436767950565	4.23830680093771	2.25211869019181e-05	0.00180585982918325	436618	15.2150755	436618	hydrogen voltage-gated channel 1	hvcn1	NA
ENSDARG00000040387	12.7504354293943	-1.25173436011395	0.362636590738331	-3.45175967368711	0.000556943552253977	0.0184706463632785	641478	15.22285	641478	monocyte to macrophage differentiation-associated	mmd	NA
ENSDARG00000040452	153.417410282201	0.864112872849475	0.234975621150707	3.6774575533317	0.000235570260609371	0.0100284401489233	555595	14.8207245	555595	family with sequence similarity 214, member A	fam214a	NA
ENSDARG00000040799	87.0940810591117	-2.65304995484203	0.868414853962126	-3.05504902724492	0.00225023734279872	0.0454983222316833	326018	14.838266	326018	somatostatin 1, tandem duplicate 1	sst1.1	NA
ENSDARG00000040869	60.261124334609	-1.80935759785862	0.329831113357218	-5.48570927539826	4.11813697934594e-08	1.46094029143039e-05	503707	15.2150755	503707	uridine phosphorylase 1	upp1	NA
ENSDARG00000040874	140.972772967581	-0.622631327342512	0.198674814973627	-3.13392176771456	0.00172486835960517	0.0387877020088034	556762	14.853864	556762	adducin 3 (gamma) a	add3a	NA
ENSDARG00000040988	4017.19049733076	0.473250069012457	0.147103343709469	3.21712652532992	0.0012948148337091	0.0315828363840594	560753	14.839825	560753	triosephosphate isomerase 1b	tpi1b	NA
ENSDARG00000041140	89.3225982680526	-0.842632840604993	0.24158031079724	-3.48800296607044	0.000486642680405217	0.0169054179807237	100004133	14.835336	100004133	damage-specific DNA binding protein 2	ddb2	NA
ENSDARG00000041215	44.8952159253741	0.779567114246235	0.222634101310234	3.50156202333052	0.000462539296609403	0.016406696861061	795310	14.880964	795310	centrin 4	cetn4	NA
ENSDARG00000041223	23.9730653560962	0.877684033241128	0.255174925566146	3.43953870582639	0.000582706454730114	0.0188445979710648	100000855	14.542969	100000855	family with sequence similarity 173, member A	fam173a	NA
ENSDARG00000041505	2254.3712906791	0.307384654144519	0.0930553445169071	3.30324556574686	0.000955726548111462	0.0253939607880389	406248	15.209884	406248	integral membrane protein 2Bb	itm2bb	NA
ENSDARG00000041623	2612.40377889399	1.27985026991467	0.286732565107303	4.46356788750422	8.06060433993872e-06	0.000818519228300699	30282	15.240801	30282	metallothionein-1	mt	NA
ENSDARG00000041623	2612.40377889399	1.27985026991467	0.286732565107303	4.46356788750422	8.06060433993872e-06	0.000818519228300699	100174951	14.842841	100174951	metallothionein 2	mt2	NA
ENSDARG00000041691	81.0990651423449	-2.3791401289994	0.445070308485876	-5.34553773558432	9.01490134405221e-08	2.77730131670577e-05	563771	14.835131	563771	basic helix-loop-helix family, member e41	bhlhe41	NA
ENSDARG00000041959	24.1657755571337	-0.88707232605699	0.284703670462443	-3.11577411213603	0.00183462749129567	0.040070865747385	114447	14.854555	114447	chemokine (C-X-C motif), receptor 4b	cxcr4b	NA
ENSDARG00000042182	40.7770096059883	-0.835268580999916	0.247899377000061	-3.36938555920497	0.00075335967582985	0.0223280549998482	100034551	14.8207245	100034551	dynein regulatory complex subunit 1 homolog (Chlamydomonas)	drc1	NA
ENSDARG00000042188	380.308516307692	-0.635246021198046	0.145711712587586	-4.35960850309962	1.30295337265771e-05	0.00118245543672122	ENSDARG00000042188	14.833097	NA	tetratricopeptide repeat domain 38	ttc38	NA
ENSDARG00000042214	22.4374071256128	1.99210041860195	0.6433340810966	3.09652554891279	0.00195802987944329	0.0416019161499866	550443	14.833816	550443	transmembrane protein 243, mitochondrial a	tmem243a	NA
ENSDARG00000042329	108.581484320153	-0.750324627512466	0.201111837866129	-3.73088245562115	0.000190810239871937	0.00859159799300294	560226	14.831473	560226	si:dkey-91m11.5	si:dkey-91m11.5	NA
ENSDARG00000042613	8495.32812748724	0.415964275629235	0.128354112962889	3.24075532935592	0.00119213457113104	0.0298650532282987	100141350	14.827688	100141350	C-reactive protein 3	crp3	NA
ENSDARG00000042620	9410.25311185956	-0.323974201327453	0.0749947593424429	-4.31995787663127	1.56058986886707e-05	0.00133356391203115	564619	14.824423	564619	glutathione S-transferase rho	gstr	NA
ENSDARG00000042742	86.0373583307986	0.512552599721563	0.155174320273953	3.30307617147397	0.000956304076182852	0.0253939607880389	550577	14.544127	550577	syntaxin 6	stx6	NA
ENSDARG00000042824	1126.92717515774	-0.561867498098511	0.133132812090996	-4.22035326433633	2.43919783445432e-05	0.00189378135245725	360149	14.854555	360149	nuclear factor, erythroid 2-like 2a	nfe2l2a	NA
ENSDARG00000042874	10.4334309283199	-2.48014415367647	0.819302850713324	-3.02713966089235	0.00246879864658725	0.0480902258828568	553622	14.82342	553622	pleckstrin homology-like domain, family A, member 2	phlda2	NA
ENSDARG00000042920	72.2979650148455	1.248911779558	0.387730203366539	3.2210845807577	0.00127706453032002	0.0314749356978031	571461	15.2150755	571461	sulfotransferase family 3, cytosolic sulfotransferase 3	sult3st3	NA
ENSDARG00000042956	60.3498602723635	-0.655503006370455	0.209246494385405	-3.13268333739969	0.00173216210181872	0.0387950562332767	799957	14.838869	799957	cytochrome P450, family 2, subfamily AD, polypeptide 6	cyp2ad6	NA
ENSDARG00000042975	180.779514813162	-0.476343715546902	0.134307104717756	-3.54667548338511	0.000390124824456078	0.0144531370883143	445182	14.8207245	445182	AU RNA binding protein/enoyl-CoA hydratase	auh	NA
ENSDARG00000043102	165.094375292417	0.607297249131493	0.193215833972634	3.14310290541461	0.0016716705992909	0.0381486310056503	494053	14.542969	494053	latexin	lxn	NA
ENSDARG00000043168	22.7037792811219	1.9849727836206	0.614077684330086	3.23244572188951	0.00122735449981498	0.0305715726156042	445056	15.2150755	445056	zgc:92511	zgc:92511	NA
ENSDARG00000043394	408.60384271196	0.870582832612522	0.270610997888496	3.2171007069389	0.00129493136280418	0.0315828363840594	572485	14.835131	572485	si:dkey-71h2.2	si:dkey-71h2.2	NA
ENSDARG00000043443	13.3574686862303	-1.09560510531825	0.328825649479408	-3.33187239819276	0.000862637994230897	0.0239922413150279	555691	14.823884	555691	potassium inwardly-rectifying channel, subfamily J, member 13	kcnj13	NA
ENSDARG00000043719	7986.20980310373	-0.764516316578508	0.175007175468457	-4.3684855465615	1.251110954326e-05	0.00114427780799176	ENSDARG00000043719	14.835336	NA	complement component c3a, duplicate 6	c3a.6	NA
ENSDARG00000043856	173.171533215264	-1.4686271858439	0.361970807182311	-4.05730837046262	4.96415187120329e-05	0.00307488497122629	792097	14.82342	792097	adenosylmethionine decarboxylase 1	amd1	NA
ENSDARG00000044341	9.11276524971649	-2.35299776537553	0.535840913086781	-4.39122453681407	1.12714068131162e-05	0.00107061182124099	563748	14.833816	563748	carbohydrate (N-acetylglucosamine 6-O) sulfotransferase 7	chst7	NA
ENSDARG00000044345	208.453127387073	-0.311150708231321	0.103029455962629	-3.02001699731561	0.00252760500200749	0.0488247648285041	336613	14.543775	336613	cytoplasmic FMR1 interacting protein 1	cyfip1	NA
ENSDARG00000044525	561.701712227544	0.93781767191113	0.220008434572598	4.26264417422446	2.0202207211154e-05	0.00166554394240127	30750	14.543775	30750	peroxisome proliferator-activated receptor delta a	pparda	NA
ENSDARG00000044526	28.4778808879629	1.46519261592571	0.236650845893196	6.19136859788351	5.9644048857306e-10	4.98752057123201e-07	335654	14.8804035	335654	calcium/calmodulin-dependent protein kinase IGa	camk1ga	NA
ENSDARG00000044809	354.953736964098	-0.563956724505174	0.167300924255443	-3.370912187216	0.000749197347521469	0.0223280549998482	406746	14.839825	406746	folylpolyglutamate synthase	fpgs	NA
ENSDARG00000044827	12.8815253550843	1.055722347027	0.348971878367789	3.02523616505955	0.00248439053215813	0.0483135547507894	565714	14.880566	565714	wingless-type MMTV integration site family, member 7Aa	wnt7aa	NA
ENSDARG00000045015	750.16927672688	-1.14537802747125	0.368429779879187	-3.10880957518373	0.00187842742678477	0.040723610898832	793309	14.835336	793309	cytochrome P450, family 27, subfamily B, polypeptide 1	cyp27b1	NA
ENSDARG00000045141	360.472553370916	-0.549008134381227	0.154014356953153	-3.56465556356036	0.00036433431486185	0.0138034363239083	447923	14.823151	447923	aquaporin 8a, tandem duplicate 1	aqp8a.1	NA
ENSDARG00000045560	26.5398924095425	-4.30579415217915	1.0362923299203	-4.15499953812291	3.25288199384873e-05	0.00229014823963882	492356	14.833097	492356	myosin binding protein C, slow type	mybpc1	NA
ENSDARG00000045737	349.385115460646	0.64908461775317	0.146131597288412	4.44178144766397	8.92171532631372e-06	0.000892705310471408	494572	14.837396	494572	guanylate cyclase activator 1g	guca1g	NA
ENSDARG00000045768	276.7969238278	-0.514131002369895	0.122858460302297	-4.18474235396455	2.85489718777545e-05	0.00210191848014409	100003956	14.815489	100003956	cryptochrome circadian clock 1aa	cry1aa	NA
ENSDARG00000045886	520.019348325484	-0.98912654413179	0.324580787056755	-3.04739708440856	0.00230832555253506	0.0461153024633583	566537	14.82342	566537	solute carrier family 38, member 2	slc38a2	NA
ENSDARG00000046054	203.543858674286	1.00164079004618	0.332120655843552	3.01589429149511	0.00256222568344702	0.0491737312723184	568883	14.823164	568883	long-chain fatty acid transport protein 6-like	LOC568883	NA
ENSDARG00000051710	34.9564297520075	-1.30186083001043	0.364926584021057	-3.56745955766081	0.000360458990493983	0.0137009526029645	ENSDARG00000051710	14.879544	NA	NA	CR339041.1	NA
ENSDARG00000052388	183.716811645636	0.704475614200507	0.203022333954549	3.46994146150552	0.000520571807803527	0.0176136825258841	692252	14.833489	692252	polycomb group ring finger 5b	pcgf5b	NA
ENSDARG00000052471	77.6349882467381	0.564478854274233	0.166138644081144	3.39763730103958	0.000679704702043904	0.0207221430906979	567105	14.8207245	567105	TATA box binding protein (TBP)-associated factor, RNA polymerase I, A	taf1a	NA
ENSDARG00000052578	131.134959285293	1.8488401545931	0.422157005212771	4.37950840981844	1.18947331473485e-05	0.00111401312764808	574001	14.833489	574001	six-cysteine containing astacin protease 4	c6ast4	NA
ENSDARG00000052697	135.001592180999	-0.430944639425874	0.122373870706364	-3.52154129748763	0.000429045833583069	0.0154352698317538	393390	14.833816	393390	family with sequence similarity 172, member A	fam172a	NA
ENSDARG00000052739	25.5337427128708	-1.65574108439133	0.401423239121452	-4.12467670784347	3.71255866214264e-05	0.00248578326710065	403045	14.82419	403045	epidermal growth factor	egf	NA
ENSDARG00000053047	887.91377124409	0.325953255593371	0.0715200629354157	4.55750795252675	5.1764131086185e-06	0.000582694887140354	324365	14.854555	324365	eukaryotic translation initiation factor 2, subunit 2 beta	eif2s2	NA
ENSDARG00000053097	232.965371598779	-0.592910129042398	0.159094606555466	-3.72677705347408	0.000193943866567693	0.00869923695750187	140427	15.22285	140427	heat shock transcription factor 2	hsf2	NA
ENSDARG00000053232	133.08211904643	0.852965887062004	0.168034075226373	5.07614831047155	3.85162696430332e-07	8.05196372698195e-05	566771	14.538103	566771	integrin, beta 1b.1	itgb1b.1	NA
ENSDARG00000053272	10.8046447410095	-1.68115861611013	0.420439177986218	-3.99857744980473	6.37243293241602e-05	0.00365696433038208	100538309	14.815266	100538309	si:dkey-166d12.2	si:dkey-166d12.2	NA
ENSDARG00000053620	809.127743681392	-0.623664949511781	0.118575546610163	-5.25964220567487	1.44335970326718e-07	3.92963070840672e-05	100134974	14.552193	100134974	Epstein-Barr virus induced 3	ebi3	NA
ENSDARG00000054213	554.187492202948	0.243948484727884	0.07996174360351	3.05081497393931	0.00228221166034201	0.0457675852849051	100002034	14.544127	100002034	HECT domain containing 1	hectd1	NA
ENSDARG00000054224	123.425485043077	-0.806221975289709	0.16596016530464	-4.85792463396137	1.18622541656355e-06	0.000182725538838282	432373	14.527583	432373	importin 11	ipo11	NA
ENSDARG00000054433	116.82110002053	0.411759262345733	0.123481654096735	3.3345784469583	0.000854288001209179	0.0239922413150279	415186	14.546743	415186	Yip1 domain family, member 6	yipf6	NA
ENSDARG00000054454	44.3423499683801	-0.823261553757355	0.262292765049898	-3.13871239872262	0.00169691906140363	0.0383831672587058	64271	14.566941	64271	eph receptor A4a	epha4a	NA
ENSDARG00000054510	225.708939591151	-0.610157279663965	0.120864501231826	-5.04827532853209	4.45816344994423e-07	8.99857232905122e-05	100037315	14.552193	100037315	adrenoceptor beta 2, surface b	adrb2b	NA
ENSDARG00000055099	33.4390797218498	-1.30890775337268	0.28327855960898	-4.62056766731453	3.82691499204798e-06	0.000461439245684343	557812	14.833816	557812	family with sequence similarity 184, member B	fam184b	NA
ENSDARG00000055151	119.616771355932	0.436597470522775	0.124476748600184	3.50746203955821	0.000452402894623401	0.0161471972175493	541423	14.544415	541423	SET and MYND domain containing 2a	smyd2a	NA
ENSDARG00000055291	286.936452109694	0.419975646834321	0.125544514741093	3.34523294546499	0.000822134892945327	0.0234999727251401	325255	14.547449	325255	RAB18A, member RAS oncogene family	rab18a	NA
ENSDARG00000055373	37.6912270601641	0.706700874666269	0.192894619268709	3.66366297486925	0.000248633892040902	0.0102853603325895	799945	14.838266	799945	sema domain, immunoglobulin domain (Ig), short basic domain, secreted, (semaphorin) 3Fb	sema3fb	NA
ENSDARG00000055463	19.9645561433465	-1.8042971555355	0.563442184916643	-3.2022755907111	0.00136346487727226	0.0328468800972072	558559	14.527806	558559	info leucine-rich repeat, immunoglobulin-like and transmembrane domains 3a	lrit3a	NA
ENSDARG00000055540	45.4500837934648	-1.32828243722101	0.42875098743865	-3.09802770404366	0.00194813216056082	0.0414668785521556	556190	14.55516	556190	6-phosphofructo-2-kinase/fructose-2,6-biphosphatase 4a	pfkfb4a	NA
ENSDARG00000055575	12.627508650366	-3.08173221826181	0.65492841238326	-4.7054489620438	2.53307873368694e-06	0.000315476092928436	393432	14.546743	393432	procollagen C-endopeptidase enhancer 2b	pcolce2b	NA
ENSDARG00000055835	43.0273468380503	-1.48466257362889	0.281464243776041	-5.27478216668341	1.32913869176174e-07	3.70481587248922e-05	100005108	14.830651	100005108	solute carrier family 26, member 6	slc26a6	NA
ENSDARG00000055857	147.158771520447	-0.678977369104592	0.183463759053778	-3.70088006812052	0.000214853011885026	0.0093787078872936	393582	14.883119	393582	dopey family member 2	dopey2	NA
ENSDARG00000055989	76.3689412732479	0.526017656063756	0.152569299791853	3.4477293713833	0.000565320168595717	0.0186145212930306	406680	14.566182	406680	transmembrane protein 161B	tmem161b	NA
ENSDARG00000056410	609.150636312566	0.913163716393881	0.177688096494376	5.1391383801716	2.76001094011815e-07	6.45464820772208e-05	100126232	14.829012	100126232	ferredoxin 1	fdx1	NA
ENSDARG00000056541	854.980183129242	0.493066181210537	0.162083405903218	3.04205219814392	0.00234971144104706	0.0467030082178912	ENSDARG00000056541	14.817384	NA	nuclear receptor subfamily 0, group B, member 1	nr0b1	NA
ENSDARG00000056640	229.459834206811	0.422844401376805	0.132281760871246	3.1965434886248	0.00139084858394371	0.0330948462850182	407673	14.545337	407673	ribose 5-phosphate isomerase A (ribose 5-phosphate epimerase)	rpia	NA
ENSDARG00000056726	556.211688684901	-0.326257864759921	0.095123376223337	-3.42983899135278	0.000603939505332954	0.0191607582355905	569131	14.544415	569131	methyltransferase like 7A	mettl7a	NA
ENSDARG00000056885	77.6969236815902	-1.73639325932244	0.265419214461869	-6.5420782095333	6.0669758185161e-11	7.89178732304089e-08	563926	14.545337	563926	period circadian clock 1a	per1a	NA
ENSDARG00000056909	672.382190338909	0.903737029401541	0.29760377642855	3.03671223613828	0.00239173666973196	0.0470691932173599	ENSDARG00000056909	14.802482	NA	NA	NA	NA
ENSDARG00000056914	42.242085381526	0.653502339555017	0.196757547805272	3.32135842738687	0.000895804157068749	0.0244919215702536	678588	14.802482	678588	EMG1 N1-specific pseudouridine methyltransferase	emg1	NA
ENSDARG00000057121	414.919954774555	2.33304078957134	0.501692438610576	4.65034074667865	3.31387052986882e-06	0.000404119607220566	570832	14.831809	570832	complement component 7b	c7b	NA
ENSDARG00000057287	102.018863859969	0.442578870644422	0.137972019269652	3.20774366416605	0.00133780679875192	0.0324931622261177	324578	14.593083	324578	solute carrier family 25 (mitochondrial carrier; Graves disease autoantigen), member 16	slc25a16	NA
ENSDARG00000057299	311.857039977184	0.338104024055613	0.100335147328626	3.36974662476179	0.000752373301726185	0.0223280549998482	436977	14.533042	436977	polysaccharide biosynthesis domain containing 1	pbdc1	NA
ENSDARG00000057419	96.4237873337268	-0.581438428030135	0.17317096847984	-3.357597599264	0.000786229811034033	0.0228396833691698	558142	14.5362015	558142	solute carrier family 44, member 5b	slc44a5b	NA
ENSDARG00000057433	32.8390385788005	-1.49258689666762	0.46754002084885	-3.19242595309323	0.00141083112460321	0.0334344129063355	407716	14.545415	407716	ST6 (alpha-N-acetyl-neuraminyl-2,3-beta-galactosyl-1,3)-N-acetylgalactosaminide alpha-2,6-sialyltransferase 5b	st6galnac5b	NA
ENSDARG00000057497	68.4306267214008	-0.629604288626982	0.194221317515273	-3.24168477838418	0.00118825374815428	0.0298516880464425	494084	14.566182	494084	serine/threonine kinase 35, like	stk35l	NA
ENSDARG00000057652	151.399854357124	-1.18824722105852	0.29538378000868	-4.02272332293807	5.75290625907073e-05	0.00347161203994542	569109	14.544127	569109	D site albumin promoter binding protein b	dbpb	NA
ENSDARG00000057789	11.3057131751556	-1.53241653957281	0.476751851250842	-3.21428545175493	0.0013076960038443	0.0318278526341064	677744	14.545337	677744	lysozyme	lyz	NA
ENSDARG00000058038	41.4368110333868	-0.928267016745045	0.212486623122496	-4.3685903757335	1.25051066949942e-05	0.00114427780799176	100533983	14.825805	100533983	echinoderm microtubule associated protein like 3	eml3	NA
ENSDARG00000058094	300.654151414744	-0.812331794397629	0.228220904139237	-3.5594101139045	0.000371688718898951	0.0139915107143087	564009	14.527806	564009	circadian associated repressor of transcription a	ciarta	NA
ENSDARG00000058221	14.6812476103685	-0.910557139554332	0.301141404239906	-3.02368630395617	0.00249715221531991	0.04841750376431	ENSDARG00000058221	14.880765	NA	UDP-glucose ceramide glucosyltransferase	ugcg	NA
ENSDARG00000058285	2498.43222476876	0.694671563970691	0.211663570100404	3.28196091392188	0.0010308789349864	0.0267594228201458	449677	14.552143	449677	carnitine palmitoyltransferase 1B (muscle)	cpt1b	NA
ENSDARG00000058341	9.94846435600288	-1.31856419539184	0.396613645255597	-3.32455580176041	0.000885595090793657	0.0243372341031017	100049706	14.536508	100049706	caspase 8, apoptosis-related cysteine peptidase, like 1	casp8l1	NA
ENSDARG00000058348	79.0318196849931	-0.678666640558692	0.160820164796809	-4.22003448022929	2.44264956198039e-05	0.00189378135245725	406363	14.538103	406363	scinderin like b	scinlb	NA
ENSDARG00000058494	379.262585799914	0.407741704744557	0.111282742673261	3.66401559621632	0.000248291656353018	0.0102853603325895	335894	14.538103	335894	DnaJ (Hsp40) homolog, subfamily A, member 3A	dnaja3a	NA
ENSDARG00000058508	101.041644179578	-1.49958755308798	0.232509150853625	-6.4495850919521	1.12156774757063e-10	1.31301936208093e-07	564542	14.837396	564542	cilia and flagella associated protein 70	cfap70	NA
ENSDARG00000058794	29.3375197889236	-0.836686128049348	0.266633837867513	-3.13795928806713	0.00170128505195227	0.0383831672587058	503734	14.545415	503734	si:dkey-19a16.2	si:dkey-19a16.2	NA
ENSDARG00000059049	2279.28020302339	-0.879513669582759	0.17255798207475	-5.09691675231671	3.45230050263258e-07	7.34837854260356e-05	564690	14.535736	564690	zgc:174904	zgc:174904	NA
ENSDARG00000059064	61.7905518877576	-0.694997907948756	0.189440585365567	-3.66868539076568	0.000243800872167998	0.0101934886088241	792539	14.883119	792539	Ras association (RalGDS/AF-6) domain family member 3	rassf3	NA
ENSDARG00000059081	28.0626284976979	1.89738259891069	0.390840120717464	4.85462596682161	1.20614180709435e-06	0.00018338054721628	100002503	14.825785	100002503	inactive serine protease 35-like	LOC100002503	NA
ENSDARG00000059231	82.6230047021792	-0.552639572439109	0.150361952357737	-3.67539503028188	0.000237481670285389	0.0100657906369769	561607	14.540007	561607	hephaestin-like 1a	hephl1a	NA
ENSDARG00000059360	172.298843523501	-0.588121051287213	0.143268060770651	-4.1050395190921	4.04245767589053e-05	0.0026553240852357	100145909	14.804419	100145909	serine/arginine-rich splicing factor 3b	srsf3b	NA
ENSDARG00000059483	62.6528011543697	-0.567398817908437	0.172028051522869	-3.29829241734455	0.000972747745778758	0.0257064511508621	100006454	14.540007	100006454	TEA domain family member 1b	tead1b	NA
ENSDARG00000059646	230.98380818603	-0.58531180761404	0.162543814475172	-3.60094790136381	0.000317059112186124	0.0122099046919834	556186	14.535736	556186	5'-nucleotidase domain containing 2	nt5dc2	NA
ENSDARG00000059700	626.213093541967	-0.456351187476059	0.133026080743004	-3.43053922153577	0.000602382881403752	0.0191607582355905	556522	14.536741	556522	agmatine ureohydrolase (agmatinase)	agmat	NA
ENSDARG00000059923	43.4545739306355	-1.10384547038392	0.226924770204992	-4.86436747027112	1.14823413348506e-06	0.000179231693342795	724009	14.550584	724009	solute carrier family 25, member 47a	slc25a47a	NA
ENSDARG00000059933	252.297463821379	0.689153081158269	0.138948885427254	4.9597596917686	7.0580436175969e-07	0.000126811203874896	557680	14.880964	557680	phospholipid phosphatase 3	plpp3	NA
ENSDARG00000060006	146.509733853764	-0.76058538073613	0.184661066556605	-4.1188183027362	3.80820267777311e-05	0.00253310390617555	559634	14.838869	559634	neural precursor cell expressed, developmentally down-regulated 4-like	nedd4l	NA
ENSDARG00000060010	565.034442903728	-0.634274755184311	0.151351695228023	-4.19073439665626	2.78052999605478e-05	0.00208604250763708	563030	14.536508	563030	IQ motif containing GTPase activating protein 2	iqgap2	NA
ENSDARG00000060093	50.7128377975125	-0.898860578494741	0.247393408976237	-3.63332467996785	0.000279792582070131	0.0110287264589058	558314	14.595437	558314	death-associated protein kinase 1	dapk1	NA
ENSDARG00000060113	60.9170461013168	-1.26875779156019	0.286630443011496	-4.42645860722236	9.57927538559517e-06	0.000942391402850107	571403	14.535469	571403	zinc finger protein 395a	znf395a	NA
ENSDARG00000060280	19.1803678031317	-2.42502966274134	0.429351268831741	-5.64812506398272	1.62207160962783e-08	7.59583693356519e-06	799942	14.823164	799942	phosphodiesterase 9A	pde9a	NA
ENSDARG00000060298	30.6250164802242	0.897409620756925	0.230715466869295	3.88968122915368	0.000100375985206233	0.00515395464390072	571879	14.880765	571879	ninein (GSK3B interacting protein)	nin	NA
ENSDARG00000060542	162.297335461655	-0.533453509781705	0.136151274746992	-3.91809412561884	8.92518564641382e-05	0.00485986736570077	558825	14.527583	558825	leucine-rich repeat containing G protein-coupled receptor 4	lgr4	NA
ENSDARG00000060549	42.7789880415684	-1.0856293094353	0.296579821316526	-3.66049620171786	0.000251727285802232	0.0103402502978482	ENSDARG00000060549	14.883119	NA	endothelin converting enzyme-like 1	ecel1	NA
ENSDARG00000060646	23.1932868833182	0.730158950245707	0.226618678742606	3.22197161459503	0.00127311747251292	0.0314749356978031	570299	14.535736	570299	SUMO1/sentrin specific peptidase 5	senp5	NA
ENSDARG00000060716	21.0033201233799	0.734284141694961	0.23652042763376	3.10452737229092	0.0019058329235556	0.041089477046161	561941	14.817384	561941	protein kinase, X-linked	prkx	NA
ENSDARG00000060756	14.0463554244748	-1.87390648281519	0.426404197041499	-4.39467175937018	1.10940257353333e-05	0.00106457179740612	799085	14.880964	799085	abhydrolase domain containing 6a	abhd6a	NA
ENSDARG00000060796	701.658937047999	0.363653391032833	0.107252257054855	3.39063625343417	0.000697305829777547	0.0210395859515612	558346	14.552193	558346	solute carrier family 20 (phosphate transporter), member 2	slc20a2	NA
ENSDARG00000060994	50.8144051787209	-0.571983935745568	0.170693727002254	-3.35093706014174	0.000805386053615773	0.0232806284683453	564991	14.82419	564991	F-box and WD repeat domain containing 7	fbxw7	NA
ENSDARG00000061017	66.7221007247299	0.534405251864289	0.171095237647062	3.12343732773362	0.0017875192926565	0.039409582597231	568117	14.852479	568117	spinster homolog 2 (Drosophila)	spns2	NA
ENSDARG00000061093	50.992139574338	-1.41623281340397	0.267056194440513	-5.30312661861675	1.13835904921928e-07	3.41712035620773e-05	566287	14.825785	566287	pleckstrin homology-like domain, family B, member 1a	phldb1a	NA
ENSDARG00000061095	16.8118840794416	0.904117388325063	0.272455848549066	3.31839963480264	0.000905348517656837	0.024534525685668	566154	14.592884	566154	serine/threonine kinase 36 (fused homolog, Drosophila)	stk36	NA
ENSDARG00000061099	165.062409904412	0.829967634087105	0.225658317435598	3.67798379212845	0.00023508489400365	0.0100284401489233	100141490	14.566941	100141490	neurofascin homolog (chicken) a	nfasca	NA
ENSDARG00000061120	155.313485664588	-1.3104841966904	0.392967481315749	-3.33484132657131	0.000853480846690257	0.0239922413150279	494042	14.547449	494042	solute carrier family 43 (amino acid system L transporter), member 2b	slc43a2b	NA
ENSDARG00000061145	75.3891197461419	0.692911006112359	0.22529509094227	3.07557081343557	0.00210100031090956	0.0436875428226136	777639	14.54133	777639	glucose-fructose oxidoreductase domain containing 2	gfod2	NA
ENSDARG00000061226	135.964151470765	0.614394456901857	0.200747920437352	3.06052713055921	0.00220947741935993	0.0451120263715791	359835	14.817384	359835	TIMP metallopeptidase inhibitor 2a	timp2a	NA
ENSDARG00000061240	84.1287578962227	-1.36486318586206	0.302325452326533	-4.51454938827946	6.34515345180316e-06	0.00067529737691145	563847	14.538123	563847	cerebellin 4 precursor	cbln4	NA
ENSDARG00000061274	37.5371019524323	-1.36826501529505	0.445524326365551	-3.07113424413193	0.0021324725030911	0.0441004811999528	ENSDARG00000061274	14.82342	NA	lanosterol synthase (2,3-oxidosqualene-lanosterol cyclase)	lss	NA
ENSDARG00000061314	85.0060520954111	0.564378690010458	0.164306263703305	3.43491889651621	0.000592731194923801	0.0190634727993762	569275	14.817384	569275	neugrin, neurite outgrowth associated	ngrn	NA
ENSDARG00000061379	17.8606892512226	-1.11402115564671	0.349830536623349	-3.18445944256188	0.00145024631629293	0.034024115480644	560687	14.535481	560687	cardiomyopathy associated 5	cmya5	NA
ENSDARG00000061517	44.4435702782744	-2.27964850994908	0.472936408854196	-4.82020091342107	1.43413714957528e-06	0.000207277081605899	559293	14.823151	559293	low density lipoprotein receptor-related protein 1Bb	lrp1bb	NA
ENSDARG00000061544	60.8978707333711	-0.949693135993959	0.179906072961857	-5.27882755906361	1.30013084497318e-07	3.70481587248922e-05	100535437	14.8207245	100535437	anoctamin 6	ano6	NA
ENSDARG00000061672	421.686753628556	-0.869043278473042	0.217009656540372	-4.00462952813976	6.21147492264935e-05	0.00361244061848585	ENSDARG00000061672	14.834426	NA	si:ch73-334d15.1	si:ch73-334d15.1	NA
ENSDARG00000061684	183.134266279657	0.533815214182227	0.155088802138618	3.44199714499763	0.000577436344056815	0.0188302152642706	ENSDARG00000061684	14.82921	NA	solute carrier family 25 (mitochondrial carrier; peroxisomal membrane protein), member 17	slc25a17	NA
ENSDARG00000061794	17.7233149236699	-1.71795066743471	0.497293489371778	-3.45460116440487	0.000551107416374482	0.0183290185326593	569217	14.547449	569217	junctional adhesion molecule 3b	jam3b	NA
ENSDARG00000062008	8.97888571571262	-1.31355038135492	0.423376672308619	-3.1025572906327	0.00191856408714208	0.0411366845570922	100151174	14.880566	100151174	heparan sulfate 2-O-sulfotransferase 1b	hs2st1b	NA
ENSDARG00000062132	3108.6798585432	0.378828896475524	0.110030923772617	3.44293116413699	0.000575445763677978	0.0188177194284304	558851	14.538103	558851	cytochrome P450, family 4, subfamily V, polypeptide 8	cyp4v8	NA
ENSDARG00000062216	94.5147693190074	0.437120178970991	0.117385428954591	3.72380271439044	0.000196244301419656	0.00871531263000931	560541	14.542969	560541	nuclear prelamin A recognition factor-like	narfl	NA
ENSDARG00000062297	113.231599819648	-1.12407862668018	0.343791592375757	-3.26965129924289	0.0010768013423824	0.0278280647136219	564424	14.543775	564424	sterol O-acyltransferase 1	soat1	NA
ENSDARG00000062423	455.724090431188	0.504104017675271	0.153212772344985	3.29022189181588	0.00100108405985252	0.0262566865116741	767707	14.817384	767707	zgc:153901	zgc:153901	NA
ENSDARG00000062425	40.5510364449439	0.564819362179376	0.187083752833449	3.01907222634242	0.00253550076795313	0.0488247648285041	777620	14.595437	777620	zgc:153521	zgc:153521	NA
ENSDARG00000062427	27.5648809327706	-1.25913880713413	0.363879892120048	-3.46031433558501	0.000539545160142998	0.0180470148279831	ENSDARG00000062427	14.838869	NA	chloride channel, voltage-sensitive 2a	clcn2a	NA
ENSDARG00000062501	2021.10190530197	0.393586957851716	0.127272994262976	3.09246246724165	0.00198503333821125	0.0419472658672185	100002738	14.538123	100002738	HHIP-like 1	hhipl1	NA
ENSDARG00000062864	647.163310385988	1.02631329568465	0.196588597218413	5.22061457381684	1.78330338131955e-07	4.63936281891288e-05	777765	14.543775	777765	glycerol kinase 5 (putative)	gk5	NA
ENSDARG00000062936	13.2003802086546	-1.58359472804757	0.394412264607873	-4.01507475844341	5.94269551495767e-05	0.00354954777518415	561437	14.835336	561437	neuron-derived neurotrophic factor	ndnf	NA
ENSDARG00000062956	35.3975150337887	-1.83634337544783	0.575603299102078	-3.19029334667203	0.0014212844731583	0.0336140956106348	569398	14.823151	569398	diacylglycerol lipase, alpha	dagla	NA
ENSDARG00000062971	141.854168903421	-0.374969273293896	0.124014888804193	-3.02358270776612	0.00249800736940662	0.04841750376431	569482	14.543538	569482	succinate dehydrogenase complex assembly factor 2	sdhaf2	NA
ENSDARG00000062998	533.523218688287	0.987865456839601	0.110743514604905	8.92030075408	4.65023634821486e-19	5.44403169285514e-15	568634	14.802482	568634	peptidoglycan recognition protein 2	pglyrp2	NA
ENSDARG00000063014	53.9427712861304	-1.26771056078552	0.264475885547622	-4.7932935668619	1.6406527106027e-06	0.000226623680641867	565056	14.544415	565056	D site albumin promoter binding protein a	dbpa	NA
ENSDARG00000063140	69.3464334644066	-1.23139771811847	0.208567606498024	-5.90406985434784	3.54641882284565e-09	2.26602567561539e-06	100538036	14.854555	100538036	exonuclease 3'-5' domain containing 3	exd3	NA
ENSDARG00000063309	47.1347726976519	-0.62399396635555	0.205503431354784	-3.03641628872989	0.00239408576246274	0.0470691932173599	565446	14.545806	565446	tight junction protein 2a (zona occludens 2)	tjp2a	NA
ENSDARG00000063511	207.297632370973	-0.901943378088157	0.145487698884085	-6.19944768531096	5.66616470204428e-10	4.98752057123201e-07	559575	14.835336	559575	si:ch211-15d5.11	si:ch211-15d5.11	NA
ENSDARG00000063661	33.6459867894025	-1.38382036462719	0.276048010531849	-5.01296988868367	5.35962867454786e-07	0.000102860939168741	560275	14.804419	560275	NUAK family, SNF1-like kinase, 2	nuak2	NA
ENSDARG00000063663	36.9263047775676	0.748346913960563	0.196859450160966	3.8014274313408	0.000143864876133008	0.00690256600364396	565621	14.592884	565621	cleavage and polyadenylation factor I subunit 1	clp1	NA
ENSDARG00000063895	19415.1615071671	0.25341439269476	0.0755520807436223	3.35416827968901	0.000796039353862734	0.023067407712057	140531	14.833489	140531	NADH dehydrogenase subunit 1	ND1	NA
ENSDARG00000063899	15101.7620947457	0.268289946649942	0.0806830803206629	3.32523182783383	0.000883450430766244	0.0243354216305422	140532	14.853864	140532	NADH dehydrogenase subunit 2	ND2	NA
ENSDARG00000063910	3466.0815016212	0.55942395625135	0.144968408425995	3.85893700789942	0.000113881283717509	0.0056974708909439	140520	14.831473	140520	ATP synthase 8	ATP8	NA
ENSDARG00000063911	55599.1797064457	0.488104365279494	0.121493766949984	4.01752598123356	5.88123526842117e-05	0.00353085237371316	140519	14.817384	140519	ATP synthase 6	ATP6	NA
ENSDARG00000063921	27169.6743655511	0.372652044688802	0.0908298052311173	4.10275067463357	4.08267135339904e-05	0.0026553240852357	140535	14.817384	140535	NADH dehydrogenase subunit 5	ND5	NA
ENSDARG00000063922	7526.8902583803	0.308247218353118	0.0904638551390553	3.40740749860041	0.000655831338499473	0.020204782841614	140536	14.823884	140536	NADH dehydrogenase subunit 6	ND6	NA
ENSDARG00000067607	24.03451905495	-1.25586961742168	0.275936906838915	-4.55129265529829	5.33173248135602e-06	0.000593056694042174	ENSDARG00000067607	14.835131	NA	sterol regulatory element binding transcription factor 1	srebf1	NA
ENSDARG00000067851	727.769212557729	0.3596119794996	0.116945254547734	3.07504550646659	0.00210470437788964	0.0436875428226136	751703	14.809612	751703	lipocalin 15	lcn15	NA
ENSDARG00000067889	168.4967425632	-0.429128686680782	0.141724541512571	-3.02790668504452	0.00246254115840273	0.0480482822357013	565337	14.804419	565337	glycolipid transfer protein domain containing 2	gltpd2	NA
ENSDARG00000067996	112.069195470356	-0.455324793997669	0.12468307288331	-3.65185733290199	0.000260350516085696	0.0104476927558979	556454	14.538123	556454	C-terminal Src kinase	csk	NA
ENSDARG00000068156	56.9635780339513	-1.15959239201074	0.18409568690285	-6.29885692337095	2.998486013396e-10	3.10039500722194e-07	561510	14.546743	561510	coiled-coil-helix-coiled-coil-helix domain containing 7	chchd7	NA
ENSDARG00000068194	175.865771152135	-1.06585118559445	0.348531128169458	-3.05812336244536	0.00222727865745048	0.0451120263715791	565869	14.545806	565869	Kruppel-like factor 9	klf9	NA
ENSDARG00000068262	442.623807986699	0.625867443788922	0.147775254105	4.2352655563307	2.282817654704e-05	0.00181802355670882	325484	14.592884	325484	vesicle-associated membrane protein 5	vamp5	NA
ENSDARG00000068264	10.1296095777248	-1.40025943011617	0.461716927340797	-3.03272275110379	0.00242358154274279	0.0474462694329262	497183	14.544127	497183	glyoxylate reductase/hydroxypyruvate reductase a	grhpra	NA
ENSDARG00000068374	674.746563308896	-1.80088189044596	0.315747097781796	-5.70355801556883	1.17332077632092e-08	5.97220275147348e-06	564531	14.592722	564531	si:ch211-132b12.7	si:ch211-132b12.7	NA
ENSDARG00000068397	20.9072100797477	-4.18548814587811	0.534839955426419	-7.82568337203059	5.04906645226921e-15	2.95547104783578e-11	565809	14.839874	565809	tensin 2b	tns2b	NA
ENSDARG00000068637	319.30636365526	-0.66291502648216	0.170022175442049	-3.89899155659322	9.65941424964548e-05	0.00507097590226904	798456	14.824423	798456	si:ch211-281l24.3	si:ch211-281l24.3	NA
ENSDARG00000068745	26.2873261152211	-1.43191820606363	0.363809027416456	-3.93590619845862	8.28833441262799e-05	0.00462054909374456	100537884	14.831473	100537884	microtubule associated protein 4 like	map4l	NA
ENSDARG00000068910	8.11944695898426	-2.34407582612531	0.51274806263525	-4.57159372592852	4.8402870367231e-06	0.00056071608673517	60658	14.551187	60658	nitric oxide synthase 1 (neuronal)	nos1	NA
ENSDARG00000068996	133.665903802926	-0.706290371875581	0.2309223455237	-3.05856226375066	0.00222401857363956	0.0451120263715791	386920	14.544127	386920	histone 2, H2, like	hist2h2l	NA
ENSDARG00000069105	626.520806771514	0.770081061512722	0.210106928290291	3.66518642568868	0.000247158477531273	0.0102853603325895	100000160	14.802482	100000160	fibroblast growth factor receptor 4	fgfr4	NA
ENSDARG00000069293	18724.6147779571	0.517276990153866	0.155253491076195	3.33182195497296	0.000862794361802915	0.0239922413150279	567406	14.527806	567406	alpha-2-HS-glycoprotein 2	ahsg2	NA
ENSDARG00000069674	77.3785363623107	0.428609859128579	0.137309492257296	3.12148746661618	0.00179939907211616	0.0395226359048103	100124614	14.804419	100124614	transmembrane protein 230b	tmem230b	NA
ENSDARG00000069780	20.6198527644796	0.859142161133494	0.27192511397278	3.15948074299417	0.0015805054482308	0.0362803476126236	561376	14.566872	561376	pseudouridylate synthase 7-like	pus7l	NA
ENSDARG00000069961	14.229286425264	-1.16053090838276	0.326149234787885	-3.55828186792319	0.000373288611254772	0.0140066979870501	100134976	14.550584	100134976	interleukin 21 receptor, tandem duplicate 1	il21r.1	NA
ENSDARG00000069966	8.44323687583011	-2.90030695928639	0.595233396837254	-4.87255415219819	1.10164646205928e-06	0.000174283447720648	553602	14.549713	553602	arachidonate 5-lipoxygenase b, tandem duplicate 3	alox5b.3	NA
ENSDARG00000069978	14.8300477770584	1.32008267720834	0.366067639296049	3.60611683607672	0.000310813237981902	0.012111674182164	100004384	14.544415	100004384	cd28-like molecule	cd28l	NA
ENSDARG00000070000	25.1523864543399	-2.27651037534929	0.619516082752417	-3.67465904232073	0.000238167250913351	0.0100657906369769	ENSDARG00000070000	14.833097	NA	thioredoxin interacting protein b	txnipb	NA
ENSDARG00000070028	79.7135347761103	-0.681260289165012	0.205232463041468	-3.31945677145316	0.000901927677557674	0.0245233721589711	553803	14.545806	553803	transmembrane protein 41aa	tmem41aa	NA
ENSDARG00000070029	1779.92729228706	-0.556199486117999	0.134764617705633	-4.12719225259042	3.67219378420505e-05	0.00248499263766986	100000859	14.541529	100000859	enoyl-CoA, hydratase/3-hydroxyacyl CoA dehydrogenase	ehhadh	NA
ENSDARG00000070426	977.302773141967	-1.12505756143372	0.336337689829425	-3.34502375277746	0.000822755239254955	0.0234999727251401	563855	14.817384	563855	ChaC, cation transport regulator homolog 1 (E. coli)	chac1	NA
ENSDARG00000070581	15.0999716331198	-2.59953600400513	0.690966377238319	-3.76217438306486	0.000168442532594654	0.00782823435689622	777609	14.545337	777609	gamma-glutamylamine cyclotransferase, tandem duplicate 1	ggact.1	NA
ENSDARG00000070651	71.0189855942614	-0.913180621770655	0.210570721008708	-4.33669323729432	1.44642268743868e-05	0.00128120487475492	100150844	14.825805	100150844	protein kinase C, delta b	prkcdb	NA
ENSDARG00000070801	493.029539825797	-0.360835360330355	0.104863107023335	-3.4410134371668	0.000579539751629657	0.0188419554062916	492332	14.829012	492332	optic atrophy 1 (autosomal dominant)	opa1	NA
ENSDARG00000070822	257.676247475761	-0.446869438694545	0.13406132894061	-3.33332096754398	0.000858158810174195	0.0239922413150279	325896	14.823164	325896	2',3'-cyclic nucleotide 3' phosphodiesterase	cnp	NA
ENSDARG00000070864	22.5822801698868	-1.49944097473033	0.411097501935208	-3.64740959911417	0.000264897465584476	0.010583673708683	393707	14.543792	393707	B-cell CLL/lymphoma 6a (zinc finger protein 51)	bcl6a	NA
ENSDARG00000070918	688.369316888916	-0.765149028421247	0.204977066949464	-3.73285187366785	0.000189323942800964	0.00855758841069841	563738	14.541529	563738	si:ch211-284e20.8	si:ch211-284e20.8	NA
ENSDARG00000070961	74.2978206646385	-1.11080165865065	0.204886333498694	-5.42155076760028	5.90842117364533e-08	2.03440843176076e-05	567241	14.543792	567241	leptin receptor	lepr	NA
ENSDARG00000071036	70.2610275942352	-0.679268132859	0.182623185306425	-3.71950654414034	0.000199612375884503	0.0088183474886033	100038796	14.538103	100038796	si:dkey-286j15.3	si:dkey-286j15.3	NA
ENSDARG00000071062	279.323047241143	-0.514935637345936	0.108026808645242	-4.76673932891025	1.87231293605928e-06	0.000251850185589808	100037388	14.546301	100037388	Hermansky-Pudlak syndrome 5	hps5	NA
ENSDARG00000071076	12753.985523804	0.369865268023524	0.118288180735869	3.12681508602632	0.00176711034425622	0.0391344980827164	436747	14.833816	436747	lactate dehydrogenase Bb	ldhbb	NA
ENSDARG00000071644	134.14026554762	0.741166181427893	0.217208037940146	3.41224104069357	0.00064431112661574	0.0200610381896023	101883120	14.82921	101883120	si:dkey-19a16.7	si:dkey-19a16.7	NA
ENSDARG00000073718	28.0961108201266	1.65271472536319	0.392746781685129	4.2080923445687	2.57535626177972e-05	0.00197056835010819	798813	14.833983	798813	si:ch73-233k15.2	si:ch73-233k15.2	NA
ENSDARG00000073737	73.1854695093648	0.445553453632357	0.147426120475524	3.02221514203332	0.00250932133580993	0.0485564047575651	445099	14.544415	445099	SDS3 homolog, SIN3A corepressor complex component	suds3	NA
ENSDARG00000073764	115.75629944499	-0.922380278973722	0.29654716719714	-3.11039989925291	0.00186834209730007	0.040580113048408	558239	14.852479	558239	si:ch211-113j14.1	si:ch211-113j14.1	NA
ENSDARG00000073905	60.6688941993546	-0.573248427383007	0.157346828490985	-3.64321564584857	0.000269253075559627	0.010685239849412	ENSDARG00000073905	14.809612	NA	NA	NA	NA
ENSDARG00000074120	32.2419716781963	-1.42399418186147	0.263227253770894	-5.40975207339616	6.31120597027658e-08	2.11100823697223e-05	564054	14.837396	564054	ubiquitin specific peptidase 2b	usp2b	NA
ENSDARG00000074191	564.330018109009	0.501308676665361	0.141650834087484	3.53904500382788	0.000401577384538642	0.0146456898467099	100007732	14.545415	100007732	zgc:172253	zgc:172253	NA
ENSDARG00000074244	367.060231804105	-0.360181090540243	0.101536692132875	-3.54729982801583	0.000389201384381269	0.0144531370883143	567649	14.880566	567649	Rho guanine nucleotide exchange factor (GEF) 10-like b	arhgef10lb	NA
ENSDARG00000074311	8.73884222662168	-1.21565664930618	0.398255813592959	-3.05245173532773	0.00226980229676382	0.0457359302723134	100001267	14.833489	100001267	microtubule associated serine/threonine kinase 2	mast2	NA
ENSDARG00000074341	22.532889372725	-1.78355571631967	0.518426466501202	-3.44032535290235	0.000581015281598298	0.0188419554062916	559560	14.591863	559560	hydroxylysine kinase, tandem duplicate 2	hykk.2	NA
ENSDARG00000074546	37.6835285555102	-0.766145109182945	0.196056611601991	-3.90777491726866	9.31500224577699e-05	0.00497525112824422	569389	14.802482	569389	si:ch211-213a13.9	si:ch211-213a13.9	NA
ENSDARG00000074613	314.204435305436	1.27416536531417	0.411106213442112	3.09935808229662	0.00193940465986152	0.0413563030109267	799147	14.542969	799147	si:ch211-240l19.6	si:ch211-240l19.6	NA
ENSDARG00000074635	702.497711408528	-0.488822268801025	0.0933248746329248	-5.23785615275362	1.624525985773e-07	4.32234675351011e-05	558924	14.5362015	558924	ATP-binding cassette, sub-family A (ABC1), member 1A	abca1a	NA
ENSDARG00000074740	36.7594887537336	-0.861933568212867	0.238429614553944	-3.61504408680683	0.000300296514123431	0.0117577635145251	ENSDARG00000074740	14.82342	NA	Rho GTPase activating protein 18	ARHGAP18	NA
ENSDARG00000075025	60.7518797079788	0.575717627638647	0.16481822456417	3.49304592475147	0.000477544374109869	0.0167886245877004	393694	14.550584	393694	cell division cycle 123 homolog (S. cerevisiae)	cdc123	NA
ENSDARG00000075048	329.477321966319	-0.658792354846366	0.155110854285461	-4.24723568109519	2.16424260758816e-05	0.00176955615094968	560773	14.82921	560773	LON peptidase N-terminal domain and ring finger 1	lonrf1	NA
ENSDARG00000075083	41.8391936781314	-0.541038817858973	0.178084068066084	-3.03810904442167	0.00238067791129696	0.0470691932173599	562283	14.854555	562283	protein kinase, DNA-activated, catalytic polypeptide	prkdc	NA
ENSDARG00000075121	120.097758307879	0.726862861700352	0.205930519285291	3.52965099210658	0.000416108187381006	0.0150351189804612	797938	14.544127	797938	heparin-binding EGF-like growth factor a	hbegfa	NA
ENSDARG00000075397	20.4362085074418	-1.14965981940363	0.348887065512798	-3.29522052562724	0.000983444707574268	0.0259306017828197	100535864	14.547653	100535864	CLOCK-interacting pacemaker a	cipca	NA
ENSDARG00000075504	60.195877579382	-0.761960857285348	0.169904471223525	-4.48464276306725	7.30361930363041e-06	0.000763423849889296	334026	14.802482	334026	si:dkey-40c23.2	si:dkey-40c23.2	NA
ENSDARG00000075752	96.0896239364522	-0.847247473536658	0.198427457901396	-4.2698096447805	1.95639867879195e-05	0.00162436591011471	566880	14.880765	566880	myosin XVIIIAa	myo18aa	NA
ENSDARG00000076011	85.5688154649543	-1.21961599116723	0.182892808878015	-6.66847427544668	2.58476344050934e-11	4.22648650188244e-08	562087	14.831809	562087	si:ch211-149b19.3	si:ch211-149b19.3	NA
ENSDARG00000076118	63.423816505002	-1.24485744742205	0.297669309836051	-4.18201476029791	2.88937206736339e-05	0.00210191848014409	557073	14.593083	557073	cell death-inducing p53 target 1	cdip1	NA
ENSDARG00000076142	50.2712755403549	-1.37353200164941	0.315616820915253	-4.35189733445233	1.34964461641996e-05	0.00121540688649449	792957	14.823164	792957	tribbles pseudokinase 1	trib1	NA
ENSDARG00000076221	59.011360842517	1.70481352215296	0.436816141182982	3.90281713843265	9.50795357951264e-05	0.00501394651150245	100006523	14.566872	100006523	zgc:198419	zgc:198419	NA
ENSDARG00000076381	92.5051269698234	-1.03001695047561	0.260143197327469	-3.95942296803182	7.51310726582355e-05	0.00424907955367132	795332	14.545806	795332	slc25a1 solute carrier family 25 (mitochondrial carrier; citrate transporter), member 1b	slc25a1b	NA
ENSDARG00000076496	121.379864429672	-1.88731610837675	0.351298081442545	-5.37240653472063	7.76927026874699e-08	2.45823910908706e-05	ENSDARG00000076496	14.824423	NA	FERM domain containing 4Bb	frmd4bb	NA
ENSDARG00000076554	13.0289157095355	-1.39655337816501	0.394088624223182	-3.54375460828858	0.00039447221782552	0.0145680954387488	100151416	14.809612	100151416	cyclin-dependent kinase inhibitor 1A	cdkn1a	NA
ENSDARG00000076673	102.794499075041	-0.631959754455837	0.210102194692813	-3.00786841079797	0.00263087027594496	0.0499993479228696	327364	14.835336	327364	wu:fi04e12	wu:fi04e12	NA
ENSDARG00000076729	32.0278738959812	-0.70921274185008	0.227862301935944	-3.11246193786566	0.00185533936652361	0.0403725984458957	100006612	14.802482	100006612	myosin IXAa	myo9aa	NA
ENSDARG00000076754	9.17997392456291	-1.91109569302547	0.516441065783922	-3.70051070614331	0.000215166000856678	0.0093787078872936	554532	14.545337	554532	solute carrier family 9, subfamily A (NHE7, cation proton antiporter 7), member 7	slc9a7	NA
ENSDARG00000076888	257.609142410445	-0.377916345357189	0.120597538897547	-3.13369865431704	0.00172618029782067	0.0387877020088034	100126019	14.536741	100126019	zgc:171967	zgc:171967	NA
ENSDARG00000076995	128.661774621435	0.4157547676835	0.132473432021963	3.13840112192889	0.00169872236793665	0.0383831672587058	793673	14.831473	793673	SHANK-associated RH domain interacting protein	sharpin	NA
ENSDARG00000077009	67.765791745393	-0.647414128038811	0.191597259703454	-3.37903646973267	0.000727403579436168	0.0217793189372358	572477	14.817384	572477	WDFY family member 4	wdfy4	NA
ENSDARG00000077217	39.8711740137656	-1.65052953073752	0.316694310019726	-5.21174356001126	1.87074027252412e-07	4.65973539796594e-05	559822	14.531645	559822	zgc:162184	zgc:162184	NA
ENSDARG00000077330	243.120934813018	0.375130498053672	0.123301989623967	3.04237181571606	0.00234721764284909	0.0467030082178912	100535608	14.82342	100535608	SH3 domain and tetratricopeptide repeats 1	sh3tc1	NA
ENSDARG00000077400	98.7733412105085	-0.717435102566339	0.135531027982339	-5.29351184925585	1.19989463339325e-07	3.5117916182837e-05	101882554	14.831221	101882554	RNA binding motif protein 10	rbm10	NA
ENSDARG00000077410	93.7879379643078	-0.505752718991789	0.158786674899911	-3.18510806596703	0.00144699962210482	0.0340161136063879	560956	14.837396	560956	myosin IXb	myo9b	NA
ENSDARG00000077434	50.2187621330812	0.582889076653864	0.171380456208404	3.40114088589572	0.00067105233517669	0.0205117746420718	325065	14.823164	325065	MON1 secretory trafficking family member Bb	mon1bb	NA
ENSDARG00000077648	32.7460245710014	-0.973941997213704	0.254786220949264	-3.82258504241345	0.000132059910956485	0.00638853461804782	797213	14.5362015	797213	si:ch211-42i9.8	si:ch211-42i9.8	NA
ENSDARG00000077760	49.7675173475765	0.969373246612583	0.31417989363088	3.08540828443805	0.00203272905048847	0.0428006456727851	ENSDARG00000077760	14.880765	NA	activating signal cointegrator 1 complex subunit 1	ascc1	NA
ENSDARG00000078050	18.5055855550803	-1.26969962622752	0.405618395454602	-3.13028117180062	0.00174639058981266	0.0387950562332767	560078	14.592884	560078	PHD finger protein 19	phf19	NA
ENSDARG00000078095	180.39905441147	-0.736858966050574	0.175888612088239	-4.18935005116142	2.79754568804153e-05	0.00208604250763708	101883257	14.838869	101883257	CLOCK-interacting pacemaker b	cipcb	NA
ENSDARG00000078179	124.692014457304	-0.901754650980318	0.270079982760779	-3.33884296704447	0.000841281073907678	0.0238471610950053	572313	14.592722	572313	fibronectin type III domain containing 3Ba	fndc3ba	NA
ENSDARG00000078326	185.904007705917	0.43139132325785	0.134031728624786	3.21857613629311	0.00128828764474103	0.0315828363840594	692277	14.543792	692277	Rho GTPase activating protein 10	arhgap10	NA
ENSDARG00000078703	200.703055183394	-0.510767541274805	0.104041447284067	-4.90926985934985	9.14161104176449e-07	0.000150733578121038	559236	14.852479	559236	un-named hu7910	unm_hu7910	NA
ENSDARG00000078729	34.0217404148457	-1.02877873125416	0.324934156549991	-3.16611445893309	0.00154489990897251	0.0357951606349409	100003167	14.833489	100003167	atypical chemokine receptor 4a	ackr4a	NA
ENSDARG00000078824	31.6092597659688	0.730726189421853	0.218120608901945	3.35010154748994	0.00080781939321103	0.0232934523062107	100141487	14.55516	100141487	si:ch211-66e2.3	si:ch211-66e2.3	NA
ENSDARG00000078842	194.717293253416	2.14959755760335	0.659192915928271	3.26095366873945	0.00111038181944369	0.0286326871370646	565181	14.823151	565181	tensin 1a	tns1a	NA
ENSDARG00000078954	37.9117679213423	-0.848742853504352	0.255581501499276	-3.32083053165237	0.000897500158335935	0.0244919215702536	30530	14.547449	30530	retinoid x receptor, beta a	rxrba	NA
ENSDARG00000079000	52.1091713299496	-0.66671554359869	0.194988563783093	-3.41925459967154	0.000627929432866307	0.0197612093294781	557086	14.552193	557086	tumor protein p53 binding protein, 1	tp53bp1	NA
ENSDARG00000079031	60.2842278440376	-1.68534608387131	0.366665529585857	-4.59641266462893	4.29827014826359e-06	0.000503198486257219	797096	14.839825	797096	si:ch211-22d5.2	si:ch211-22d5.2	NA
ENSDARG00000079175	809.816455100039	-0.453144037591093	0.127555754506795	-3.55251740184685	0.000381563779861029	0.0142714606096903	568891	14.566941	568891	si:ch211-79k12.1	si:ch211-79k12.1	NA
ENSDARG00000079221	22.2462238069734	0.822255690938062	0.266750433718073	3.08249054922663	0.00205276248583937	0.0430675455586407	ENSDARG00000079221	14.592722	NA	si:ch211-162k9.6	si:ch211-162k9.6	NA
ENSDARG00000079283	31.0024150527333	-1.50412288270291	0.347631034626831	-4.32677963956104	1.51305195213967e-05	0.00130601569018271	570019	14.833017	570019	si:ch211-247j9.1	si:ch211-247j9.1	NA
ENSDARG00000079296	34.0213886179421	-2.82377427878466	0.822880707576766	-3.43157185821036	0.000600094124677852	0.0191607582355905	494052	14.552193	494052	glucagon a	gcga	NA
ENSDARG00000079415	27.4207584947424	0.748664906347937	0.243341025797792	3.07660783418433	0.0020937055713582	0.0436138987969581	565734	14.531645	565734	DnaJ (Hsp40) homolog, subfamily C, member 30b	dnajc30b	NA
ENSDARG00000079467	357.681514120901	0.694123034156764	0.0957271577469243	7.25105654961396	4.13532968872447e-13	1.21030761664744e-09	558551	14.880566	558551	si:ch73-15b2.5	si:ch73-15b2.5	NA
ENSDARG00000079470	28.4196977179109	-1.41694750296314	0.277958113496845	-5.09770153904581	3.43802305226459e-07	7.34837854260356e-05	798487	14.809612	798487	cyclin-dependent kinase 17	cdk17	NA
ENSDARG00000079508	552.823608628276	0.494987768326043	0.14204135448358	3.48481447621836	0.000492478374254642	0.0170575275958553	563599	14.804419	563599	family with sequence similarity 114, member A2	fam114a2	NA
ENSDARG00000079564	14.0824010365044	-5.16518802016717	1.58560712961244	-3.25754591014589	0.00112380078114017	0.0289052195367085	30616	14.593083	30616	myosin heavy chain 7	myh7	NA
ENSDARG00000079634	15.1530224083576	1.65843448792726	0.402095992406824	4.12447405406947	3.71582874983014e-05	0.00248578326710065	ENSDARG00000079634	14.815266	NA	filamin A interacting protein 1b	filip1b	NA
ENSDARG00000079645	67.6178260592724	-0.977329243293363	0.236386344234519	-4.1344572862625	3.55794416083413e-05	0.00243583931525645	ENSDARG00000079645	14.880765	NA	sc:d217	sc:d217	NA
ENSDARG00000079790	38.6007264095875	-0.845044003772706	0.222919352726412	-3.79080592796187	0.000150159252583078	0.0071751606938371	794598	14.833489	794598	phospholipid phosphatase 1-like	LOC794598	NA
ENSDARG00000079962	17.8903739439299	1.17964358774651	0.355402777477993	3.31917380082815	0.000902842179936495	0.0245233721589711	100002795	14.5362015	100002795	double C2-like domains, delta	doc2d	NA
ENSDARG00000086216	141.697604048496	-0.475821171825019	0.13657562167854	-3.48393927098472	0.000494091584791856	0.0170629208942722	569894	14.831455	569894	proline rich 13	prr13	NA
ENSDARG00000086277	21.5944390113135	1.28858498242502	0.389374981924521	3.30936768473431	0.000935069512629858	0.0251074742760499	ENSDARG00000086277	14.799049	NA	NA	FP017169.1	NA
ENSDARG00000086302	73.8253952733065	-0.786430382666777	0.179145077783184	-4.38990784674853	1.13398706614746e-05	0.00107061182124099	556416	14.830651	556416	proline and serine rich 1	proser1	NA
ENSDARG00000086458	107.847857215137	-0.679716953871342	0.162925065183256	-4.17196060720801	3.01989854789829e-05	0.00215572879879544	327253	14.541529	327253	histone deacetylase 10	hdac10	NA
ENSDARG00000086739	92.7497314672868	0.789035078631825	0.152146690371512	5.18601539543947	2.1484105702707e-07	5.23988386378314e-05	571066	14.832098	571066	si:ch1073-513e17.1	si:ch1073-513e17.1	NA
ENSDARG00000086752	13.7637349844965	-1.7772506823871	0.469592740102919	-3.78466388129762	0.000153916456611997	0.00732479657543355	ENSDARG00000086752	14.852479	NA	NA	CABZ01069013.1	NA
ENSDARG00000086848	44.7927010572334	0.839556087590604	0.197902841019722	4.24226394762539	2.21276229841979e-05	0.00178653849845521	ENSDARG00000086848	14.880566	NA	ATPase family, AAA domain containing 3	atad3	NA
ENSDARG00000086998	182.971950200906	-1.02156912072701	0.279757682100955	-3.65162133548977	0.000260589927797232	0.0104476927558979	393330	14.592722	393330	zgc:64002	zgc:64002	NA
ENSDARG00000087188	277.17711932548	-0.688682324199504	0.211804584911051	-3.25149866084684	0.0011479831642061	0.0291527958858151	431765	14.369578	431765	nuclear factor, interleukin 3 regulated, member 6	nfil3-6	NA
ENSDARG00000087346	168.400594343922	0.531706164039618	0.120864014865781	4.39920984446921	1.08645732740501e-05	0.00105116991172979	406714	14.527806	406714	RAP1A, member of RAS oncogene family b	rap1ab	NA
ENSDARG00000087525	10.3840476940302	-1.32400683248358	0.392905029777848	-3.36978845303198	0.000752259111041321	0.0223280549998482	564731	14.802482	564731	major facilitator superfamily domain-containing protein 8-like	LOC564731	NA
ENSDARG00000087599	18.1203404413517	-0.879392074797611	0.278250418169525	-3.16043397376617	0.00157534305249471	0.0362328902073784	567508	14.825805	567508	si:dkey-237h12.3	si:dkey-237h12.3	NA
ENSDARG00000087657	676.226363466276	-1.7501091828395	0.395240144412094	-4.4279641316363	9.51267156165205e-06	0.000942391402850107	559001	14.853864	559001	fatty acid synthase	fasn	NA
ENSDARG00000087709	134.894901494875	-0.782681573677142	0.217676421102322	-3.59561945071319	0.000323620590072538	0.0124217254032105	568600	14.809612	568600	protocadherin Fat 3-like	LOC568600	NA
ENSDARG00000088143	98.2999514737194	-0.540077802305161	0.169456247530886	-3.18712239987921	0.00143695950366648	0.033848058167854	ENSDARG00000088143	14.823884	NA	sema domain, immunoglobulin domain (Ig), transmembrane domain (TM) and short cytoplasmic domain, (semaphorin) 4Gb	sema4gb	NA
ENSDARG00000088171	15.5655743790358	-1.46688638513234	0.374043899587958	-3.92169578690696	8.79279607816292e-05	0.0048160272648632	ENSDARG00000088171	14.832098	NA	circadian associated repressor of transcription b	ciartb	NA
ENSDARG00000088274	12.5537954692917	-1.505071642711	0.363337482972244	-4.14235170673534	3.43762638912443e-05	0.00236731130220469	100149909	14.815489	100149909	si:ch211-181d7.1	si:ch211-181d7.1	NA
ENSDARG00000088524	79.7759712140576	1.18790976124551	0.348800259417611	3.40570205775923	0.000659941577255535	0.0202780473620224	572757	14.544415	572757	acyl-CoA thioesterase 17	acot17	NA
ENSDARG00000088933	107.480492271854	0.764651385802329	0.148997186118159	5.13198541344224	2.86701722731313e-07	6.45464820772208e-05	100001834	14.880964	100001834	golgi transport 1A	golt1a	NA
ENSDARG00000089368	208.793864590998	-0.413379832803599	0.103256665477056	-4.00342032055505	6.24332349278037e-05	0.00361244061848585	386589	14.566941	386589	HOP homeobox	hopx	NA
ENSDARG00000089529	113.972974563968	0.465004715161761	0.15033211406958	3.09318283747767	0.00198022092748224	0.0419212412261023	793871	14.593284	793871	desumoylating isopeptidase 1b	desi1b	NA
ENSDARG00000089581	18.3838689206429	-0.998392600181047	0.286125071756141	-3.48935727321358	0.000484183543881931	0.0169054179807237	100535163	14.815489	100535163	NHL repeat containing 2	nhlrc2	NA
ENSDARG00000089717	493.883712555283	1.06348046183948	0.204006129262745	5.21298289263552	1.85828039355232e-07	4.65973539796594e-05	795685	14.833017	795685	glutaminyl-peptide cyclotransferase	qpct	NA
ENSDARG00000089767	202.008168855227	0.617386551523045	0.189725115076354	3.25411082910441	0.00113747893537146	0.0290752530488944	553950	14.566872	553950	ring finger protein 130	rnf130	NA
ENSDARG00000089933	88.817766722539	0.539649164756654	0.161333104898039	3.34493757556892	0.00082301091802404	0.0234999727251401	798492	14.834426	798492	RAS protein activator like 3	rasal3	NA
ENSDARG00000089981	33.2041835374246	-0.621250056236982	0.206227765733884	-3.01244623402768	0.00259151338731339	0.0495732797798657	334065	14.542969	334065	ring finger protein 146	rnf146	NA
ENSDARG00000090232	90.6396568989837	0.424160830469965	0.132528917349518	3.20051532113046	0.00137182075872052	0.0328697808449958	ENSDARG00000090232	14.839874	NA	ClpB homolog, mitochondrial AAA ATPase chaperonin	clpb	NA
ENSDARG00000090346	60.4310186443251	-0.641131018101475	0.190597969481513	-3.36378724204436	0.000768807860050162	0.022554021233745	100332010	14.837396	100332010	zmp:0000000991	zmp:0000000991	NA
ENSDARG00000090469	197.597692987989	1.34432300881172	0.412746438103991	3.2570190429433	0.00112588879377629	0.0289052195367085	ENSDARG00000090469	14.833816	NA	syncollin, tandem duplicate 1	sycn.1	NA
ENSDARG00000090814	15.23382815283	-2.71968088257455	0.485843616803352	-5.59785245398286	2.17023327534616e-08	9.17599061459219e-06	ENSDARG00000090814	14.82921	NA	si:dkey-18a10.3	si:dkey-18a10.3	NA
ENSDARG00000090882	62.3944827151629	-0.867354102051233	0.250484693005451	-3.46270301647677	0.000534778305585166	0.0179903724812803	101882211	14.804419	101882211	uncharacterized LOC101882211	LOC101882211	NA
ENSDARG00000090916	162.063183143247	-0.618369563381235	0.195334644205213	-3.16569324349649	0.00154713857361238	0.0357951606349409	ENSDARG00000090916	14.8207245	NA	NA	CR559930.1	NA
ENSDARG00000090980	867.098407011917	0.991162643145058	0.192997300187858	5.13562957709922	2.81201049854465e-07	6.45464820772208e-05	793418	14.8804035	793418	apolipoprotein F	apof	NA
ENSDARG00000091131	126.959308961878	0.698624869258881	0.180166832099218	3.87765528826165	0.000105468008590291	0.0053450821496387	83780	14.8207245	83780	cryptochrome circadian clock 1bb	cry1bb	NA
ENSDARG00000091398	91.6506057984561	-0.653381908236216	0.177333294800215	-3.68448524555031	0.000229165299231852	0.00986337558127682	ENSDARG00000091398	14.832098	NA	NA	CABZ01065684.1	NA
ENSDARG00000091418	181.742000205668	-0.683586928249931	0.170310739399121	-4.01376290574344	5.97583734822495e-05	0.00355122476323196	568263	14.541529	568263	sorting nexin 17	snx17	NA
ENSDARG00000091431	31.4236335128889	1.31571965233961	0.378478947305704	3.47633510848062	0.000508316699763274	0.0174274028718823	101884647	14.8207245	101884647	galanin receptor type 1-like	LOC101884647	NA
ENSDARG00000092354	23.2320178187072	1.35867705563792	0.339199841686835	4.0055356420016	6.18771022791663e-05	0.00361244061848585	100534782	14.852479	100534782	si:ch211-284e13.6	si:ch211-284e13.6	NA
ENSDARG00000092574	24.6026435286228	-1.11029861198534	0.335275811548681	-3.31159771668802	0.000927648362504861	0.0249654698387228	ENSDARG00000092574	14.831455	NA	si:ch211-198d23.1	si:ch211-198d23.1	NA
ENSDARG00000092976	419.412907602945	-0.618782270776435	0.128239587717709	-4.82520477326039	1.39859495210234e-06	0.000206546012261863	558050	14.833983	558050	si:ch211-127i16.2	si:ch211-127i16.2	NA
ENSDARG00000092987	10.7825287237639	1.86964737926297	0.542338646661042	3.44737995489281	0.000566051898891168	0.0186145212930306	100270739	14.824423	100270739	zinc finger, matrin-type 4a	zmat4a	NA
ENSDARG00000093022	10.5555977616442	-1.2422374854991	0.388165897946064	-3.20027465594547	0.00137296684318809	0.0328697808449958	347743	14.547653	347743	selenoprotein H	selenoh	NA
ENSDARG00000093413	42.9852714538917	-0.684777129973856	0.223006873915679	-3.0706548096485	0.00213589927738731	0.0441004811999528	793444	14.817384	793444	EGF-like repeats and discoidin I-like domains 3a	edil3a	NA
ENSDARG00000093469	21.5670198729761	1.00674447156745	0.312499726311184	3.22158513049366	0.00127483583448825	0.0314749356978031	ENSDARG00000093469	14.842841	NA	zinc finger protein 653	znf653	NA
ENSDARG00000093517	11.8388909864669	-1.16934138577089	0.356513613512371	-3.27993473867812	0.00103831101804087	0.0268927147969125	ENSDARG00000093517	14.815266	NA	NA	BX323812.2	NA
ENSDARG00000093640	18.3495376674652	1.86252273099101	0.45494796568268	4.09392473751623	4.2413203497327e-05	0.00271328619313228	322378	15.259329	322378	UDP glucuronosyltransferase 5 family, polypeptide A3	ugt5a3	NA
ENSDARG00000093640	18.3495376674652	1.86252273099101	0.45494796568268	4.09392473751623	4.2413203497327e-05	0.00271328619313228	100415798	15.236921	100415798	UDP glucuronosyltransferase 5 family, polypeptide A4	ugt5a4	NA
ENSDARG00000093640	18.3495376674652	1.86252273099101	0.45494796568268	4.09392473751623	4.2413203497327e-05	0.00271328619313228	767756	14.527583	767756	UDP glucuronosyltransferase 5 family, polypeptide A2	ugt5a2	NA
ENSDARG00000094110	292.933088923226	0.474407174579166	0.129678283566871	3.65833940371772	0.000253854730772352	0.0103911794865452	ENSDARG00000094110	14.823884	NA	NA	AL954145.1	NA
ENSDARG00000094206	10.7757466373246	1.4018624794092	0.434456035616778	3.22670734086831	0.0012522346846609	0.0311250773955948	ENSDARG00000094206	14.833489	NA	si:ch73-191k20.3	si:ch73-191k20.3	NA
ENSDARG00000094210	36.3503662905658	1.46822400516907	0.439561652243318	3.34020039663592	0.000837179564397361	0.0237889582491239	100006428	15.28643	100006428	ferritin, middle subunit-like	LOC100006428	NA
ENSDARG00000094210	36.3503662905658	1.46822400516907	0.439561652243318	3.34020039663592	0.000837179564397361	0.0237889582491239	100170833	15.23125	100170833	zgc:194125	zgc:194125	NA
ENSDARG00000094210	36.3503662905658	1.46822400516907	0.439561652243318	3.34020039663592	0.000837179564397361	0.0237889582491239	100126128	15.22285	100126128	zgc:173594	zgc:173594	NA
ENSDARG00000094210	36.3503662905658	1.46822400516907	0.439561652243318	3.34020039663592	0.000837179564397361	0.0237889582491239	553552	14.546301	553552	zgc:109934	zgc:109934	NA
ENSDARG00000094488	42.5821713106752	-1.01040779581833	0.332848939451083	-3.03563471611069	0.00240029967974407	0.0470691932173599	ENSDARG00000094488	14.883119	NA	NA	BX510923.1	NA
ENSDARG00000094557	561.036795467149	0.993913503057076	0.265966569880344	3.73698658257776	0.000186238857646493	0.0084967644869745	799637	14.804419	799637	nuclear protein 1	nupr1	NA
ENSDARG00000094646	87.366491003295	-0.441013821727991	0.143791859206724	-3.06702913614854	0.00216197782573073	0.0444820288327411	557602	14.823884	557602	dual-specificity tyrosine-(Y)-phosphorylation regulated kinase 2	dyrk2	NA
ENSDARG00000094730	177.523199359524	-0.427326116537331	0.129893745166037	-3.2898128850708	0.00100254026400601	0.0262566865116741	619256	14.852479	619256	acyl-CoA binding domain containing 7	acbd7	NA
ENSDARG00000094929	2333.95590641327	1.15160813567039	0.232307069481597	4.95726685477222	7.14917524194342e-07	0.000126811203874896	100004607	14.852479	100004607	apolipoprotein A-IV b, tandem duplicate 3	apoa4b.3	NA
ENSDARG00000095086	33.5837895352913	0.57468232371998	0.187077018677459	3.07190229875746	0.00212699331206893	0.0440720543440549	567870	14.372293	567870	craniofacial development protein 1	cfdp1	NA
ENSDARG00000095461	28.6587099630052	-1.95765034964283	0.495904612458956	-3.94763488876575	7.89270500648836e-05	0.00444230276494996	ENSDARG00000095461	14.8207245	NA	Pim proto-oncogene, serine/threonine kinase, related 171	pimr171	NA
ENSDARG00000095462	42.430471052952	1.48202076087324	0.46036145124079	3.21925468972005	0.00128524275762733	0.0315828363840594	100535584	14.533042	100535584	si:dkey-57c15.4	si:dkey-57c15.4	NA
ENSDARG00000095908	50.1917203234641	0.938966746396699	0.214656554437781	4.37427475185185	1.21836851017016e-05	0.00113201905940969	ENSDARG00000095908	14.544415	NA	spermidine/spermine N1-acetyltransferase 1a, duplicate 2	sat1a.2	NA
ENSDARG00000095909	44.7907514770625	-1.71026594131678	0.300658620747471	-5.68839814758967	1.28236559678322e-08	6.2552725173088e-06	ENSDARG00000095909	14.823151	NA	NA	BX539325.1	NA
ENSDARG00000096234	201.714726693304	-2.79950032733988	0.663967695806615	-4.21632007855282	2.48321237027492e-05	0.00191256363281634	100151267	14.538123	100151267	tachykinin 4 (hemokinin)	tac4	NA
ENSDARG00000096273	25.3219470961136	-0.774192220688064	0.257358064293015	-3.00822988708296	0.00262774280307801	0.0499993479228696	ENSDARG00000096273	14.804419	NA	si:dkey-3n22.9	si:dkey-3n22.9	NA
ENSDARG00000096355	12.8682683017984	-2.3988317076955	0.61462967954686	-3.90288947560107	9.50511136089261e-05	0.00501394651150245	ENSDARG00000096355	14.831221	NA	immunoglobulin heavy variable 1-4	ighv1-4	NA
ENSDARG00000096433	63.5758526091687	-1.20787790665168	0.352481111656974	-3.42678761132357	0.000610766578180972	0.019273544591427	ENSDARG00000096433	14.833017	NA	rho-associated, coiled-coil containing protein kinase 2b	rock2b	NA
ENSDARG00000096578	207.763528079613	0.49231922076987	0.126311884477019	3.89764765847859	9.71315984577017e-05	0.00507642688903711	394002	14.829012	394002	cullin 4A	cul4a	NA
ENSDARG00000096599	13.7485463617039	1.43995765807326	0.476957484650772	3.01904824730364	0.00253570146200824	0.0488247648285041	ENSDARG00000096599	14.853864	NA	NA	AL928650.3	NA
ENSDARG00000096655	35.0424121017543	-1.70133208152537	0.533503480846148	-3.18898028336575	0.00142775615415416	0.0336990751949249	ENSDARG00000096655	14.831455	NA	NA	BX901920.1	NA
ENSDARG00000096667	604.38849020947	0.331436262294956	0.0984696857903073	3.36587102553322	0.000763023756020652	0.022554021233745	564833	14.8207245	564833	hemogen	hemgn	NA
ENSDARG00000096803	197.278320932934	0.505524517110223	0.144763747561907	3.49206569755345	0.000479300342384426	0.0167999075098637	ENSDARG00000096803	14.880765	NA	NA	CU660013.4	NA
ENSDARG00000096862	15.9372458694762	-1.71832553630948	0.540967727897581	-3.17639195038046	0.00149119327402808	0.0346376977362038	ENSDARG00000096862	14.809612	NA	NA	CR936975.1	NA
ENSDARG00000096961	23.5949061944599	-0.744417239152505	0.237800137048021	-3.13043233865831	0.00174549204060448	0.0387950562332767	ENSDARG00000096961	14.880566	NA	si:dkeyp-47f9.4	si:dkeyp-47f9.4	NA
ENSDARG00000097137	143.575202335281	-1.08182461907929	0.336238241346587	-3.2174348008327	0.00129342420615283	0.0315828363840594	ENSDARG00000097137	14.852479	NA	NA	CR753876.1	NA
ENSDARG00000097600	10.2313607411285	1.23337333452058	0.38522976301362	3.20165639558066	0.00136639878767745	0.0328468800972072	ENSDARG00000097600	14.804419	NA	si:ch211-66h3.4	si:ch211-66h3.4	NA
ENSDARG00000097615	78.4073703702066	-1.09314183192856	0.252680798549846	-4.32617689275235	1.51719598415349e-05	0.00130601569018271	793004	14.835336	793004	si:ch211-108d22.2	si:ch211-108d22.2	NA
ENSDARG00000098103	22.246130515272	-1.49656203897016	0.314830621888969	-4.75354662132565	1.99878986590704e-06	0.00025781993992558	553686	14.544127	553686	thyrotrophic embryonic factor b	tefb	NA
ENSDARG00000098218	13.5932052565228	1.45998677224162	0.34525364938583	4.22873668341751	2.35007200691059e-05	0.00184646261643639	ENSDARG00000098218	14.830651	NA	si:dkey-261j11.1	si:dkey-261j11.1	NA
ENSDARG00000098231	48.1657758809134	0.542099129695815	0.174845170650979	3.10045240413268	0.00193225265340182	0.0413544457282908	ENSDARG00000098231	14.8804035	NA	hematopoietically expressed homeobox	HHEX	NA
ENSDARG00000098258	11.5431050604129	-1.50521063630811	0.384607131252418	-3.91363163601936	9.09182997487857e-05	0.00488247951907814	ENSDARG00000098258	14.819327	NA	solute carrier family 16 member 7	SLC16A7	NA
ENSDARG00000098296	15.9196476130476	-1.48520037043586	0.355268068063949	-4.18050622598741	2.90860847171216e-05	0.00210191848014409	327635	14.549713	327635	glucosamine (N-acetyl)-6-sulfatase (Sanfilippo disease IIID), b	gnsb	NA
ENSDARG00000098305	8.50558540953702	-1.64033337159523	0.481025479994203	-3.41007584798833	0.000649448153087209	0.0201139934608253	ENSDARG00000098305	14.817384	NA	si:ch211-76m11.8	si:ch211-76m11.8	NA
ENSDARG00000098315	5380.82297655319	-0.327779342669796	0.0589677044756284	-5.5586247690084	2.71908550263318e-08	1.06107779931089e-05	140634	14.592722	140634	cytochrome P450, family 1, subfamily A	cyp1a	NA
ENSDARG00000098369	103.977828573323	2.19324511724844	0.569987084655105	3.84788563862908	0.000119141642965369	0.00581163005914824	ENSDARG00000098369	14.837396	NA	si:dkey-165o8.1	si:dkey-165o8.1	NA
ENSDARG00000098374	120.378824990618	-0.784307740072173	0.172545935011345	-4.54550111551805	5.4804706943732e-06	0.00059407287425025	ENSDARG00000098374	14.883119	NA	NA	NA	NA
ENSDARG00000098408	108.883304814485	-0.92473131038418	0.238112437174579	-3.88359096801896	0.000102924999174188	0.00526175967393982	792854	14.830651	792854	starch binding domain 1	stbd1	NA
ENSDARG00000098618	16.8061881120073	-1.37550192266207	0.33962399023958	-4.05007291060844	5.12016774985562e-05	0.00313831433756857	100144556	14.592884	100144556	endoplasmic reticulum aminopeptidase 2	erap2	NA
ENSDARG00000098655	112.292223594681	0.535017301450034	0.139036001689997	3.84804867046553	0.000119062402758876	0.00581163005914824	570771	14.819327	570771	kinesin family member 1C	kif1c	NA
ENSDARG00000098660	30.4553361058234	0.823270255956882	0.218308258500914	3.77113656446229	0.000162505704566007	0.00760981713341697	100151606	14.804419	100151606	thiosulfate sulfurtransferase like domain containing 2	tstd2	NA
ENSDARG00000098766	4224.94348336865	0.24876283795584	0.0786516736492374	3.16284226913272	0.0015623695698813	0.0360052373122056	553283	14.540007	553283	pyruvate carboxylase a	pcxa	NA
ENSDARG00000098787	12.9450260290254	-1.07095826551204	0.344935905622126	-3.10480366948306	0.00190405363829254	0.041089477046161	100001623	14.809612	100001623	cd7 antigen-like	cd7al	NA
ENSDARG00000098967	70.0432190605851	-0.56410870937938	0.162989313053013	-3.46101654650144	0.000538139734739696	0.0180470148279831	559632	14.825785	559632	RAB GTPase activating protein 1	rabgap1	NA
ENSDARG00000099006	45.9921188194277	-1.36282778871276	0.275568314005418	-4.94551702590147	7.59420322902142e-07	0.000132694533137543	568664	14.827688	568664	NACHT, LRR and PYD domains-containing protein 12	LOC568664	NA
ENSDARG00000099175	381.935777956769	-0.471569750050323	0.130938943391056	-3.60144765061954	0.000316450148995184	0.0122099046919834	321622	14.832098	321622	high mobility group box 1a	hmgb1a	NA
ENSDARG00000099184	64.9813274809257	-1.09123539556698	0.225688050749091	-4.83514918909094	1.33045814510339e-06	0.000199688121855454	65239	14.546301	65239	mitogen-activated protein kinase kinase 6	map2k6	NA
ENSDARG00000099200	18454.6146419972	0.396089927671464	0.12168127448562	3.25514282576218	0.00113335353989795	0.0290331945111277	ENSDARG00000099200	14.831473	NA	zgc:123103	zgc:123103	NA
ENSDARG00000099327	44.8031971301878	1.86483907728663	0.422074009863809	4.41827507428936	9.94917464867114e-06	0.000970624896766609	ENSDARG00000099327	14.815489	NA	zgc:174944	zgc:174944	NA
ENSDARG00000099439	254.518799622484	0.325752571932418	0.10730419052792	3.03578611729669	0.00239909480819533	0.0470691932173599	336797	14.833489	336797	stress-associated endoplasmic reticulum protein 1	serp1	NA
ENSDARG00000099547	107.459682496292	-0.777006339651384	0.186746626914934	-4.16075166918716	3.17201852154791e-05	0.00225059520192493	100332617	14.832098	100332617	neurobeachin-like 1	nbeal1	NA
ENSDARG00000099555	228.759710116102	-1.39877160079927	0.374451899217259	-3.73551744222212	0.000187329593953705	0.00850026184657375	768121	14.37014	768121	forkhead box O1 a	foxo1a	NA
ENSDARG00000099753	123.542232110751	0.561131207513745	0.154724749229544	3.62664157032351	0.000287131425340176	0.0112800254914679	393372	14.543792	393372	zgc:63863	zgc:63863	NA
ENSDARG00000099755	613.16839736878	-0.760256612882516	0.175363798309019	-4.33531105173043	1.4555415421748e-05	0.00128120487475492	550259	14.82342	550259	phosphofructokinase, liver b	pfklb	NA
ENSDARG00000099796	34.5162953125894	1.2287171807512	0.294246431400117	4.17580996617216	2.96927627328448e-05	0.00213259615529702	100007333	15.2045145	100007333	si:dkey-285b23.4	si:dkey-285b23.4	NA
ENSDARG00000099796	34.5162953125894	1.2287171807512	0.294246431400117	4.17580996617216	2.96927627328448e-05	0.00213259615529702	100007318	14.879544	100007318	si:dkey-285b23.3	si:dkey-285b23.3	NA
ENSDARG00000099843	217.245314746831	-1.29123397842731	0.194107404283225	-6.65216241078188	2.88817733108905e-11	4.22648650188244e-08	ENSDARG00000099843	14.831455	NA	neural precursor cell expressed, developmentally down-regulated 4a	nedd4a	NA
ENSDARG00000099985	26.4067910392629	0.76036874378501	0.214754054482699	3.54064907233808	0.000399144080898728	0.0146431427251227	553273	14.566182	553273	cysteine-rich, angiogenic inducer, 61 like 2	cyr61l2	NA
ENSDARG00000100304	43.4026401006407	-1.2855795800143	0.306189940230511	-4.1986342825191	2.6852959768363e-05	0.00204134805200147	100331020	14.835131	100331020	choline dehydrogenase	chdh	NA
ENSDARG00000100332	18.9587938756674	-1.68010356277529	0.340529753346638	-4.93379373245267	8.0647608493866e-07	0.000138844345976131	108179223	14.827688	108179223	thyrotropin-releasing hormone receptor-like	LOC108179223	NA
ENSDARG00000100462	23.0930161017088	-1.10837928365207	0.361811407209657	-3.0634171879766	0.00218824760654452	0.0447863893877914	798104	14.819327	798104	progestin and adipoQ receptor family member VII, a	paqr7a	NA
ENSDARG00000100480	43.3271534317068	-1.12547612446165	0.265907485099936	-4.23258534463091	2.31020202989651e-05	0.00182740102459449	100537438	14.839825	100537438	si:ch73-364h19.2	si:ch73-364h19.2	NA
ENSDARG00000100709	1552.25677107769	0.351186629194758	0.0855811233502986	4.1035524593115	4.06854145569306e-05	0.0026553240852357	619269	14.823151	619269	alanine--glyoxylate aminotransferase 2	agxt2	NA
ENSDARG00000100716	48.317931902119	1.3558907573436	0.233166166797917	5.8151265081213	6.0588047296812e-09	3.54652134851889e-06	ENSDARG00000100716	14.833816	NA	si:dkey-285b23.4	si:dkey-285b23.4	NA
ENSDARG00000100719	676.224643702411	0.44312441090324	0.138234323176859	3.20560336043531	0.00134779631272481	0.0326005194898127	751742	14.82342	751742	urate (5-hydroxyiso-) hydrolase a	uraha	NA
ENSDARG00000100731	2207.67284257936	0.605794104996927	0.165833929353379	3.65301664960266	0.000259177418909635	0.0104476927558979	100004228	14.831473	100004228	solute carrier family 27 (fatty acid transporter), member 2b	slc27a2b	NA
ENSDARG00000100865	21.8374148245343	-3.2047311918107	0.957534574686352	-3.34685689324631	0.00081733392845889	0.0234999727251401	ENSDARG00000100865	14.831221	NA	si:dkey-269o24.1	si:dkey-269o24.1	NA
ENSDARG00000100952	14790.4828383631	0.345825377842866	0.0975065139623394	3.54668999833628	0.000390103332818105	0.0144531370883143	335475	14.817384	335475	wu:fj16a03	wu:fj16a03	NA
ENSDARG00000100955	77.2227711721321	-0.973318854001229	0.278028187040462	-3.50079200372436	0.000463877736483402	0.016406696861061	555297	14.540007	555297	serine/threonine kinase 24a (STE20 homolog, yeast)	stk24a	NA
ENSDARG00000101323	261.617388199285	0.524774466302147	0.130048830287311	4.03521096762491	5.45532578615532e-05	0.00332632807179793	553636	14.825805	553636	tRNA selenocysteine 1 associated protein 1a	trnau1apa	NA
ENSDARG00000101334	251.122684723687	-0.591961807966132	0.178197212860699	-3.3219476245618	0.000893914717482636	0.0244919215702536	368704	14.552193	368704	cathepsin C	ctsc	NA
ENSDARG00000101481	383.395183701788	0.862127560639661	0.154063817717784	5.59591196304715	2.19465052710841e-08	9.17599061459219e-06	171477	14.566872	171477	retinol binding protein 1a, cellular	rbp5	NA
ENSDARG00000101627	425.367644592881	0.31348296827956	0.101716239777181	3.08193626667948	0.00205658865307251	0.0430706321315204	373100	14.544415	373100	signal sequence receptor, alpha	ssr1	NA
ENSDARG00000101653	25.1483775953372	1.51338849186475	0.44393085830215	3.40906351419864	0.000651863009968935	0.0201355151918373	ENSDARG00000101653	14.815489	NA	zgc:110171	zgc:110171	NA
ENSDARG00000101749	323.08412330527	-0.955204456427744	0.159026042867518	-6.00659136833021	1.89464225678807e-09	1.30473981765988e-06	447817	14.831473	447817	zgc:92161	zgc:92161	NA
ENSDARG00000101766	913.160721081013	0.544856400430782	0.111769541910434	4.87482001910144	1.08907702053073e-06	0.000174283447720648	559194	15.239282	559194	prothymosin, alpha b	ptmab	NA
ENSDARG00000101858	231.422678487101	-0.576510627188836	0.103649845232242	-5.56209829254529	2.66550079283979e-08	1.06107779931089e-05	ENSDARG00000101858	14.823884	NA	dystonin	DST	NA
ENSDARG00000101859	71.6234516692269	-0.71652057036639	0.179592923364469	-3.98969267242378	6.61589599978018e-05	0.00375982011987507	559570	14.82342	559570	MAX network transcriptional repressor a	mnta	NA
ENSDARG00000101861	2433.8994258463	-0.625248631486377	0.128275230188395	-4.87427409460179	1.09209274591007e-06	0.000174283447720648	ENSDARG00000101861	14.817384	NA	cytochrome P450, family 2, subfamily k, polypeptide 19	cyp2k19	NA
ENSDARG00000101924	35.9674817259178	-1.17053349322695	0.301841603247602	-3.87797268710754	0.000105330539032367	0.0053450821496387	ENSDARG00000101924	14.823164	NA	si:dkey-65b13.13	si:dkey-65b13.13	NA
ENSDARG00000101989	119.100367671277	-1.42782371164197	0.383470168225483	-3.72342839144244	0.00019653562264649	0.00871531263000931	570454	14.799049	570454	thyroid hormone receptor associated protein 3a	thrap3a	NA
ENSDARG00000102048	38.6524169134904	-1.13292080086349	0.361672116901208	-3.13245270487068	0.00173352354203742	0.0387950562332767	796731	14.823884	796731	solute carrier family 25, member 43	slc25a43	NA
ENSDARG00000102128	99.4919736655166	0.799069844278964	0.184511722080854	4.33072671626146	1.48618038300261e-05	0.00129841147341877	393212	14.823151	393212	epidermal growth factor receptor pathway substrate 8	eps8	NA
ENSDARG00000102129	9.30860368163265	-2.24689838058634	0.491700217678822	-4.56965097797458	4.88537121781731e-06	0.00056071608673517	493629	14.833017	493629	crystallin, gamma N1	crygn1	NA
ENSDARG00000102225	58.5351565779452	-0.892865305150302	0.228536695457801	-3.90687938915773	9.34957929626488e-05	0.00497525112824422	108183495	14.809612	108183495	NACHT, LRR and PYD domains-containing protein 3-like	LOC108183495	NA
ENSDARG00000102260	441.763301504362	-0.52441058792114	0.102495197063758	-5.11644060350386	3.11355270867377e-07	6.8774267095177e-05	100005420	14.799049	100005420	transmembrane protease serine 6	LOC100005420	NA
ENSDARG00000102403	75.6564933137559	-1.23778786130227	0.205048034804731	-6.03657510046868	1.57419505689454e-09	1.15181884569153e-06	83774	14.54133	83774	cryptochrome circadian clock 2	cry2	NA
ENSDARG00000102476	43.799090674164	0.681333079958373	0.221951801877784	3.06973439365698	0.00214249213729537	0.0441587243861214	ENSDARG00000102476	14.838869	NA	NA	CABZ01091853.1	NA
ENSDARG00000102805	162.736280762696	-0.592765072354853	0.161364446142532	-3.67345525315575	0.000239292597356811	0.0100769727958855	555510	14.82342	555510	cytochrome P450, family 2, subfamily AA, polypeptide 12	cyp2aa12	NA
ENSDARG00000102829	1068.78121511702	0.444371658191097	0.145686829786867	3.05018414390093	0.00228701096708546	0.0457675852849051	100332245	14.815489	100332245	cordon-bleu WH2 repeat protein-like 1b	cobll1b	NA
ENSDARG00000102852	19.7564386771687	-1.17021607103952	0.341163485638477	-3.43007420284002	0.000603416209014918	0.0191607582355905	ENSDARG00000102852	14.829012	NA	NA	CABZ01061502.1	NA
ENSDARG00000102981	15.9292869023137	-1.46866058958641	0.374967176099734	-3.91677107543882	8.97428941976701e-05	0.00486398177024131	449790	14.542969	449790	cytochrome P450, family 2, subfamily K, polypeptide16	cyp2k16	NA
ENSDARG00000103042	236.621765941734	-0.984671447886922	0.200331295134734	-4.91521530485127	8.86849405210307e-07	0.000148319228382815	ENSDARG00000103042	14.8207245	NA	NA	CABZ01080918.1	NA
ENSDARG00000103187	62.9886983306552	-0.82989092800774	0.210775452338622	-3.93732248608569	8.23958426697639e-05	0.0046153499049518	553132	14.829012	553132	synaptonemal complex central element protein 2	syce2	NA
ENSDARG00000103207	34.2500552923594	-1.51321051373146	0.39298289359194	-3.85057603882048	0.000117840336125435	0.00581163005914824	100151129	14.823151	100151129	RAB11 family interacting protein 4 (class II) b	rab11fip4b	NA
ENSDARG00000103271	510.366319715069	0.519430189229834	0.15717176553645	3.30485687080592	0.000950249138892218	0.0253939607880389	ENSDARG00000103271	14.804419	NA	phospholipase A2, group XV	pla2g15	NA
ENSDARG00000103324	10.7152456948391	-1.58863956323364	0.385871999761745	-4.11701176611554	3.83816485148616e-05	0.00253860993877675	ENSDARG00000103324	14.837396	NA	si:ch211-127b6.2	si:ch211-127b6.2	NA
ENSDARG00000103371	35.7781215528735	-0.821277386950361	0.24675102578977	-3.32836463119746	0.000873574475317543	0.0242344464041291	ENSDARG00000103371	14.832098	NA	si:dkey-190j3.6	si:dkey-190j3.6	NA
ENSDARG00000103467	67.4633785155787	-0.891144749283613	0.19586474466651	-4.54979659969395	5.36977958217053e-06	0.000593056694042174	735292	14.799049	735292	LIM domain kinase 1a	limk1a	NA
ENSDARG00000103563	34.8804905067939	-1.17784886486955	0.306025218377353	-3.84886210069514	0.000118667784037271	0.00581163005914824	ENSDARG00000103563	14.82419	NA	NA	CABZ01109096.1	NA
ENSDARG00000103590	199.315257134449	-0.566482954916383	0.118576359096719	-4.77736843357046	1.77604180108956e-06	0.000241768853085529	ENSDARG00000103590	14.854555	NA	cytochrome P450, family 2, subfamily AA, polypeptide 6	cyp2aa6	NA
ENSDARG00000103670	74.738398389914	0.519413755934594	0.17109757906773	3.03577501660021	0.00239918313025947	0.0470691932173599	ENSDARG00000103670	14.827688	NA	C-x(9)-C motif containing 1	cmc1	NA
ENSDARG00000103692	829.668809583526	0.617622123308241	0.16417046184081	3.76207824710347	0.00016850730827179	0.00782823435689622	563281	14.842841	563281	prolyl 4-hydroxylase, alpha polypeptide III	p4ha3	NA
ENSDARG00000103697	67.6432766522879	-0.503878233350816	0.161508801769924	-3.11981903047372	0.00180962179868862	0.0396727385716249	64277	14.3697405	64277	aryl-hydrocarbon receptor nuclear translocator 2	arnt2	NA
ENSDARG00000103699	748.604646199527	0.531767534628675	0.147518072937269	3.60476193893072	0.000312439190485481	0.012111674182164	560883	14.823164	560883	protein tyrosine phosphatase, non-receptor type 13	ptpn13	NA
ENSDARG00000103744	29.6246017196714	-1.16781700629947	0.320252987523183	-3.64654523703678	0.000265789704480465	0.010583673708683	553326	14.834426	553326	3-hydroxyacyl-CoA dehydratase 1	hacd1	NA
ENSDARG00000103994	1228.10999850944	0.283316124244856	0.0886238759287963	3.19683743546133	0.00138943207883286	0.0330948462850182	335519	14.566182	335519	peptidylprolyl isomerase Ab (cyclophilin A)	ppiab	NA
ENSDARG00000104138	50.7463987000133	1.13194577001019	0.179964240037451	6.28983719084766	3.1779909529908e-10	3.10039500722194e-07	405860	14.545337	405860	insulin-like growth factor binding protein 7	igfbp7	NA
ENSDARG00000104393	245.595738759313	-0.559538053209754	0.181460003540544	-3.08353379418256	0.00204557875910559	0.0429938788740559	100331745	14.833489	100331745	natriuretic peptide receptor 2	npr2	NA
ENSDARG00000104491	318.794539838356	-0.313063121989867	0.102860012903046	-3.04358431575306	0.00233777919963897	0.0466241585863262	100330772	14.829012	100330772	adenosine monophosphate deaminase 2a	ampd2a	NA
ENSDARG00000104631	59.6961963743441	-0.878864825535351	0.23595636483834	-3.72469217406992	0.000195553695736436	0.00871531263000931	794117	14.82921	794117	E3 ubiquitin-protein ligase RNF14	LOC794117	NA
ENSDARG00000104693	266.523341925005	-0.326746371937597	0.102710210336501	-3.1812452809424	0.00146643414799293	0.0341982959572773	100006778	14.566872	100006778	interleukin 6 signal transducer	il6st	NA
ENSDARG00000104789	132.395485098703	0.36454396066038	0.120911727925541	3.01495948254806	0.00257013587074586	0.0492448128294956	ENSDARG00000104789	14.837396	NA	zgc:158257	zgc:158257	NA
ENSDARG00000104869	16.3206603831387	1.12541206281241	0.313155756302752	3.59377734613438	0.00032591837603654	0.012469040615228	ENSDARG00000104869	14.834426	NA	spermatogenesis associated 5	SPATA5	NA
ENSDARG00000104949	1134.76558451763	0.803345140772217	0.140612663057096	5.71317777009895	1.10885735682018e-08	5.90063321649718e-06	553512	14.82419	553512	solute carrier family 27 (fatty acid transporter), member 1b	slc27a1b	NA
ENSDARG00000105123	56.5678544935531	0.524599265108253	0.150924035835419	3.47591596132721	0.000509111794839307	0.0174274028718823	ENSDARG00000105123	14.833983	NA	zyg-11 related, cell cycle regulator	zer1	NA
ENSDARG00000105127	49.5915487621754	0.665561096330467	0.197898800175859	3.36313861296293	0.000770616596352439	0.022554021233745	100150696	14.824423	100150696	si:ch211-155e24.3	si:ch211-155e24.3	NA
ENSDARG00000105151	101.629121693832	-0.952850937749145	0.235144887285673	-4.05218649977086	5.07411909443273e-05	0.00312645853886968	564107	14.833816	564107	cytochrome P450, family 2, subfamily k, polypeptide 21	cyp2k21	NA
ENSDARG00000105491	42.4722625243232	-0.701690363323866	0.207262830558111	-3.3855098930878	0.000710461485367068	0.0213814205891832	100537160	14.829012	100537160	Rho guanine nucleotide exchange factor (GEF) 5	arhgef5	NA
ENSDARG00000105503	222.696124115913	0.426613441184556	0.137410546468266	3.10466301277012	0.00190495924184976	0.041089477046161	ENSDARG00000105503	14.82921	NA	fibronectin type III domain containing 3A	fndc3a	NA
