# Supplementary material for: Parental high dietary arachidonic acid levels modulated the hepatic transcriptome of adult zebrafish (Danio rerio) progeny
Source: PLoS One. 2018 Aug 2;13(8):e0201278. doi: 10.1371/journal.pone.0201278 (PMC6071982; doi:10.1371/journal.pone.0201278)
Supplement: S7 Table — (CSV) [file pone.0201278.s012.csv]

	baseMean	log2FoldChange	lfcSE	stat	pvalue	padj	query	X_id	X_score	ensembl	name	symbol	notfound	ensembl.gene
100126232	1152.9680712952	1.91797599792635	0.165039345847544	11.6213257394881	3.21114203226505e-31	3.98406391943125e-27	100126232	100126232	14.825805	list(gene = "ENSDARG00000056410")	ferredoxin 1	fdx1	NA	NA
100333590	77.5615226777859	-2.19715279916959	0.204305324232528	-10.7542610914482	5.65856998913433e-27	3.51029389275948e-23	100333590	100333590	15.239282	NULL	eukaryotic translation initiation factor 4 gamma, 1b	eif4g1b	NA	NA
321247	173.971605869837	1.27098150111873	0.120040388247002	10.5879489368486	3.38936881100269e-26	1.40172996127034e-22	321247	321247	14.546301	list(gene = "ENSDARG00000104938")	FtsJ RNA methyltransferase homolog 3	ftsj3	NA	NA
100331020	104.469559700114	-1.78060011533663	0.170691456965458	-10.4316885390284	1.77701961185458e-25	5.51187058106993e-22	100331020	100331020	14.835131	list(gene = "ENSDARG00000100304")	choline dehydrogenase	chdh	NA	NA
568448	123.842812172009	-2.04437377683509	0.20160059091308	-10.1407132170388	3.64429037140387e-24	9.04294212760156e-21	568448	568448	15.2045145	list(gene = "ENSDARG00000026376")	aconitase 1, soluble	aco1	NA	NA
103911244	21.8507793817265	-3.57777563279812	0.360702723851887	-9.91890384023616	3.44518869457612e-23	7.12407602226765e-20	103911244	NA	NA	NULL	NA	NA	TRUE	NA
404233	666.63702774011	-1.11747267448157	0.117248751101491	-9.53078530887108	1.56097874352625e-21	2.76672332441859e-18	404233	404233	14.833816	list(gene = "ENSDARG00000098368")	amyloid beta (A4) precursor-like protein 1	aplp1	NA	NA
556734	168.720443156676	-1.21611044876203	0.128982351679102	-9.42850268219339	4.15984554769136e-21	6.45140046377584e-18	556734	556734	14.546301	list(gene = "ENSDARG00000071863")	integrin, beta 1a	itgb1a	NA	NA
550259	237.848938057688	-1.21666045413266	0.129469663017628	-9.39726284733596	5.60009007537083e-21	7.72003528501398e-18	550259	550259	14.833097	list(gene = "ENSDARG00000099755")	phosphofructokinase, liver b	pfklb	NA	NA
317640	90.3647615906448	1.54589015198903	0.166638097052409	9.27693114199954	1.74430124858787e-20	2.16415455912298e-17	317640	317640	14.8804035	list(gene = "ENSDARG00000007918")	tetratricopeptide repeat domain 27	ttc27	NA	NA
798920	283.010121931281	-1.10293255653443	0.122924578285606	-8.97243311237437	2.90035424778357e-19	3.27133592293188e-16	798920	798920	14.8207245	list(gene = "ENSDARG00000031422")	insulin-like growth factor binding protein 2b	igfbp2b	NA	NA
393800	28.5204306147267	-2.41190237419568	0.269414994562178	-8.95236873550869	3.47934495173715e-19	3.59735273468357e-16	393800	393800	14.838266	list(gene = "ENSDARG00000005163")	EFR3 homolog A (S. cerevisiae)	efr3a	NA	NA
562626	124.473295562337	-1.24355485504841	0.141569301021053	-8.78407144825473	1.57661460321385e-18	1.50469672169802e-15	562626	562626	14.546301	list(gene = "ENSDARG00000009626")	nuclear receptor binding protein 2b	nrbp2b	NA	NA
553380	100.830052566688	1.28721019763207	0.147365615451319	8.73480692012094	2.44072673932498e-18	2.12236230402827e-15	553380	553380	14.823884	list(gene = "ENSDARG00000014439")	diacylglycerol kinase, zeta a	dgkza	NA	NA
266985	1418.81823261425	0.931250535428461	0.106682836133151	8.72915052863956	2.56592524868413e-18	2.12236230402827e-15	266985	266985	14.852479	list(gene = "ENSDARG00000014329")	nucleophosmin 1a	npm1a	NA	NA
559634	198.995611910904	-0.960211858685629	0.110563570763083	-8.68470375964236	3.7973069626651e-18	2.94457421786162e-15	559634	559634	14.82921	list(gene = "ENSDARG00000060006")	neural precursor cell expressed, developmentally down-regulated 4-like	nedd4l	NA	NA
393897	63.2607138968904	-2.27863022631277	0.271184671335805	-8.40250378123759	4.37058275452889e-17	3.18975413149646e-14	393897	393897	14.815266	list(gene = "ENSDARG00000006257")	very low density lipoprotein receptor	vldlr	NA	NA
799085	43.9710119334249	-2.13729771685077	0.258405650174963	-8.27109513822022	1.32734075581207e-16	8.66753513545283e-14	799085	799085	14.880765	list(gene = "ENSDARG00000060756")	abhydrolase domain containing 6a	abhd6a	NA	NA
406746	424.163469456284	-1.12763973592683	0.136305391760866	-8.27289163957034	1.3074852176561e-16	8.66753513545283e-14	406746	406746	14.835131	list(gene = "ENSDARG00000044809")	folylpolyglutamate synthase	fpgs	NA	NA
393335	1749.24894263349	2.05103548919351	0.248358852565294	8.25835466708114	1.47694150478496e-16	9.16220662493353e-14	393335	393335	14.837396	list(gene = "ENSDARG00000023287")	hydroxysteroid (17-beta) dehydrogenase 3	hsd17b3	NA	NA
406275	433.087491531679	1.36515102774543	0.166914636988338	8.17873766122025	2.86832812023492e-16	1.69463557084546e-13	406275	406275	14.535469	list(gene = "ENSDARG00000053912")	fibrillarin	fbl	NA	NA
560773	408.935254236568	-1.44652195424344	0.178594256182186	-8.09948754884831	5.51911748729259e-16	3.11253139385633e-13	560773	560773	14.839825	list(gene = "ENSDARG00000075048")	LON peptidase N-terminal domain and ring finger 1	lonrf1	NA	NA
373121	725.086557874742	-1.61127766897299	0.199981399371268	-8.05713768399849	7.81016638503782e-16	4.21307540605062e-13	373121	373121	14.835336	list(gene = "ENSDARG00000015164")	MAP kinase interacting serine/threonine kinase 2b	mknk2b	NA	NA
103911461	40.0717804786461	-1.91334417970427	0.240201937818499	-7.96556512857955	1.64470381688546e-15	8.49212307422852e-13	103911461	NA	NA	NULL	NA	NA	TRUE	NA
556665	57.0427846498489	-1.41222250803958	0.177400042687511	-7.96066611171675	1.71115561260347e-15	8.49212307422852e-13	556665	556665	14.551187	list(gene = "ENSDARG00000062420")	nuclear factor I/A	nfia	NA	NA
565971	233.596839884545	-0.948563015623547	0.119980213603009	-7.90599538989116	2.65801014767338e-15	1.26838199623783e-12	565971	565971	14.542969	list(gene = "ENSDARG00000019420")	ethanolamine kinase 1	etnk1	NA	NA
556522	797.458275303136	-0.710961643747995	0.0905880553725966	-7.84829347339169	4.21736409584216e-15	1.93795690137458e-12	556522	556522	14.527583	list(gene = "ENSDARG00000059700")	agmatine ureohydrolase (agmatinase)	agmat	NA	NA
100007333	110.729604831742	1.89873420657296	0.243143086889248	7.80912273042679	5.75874031251291e-15	2.55173896633384e-12	100007333	100007333	14.809612	list(gene = "ENSDARG00000099796")	si:dkey-285b23.4	si:dkey-285b23.4	NA	NA
394184	169.005355948207	-1.18919388808198	0.153911529506336	-7.72647696956989	1.10563791175562e-14	4.73022399005242e-12	394184	394184	14.5362015	list(gene = "ENSDARG00000058302")	SH3 domain binding glutamate-rich protein like	sh3bgrl	NA	NA
559803	83.1129095577228	-1.28529379612198	0.167524895430338	-7.67225547474789	1.68997924606438e-14	6.98919083530694e-12	559803	559803	14.538103	list(gene = "ENSDARG00000012776")	SWI/SNF related, matrix associated, actin dependent regulator of chromatin, subfamily a, member 1	smarca1	NA	NA
553700	599.915095987293	-1.15621150689008	0.151298156665879	-7.64194047283347	2.13972106287632e-14	8.56371587971177e-12	553700	553700	14.37014	list(gene = "ENSDARG00000056226")	cAMP responsive element binding protein 3-like 3a	creb3l3a	NA	NA
100335008	233.408571821442	-1.44364818258379	0.190356173661253	-7.58393150491049	3.3523818591088e-14	1.29978130393634e-11	100335008	100335008	14.879544	list(gene = "ENSDARG00000106326")	GRAM domain containing 2B	gramd2b	NA	NA
100329707	54.3619049901408	-1.41399362957273	0.187627159414608	-7.53618843873325	4.83907177172083e-14	1.81934434762849e-11	100329707	100329707	15.233153	NULL	FERM, RhoGEF (ARHGEF) and pleckstrin domain protein 1 (chondrocyte-derived)	farp1	NA	NA
378451	33.298807724178	-1.66823137494335	0.222579063312125	-7.49500582003963	6.6295421258007e-14	2.41919791631792e-11	378451	378451	14.592884	list(gene = "ENSDARG00000103505")	F-box and leucine-rich repeat protein 3a	fbxl3a	NA	NA
101885815	147.565391282984	-0.947037137651367	0.12674841265091	-7.47178696635589	7.91130150585762e-14	2.80444336523358e-11	101885815	101885815	15.257942	NULL	ectonucleotide pyrophosphatase/phosphodiesterase family member 2-like	LOC101885815	NA	NA
555578	211.140193856372	-1.76389398990812	0.236388054870743	-7.46185754128998	8.53110975902109e-14	2.94015218833819e-11	555578	555578	14.372293	list(gene = "ENSDARG00000057737")	retinoid X receptor, alpha a	rxraa	NA	NA
565379	35.6224539459109	3.53902385224435	0.474585427447378	7.45708495787464	8.84576699361322e-14	2.96620084026376e-11	565379	565379	14.833816	list(gene = "ENSDARG00000030604")	phosphorylase kinase, gamma 1a (muscle)	phkg1a	NA	NA
431716	676.725891644023	0.832300287934237	0.111792117045761	7.44507135144013	9.68920366651824e-14	3.16352499711821e-11	431716	431716	14.536508	list(gene = "ENSDARG00000035652")	spermidine/spermine N1-acetyltransferase 1a, duplicate 2	sat1a.2	NA	NA
562318	144.216675977889	-1.66687923601656	0.224637031636093	-7.42032257048724	1.16835429377634e-13	3.71686454432899e-11	562318	562318	14.815489	list(gene = "ENSDARG00000006341")	taste receptor, type 1, member 3	tas1r3	NA	NA
566175	66.331627669301	-1.06377329209674	0.143764711907792	-7.39940474947027	1.36796303858941e-13	4.2430793549447e-11	566175	566175	15.228628	NULL	zmp:0000001200	zmp:0000001200	NA	NA
100331428	194.087892852287	-1.0388944254592	0.141062796784389	-7.36476554514313	1.77458475004725e-13	5.34331962906385e-11	100331428	100331428	14.880964	list(gene = "ENSDARG00000093198")	complement component c3a, duplicate 4	c3a.4	NA	NA
436697	17.714233585076	-2.42542144898755	0.329441744997214	-7.36221649447633	1.80881296381625e-13	5.34331962906385e-11	436697	436697	15.22285	list(gene = "ENSDARG00000026907")	solute carrier family 48 (heme transporter), member 1a	slc48a1a	NA	NA
572485	616.609040670635	1.8570734021342	0.25247477757667	7.35548089182989	1.9024097055479e-13	5.48911563179834e-11	572485	572485	14.835336	list(gene = "ENSDARG00000043394")	si:dkey-71h2.2	si:dkey-71h2.2	NA	NA
100003994	351.060471651348	1.6279330302813	0.221481886195414	7.35018586957927	1.97931422651768e-13	5.58121627463746e-11	100003994	100003994	14.592884	list(gene = "ENSDARG00000098540")	zgc:162198	zgc:162198	NA	NA
100330495	65.800286749494	-1.61526395481061	0.220988297383056	-7.30927372145299	2.68590139901516e-13	7.40532859057358e-11	100330495	100330495	14.837396	list(gene = "ENSDARG00000096867")	calmin	clmn	NA	NA
570695	20.7735229415283	-2.18285506210161	0.299614270769316	-7.2855510403317	3.20358157602018e-13	8.64061665514834e-11	570695	570695	14.830651	list(gene = "ENSDARG00000031845")	membrane bound O-acyltransferase domain containing 2a	mboat2a	NA	NA
567389	1563.32809231164	1.41017897679483	0.193935373329365	7.27138609417007	3.55817340020929e-13	9.39282071838227e-11	567389	567389	14.815266	list(gene = "ENSDARG00000033845")	immunoglobulin superfamily, member 9Ba	igsf9ba	NA	NA
767696	14.8185813088808	-2.61816413460953	0.361544937538169	-7.24160087107601	4.43419180474838e-13	1.14614620253152e-10	767696	767696	15.2150755	list(gene = "ENSDARG00000052978")	muscleblind-like splicing regulator 1	mbnl1	NA	NA
321974	443.570366586199	1.21729092951103	0.168310261930593	7.23242252461716	4.74453323646489e-13	1.20133518091469e-10	321974	321974	15.209884	list(gene = "ENSDARG00000010246")	protein arginine methyltransferase 1	prmt1	NA	NA
793727	308.020836169226	0.826114703429173	0.114750628929249	7.19921721682695	6.0559211017632e-13	1.50271626219152e-10	793727	793727	14.852479	list(gene = "ENSDARG00000098080")	guanine nucleotide binding protein-like 2 (nucleolar)	gnl2	NA	NA
561497	562.827081364234	1.22046899099623	0.171466996942904	7.11780699934128	1.09657773695401e-12	2.66769411419381e-10	561497	561497	14.819327	list(gene = "ENSDARG00000013252")	si:dkey-202l16.5	si:dkey-202l16.5	NA	NA
678538	85.2097667041799	1.55923907054847	0.219600707869602	7.10033717866858	1.24452879183349e-12	2.96939783082271e-10	678538	678538	14.833816	NULL	C-reactive protein 4	crp4	NA	NA
794256	13.4312561227095	-2.87900532633292	0.406010389296265	-7.09096467044372	1.33180344720694e-12	3.11767648481065e-10	794256	794256	14.82419	list(gene = "ENSDARG00000086300")	si:ch211-236d3.4	si:ch211-236d3.4	NA	NA
447920	50.8470162274004	-1.60225283305309	0.227953888442728	-7.02884624604968	2.08248299006169e-12	4.78469749216582e-10	447920	447920	15.209884	list(gene = "ENSDARG00000029381")	aldehyde dehydrogenase 3 family, member A2b	aldh3a2b	NA	NA
100002007	790.92208116071	-0.95316684854503	0.136420646231688	-6.98696916393601	2.80887946049813e-12	6.33632135752733e-10	100002007	100002007	14.8804035	list(gene = "ENSDARG00000045929")	ornithine decarboxylase antizyme 2a	oaz2a	NA	NA
563432	97.1795134777426	-0.966857824137931	0.138751055304658	-6.96829167904336	3.2081257285411e-12	7.10771712750168e-10	563432	563432	15.224792	NULL	si:ch211-79e4.4	si:ch211-79e4.4	NA	NA
436618	743.079439621759	0.783969918706969	0.113710870397311	6.89441489602306	5.40869535316824e-12	1.17729268853962e-09	436618	436618	15.22285	list(gene = "ENSDARG00000040338")	hydrogen voltage-gated channel 1	hvcn1	NA	NA
567144	182.53755900812	2.31267288638436	0.336061083497241	6.88170395190475	5.91408234765056e-12	1.26510378771208e-09	567144	567144	14.834426	list(gene = "ENSDARG00000042807")	solute carrier family 16, member 4	slc16a4	NA	NA
559101	33.3060859193328	-1.65519917577364	0.241478556251283	-6.85443544747404	7.15946910627583e-12	1.505551410196e-09	559101	559101	14.835131	list(gene = "ENSDARG00000035398")	ectodermal-neural cortex 1	enc1	NA	NA
338183	191.060166240977	1.18119312669384	0.172867429741477	6.83294203228634	8.31905786394831e-12	1.72024251530011e-09	338183	338183	14.823164	list(gene = "ENSDARG00000034396")	methionyl-tRNA synthetase	mars	NA	NA
100002917	40.3519263474343	-2.30261810606987	0.338197181400371	-6.8085076774899	9.86163268906594e-12	2.00579142251215e-09	100002917	100002917	14.8207245	list(gene = c("ENSDARG00000094901"	"ENSDARG00000105403"))	ATP-binding cassette, sub-family C (CFTR/MRP), member 6b, tandem duplicate 2	abcc6b.2	NA	NA
793418	573.161483250702	1.65990033450399	0.244234403730557	6.79634117532114	1.07309484206738e-11	2.14740124282741e-09	793418	793418	14.879544	list(gene = "ENSDARG00000090980")	apolipoprotein F	apof	NA	NA
553706	686.418306083905	0.588481060743233	0.0868221540077895	6.77800576901646	1.21845985968735e-11	2.36815493208777e-09	553706	553706	14.547653	list(gene = "ENSDARG00000071871")	glyoxalase domain containing 5	glod5	NA	NA
735292	301.774339735486	-1.45110574077113	0.214102056123762	-6.77763570814245	1.22158390951573e-11	2.36815493208777e-09	735292	735292	14.804419	list(gene = "ENSDARG00000103467")	LIM domain kinase 1a	limk1a	NA	NA
565316	402.249111766321	-1.16201485981872	0.171651658726495	-6.7696104333617	1.29129617421496e-11	2.46478640515154e-09	565316	565316	14.837396	NULL	diacylglycerol O-acyltransferase 2	dgat2	NA	NA
118437	130.653626818675	-0.813747166770811	0.120468433344691	-6.75485805017879	1.42975166356089e-11	2.68771649845454e-09	118437	118437	14.595437	list(gene = "ENSDARG00000015472")	glypican 4	gpc4	NA	NA
266990	193.214410348551	0.810269853163016	0.120008779869069	6.75175478033381	1.46067605206242e-11	2.70486683252813e-09	266990	266990	15.22285	list(gene = "ENSDARG00000037109")	PWP2 periodic tryptophan protein homolog (yeast)	pwp2h	NA	NA
751743	119.035909150202	-1.27365821270893	0.189354437322334	-6.7263182776161	1.74009724772252e-11	3.17490978713136e-09	751743	751743	14.827688	list(gene = "ENSDARG00000099368")	solute carrier family 25, member 42	slc25a42	NA	NA
325037	259.498810905744	1.17764286625977	0.175233504436666	6.72042067551873	1.81200657743967e-11	3.21165222947057e-09	325037	325037	14.823884	list(gene = "ENSDARG00000007744")	TSR1, 20S rRNA accumulation, homolog (S. cerevisiae)	tsr1	NA	NA
100007318	107.185628391067	1.5505896553247	0.230721366767098	6.72061576719914	1.80958195338448e-11	3.21165222947057e-09	100007318	100007318	14.8804035	list(gene = "ENSDARG00000099796")	si:dkey-285b23.3	si:dkey-285b23.3	NA	NA
567300	53.9497737433678	-1.35349814434371	0.201491181334299	-6.71740636677339	1.84987556330362e-11	3.23259241040957e-09	567300	567300	14.593284	list(gene = "ENSDARG00000045870")	pleckstrin homology domain containing, family A member 5	plekha5	NA	NA
563091	40.8257353740546	3.86794186020207	0.577166238659658	6.70160796165853	2.06138469742969e-11	3.55216665847364e-09	563091	563091	14.566182	list(gene = "ENSDARG00000092999")	troponin I4b, tandem duplicate 1	tnni4b.1	NA	NA
325975	341.718310459201	1.39162330544367	0.208703867262853	6.66793252896932	2.59431992333662e-11	4.40927771079965e-09	325975	325975	14.835336	list(gene = "ENSDARG00000070214")	solute carrier family 41 (magnesium transporter), member 1	slc41a1	NA	NA
566880	98.0477613743006	-1.36475867517306	0.204816282782095	-6.66333094534791	2.67689932457476e-11	4.48814728648636e-09	566880	566880	14.880566	list(gene = "ENSDARG00000075752")	myosin XVIIIAa	myo18aa	NA	NA
497312	279.535074341675	-0.810998356656884	0.12243217729959	-6.6240621913664	3.49459622999637e-11	5.780994056742e-09	497312	497312	14.592722	list(gene = "ENSDARG00000091006")	cordon-bleu WH2 repeat protein	cobl	NA	NA
402867	2378.1394275101	0.942110852494398	0.142737153726982	6.60031973382631	4.10271979851801e-11	6.55133301815569e-09	402867	402867	14.823151	list(gene = "ENSDARG00000069292")	acyl-CoA thioesterase 16	acot16	NA	NA
360149	1464.09692775806	-0.941547665471661	0.142654421287512	-6.6001996781721	4.10604367176608e-11	6.55133301815569e-09	360149	360149	14.853864	list(gene = "ENSDARG00000042824")	nuclear factor, erythroid 2-like 2a	nfe2l2a	NA	NA
553068	183.168205452854	1.3863537006987	0.210061728692288	6.59974431958292	4.1186747434202e-11	6.55133301815569e-09	553068	553068	14.535736	list(gene = "ENSDARG00000087779")	pumilio RNA-binding family member 3	pum3	NA	NA
563195	381.467249394232	0.981322391967934	0.148913049803032	6.58990191434488	4.40117241823226e-11	6.91206913835539e-09	563195	563195	14.823884	list(gene = "ENSDARG00000022410")	ribosomal RNA processing 12 homolog	rrp12	NA	NA
359838	187.018031937978	-1.26741725522405	0.192819474542468	-6.5730770101487	4.92859502447219e-11	7.64363480857831e-09	359838	359838	14.837396	NULL	solute carrier family 34 (type II sodium/phosphate cotransporter), member 2b	slc34a2b	NA	NA
100007732	1123.90118434346	0.725872455901685	0.11087021423	6.54704657101018	5.86860673426179e-11	8.98911157431927e-09	100007732	100007732	14.535469	list(gene = "ENSDARG00000074191")	zgc:172253	zgc:172253	NA	NA
100321914	1266.21654874558	0.686334908759247	0.105113919085748	6.5294388671719	6.60165497207544e-11	9.9886260047e-09	100321914	100321914	15.22285	NULL	si:dkeyp-44a8.2	si:dkeyp-44a8.2	NA	NA
556445	81.7291429794968	-1.87411966173761	0.287259085564696	-6.52414407730029	6.83909452929718e-11	1.02232103403603e-08	556445	556445	14.546301	list(gene = "ENSDARG00000002917")	glutaminase 2b (liver, mitochondrial)	gls2b	NA	NA
562833	36.4195730599463	-1.38258545107044	0.212145060605507	-6.51717012465079	7.16461535859136e-11	1.05823074707194e-08	562833	562833	15.240596	NULL	SECIS binding protein 2-like	secisbp2l	NA	NA
103910901	14.3044345446723	-2.41103457757603	0.370111587698035	-6.5143450184087	7.30075158680306e-11	1.06565205808783e-08	103910901	103910901	15.257942	NULL	vacuolar protein sorting-associated protein 13B-like	LOC103910901	NA	NA
30674	443.025740420702	-1.41773473560599	0.218474320376276	-6.48925115393075	8.62640599783077e-11	1.24450952575682e-08	30674	30674	14.825805	list(gene = "ENSDARG00000039117")	thyrotrophic embryonic factor a	tefa	NA	NA
405802	128.98826591183	-1.13898134036642	0.175778613106939	-6.4796354928201	9.19444684575536e-11	1.31121266684238e-08	405802	405802	14.817384	list(gene = "ENSDARG00000069432")	phospholipid scramblase 3b	plscr3b	NA	NA
570732	34.3020170610013	-1.63848957265405	0.253264173407422	-6.46948816569582	9.83354312624434e-11	1.3864178359922e-08	570732	570732	14.82342	list(gene = "ENSDARG00000031240")	kinase D-interacting substrate 220a	kidins220a	NA	NA
556762	168.33871502867	-1.33380531024931	0.207045132965454	-6.4420993198225	1.17832126010471e-10	1.64263279484485e-08	556762	556762	14.854555	list(gene = "ENSDARG00000040874")	adducin 3 (gamma) a	add3a	NA	NA
368752	79.7690731780761	-0.987983880921234	0.153443534208429	-6.43874560122693	1.20464911686789e-10	1.66067573255333e-08	368752	368752	14.551187	list(gene = "ENSDARG00000056481")	vesicle amine transport 1	vat1	NA	NA
324365	1165.15123795085	0.438445674818738	0.0685517572855246	6.39583421607371	1.59673174243565e-10	2.17699458553837e-08	324365	324365	14.595437	list(gene = "ENSDARG00000053047")	eukaryotic translation initiation factor 2, subunit 2 beta	eif2s2	NA	NA
556206	618.715612085487	1.83450833134135	0.288981672296949	6.34818228007298	2.17873843551609e-10	2.93821823580957e-08	556206	556206	14.552143	list(gene = "ENSDARG00000057949")	solute carrier family 43, member 3b	slc43a3b	NA	NA
101882554	107.635704566383	-1.05414725079916	0.166155991738928	-6.34432282439434	2.23405925842274e-10	2.98042722787645e-08	101882554	101882554	14.82419	list(gene = "ENSDARG00000077400")	RNA binding motif protein 10	rbm10	NA	NA
562530	364.266263670885	-0.758866561419945	0.119829622488769	-6.33287951392042	2.40627469999235e-10	3.17602661731969e-08	562530	562530	14.880566	list(gene = "ENSDARG00000105209")	si:ch73-103b11.2	si:ch73-103b11.2	NA	NA
447924	904.974390664905	-0.632868087364809	0.100043499006385	-6.32592915732006	2.51713285981786e-10	3.28737551492213e-08	447924	447924	14.833017	NULL	zgc:103678	zgc:103678	NA	NA
564990	25.03350739196	-1.61974053459477	0.256779129587437	-6.30791348657182	2.82822219048207e-10	3.6551825747199e-08	564990	564990	14.802482	list(gene = "ENSDARG00000099995")	amyloid beta (A4) precursor protein-binding, family B, member 2b	apbb2b	NA	NA
794079	267.754046899353	0.904513432719905	0.143816902444698	6.28934024683028	3.18818005733367e-10	4.07791236817927e-08	794079	794079	14.853864	list(gene = "ENSDARG00000052480")	programmed cell death 11	pdcd11	NA	NA
555432	125.550402079973	-1.5548650552928	0.248048438866573	-6.26839282842319	3.64793558631869e-10	4.61836089994449e-08	555432	555432	14.546301	list(gene = "ENSDARG00000023217")	cAMP responsive element modulator a	crema	NA	NA
553283	173.006658516817	-1.38333073607869	0.220951712810252	-6.2607830393542	3.83049146648882e-10	4.75249076247267e-08	553283	553283	14.527806	list(gene = "ENSDARG00000098766")	pyruvate carboxylase a	pcxa	NA	NA
564077	1245.66782982899	-0.730722514180988	0.116710309750179	-6.26099370094308	3.82531979584135e-10	4.75249076247267e-08	564077	564077	14.823164	list(gene = "ENSDARG00000100753")	scavenger receptor class B, member 2b	scarb2b	NA	NA
406795	143.52341211336	0.725381079474812	0.116084595894415	6.24872812698235	4.13808491383613e-10	5.08328906197672e-08	406795	406795	14.82921	list(gene = "ENSDARG00000013457")	Mtr4 exosome RNA helicase	mtrex	NA	NA
792628	57.142418027617	-2.47520194144908	0.396647430846601	-6.24030750978529	4.36711504237451e-10	5.31203885595496e-08	792628	792628	14.833816	NULL	si:dkey-18a10.3	si:dkey-18a10.3	NA	NA
100000656	83.6483507354294	-1.64089876445831	0.263111031395081	-6.23652590983302	4.47395241923895e-10	5.38915802577647e-08	100000656	100000656	14.536741	list(gene = "ENSDARG00000076773")	leucine rich repeat containing 58a	lrrc58a	NA	NA
334026	57.2102878581177	-1.02578748293052	0.164590326315107	-6.23236800057533	4.5943662984772e-10	5.48099064088525e-08	334026	334026	14.804419	list(gene = "ENSDARG00000075504")	si:dkey-40c23.2	si:dkey-40c23.2	NA	NA
567649	95.746427812359	-1.0825505379928	0.173753201324378	-6.23039189920767	4.65269787628041e-10	5.49771643342962e-08	567649	567649	14.8804035	list(gene = "ENSDARG00000074244")	Rho guanine nucleotide exchange factor (GEF) 10-like b	arhgef10lb	NA	NA
30166	125.57264691735	-0.793606107024328	0.128246535371029	-6.18812901828774	6.08824908363756e-10	7.12612324346143e-08	30166	30166	14.802482	list(gene = "ENSDARG00000102470")	membrane protein, palmitoylated 7a (MAGUK p55 subfamily member 7)	mpp7a	NA	NA
570218	63.116535897418	-1.02048339594294	0.165103479463419	-6.18087153135406	6.37486788461607e-10	7.39186783592819e-08	570218	570218	15.22285	list(gene = "ENSDARG00000052423")	protein phosphatase 1, regulatory subunit 12C	ppp1r12c	NA	NA
378997	57.8824532209388	-1.36034494041719	0.220483293999681	-6.1698322613919	6.83624766402196e-10	7.85345599699263e-08	378997	378997	14.82419	list(gene = "ENSDARG00000008503")	glucocorticoid induced 1a	glcci1a	NA	NA
751598	54.3762167885209	-1.41786558188067	0.231437006512352	-6.12635638201187	8.99142906251786e-10	1.02345559980421e-07	751598	751598	14.815489	NULL	elastin microfibril interfacer 1b	emilin1b	NA	NA
83774	71.0858034846243	-1.61205778858342	0.263381382786537	-6.12062163061065	9.32110006195753e-10	1.05133534971552e-07	83774	83774	14.54133	list(gene = "ENSDARG00000102403")	cryptochrome circadian clock 2	cry2	NA	NA
100150844	28.7764571075233	-1.39365947715764	0.22791301612373	-6.1148744414011	9.66330168197449e-10	1.0801133690834e-07	100150844	100150844	14.825805	list(gene = "ENSDARG00000070651")	protein kinase C, delta b	prkcdb	NA	NA
568927	12.7561273914095	-3.32000399484732	0.543952086744265	-6.10348608959045	1.03779604309026e-09	1.14963709880544e-07	568927	568927	14.833489	list(gene = "ENSDARG00000031382")	receptor accessory protein 2	reep2	NA	NA
393950	127.07675858017	1.24194725855142	0.203949002598439	6.08949905480404	1.13264533730105e-09	1.24144572847671e-07	393950	393950	14.566941	list(gene = "ENSDARG00000076526")	GAR1 homolog, ribonucleoprotein	gar1	NA	NA
569379	121.283776572488	-0.981773937608553	0.1612540801588	-6.08836648748189	1.14068520227569e-09	1.24144572847671e-07	569379	569379	14.55516	list(gene = "ENSDARG00000075053")	zgc:174379	zgc:174379	NA	NA
100333146	107.845575062079	0.901978766947577	0.148299276862851	6.08215215898687	1.18579951795577e-09	1.27932301037194e-07	100333146	100333146	15.2045145	NULL	DDB1- and CUL4-associated factor 1-like	LOC100333146	NA	NA
100498671	30.8349156940502	-1.38716710506988	0.228414686333299	-6.07302064213925	1.2552631218456e-09	1.34259047868434e-07	100498671	100498671	15.228616	NULL	coiled-coil domain containing 88Ab	ccdc88ab	NA	NA
437013	538.155200039122	0.862416615023548	0.143140963874497	6.02494626052465	1.6916582215907e-09	1.79388064575007e-07	437013	437013	14.544127	list(gene = "ENSDARG00000035835")	eukaryotic elongation factor 2 kinase	eef2k	NA	NA
553715	92.4393593050031	0.88359504117589	0.146693570454771	6.02340674125403	1.70783532573702e-09	1.79568753274739e-07	553715	553715	14.827688	NULL	DEAD (Asp-Glu-Ala-Asp) box polypeptide 47	ddx47	NA	NA
323154	26.876950633552	-1.33034774587255	0.220973291436777	-6.02040064309392	1.73985878283071e-09	1.81398553937652e-07	323154	323154	15.229349	NULL	collagen, type XIII, alpha 1	col13a1	NA	NA
558083	59.5074648201721	-1.50675633327763	0.250520280923917	-6.0145083971674	1.80433414727445e-09	1.86553114710284e-07	558083	558083	14.8804035	list(gene = "ENSDARG00000022085")	si:dkey-34e4.1	si:dkey-34e4.1	NA	NA
503707	153.886567866802	-1.44818350740937	0.240867187162476	-6.01237355934456	1.82826421290379e-09	1.87465075119812e-07	503707	503707	15.207947	list(gene = "ENSDARG00000040869")	uridine phosphorylase 1	upp1	NA	NA
553606	83.58690636174	1.45745431477572	0.242880961128327	6.00069395314056	1.96476006625151e-09	1.99809656901496e-07	553606	553606	14.543792	list(gene = "ENSDARG00000057105")	notchless homolog 1 (Drosophila)	nle1	NA	NA
561146	251.815394205603	-0.813463996731802	0.13605774502718	-5.97881433776001	2.24767551559727e-09	2.2672284652045e-07	561146	561146	14.835336	list(gene = "ENSDARG00000076104")	sema domain, immunoglobulin domain (Ig), transmembrane domain (TM) and short cytoplasmic domain, (semaphorin) 4Bb	sema4bb	NA	NA
494085	219.043903275438	-0.646397103383491	0.108147904641048	-5.97697297537978	2.27321891208084e-09	2.27450218082153e-07	494085	494085	14.880566	list(gene = "ENSDARG00000001929")	PTEN induced putative kinase 1	pink1	NA	NA
664754	91.1425832647535	-1.24036352157771	0.208027585407787	-5.96249540245484	2.48414643471203e-09	2.46566438523777e-07	664754	664754	14.543775	list(gene = "ENSDARG00000037894")	enhancer of zeste 1 polycomb repressive complex 2 subunit	ezh1	NA	NA
569736	76.0082459350358	-1.14718996274181	0.192864368621609	-5.94816953976886	2.71157660649579e-09	2.64901818557427e-07	569736	569736	14.542969	list(gene = "ENSDARG00000063313")	phospholipase B domain containing 1	plbd1	NA	NA
394188	102.746184076099	1.48007940787747	0.24881223383871	5.9485797182984	2.70479148916692e-09	2.64901818557427e-07	394188	394188	14.591863	list(gene = "ENSDARG00000010316")	glutaminyl-tRNA synthetase	qars	NA	NA
563030	595.188402798791	-1.00766311168662	0.169550946941356	-5.9431287755364	2.7963258316002e-09	2.71046989005185e-07	563030	563030	14.536508	list(gene = "ENSDARG00000060010")	IQ motif containing GTPase activating protein 2	iqgap2	NA	NA
436807	98.6515867122688	1.03641848993511	0.174764986462593	5.9303554499857	3.02279591978015e-09	2.88490992128556e-07	436807	436807	14.823884	list(gene = "ENSDARG00000044402")	NOP16 nucleolar protein homolog (yeast)	nop16	NA	NA
100142642	50.5909189390484	-2.62934777827754	0.443345724171369	-5.93069389175207	3.01657131484733e-09	2.88490992128556e-07	100142642	100142642	14.799049	NULL	sc:d217	sc:d217	NA	NA
321621	985.454004170104	1.61629461198349	0.272814942331294	5.92450911292367	3.13231641390297e-09	2.96661448452627e-07	321621	321621	14.839874	NULL	glycine dehydrogenase (decarboxylating)	gldc	NA	NA
553305	128.976706978224	0.839978911960806	0.141923644969553	5.91852691030454	3.24837862242779e-09	3.05322981579255e-07	553305	553305	14.838266	list(gene = "ENSDARG00000041493")	importin 4	ipo4	NA	NA
558648	400.171142232559	-0.752286373910949	0.127299121406459	-5.90959596263781	3.42947847876966e-09	3.19921349519512e-07	558648	558648	14.824423	list(gene = "ENSDARG00000041951")	selenoprotein O1	selenoo1	NA	NA
568230	75.5019804041957	-0.849313372949216	0.143992196844747	-5.89832915643998	3.67200898421182e-09	3.39989667665045e-07	568230	568230	14.815489	list(gene = "ENSDARG00000021405")	chromodomain helicase DNA binding protein 3	chd3	NA	NA
260303	112.552041800079	-0.996027007346121	0.168958514193462	-5.8950980487769	3.74458964655336e-09	3.44141657368796e-07	260303	260303	14.825785	NULL	reelin	reln	NA	NA
494476	112.968939545423	-1.2355071253762	0.210024101343565	-5.88269211710669	4.03646373935001e-09	3.6823827657438e-07	494476	494476	14.8207245	NULL	transferrin receptor 2	tfr2	NA	NA
317764	4626.82192569425	1.03478663111446	0.176075472216449	5.87694934500817	4.17896013988505e-09	3.78455171208422e-07	317764	317764	14.543792	list(gene = "ENSDARG00000035869")	antizyme inhibitor 1b	azin1b	NA	NA
101882400	634.397649047798	-1.06845812268673	0.181952221296048	-5.87219059528976	4.30073877205196e-09	3.8666134742644e-07	101882400	101882400	15.240801	NULL	uncharacterized LOC101882400	LOC101882400	NA	NA
641488	44.485815584847	-1.64161621266524	0.279728234050413	-5.86861107616823	4.39460942762945e-09	3.8945656548999e-07	641488	641488	14.547449	list(gene = "ENSDARG00000006220")	UDP glucuronosyltransferase 1 family polypeptide a1	ugt1a1	NA	NA
171477	339.683938482275	1.01274858231074	0.172542681475755	5.86955397730413	4.36969076493226e-09	3.8945656548999e-07	171477	171477	14.852479	list(gene = "ENSDARG00000101481")	retinol binding protein 1a, cellular	rbp5	NA	NA
406449	347.206911989154	0.948575126914743	0.16192935919442	5.85795640539676	4.68597612818772e-09	4.12332665407269e-07	406449	406449	14.542969	list(gene = "ENSDARG00000037284")	prostaglandin E synthase 3a (cytosolic)	ptges3a	NA	NA
322229	264.04235226284	1.12426800848867	0.19310121647029	5.82216947691601	5.80885996646826e-09	5.07538912704026e-07	322229	322229	14.552143	list(gene = "ENSDARG00000095947")	adenosine kinase b	adkb	NA	NA
798401	174.021662319757	-0.829139638039636	0.142511265019147	-5.81806384167761	5.95331656226778e-09	5.16523067049345e-07	798401	798401	14.546301	list(gene = "ENSDARG00000078186")	testis expressed 2	tex2	NA	NA
334854	105.098927218347	0.672803353068348	0.115759367289308	5.81208561193037	6.16992706141694e-09	5.27933000351724e-07	334854	334854	14.842841	list(gene = "ENSDARG00000012672")	general transcription factor IIE, polypeptide 2, beta	gtf2e2	NA	NA
798487	35.471013224258	-1.37689746461326	0.236859293523913	-5.8131451974218	6.13098383383484e-09	5.27933000351724e-07	798487	798487	14.799049	list(gene = "ENSDARG00000079470")	cyclin-dependent kinase 17	cdk17	NA	NA
100003363	35.2210637322063	-1.47388034951744	0.254072472384548	-5.80102336819341	6.59114131294151e-09	5.60111577189488e-07	100003363	100003363	14.8207245	list(gene = "ENSDARG00000103391")	RAB9B, member RAS oncogene family	rab9b	NA	NA
100038774	123.892052730461	-0.773513609013885	0.13344760127438	-5.79638451067751	6.77598086428813e-09	5.71902003967503e-07	100038774	100038774	14.815266	list(gene = "ENSDARG00000042521")	si:dkey-251i10.1	si:dkey-251i10.1	NA	NA
100329900	38.3162786114403	-2.56210869904553	0.442484744177731	-5.79027578409894	7.02709469651016e-09	5.88133174817323e-07	100329900	100329900	15.233153	NULL	FERM domain containing 4Bb	frmd4bb	NA	NA
798252	189.744724064049	-1.09697837163843	0.189479923612122	-5.78941742600665	7.06309688464425e-09	5.88133174817323e-07	798252	798252	14.815489	list(gene = "ENSDARG00000058108")	EPS8 like 2	eps8l2	NA	NA
559005	96.7168083537318	-0.818224567601792	0.141583872240014	-5.77908030523935	7.51100714291748e-09	6.21260437481181e-07	559005	559005	15.257942	NULL	myosin XVIIIAb	myo18ab	NA	NA
368614	34.7634805906298	-3.36210070597003	0.58266846061598	-5.77017795405593	7.9187863715589e-09	6.50651539814114e-07	368614	368614	14.802482	list(gene = "ENSDARG00000103716")	si:busm1-48c11.3	si:busm1-48c11.3	NA	NA
559441	155.440140155351	0.785195068877047	0.136141007055546	5.76751330006457	8.04497379817706e-09	6.55911865310312e-07	559441	559441	14.831473	list(gene = "ENSDARG00000087893")	ring finger protein 216	rnf216	NA	NA
321745	141.757234734349	1.22898806439242	0.213174252689829	5.76518059233263	8.15704483797107e-09	6.55911865310312e-07	321745	321745	14.854625	list(gene = "ENSDARG00000004774")	WD repeat domain 36	wdr36	NA	NA
445471	15.7845319504399	-1.68481464518223	0.292203198907327	-5.76590075496255	8.12228483681382e-09	6.55911865310312e-07	445471	445471	14.5362015	list(gene = "ENSDARG00000075549")	cadherin 5	cdh5	NA	NA
777627	109.544551815283	0.777943012928059	0.134956163993824	5.76441260558992	8.19427251737716e-09	6.55911865310312e-07	777627	777627	14.54133	list(gene = "ENSDARG00000063627")	block of proliferation 1	bop1	NA	NA
100148292	296.453090036112	0.686610145488066	0.119218109349262	5.75927725440245	8.44748515439962e-09	6.71845822504078e-07	100148292	100148292	14.8207245	list(gene = "ENSDARG00000009390")	N-acetylneuraminate pyruvate lyase (dihydrodipicolinate synthase)	npl	NA	NA
101883411	81.851901572065	-1.91705072767459	0.333082634100903	-5.75548086693057	8.63955074178267e-09	6.82744624543297e-07	101883411	NA	NA	NULL	NA	NA	TRUE	NA
550515	144.717386242475	-1.1865337172819	0.2065125190359	-5.74557766677397	9.16076961390155e-09	7.19352332909345e-07	550515	550515	14.536741	list(gene = "ENSDARG00000070261")	cytokine receptor-like factor 3	crlf3	NA	NA
553950	303.204623017258	1.32366256876268	0.23044601745641	5.74391600849886	9.25116887705423e-09	7.21882089670515e-07	553950	553950	14.566872	list(gene = "ENSDARG00000089767")	ring finger protein 130	rnf130	NA	NA
335049	134.35639572182	1.05779415505093	0.184496069866049	5.73342378414305	9.84233041326668e-09	7.59423013025769e-07	335049	335049	14.592722	list(gene = "ENSDARG00000054980")	EBNA1 binding protein 2	ebna1bp2	NA	NA
406204	244.313031852781	-0.891058388716378	0.155448941166644	-5.73216119729723	9.91589651891469e-09	7.59423013025769e-07	406204	406204	14.542969	list(gene = "ENSDARG00000012499")	period circadian clock 1b	per1b	NA	NA
569778	233.393046169999	0.676600860938294	0.118025276039474	5.73267764027091	9.88574099151746e-09	7.59423013025769e-07	569778	569778	15.236938	NULL	leucyl-tRNA synthetase b	larsb	NA	NA
565497	893.645509904605	1.49140001696687	0.260508091055885	5.72496620324521	1.03454333927992e-08	7.82657268929635e-07	565497	565497	14.82342	list(gene = "ENSDARG00000102076")	zgc:158852	zgc:158852	NA	NA
100319820	149.085109056483	2.04316110047239	0.356827250228572	5.72591106526645	1.02880109326973e-08	7.82657268929635e-07	100319820	100319820	14.833097	list(gene = "ENSDARG00000040027")	oxysterol binding protein-like 10b	osbpl10b	NA	NA
558050	121.69201841266	-0.799459786871292	0.139851907345917	-5.71647396194511	1.08757125846781e-08	8.17787672958186e-07	558050	558050	14.831455	list(gene = "ENSDARG00000092976")	si:ch211-127i16.2	si:ch211-127i16.2	NA	NA
561197	110.995801220897	-0.872965912166098	0.153043130981715	-5.70405157399973	1.16992653211399e-08	8.74414366502302e-07	561197	561197	14.542969	list(gene = "ENSDARG00000045006")	protein tyrosine phosphatase, receptor type, g a	ptprga	NA	NA
558499	489.74330709412	-0.903138470663885	0.158460186558177	-5.69946615790653	1.20183178828398e-08	8.92881856122118e-07	558499	558499	14.838266	list(gene = "ENSDARG00000041078")	choline kinase alpha	chka	NA	NA
448925	245.279352390171	0.684878212978616	0.120210034316222	5.69734645592888	1.21686487519724e-08	8.98669196819774e-07	448925	448925	15.2150755	list(gene = "ENSDARG00000033418")	G patch domain containing 1	gpatch1	NA	NA
550273	85.7885295843861	1.42934802513702	0.251668835585045	5.6794796297057	1.35105138270879e-08	9.91863580193372e-07	550273	550273	14.823884	NULL	activating signal cointegrator 1 complex subunit 1	ascc1	NA	NA
571403	52.5102097671181	-1.45240193355954	0.256048720701137	-5.67236551536924	1.40839075072705e-08	1.0278767084865e-06	571403	571403	14.545337	list(gene = "ENSDARG00000060113")	zinc finger protein 395a	znf395a	NA	NA
497648	86.0859671386812	-0.980255542651397	0.173176275360917	-5.66044939243811	1.50977107854038e-08	1.08905405647968e-06	497648	497648	14.839874	list(gene = "ENSDARG00000102216")	discs, large (Drosophila) homolog 1, like	dlg1l	NA	NA
100332244	33.211955122986	-1.33484641699565	0.235778969807016	-5.66143120435301	1.5011568735335e-08	1.08905405647968e-06	100332244	100332244	14.839825	list(gene = "ENSDARG00000078058")	disco-interacting protein 2 homolog A	dip2a	NA	NA
494039	10094.8828907285	-0.999608739001218	0.176663508060755	-5.65826383713298	1.52911942304698e-08	1.09663495270196e-06	494039	494039	14.833983	NULL	complement component c3a, duplicate 6	c3a.6	NA	NA
573631	49.8004479931554	-1.34991650714814	0.239269324664528	-5.64182855048725	1.68253601603982e-08	1.19972553741414e-06	573631	573631	14.804419	NULL	RAB11 family interacting protein 3 (class II)	rab11fip3	NA	NA
564064	55.6970607674436	-0.926603982813951	0.164603614552765	-5.62930519680004	1.80936994579753e-08	1.27733136317092e-06	564064	564064	14.837396	list(gene = "ENSDARG00000100349")	protein kinase, cAMP-dependent, catalytic, alpha, genome duplicate a	prkacaa	NA	NA
565909	10.8730280339665	-2.23747428562602	0.397486443438202	-5.62905810389955	1.81196356829276e-08	1.27733136317092e-06	565909	565909	14.538123	list(gene = "ENSDARG00000062801")	Ets2 repressor factor like 3	erfl3	NA	NA
100007463	313.227399044654	-1.54643953348745	0.274925353603175	-5.62494332814272	1.85568886614181e-08	1.29929372812172e-06	100007463	100007463	14.546135	list(gene = "ENSDARG00000069006")	transducin-like enhancer of split 3b	tle3b	NA	NA
664741	27.1568337186593	-1.26901485128565	0.225674906193369	-5.62319875386722	1.87453516026266e-08	1.29929372812172e-06	664741	664741	14.536508	list(gene = "ENSDARG00000063352")	inositol polyphosphate-4-phosphatase type I Aa	inpp4aa	NA	NA
100333323	28.699418099062	-1.24800135428021	0.22192115268782	-5.623625054056	1.86991283727451e-08	1.29929372812172e-06	100333323	100333323	15.237563	NULL	sema domain, immunoglobulin domain (Ig), transmembrane domain (TM) and short cytoplasmic domain, (semaphorin) 4D	sema4d	NA	NA
100003313	179.285846134661	0.678815925021088	0.120972642572741	5.61131765484014	2.00791794075829e-08	1.38401321616601e-06	100003313	100003313	14.551187	list(gene = "ENSDARG00000055360")	LLP homolog, long-term synaptic facilitation (Aplysia)	llph	NA	NA
664699	583.028690667719	0.526954028420072	0.0939487849439017	5.60894990536306	2.03557928463655e-08	1.39532774499921e-06	664699	664699	14.542969	list(gene = "ENSDARG00000027572")	arsenite methyltransferase	as3mt	NA	NA
768167	246.971357357867	2.09847027999273	0.374418431596572	5.60461265500355	2.08721200955427e-08	1.42285930783186e-06	768167	768167	15.220731	NULL	uncharacterized LOC768167	LOC768167	NA	NA
564523	103.443942948034	0.883651765305926	0.157722615021847	5.60256856750394	2.11198446315746e-08	1.43187930242594e-06	564523	564523	14.540007	list(gene = "ENSDARG00000062460")	serum/glucocorticoid regulated kinase family, member 3	sgk3	NA	NA
568835	139.711200776242	1.04514450084481	0.186745818887461	5.596615265987	2.18577019248617e-08	1.47385058577043e-06	568835	568835	14.854555	NULL	solute carrier family 27 (fatty acid transporter), member 6	slc27a6	NA	NA
100332635	569.299993172608	-0.708938808769676	0.126812439404977	-5.5904516315286	2.26479767926584e-08	1.51888350306223e-06	100332635	100332635	15.285868	NULL	si:ch73-334d15.1	si:ch73-334d15.1	NA	NA
394099	383.768046517383	-0.628216363728841	0.112438146741835	-5.58721734511745	2.30736877079382e-08	1.53911421178704e-06	394099	394099	14.82921	list(gene = "ENSDARG00000011545")	arrestin, beta 2b	arrb2b	NA	NA
100001692	1131.49470983114	0.682797332598474	0.12223676456981	5.58585900896065	2.3254784733712e-08	1.54289900636987e-06	100001692	100001692	14.815266	NULL	nuclear receptor subfamily 0, group B, member 1	nr0b1	NA	NA
327635	25.848659720847	-1.63561336737846	0.293499735346578	-5.57279332959893	2.50686900343129e-08	1.65440019816872e-06	327635	327635	14.546743	list(gene = "ENSDARG00000098296")	glucosamine (N-acetyl)-6-sulfatase (Sanfilippo disease IIID), b	gnsb	NA	NA
100329719	58.1518329676425	-1.3780457261267	0.247664028130149	-5.56417391952668	2.63397152135124e-08	1.72908384473041e-06	100329719	100329719	14.831221	list(gene = "ENSDARG00000102503")	solute carrier family 9, subfamily A (NHE3, cation proton antiporter 3), member 3 regulator 1b	slc9a3r1b	NA	NA
327364	78.6772215997759	-1.11876111967533	0.201354837052595	-5.55616709313569	2.75762903376501e-08	1.80073175904855e-06	327364	327364	14.838869	list(gene = "ENSDARG00000076673")	wu:fi04e12	wu:fi04e12	NA	NA
101885694	40.9803533491664	-1.45912820783208	0.262810223152612	-5.55202225517985	2.82383632697139e-08	1.83431085386042e-06	101885694	NA	NA	NULL	NA	NA	TRUE	NA
192329	288.116817254792	0.667236701880638	0.120216503857751	5.5502920187245	2.85192814637184e-08	1.84291002666851e-06	192329	192329	14.833489	list(gene = "ENSDARG00000032651")	protein phosphatase 1, regulatory subunit 10	ppp1r10	NA	NA
282673	908.775146204278	-0.376617418737751	0.06810153489813	-5.53023392646165	3.19804030937994e-08	2.05585938437704e-06	282673	282673	14.566941	list(gene = "ENSDARG00000090912")	Niemann-Pick disease, type C2	npc2	NA	NA
378844	178.193072463437	0.817998658795446	0.148209909738186	5.51919004768608	3.40565719088938e-08	2.17804065811158e-06	378844	378844	14.545415	list(gene = "ENSDARG00000091831")	DEAD (Asp-Glu-Ala-Asp) box polypeptide 27	ddx27	NA	NA
393649	182.849879239035	0.649620183530287	0.11795545724243	5.50733470682196	3.64307202961842e-08	2.31792793187055e-06	393649	393649	14.829012	list(gene = "ENSDARG00000012407")	mannosyl (alpha-1,3-)-glycoprotein beta-1,2-N-acetylglucosaminyltransferase a	mgat1a	NA	NA
560024	164.441509087486	2.36217400447385	0.429574439782667	5.49887001114158	3.82232769661082e-08	2.41957243529849e-06	560024	560024	14.542969	list(gene = "ENSDARG00000060051")	solute carrier family 47 (multidrug and toxin extrusion), member 2.1	slc47a2.1	NA	NA
568634	618.394725334228	0.948833664352695	0.172711941747035	5.49373514509158	3.93520531663942e-08	2.47838032302261e-06	568634	568634	14.817384	list(gene = "ENSDARG00000062998")	peptidoglycan recognition protein 2	pglyrp2	NA	NA
561159	276.545024442089	-0.811658210796012	0.147842142205084	-5.49003280587002	4.01859095460874e-08	2.51811403908235e-06	561159	561159	14.827688	list(gene = "ENSDARG00000039392")	WNK lysine deficient protein kinase 1b	wnk1b	NA	NA
321453	2857.56883175547	0.80117572454138	0.146212512911568	5.47952913596353	4.26459221049312e-08	2.65883394751699e-06	321453	321453	14.880566	list(gene = "ENSDARG00000007836")	cathepsin La	ctsla	NA	NA
570455	38.3580858623162	-1.60137415533594	0.292716587110399	-5.4707325305483	4.4817924942606e-08	2.78027997381456e-06	570455	570455	14.837396	list(gene = "ENSDARG00000008858")	cytochrome P450, family 7, subfamily B, polypeptide 1	cyp7b1	NA	NA
100333903	41.9379765810197	-1.39566593836712	0.255535165778821	-5.46173726858065	4.71497530877023e-08	2.91038301770708e-06	100333903	100333903	15.228616	NULL	ADAMTS-like 4	adamtsl4	NA	NA
572502	38.6995082941288	-1.21444251436396	0.22243650275509	-5.45972670547292	4.76868063407631e-08	2.92896141717746e-06	572502	572502	15.239282	NULL	WD repeat domain 7	wdr7	NA	NA
402814	41.6155126023289	2.15337964840901	0.394616376500638	5.45689377492302	4.84536020989509e-08	2.96139823271765e-06	402814	402814	14.824423	list(gene = "ENSDARG00000010186")	myosin IIIA	myo3a	NA	NA
393928	32.2154880553795	-1.19151324903163	0.21881963818707	-5.44518425724204	5.17517862261508e-08	3.14747260641105e-06	393928	393928	14.543538	list(gene = "ENSDARG00000009796")	kinesin light chain 1a	klc1a	NA	NA
415176	169.582782687378	0.716853609826104	0.131792636685998	5.439253875268	5.35041674867796e-08	3.23817661467549e-06	415176	415176	14.543775	list(gene = "ENSDARG00000078073")	nudix (nucleoside diphosphate linked moiety X)-type motif 5	nudt5	NA	NA
553686	45.0548409113345	-1.37080356291131	0.252301278168957	-5.43320102402863	5.53519897481092e-08	3.33374823691646e-06	553686	553686	14.542969	list(gene = "ENSDARG00000098103")	thyrotrophic embryonic factor b	tefb	NA	NA
327462	2218.15734355854	0.809085459800438	0.149135546776276	5.42516842757936	5.78999169992803e-08	3.45740840924892e-06	327462	327462	14.833816	list(gene = "ENSDARG00000036966")	hydroxy-delta-5-steroid dehydrogenase, 3 beta- and steroid delta-isomerase	hsd3b7	NA	NA
474326	20.0619687429305	-1.3232466720302	0.243917542575635	-5.42497541610763	5.79625170568046e-08	3.45740840924892e-06	474326	474326	14.82342	list(gene = "ENSDARG00000005425")	WD repeat and FYVE domain containing 1	wdfy1	NA	NA
791518	1379.02319580505	2.69643894819265	0.497842041309259	5.41625400117148	6.08606268701125e-08	3.61290812238031e-06	791518	791518	14.823884	list(gene = "ENSDARG00000027529")	heme oxygenase 1a	hmox1a	NA	NA
30228	326.543022766197	0.932191392390933	0.172216057299408	5.41291797645943	6.20058981258718e-08	3.66336751451282e-06	30228	30228	14.823164	list(gene = "ENSDARG00000018902")	pescadillo	pes	NA	NA
100330629	72.2235256853649	-1.48040616708133	0.274480326577779	-5.39348734220419	6.91031958563373e-08	4.06333341701221e-06	100330629	100330629	15.236115	NULL	protein tyrosine phosphatase, receptor type D	ptprd	NA	NA
560840	22.6722461188746	-1.42034896631871	0.263683201086248	-5.3865735870452	7.18135350733451e-08	4.20278551724053e-06	560840	560840	14.833489	list(gene = "ENSDARG00000060184")	protein kinase N1a	pkn1a	NA	NA
324023	355.343168151254	-0.571691447483374	0.106264309596995	-5.37990083078225	7.45268814445725e-08	4.3411033712808e-06	324023	324023	14.835336	list(gene = "ENSDARG00000022309")	desmoplakin a	dspa	NA	NA
100006379	17.240891397867	-4.10283571109095	0.762748878089759	-5.37901244950522	7.48955301855991e-08	4.34219085519966e-06	100006379	100006379	14.842841	list(gene = "ENSDARG00000104387")	solute carrier family 4 (sodium bicarbonate cotransporter), member 5	slc4a5	NA	NA
568867	14.3399584943175	-1.61555932805973	0.300758770535801	-5.37161169126212	7.80360093718943e-08	4.50322217803299e-06	568867	568867	14.799049	list(gene = "ENSDARG00000068149")	tumor protein p63 regulated 1-like	tprg1l	NA	NA
572001	21.4624784948981	-1.98858748009182	0.371002587140057	-5.36003669252341	8.32050505431673e-08	4.77928269485684e-06	572001	572001	14.825805	list(gene = "ENSDARG00000075282")	insulin receptor substrate 2b	irs2b	NA	NA
373866	323.509540903222	-0.564788111444104	0.105421522501483	-5.35742700392285	8.44154548767519e-08	4.82646335786111e-06	373866	373866	14.815266	list(gene = "ENSDARG00000036587")	carbonyl reductase 1	cbr1	NA	NA
563203	99.702452315525	0.841410752415436	0.157146555579052	5.35430604453923	8.58853892826696e-08	4.8879817652756e-06	563203	563203	14.854625	list(gene = "ENSDARG00000025559")	peroxisomal biogenesis factor 11 gamma	pex11g	NA	NA
100151570	16.8475686178011	1.81068394093726	0.338243631723706	5.35319447615297	8.64148859981701e-08	4.89565977433469e-06	100151570	100151570	14.880566	list(gene = "ENSDARG00000109202")	gastrula zinc finger protein XlCGF57.1-like	LOC100151570	NA	NA
541515	916.435736722859	-0.483723109987691	0.0904419334944288	-5.34843839906948	8.87163608554583e-08	5.00319949606214e-06	541515	541515	14.833017	list(gene = "ENSDARG00000024694")	myosin IB	myo1b	NA	NA
140633	186.636356249479	-1.0070206367061	0.188755870833005	-5.33504273144983	9.55220593345114e-08	5.33847833406884e-06	140633	140633	15.207947	list(gene = "ENSDARG00000034503")	period circadian clock 2	per2	NA	NA
791500	9220.86228059803	0.58655473162755	0.109931193127914	5.33565328400509	9.52011640589298e-08	5.33847833406884e-06	791500	791500	14.831473	list(gene = "ENSDARG00000020738")	zgc:153921	zgc:153921	NA	NA
555802	23.5811439554466	-1.54984765155025	0.290580625799045	-5.33362349017057	9.62720376837373e-08	5.35626534323824e-06	555802	555802	14.835336	list(gene = "ENSDARG00000102556")	nuclear factor of activated T-cells 5, tonicity-responsive b	nfat5b	NA	NA
561372	1145.9886624776	-0.456927135964224	0.0861105658779738	-5.30628420920761	1.11882468710678e-07	6.19699013077401e-06	561372	561372	14.880566	list(gene = "ENSDARG00000015337")	catechol-O-methyltransferase a	comta	NA	NA
368504	298.390427772163	-0.654902595919477	0.123780004374349	-5.29085936965109	1.21742952769066e-07	6.66842893247849e-06	368504	368504	14.825785	list(gene = "ENSDARG00000000086")	intersectin 1 (SH3 domain protein)	itsn1	NA	NA
100536189	11.9881971315576	-2.06672453231287	0.39065089743303	-5.29046405855799	1.22006397007546e-07	6.66842893247849e-06	100536189	100536189	14.802482	list(gene = "ENSDARG00000063354")	ankyrin repeat and BTB (POZ) domain containing 1	abtb1	NA	NA
393273	285.52585939217	0.904410879446268	0.170924848024789	5.29127794991575	1.21464601385845e-07	6.66842893247849e-06	393273	393273	14.815266	list(gene = "ENSDARG00000029445")	zgc:56676	zgc:56676	NA	NA
321897	279.979024311345	1.33891519746247	0.253262951857984	5.28666031742875	1.24569645882058e-07	6.77866489674867e-06	321897	321897	14.82342	list(gene = "ENSDARG00000006219")	guanine nucleotide binding protein-like 3 (nucleolar)	gnl3	NA	NA
368615	40.9412051209374	-2.74447337413813	0.519467912964325	-5.28323945646014	1.26919320709788e-07	6.8763668648312e-06	368615	368615	14.804419	list(gene = "ENSDARG00000104635")	major histocompatibility complex class II integral membrane beta chain gene	mhc2b	NA	NA
553636	257.799965341483	1.07428578338753	0.203585979600627	5.27681614173505	1.31447649404042e-07	7.09074341806936e-06	553636	553636	15.234478	list(gene = "ENSDARG00000101323")	tRNA selenocysteine 1 associated protein 1a	trnau1apa	NA	NA
192303	72.7375074726731	0.921396618483048	0.174919946822881	5.2675331499845	1.38269198247051e-07	7.42643265216953e-06	192303	192303	14.839874	list(gene = "ENSDARG00000040838")	DCN1, defective in cullin neddylation 1, domain containing 2a	dcun1d2a	NA	NA
406594	467.95406764571	1.10622772606108	0.210679582806669	5.25075904994658	1.51473714385473e-07	8.10057919991621e-06	406594	406594	14.815266	list(gene = "ENSDARG00000099865")	heterogeneous nuclear ribonucleoprotein A/Bb	hnrnpabb	NA	NA
394244	194.183446794007	1.01076491596944	0.192805630660558	5.24240351542911	1.58498276820563e-07	8.43053174083061e-06	394244	394244	14.82342	list(gene = "ENSDARG00000010953")	nudE neurodevelopment protein 1-like 1a	ndel1a	NA	NA
558084	36.8223278925654	-1.3363990478506	0.254970637695864	-5.24138410574434	1.59376564321086e-07	8.43053174083061e-06	558084	558084	14.5362015	list(gene = "ENSDARG00000086645")	heparan sulfate (glucosamine) 3-O-sulfotransferase 3B1b	hs3st3b1b	NA	NA
562011	28.8594204383165	-1.68085139576027	0.320710076000647	-5.24103082984173	1.59682031038542e-07	8.43053174083061e-06	562011	562011	14.535481	list(gene = "ENSDARG00000062080")	SHC (Src homology 2 domain containing) transforming protein 2	shc2	NA	NA
406293	479.436402241207	0.927128485868492	0.177114845164214	5.23461760085041	1.65326782329669e-07	8.69156520493308e-06	406293	406293	14.823151	list(gene = "ENSDARG00000027316")	t-complex 11, testis-specific-like 2	tcp11l2	NA	NA
100006895	1235.99443011031	-0.938958754285427	0.179838101133447	-5.22113361055053	1.77831175970747e-07	9.30949957919434e-06	100006895	100006895	15.243732	NULL	alpha-2-macroglobulin-like	LOC100006895	NA	NA
567870	42.4337423319442	0.986576169560484	0.189385751350143	5.20934739032436	1.89506005173351e-07	9.87899582430993e-06	567870	567870	14.566941	list(gene = "ENSDARG00000095086")	craniofacial development protein 1	cfdp1	NA	NA
751703	1012.89925440023	0.706695716824653	0.135810989411599	5.20352380824564	1.95544687447025e-07	1.01511419964654e-05	751703	751703	14.804419	list(gene = "ENSDARG00000067851")	lipocalin 15	lcn15	NA	NA
571441	226.214971255222	-0.834855118086512	0.160520268167544	-5.2009327396284	1.98290857885036e-07	1.02508111407485e-05	571441	571441	14.838869	list(gene = "ENSDARG00000063126")	glucuronidase, beta	gusb	NA	NA
170846	169.735007799486	-0.765320461445645	0.147200702510578	-5.19916310447396	2.00187806883575e-07	1.03059341079026e-05	170846	170846	14.531645	list(gene = "ENSDARG00000055543")	amyloid beta (A4) precursor protein b	appb	NA	NA
568424	55.3447710684672	1.21642742147284	0.23421234039445	5.1936948301878	2.06160976293154e-07	1.05695836068974e-05	568424	568424	14.546135	list(gene = "ENSDARG00000056059")	Ran GTPase activating protein 1b	rangap1b	NA	NA
553341	234.659957328728	-0.588759097768933	0.113390140807122	-5.1923305992751	2.07677804619257e-07	1.05851284900069e-05	553341	553341	14.824423	list(gene = "ENSDARG00000004930")	LIM domain 7a	lmo7a	NA	NA
321127	200.077383127031	1.26915358972937	0.244449266258426	5.19188954483363	2.08170496619786e-07	1.05851284900069e-05	321127	321127	14.842841	list(gene = "ENSDARG00000030789")	DEAD (Asp-Glu-Ala-Asp) box polypeptide 18	ddx18	NA	NA
571836	304.149213852064	-1.11308578268219	0.214547542737589	-5.18806120302946	2.12494772123516e-07	1.07609087254549e-05	571836	571836	14.831455	list(gene = "ENSDARG00000098451")	transmembrane protein 56a	tmem56a	NA	NA
406467	389.758067030149	0.912157972050839	0.175847235863078	5.18721814178009	2.13458642574969e-07	1.0765777961088e-05	406467	406467	14.593284	list(gene = "ENSDARG00000031795")	ATP-binding cassette, sub-family F (GCN20), member 1	abcf1	NA	NA
334102	386.192194576615	0.754481115472308	0.145525187401166	5.18453972776856	2.16548984112312e-07	1.08774220481031e-05	334102	334102	14.838266	list(gene = "ENSDARG00000023028")	carnitine deficiency-associated gene expressed in ventricle 3	cdv3	NA	NA
550440	174.050822212566	0.898260608049312	0.173282749602181	5.18378551882124	2.1742695919561e-07	1.08774850110481e-05	550440	550440	14.835336	list(gene = "ENSDARG00000045857")	CCAAT/enhancer binding protein (C/EBP), zeta	cebpz	NA	NA
553498	132.058527950697	1.23942415237896	0.239158162006125	5.18244554976643	2.18995309553797e-07	1.09119470105782e-05	553498	553498	14.543538	list(gene = "ENSDARG00000042520")	si:dkey-251i10.3	si:dkey-251i10.3	NA	NA
373078	742.986551902277	0.593353838998612	0.114608612619722	5.17721858275514	2.25218294468393e-07	1.11771335178774e-05	373078	373078	14.838869	list(gene = "ENSDARG00000036299")	nucleobindin 2a	nucb2a	NA	NA
492476	474.185869148532	-1.48879195596718	0.287680776774843	-5.17515272538493	2.27724626045053e-07	1.12564917742668e-05	492476	492476	14.8207245	list(gene = "ENSDARG00000026348")	cysteine sulfinic acid decarboxylase	csad	NA	NA
322206	2719.50475130528	0.843296233486512	0.163281496336091	5.16467727458053	2.40854115261863e-07	1.17680530804031e-05	322206	322206	14.839825	list(gene = "ENSDARG00000038068")	DEAD (Asp-Glu-Ala-Asp) box helicase 5	ddx5	NA	NA
557245	182.026636466188	0.941057887842841	0.182212180557601	5.16462667294273	2.40919278022277e-07	1.17680530804031e-05	557245	557245	14.536741	list(gene = "ENSDARG00000076120")	forkhead box P4	foxp4	NA	NA
101886015	67.6662220128127	0.981530558322738	0.190034838068614	5.16500326097231	2.40434731055249e-07	1.17680530804031e-05	101886015	101886015	15.286031	NULL	protein diaphanous homolog 1-like	LOC101886015	NA	NA
567154	13.2467286814247	-1.94932805702822	0.377806419963951	-5.1595948454614	2.4748482454173e-07	1.20413498748598e-05	567154	567154	14.829012	list(gene = "ENSDARG00000015536")	SRY (sex determining region Y)-box 6	sox6	NA	NA
334402	100.159795682392	1.31515402619998	0.255069197104365	5.15606761275005	2.52189866133085e-07	1.22223424574734e-05	334402	334402	14.825805	list(gene = "ENSDARG00000017835")	BRF1, RNA polymerase III transcription initiation factor a	brf1a	NA	NA
492652	122.971895160982	0.733067502809122	0.142320371322299	5.15082623800228	2.59341384366908e-07	1.25200332912071e-05	492652	492652	14.833816	list(gene = "ENSDARG00000034060")	elaC ribonuclease Z 2	elac2	NA	NA
794295	16.6316487271568	-4.36822455372375	0.848594544391194	-5.14759914802144	2.63841555357717e-07	1.26879154159814e-05	794295	794295	14.82342	list(gene = "ENSDARG00000088625")	si:ch211-142d6.2	si:ch211-142d6.2	NA	NA
436808	229.86054555135	0.577376274841726	0.112220184417998	5.14503052936638	2.67477308450916e-07	1.28130925326275e-05	436808	436808	14.835131	list(gene = "ENSDARG00000015930")	RWD domain containing 1	rwdd1	NA	NA
555286	25.2113224149723	2.12091538489939	0.412417860779655	5.14263708387873	2.70908632207203e-07	1.29275515376722e-05	555286	555286	14.799049	list(gene = "ENSDARG00000073957")	TOX high mobility group box family member 3	tox3	NA	NA
792539	63.6111931170986	-0.907098001638051	0.176414066649115	-5.14186889326832	2.72018920323276e-07	1.29307997871681e-05	792539	792539	14.883119	list(gene = "ENSDARG00000059064")	Ras association (RalGDS/AF-6) domain family member 3	rassf3	NA	NA
406465	1636.08616016423	0.712810279014859	0.138708412304114	5.13891167214892	2.76334244097373e-07	1.30857975821225e-05	406465	406465	14.879544	list(gene = "ENSDARG00000038106")	solute carrier family 37 (glucose-6-phosphate transporter), member 4a	slc37a4a	NA	NA
436587	179.100339741081	0.807255322689554	0.15738013171787	5.12933439486945	2.907684356156e-07	1.37169733105808e-05	436587	436587	14.834426	list(gene = "ENSDARG00000008490")	LTV1 ribosome biogenesis factor	ltv1	NA	NA
101883335	84.1864068528227	-0.896132602563172	0.174751480594092	-5.12804011454806	2.92774067764804e-07	1.37592721922649e-05	101883335	101883335	15.236686	NULL	dendrocyte expressed seven transmembrane protein	dcstamp	NA	NA
322468	88.9779520603009	-2.42220197909157	0.472771278688558	-5.123411865904	3.00055931467796e-07	1.40482790253621e-05	322468	322468	14.545337	list(gene = "ENSDARG00000068515")	chitin synthase 1	chs1	NA	NA
447807	2435.48436814595	0.756772978910685	0.147844765554956	5.11869984757346	3.07649125578918e-07	1.43496342145024e-05	447807	447807	14.542969	list(gene = "ENSDARG00000045306")	solute carrier family 51, alpha subunit	slc51a	NA	NA
557086	61.8173184324992	-0.867060169198688	0.169493773277919	-5.11558715361757	3.12766487951788e-07	1.44408955812534e-05	557086	557086	14.550584	list(gene = "ENSDARG00000079000")	tumor protein p53 binding protein, 1	tp53bp1	NA	NA
323665	627.043210272805	0.613085643853993	0.119842773357545	5.11574980015592	3.12497069266562e-07	1.44408955812534e-05	323665	323665	14.809612	list(gene = "ENSDARG00000057719")	atlastin GTPase 2	atl2	NA	NA
100537329	43.396659506081	-1.25838893970742	0.246000706754988	-5.11538749748694	3.1309751844581e-07	1.44408955812534e-05	100537329	100537329	14.804419	list(gene = "ENSDARG00000105237")	mutated in colorectal cancers	mcc	NA	NA
568664	41.8654839445775	-1.45477269964751	0.284510878825517	-5.11324103195253	3.16677799798058e-07	1.45519313410908e-05	568664	568664	14.829012	list(gene = "ENSDARG00000099006")	NACHT, LRR and PYD domains-containing protein 12	LOC568664	NA	NA
562786	126.711287175907	-0.74335626728111	0.145515288570958	-5.10844100699855	3.24827787960272e-07	1.4871359281266e-05	562786	562786	14.819327	list(gene = "ENSDARG00000102056")	si:dkeyp-94b4.1	si:dkeyp-94b4.1	NA	NA
100331289	24.3390402457249	-4.95326433576724	0.971310626416382	-5.09956773976842	3.4043002242394e-07	1.55283650301979e-05	100331289	NA	NA	NULL	NA	NA	TRUE	NA
286787	114.331509172415	1.04811288392397	0.205618572175185	5.09736485783487	3.44414122392621e-07	1.56525495110815e-05	286787	286787	14.827688	list(gene = "ENSDARG00000017696")	digestive organ expansion factor homolog	diexf	NA	NA
100331439	177.970386768766	-0.518972612890114	0.101874415706045	-5.09423891458274	3.50144990475778e-07	1.58549229811423e-05	100331439	100331439	14.5362015	list(gene = "ENSDARG00000054447")	solute carrier family 29 (equilibrative nucleoside transporter), member 1b	slc29a1b	NA	NA
565859	20.3949253664565	-1.34125825436363	0.263431309122479	-5.09149143597059	3.55257921495017e-07	1.60279455708679e-05	565859	565859	14.831455	list(gene = "ENSDARG00000039729")	ArfGAP with SH3 domain, ankyrin repeat and PH domain 1b	asap1b	NA	NA
406259	1223.91256484829	1.20470604789232	0.236693319154392	5.08973405838509	3.58566028189568e-07	1.61185822889419e-05	406259	406259	14.8207245	list(gene = "ENSDARG00000008884")	hypoxanthine phosphoribosyltransferase 1	hprt1	NA	NA
259252	38.9427783170178	1.81836216344096	0.357531524549988	5.08587925422707	3.6592681279369e-07	1.63900865210516e-05	259252	259252	14.833489	list(gene = "ENSDARG00000004111")	estrogen receptor 1	esr1	NA	NA
565237	41.6450189272778	-1.07460553509774	0.211407098182846	-5.08311000119928	3.71304519150228e-07	1.65711337017873e-05	565237	565237	14.82342	list(gene = "ENSDARG00000036272")	glucagon receptor b	gcgrb	NA	NA
282615	109.604727964052	1.2108078278815	0.238290781162977	5.08121976843652	3.75018940552847e-07	1.6676917546377e-05	282615	282615	14.823884	list(gene = "ENSDARG00000052348")	SWI/SNF related, matrix associated, actin dependent regulator of chromatin, subfamily a, member 5	smarca5	NA	NA
572406	75.4320739534472	-1.04577492703735	0.206005542445711	-5.07644073369018	3.84570677632239e-07	1.70406014192257e-05	572406	NA	NA	NULL	NA	NA	TRUE	NA
554842	384.602090075578	-0.928618665017154	0.183318080573278	-5.06561416153359	4.07085721900528e-07	1.79371444574995e-05	554842	554842	14.531645	list(gene = "ENSDARG00000058229")	acyl-CoA thioesterase 11a	acot11a	NA	NA
573096	211.033629558602	0.807098814102111	0.159337880322098	5.06532917640539	4.07695231483425e-07	1.79371444574995e-05	573096	573096	14.545806	list(gene = "ENSDARG00000059303")	heterogeneous nuclear ribonucleoprotein L2	hnrnpl2	NA	NA
393676	268.134940933003	0.464243943181005	0.0916637094290852	5.06464276945025	4.09166895343438e-07	1.79382815212934e-05	393676	393676	14.835336	list(gene = "ENSDARG00000015126")	golgi reassembly stacking protein 2	gorasp2	NA	NA
558314	49.4459783187586	-1.50273909754026	0.29693766115609	-5.0607898361209	4.17523239431415e-07	1.81761783565809e-05	558314	558314	14.566872	list(gene = "ENSDARG00000060093")	death-associated protein kinase 1	dapk1	NA	NA
494152	307.399282554065	1.57591370649792	0.311360573627261	5.06137847878097	4.16236003581148e-07	1.81761783565809e-05	494152	494152	14.551187	list(gene = "ENSDARG00000104353")	NOP58 ribonucleoprotein homolog (yeast)	nop58	NA	NA
570248	141.711121133514	0.53739140389303	0.106218259098982	5.0593128568625	4.20770009209107e-07	1.82534737911098e-05	570248	570248	15.207947	list(gene = "ENSDARG00000003829")	UDP-N-acetyl-alpha-D-galactosamine:polypeptide N-acetylgalactosaminyltransferase 2	galnt2	NA	NA
100150664	101.446912087081	-0.902096173656811	0.17863724097694	-5.04987744281866	4.42093605439746e-07	1.91116911592018e-05	100150664	100150664	14.566182	list(gene = "ENSDARG00000070903")	MET proto-oncogene, receptor tyrosine kinase	met	NA	NA
335654	45.3765548476081	1.32375452322848	0.262195121673641	5.04873818696057	4.44737732874321e-07	1.91592397630962e-05	335654	335654	14.593083	list(gene = "ENSDARG00000044526")	calcium/calmodulin-dependent protein kinase IGa	camk1ga	NA	NA
321504	856.409282209485	0.710877622353554	0.140893631569739	5.04549151323198	4.52356974215133e-07	1.94200449103362e-05	321504	321504	14.880566	list(gene = "ENSDARG00000029252")	Sjogren syndrome antigen B (autoantigen La)	ssb	NA	NA
567027	905.913761775248	-0.675960664583711	0.133998168268334	-5.04455152872004	4.54586317723963e-07	1.94484567034524e-05	567027	567027	14.833017	list(gene = "ENSDARG00000016085")	muscleblind-like splicing regulator 3	mbnl3	NA	NA
334017	278.169714060403	-0.641612866080437	0.127228358777737	-5.04300198669789	4.58284491328105e-07	1.95392978828447e-05	334017	334017	14.839874	NULL	phospholipase A1 member A	pla1a	NA	NA
570807	94.9610060667374	-0.809387680697766	0.160628438265889	-5.03888159180121	4.68260054503664e-07	1.98962414254348e-05	570807	570807	14.838266	list(gene = "ENSDARG00000079889")	pleckstrin homology-like domain, family B, member 2a	phldb2a	NA	NA
100536895	46.4646650576455	-1.28796978821855	0.255672692394918	-5.03757275035507	4.71472385323423e-07	1.9964361381255e-05	100536895	100536895	14.809612	list(gene = "ENSDARG00000068621")	si:ch211-181d7.3	si:ch211-181d7.3	NA	NA
565056	28.7456876334373	-1.56067985910029	0.309999192279632	-5.03446427593429	4.79187025513148e-07	2.02220184542232e-05	565056	565056	14.544415	list(gene = "ENSDARG00000063014")	D site albumin promoter binding protein a	dbpa	NA	NA
393221	229.816420890317	2.00209390558338	0.398037475575038	5.02991308215637	4.90702230258208e-07	2.06377714264867e-05	393221	393221	14.825785	list(gene = "ENSDARG00000036848")	solute carrier family 43 (amino acid system L transporter), member 2a	slc43a2a	NA	NA
103908677	21.8005849657074	1.94475226479289	0.386900441601991	5.0264927502809	4.99531359043724e-07	2.09381269312685e-05	103908677	103908677	14.825805	list(gene = "ENSDARG00000075295")	tubby-related protein 1-like	LOC103908677	NA	NA
569842	1535.83226952752	0.738073335614941	0.146926534133645	5.02341758734732	5.07600115877747e-07	2.12046957498155e-05	569842	569842	14.543792	list(gene = "ENSDARG00000078180")	sc:d0202	sc:d0202	NA	NA
368424	169.031376334105	-0.729492847486889	0.145247766454122	-5.02240320313159	5.10289164796297e-07	2.12454955289519e-05	368424	368424	15.2150755	list(gene = "ENSDARG00000000837")	sorting nexin 9a	snx9a	NA	NA
406264	194.851389295928	0.770988472159572	0.153590658097338	5.01976149923753	5.17356732428695e-07	2.14677089606783e-05	406264	406264	14.823884	list(gene = "ENSDARG00000007034")	heterogeneous nuclear ribonucleoprotein K, like	hnrpkl	NA	NA
100036549	190.527060381009	0.536190864563874	0.106847083707942	5.01830135139212	5.2130359439675e-07	2.15593789856016e-05	100036549	100036549	14.823164	list(gene = "ENSDARG00000009170")	CTR9 homolog, Paf1/RNA polymerase II complex component	ctr9	NA	NA
560816	28.5973871946336	-1.08832677961245	0.217135695640625	-5.01219652716018	5.3812202030871e-07	2.21809963653494e-05	560816	560816	14.880964	list(gene = "ENSDARG00000062831")	si:ch73-22o12.1	si:ch73-22o12.1	NA	NA
100005752	142.809020861208	-0.639558142313462	0.12766456964938	-5.00967609157306	5.45217202415744e-07	2.23990391734177e-05	100005752	100005752	14.566182	list(gene = "ENSDARG00000058690")	cingulin b	cgnb	NA	NA
557375	1852.97961667161	0.855971813159003	0.170975279885157	5.00640685445262	5.54554780310098e-07	2.27074625719716e-05	557375	557375	14.833983	list(gene = "ENSDARG00000100167")	cold shock domain containing C2, RNA binding b	csdc2b	NA	NA
504036	56.012945893005	-1.10958327710606	0.222148985419679	-4.99477085168704	5.89056672550545e-07	2.39098023667131e-05	504036	504036	14.880566	list(gene = "ENSDARG00000053113")	lymphocyte antigen 75	ly75	NA	NA
321114	84.1819735297361	1.36932819291756	0.274143744989745	4.99492772657928	5.88578051986208e-07	2.39098023667131e-05	321114	321114	14.838869	list(gene = "ENSDARG00000023299")	SNU13 homolog, small nuclear ribonucleoprotein b (U4/U6.U5)	snu13b	NA	NA
64260	257.607286509588	1.99857141367996	0.400149613013585	4.99456040611517	5.89699324914501e-07	2.39098023667131e-05	64260	64260	14.8207245	list(gene = "ENSDARG00000092126")	vitellogenin 5	vtg5	NA	NA
558825	63.6575206369306	-0.95186232041294	0.190643813326647	-4.99288334514181	5.94844892935432e-07	2.40398716177521e-05	558825	558825	14.527583	list(gene = "ENSDARG00000060542")	leucine-rich repeat containing G protein-coupled receptor 4	lgr4	NA	NA
567168	120.294766089381	-0.656021441789628	0.131415151500131	-4.9919772134416	5.97643073361142e-07	2.40745376986743e-05	567168	567168	14.824423	list(gene = "ENSDARG00000011783")	stromal antigen 2a	stag2a	NA	NA
286777	162.308002318104	0.761116598348031	0.152690814916096	4.98469144176266	6.20607714897878e-07	2.46002553314312e-05	286777	286777	14.833097	list(gene = "ENSDARG00000105286")	DEAD (Asp-Glu-Ala-Asp) box polypeptide 54	ddx54	NA	NA
334307	326.530740389009	0.732105483095776	0.146845502782731	4.98554922842262	6.17860444872912e-07	2.46002553314312e-05	334307	334307	14.823164	list(gene = "ENSDARG00000015889")	zinc finger CCCH-type containing 15	zc3h15	NA	NA
560764	21.7196752274594	1.50894506856225	0.302602208571442	4.98656330264688	6.14627744592481e-07	2.46002553314312e-05	560764	560764	15.207947	list(gene = "ENSDARG00000044253")	progestin and adipoQ receptor family member IIIb	paqr3b	NA	NA
100148935	40.546866450117	-1.13908494619563	0.228431516370804	-4.98654898541494	6.14673271883987e-07	2.46002553314312e-05	100148935	100148935	14.879544	list(gene = "ENSDARG00000089071")	Usher syndrome 1C binding protein 1	ushbp1	NA	NA
566131	187.940462929021	-0.714891861556576	0.143409783496375	-4.98495879519021	6.19750190160221e-07	2.46002553314312e-05	566131	566131	14.535736	list(gene = "ENSDARG00000077215")	eukaryotic translation initiation factor 4 gamma, 3a	eif4g3a	NA	NA
565797	1320.92663818327	0.763578466013936	0.153280023427143	4.9815915273322	6.30634436886733e-07	2.49180938167315e-05	565797	565797	15.209884	list(gene = "ENSDARG00000029146")	low density lipoprotein receptor-related protein 1Ab	lrp1ab	NA	NA
572313	164.025231653673	-1.54515481515775	0.310483367538446	-4.97661059079572	6.47073132660907e-07	2.54864646251551e-05	572313	572313	14.592722	list(gene = "ENSDARG00000078179")	fibronectin type III domain containing 3Ba	fndc3ba	NA	NA
503884	655.054561713678	0.589565212227008	0.118530751919798	4.97394307112747	6.56045822959907e-07	2.57581029286822e-05	503884	503884	14.593284	list(gene = "ENSDARG00000099014")	FXYD domain containing ion transport regulator 1 (phospholemman)	fxyd1	NA	NA
445399	117.94418079316	1.0085447795116	0.202920162168997	4.97015559583313	6.68991937974063e-07	2.61835425061331e-05	445399	445399	14.879544	list(gene = "ENSDARG00000020913")	DEAD (Asp-Glu-Ala-Asp) box helicase 56	ddx56	NA	NA
560102	188.756718350511	-1.00078981785847	0.201662635080138	-4.96269334902207	6.95223009470831e-07	2.71246285487566e-05	560102	560102	14.834426	list(gene = "ENSDARG00000036147")	anoctamin 5b	ano5b	NA	NA
569858	85.9381615457511	0.85501716145919	0.17240131235943	4.95945854331207	7.06899308880203e-07	2.74937295463219e-05	569858	569858	14.544415	list(gene = "ENSDARG00000058574")	ATP-binding cassette, sub-family G (WHITE), member 2c	abcg2c	NA	NA
564554	34.8085116633108	-1.28740774330632	0.260301144789657	-4.94583972862141	7.58163196792833e-07	2.93954086956521e-05	564554	564554	14.799049	NULL	leucine-rich repeats and immunoglobulin-like domains 3	lrig3	NA	NA
393155	65.9438924082566	-1.17872908648085	0.238449797268427	-4.94330085403234	7.68108085564394e-07	2.95960155826007e-05	393155	393155	15.207947	list(gene = "ENSDARG00000052279")	oxidative stress induced growth inhibitor 1	osgn1	NA	NA
100536352	59.8569243278454	1.2058333547741	0.243928643204136	4.94338565137255	7.67773911458537e-07	2.95960155826007e-05	100536352	100536352	14.552143	list(gene = "ENSDARG00000060308")	URB1 ribosome biogenesis 1 homolog (S. cerevisiae)	urb1	NA	NA
570136	63.402795086019	-0.931022442172412	0.188629440726128	-4.93572179713011	7.9854870592442e-07	3.06736649981557e-05	570136	570136	14.82342	list(gene = "ENSDARG00000027172")	phosphatase and actin regulator 2	phactr2	NA	NA
560091	125.255288206016	-0.700226832683698	0.141893359919858	-4.93488090689508	8.01996815153112e-07	3.07110323629773e-05	560091	560091	14.833097	list(gene = "ENSDARG00000039677")	desmocollin 2 like	dsc2l	NA	NA
436926	1466.06541453164	-0.70767389098273	0.143664680618249	-4.9258724408624	8.39847752740466e-07	3.20615109792337e-05	436926	436926	14.829012	list(gene = "ENSDARG00000055416")	serpin peptidase inhibitor, clade B (ovalbumin), member 1	serpinb1	NA	NA
619270	223.836246077664	-0.840297149709747	0.170843746373374	-4.9185127787663	8.7204225187694e-07	3.3188430119746e-05	619270	619270	14.8207245	list(gene = "ENSDARG00000052638")	family with sequence similarity 210, member B	fam210b	NA	NA
570654	155.40653335207	-0.991985108060699	0.202328109460448	-4.90285364058431	9.44543604523474e-07	3.58377752334029e-05	570654	570654	14.831473	list(gene = "ENSDARG00000012600")	si:dkey-97a13.6	si:dkey-97a13.6	NA	NA
569047	35.1535583268119	-1.02931945534367	0.209969430797951	-4.90223482262121	9.47524743605214e-07	3.58412789448472e-05	569047	569047	14.369939	list(gene = "ENSDARG00000014181")	forkhead box P1b	foxp1b	NA	NA
100000859	2075.39676383581	-0.605593665734619	0.123644995096061	-4.89784212667992	9.68948326657898e-07	3.64004941051171e-05	100000859	100000859	14.547449	list(gene = "ENSDARG00000070029")	enoyl-CoA, hydratase/3-hydroxyacyl CoA dehydrogenase	ehhadh	NA	NA
557196	12.6572004177052	-2.46839966744709	0.503985889998348	-4.89775550552653	9.69375438815229e-07	3.64004941051171e-05	557196	557196	14.825785	list(gene = "ENSDARG00000006760")	solute carrier family 24 (sodium/potassium/calcium exchanger), member 3	slc24a3	NA	NA
431755	58.321861190614	1.45096869974351	0.29627302097919	4.89740407327006	9.71110143370175e-07	3.64004941051171e-05	431755	431755	14.8207245	list(gene = "ENSDARG00000011926")	tubulin polyglutamylase complex subunit 2	tpgs2	NA	NA
445223	221.831727779717	0.538791437347701	0.110078640455172	4.89460475819662	9.85034949407747e-07	3.68112307750058e-05	445223	445223	14.817384	list(gene = "ENSDARG00000056966")	NIMA-related kinase 7	nek7	NA	NA
572477	106.402340538368	-1.04502044747898	0.213702639538467	-4.89006803910288	1.00801129511346e-06	3.75567451605785e-05	572477	572477	14.809612	list(gene = "ENSDARG00000077009")	WDFY family member 4	wdfy4	NA	NA
394120	144.887824645669	-0.749301068403407	0.153264878264197	-4.88892874146788	1.0138618420646e-06	3.76616283667529e-05	394120	394120	14.833097	list(gene = "ENSDARG00000016256")	nudix (nucleoside diphosphate linked moiety X)-type motif 3a	nudt3a	NA	NA
560667	110.208469784103	0.761005644689805	0.155723726617775	4.8868959227883	1.02438210294609e-06	3.793883209329e-05	560667	560667	15.2045145	list(gene = "ENSDARG00000045398")	5-methyltetrahydrofolate-homocysteine methyltransferase reductase	mtrr	NA	NA
335732	30.1233188124711	-1.63721473060979	0.335241098759895	-4.88369336774662	1.04116945977343e-06	3.84458020458599e-05	335732	335732	14.82921	list(gene = "ENSDARG00000027495")	ELOVL fatty acid elongase 4b	elovl4b	NA	NA
568888	82.0997550944194	1.13884895115489	0.233390036608493	4.8795954090589	1.06303688684808e-06	3.91367912614961e-05	568888	568888	14.833816	list(gene = "ENSDARG00000102402")	fucosyltransferase 11 (alpha (1,3) fucosyltransferase)	fut11	NA	NA
555795	359.564373098554	0.990714250698363	0.203118712224455	4.87751344939397	1.0743152515295e-06	3.93634167850279e-05	555795	555795	14.835336	list(gene = "ENSDARG00000102572")	si:ch211-260e23.9	si:ch211-260e23.9	NA	NA
565875	142.738521646941	-0.765593928181191	0.156971203589319	-4.87728902292296	1.075537864925e-06	3.93634167850279e-05	565875	565875	14.842841	list(gene = "ENSDARG00000029766")	nuclear receptor subfamily 1, group I, member 2	nr1i2	NA	NA
553241	162.184527859376	0.825269708618585	0.169395299436863	4.87185719652262	1.10554067712516e-06	4.02399473279575e-05	553241	553241	14.543775	list(gene = "ENSDARG00000054154")	BMS1 ribosome biogenesis factor	bms1	NA	NA
570832	868.436474938432	2.89706560141135	0.594662679503606	4.87177975222806	1.10597421123829e-06	4.02399473279575e-05	570832	570832	14.830651	list(gene = "ENSDARG00000057121")	complement component 7b	c7b	NA	NA
101884870	14.868023383598	-1.83550873321395	0.37696209653595	-4.86921297945111	1.12043596363876e-06	4.06469269031174e-05	101884870	101884870	14.839825	list(gene = "ENSDARG00000060007")	NEDD4 binding protein 3	n4bp3	NA	NA
553465	215.515702602578	-1.38366799755918	0.284520668210352	-4.86315460406624	1.15529537722793e-06	4.17893578579211e-05	553465	553465	14.536508	list(gene = "ENSDARG00000058606")	salt-inducible kinase 1	sik1	NA	NA
550502	11.9934462023098	-1.72919589040745	0.356098885801805	-4.85594299604149	1.19815168733592e-06	4.32135697231884e-05	550502	550502	14.842841	list(gene = "ENSDARG00000002071")	adenylosuccinate synthase	adss	NA	NA
30498	66.1933177616696	-1.87056457859167	0.385568835442235	-4.85144131642848	1.22567477086833e-06	4.40781069048214e-05	30498	30498	14.823164	list(gene = "ENSDARG00000037421")	early growth response 1	egr1	NA	NA
100003787	123.053323037557	0.888832292177417	0.183328289900319	4.84830951437284	1.2451801681749e-06	4.46501455102485e-05	100003787	100003787	14.802482	list(gene = "ENSDARG00000069422")	NHP2 ribonucleoprotein homolog (yeast)	nhp2	NA	NA
541444	174.277188503306	0.964455927837249	0.199001647599602	4.84647207433059	1.25676268666882e-06	4.49356041887609e-05	541444	541444	14.833816	list(gene = "ENSDARG00000015676")	NMD3 ribosome export adaptor	nmd3	NA	NA
101886283	23.1116371805221	-1.3475973915324	0.278205352008974	-4.84389456134164	1.2731851434073e-06	4.53919772248688e-05	101886283	101886283	14.809612	list(gene = "ENSDARG00000079552")	mastermind-like transcriptional coactivator 3	maml3	NA	NA
557037	113.900769502767	-0.995986823143539	0.205661417384919	-4.84284721853995	1.27991703204915e-06	4.55012338585497e-05	557037	557037	14.880566	NULL	peroxisome proliferator-activated receptor gamma	pparg	NA	NA
322973	407.142251172847	0.553258138189666	0.114256544209495	4.84224463480395	1.28380569497102e-06	4.55090778785869e-05	322973	322973	14.829012	list(gene = "ENSDARG00000092546")	pdgfa associated protein 1a	pdap1a	NA	NA
100330754	23.4286980293256	1.77592315089202	0.366802429327306	4.8416341029937	1.28775723840875e-06	4.55190998773143e-05	100330754	100330754	15.288584	NULL	tubby like protein 1a	tulp1a	NA	NA
565839	27.9438902221999	-1.37528315092022	0.284187363728748	-4.83935363232022	1.30262084154012e-06	4.59136840368985e-05	565839	565839	14.838266	list(gene = "ENSDARG00000030782")	exocyst complex component 3-like 2b	exoc3l2b	NA	NA
322089	92.6424629222426	1.57788895625277	0.326124395598536	4.83830396483181	1.3095176695671e-06	4.60260218875893e-05	322089	322089	14.827688	list(gene = "ENSDARG00000030700")	CTP synthase 1a	ctps1a	NA	NA
492497	251.515849910961	0.412633286194729	0.0853469193187868	4.83477657410769	1.33295261612821e-06	4.65857552346556e-05	492497	492497	14.543538	list(gene = "ENSDARG00000005318")	signal transducing adaptor molecule (SH3 domain and ITAM motif) 2	stam2	NA	NA
336823	192.844345135056	0.73974703978482	0.153000230577099	4.83494068600147	1.33185341525219e-06	4.65857552346556e-05	336823	336823	14.823164	list(gene = "ENSDARG00000039345")	developmentally regulated GTP binding protein 1	drg1	NA	NA
406329	61.4222261681968	0.741323570004022	0.153442077856883	4.83129256562507	1.35649500151921e-06	4.72753749546315e-05	406329	406329	14.593284	list(gene = "ENSDARG00000003270")	deoxyhypusine synthase	dhps	NA	NA
558154	1596.13617085693	-0.599517591656486	0.124351483056773	-4.82115353125926	1.4273044890001e-06	4.96038285574909e-05	558154	558154	14.815266	list(gene = "ENSDARG00000034700")	vascular endothelial growth factor Ab	vegfab	NA	NA
450015	169.937936637639	-1.63871724030727	0.339954241354357	-4.8204053397855	1.43266825418465e-06	4.96511593007512e-05	450015	450015	14.82342	list(gene = "ENSDARG00000035663")	zgc:103438	zgc:103438	NA	NA
560020	58.3604291138744	-1.43634125260038	0.298011517007681	-4.81975081709128	1.43737640037768e-06	4.96755682436931e-05	560020	560020	14.804419	NULL	acyl-CoA synthetase short chain family member 2 like	acss2l	NA	NA
403051	72.4230884384472	-0.947062918010744	0.196672282275472	-4.8154366596724	1.46878349315182e-06	5.06199911098185e-05	403051	403051	14.837396	list(gene = "ENSDARG00000002021")	phosphorylase, glycogen; brain	pygb	NA	NA
322599	619.776346829201	0.404211152752194	0.084052513036281	4.80903114196856	1.51663579814055e-06	5.21243776939884e-05	322599	322599	14.541529	list(gene = "ENSDARG00000057912")	eukaryotic translation initiation factor 1A, X-linked, b	eif1axb	NA	NA
562329	177.049347713934	0.65101580130815	0.135411116016681	4.80769836671277	1.52677894675059e-06	5.23280287081064e-05	562329	562329	14.879544	list(gene = "ENSDARG00000062915")	polymerase (RNA) III (DNA directed) polypeptide B	polr3b	NA	NA
140620	324.746376294388	0.89838232051758	0.187235461925337	4.79814192930944	1.60144288374729e-06	5.45854446666281e-05	140620	140620	15.2150755	list(gene = "ENSDARG00000015524")	phosphoribosyl pyrophosphate synthetase 1A	prps1a	NA	NA
100533983	44.8695199397193	-0.97734265875763	0.203676698422238	-4.79850010496302	1.59858224404813e-06	5.45854446666281e-05	100533983	100533983	14.815489	list(gene = "ENSDARG00000058038")	echinoderm microtubule associated protein like 3	eml3	NA	NA
336088	162.262694494599	0.603882695475577	0.125879601548761	4.79730383672734	1.60815571437289e-06	5.4664076570478e-05	336088	336088	14.8804035	list(gene = "ENSDARG00000013965")	cullin 2	cul2	NA	NA
777758	49.99149652356	-0.932720849339184	0.194472063882889	-4.79616882094112	1.61728992927239e-06	5.4674975892323e-05	777758	777758	14.825805	list(gene = "ENSDARG00000015749")	Hermansky-Pudlak syndrome 3	hps3	NA	NA
494096	1501.36284053972	0.760416025589661	0.158542204902678	4.79630030411426	1.61622924967177e-06	5.4674975892323e-05	494096	494096	14.815266	NULL	zgc:101540	zgc:101540	NA	NA
569118	114.950932163736	0.790290524448789	0.164931881250188	4.7916177179231	1.65441904533878e-06	5.57781986291257e-05	569118	569118	14.880765	list(gene = "ENSDARG00000061865")	DEAD (Asp-Glu-Ala-Asp) box polypeptide 10	ddx10	NA	NA
100331906	59.5571707563848	-0.867197197356731	0.181135280317772	-4.78756648531074	1.68815820406373e-06	5.65743397496457e-05	100331906	100331906	15.238564	NULL	PH domain and leucine rich repeat protein phosphatase 1	phlpp1	NA	NA
373077	113.75930336861	0.653268932377172	0.136463182049115	4.78714421404926	1.69171274660422e-06	5.65743397496457e-05	373077	373077	14.543775	list(gene = "ENSDARG00000088246")	THO complex 1	thoc1	NA	NA
100000135	12.5375166527715	-1.69551178110257	0.354116176678564	-4.7880099604758	1.68443290224048e-06	5.65743397496457e-05	100000135	100000135	14.535469	list(gene = "ENSDARG00000078139")	adaptor protein, phosphotyrosine interaction, PH domain and leucine zipper containing 2	appl2	NA	NA
798613	22.7614259588549	-1.71772559455946	0.359062024773521	-4.7839244365731	1.71905331242379e-06	5.7312006257491e-05	798613	798613	14.591863	list(gene = "ENSDARG00000054239")	ghrelin/obestatin prepropeptide	ghrl	NA	NA
101885211	35.5794604769231	1.22472917730475	0.25603402275572	4.78346262001772	1.72300945708424e-06	5.7312006257491e-05	101885211	101885211	14.82342	list(gene = "ENSDARG00000074308")	leucine rich repeat containing 75Ba	lrrc75ba	NA	NA
554096	79.1653426471075	0.96377485525489	0.201744053835011	4.77721566972714	1.77739111668215e-06	5.89628117237311e-05	554096	554096	14.823884	list(gene = "ENSDARG00000045565")	nucleolar complex associated 4 homolog	noc4l	NA	NA
103908889	198.823343807162	0.916272554413174	0.191970567174703	4.77298456684414	1.81515705469898e-06	6.00550762070673e-05	103908889	NA	NA	NULL	NA	NA	TRUE	NA
406471	142.672539821838	-0.704546690601917	0.147690437940635	-4.77042861017931	1.83834331395217e-06	6.04995371252109e-05	406471	406471	14.593284	list(gene = "ENSDARG00000018569")	tumor necrosis factor receptor superfamily, member 1a	tnfrsf1a	NA	NA
393933	123.556366792056	0.63412915985499	0.132920822589506	4.77072852470485	1.83560798530272e-06	6.04995371252109e-05	393933	393933	14.566182	list(gene = "ENSDARG00000069708")	cell division cycle 34 homolog (S. cerevisiae) a	cdc34a	NA	NA
449777	212.550448305718	0.531973257308807	0.111536234542982	4.76951063919776	1.84673990133612e-06	6.06150845393578e-05	449777	449777	14.835336	list(gene = "ENSDARG00000098785")	glutaredoxin 3	glrx3	NA	NA
336421	235.511543609317	-0.488016075923678	0.102376000076569	-4.76689922988475	1.8708282020431e-06	6.12437084505244e-05	336421	336421	14.815489	list(gene = "ENSDARG00000018174")	guanine nucleotide binding protein (G protein), alpha inhibiting activity polypeptide 2a	gnai2a	NA	NA
338304	11650.6340872537	1.0250946013863	0.215197140763272	4.76351403996562	1.90250366823751e-06	6.21167447679548e-05	338304	338304	14.829012	list(gene = "ENSDARG00000007682")	pancreatic progenitor cell differentiation and proliferation factor a	ppdpfa	NA	NA
553383	500.96135629703	-0.383904651664881	0.0806212964495075	-4.7618268196086	1.91848289228602e-06	6.24740610094294e-05	553383	553383	14.839874	list(gene = "ENSDARG00000019231")	spectrin alpha, non-erythrocytic 1	sptan1	NA	NA
562521	30.6855614810171	-1.27483486557268	0.267918751234638	-4.75828906971952	1.95240766757485e-06	6.34123610774901e-05	562521	562521	15.22285	list(gene = "ENSDARG00000020134")	signal-induced proliferation-associated 1 like 1	sipa1l1	NA	NA
559124	155.936950980917	-0.654920516652952	0.137664655438189	-4.75736139075298	1.96139845085985e-06	6.35380432893424e-05	559124	559124	14.547653	list(gene = "ENSDARG00000069940")	phosphatidic acid phosphatase type 2D	ppap2d	NA	NA
559570	83.7299958099668	-0.996732025264599	0.209625300212243	-4.75482694243214	1.98616478210153e-06	6.41727772175355e-05	559570	559570	14.833097	list(gene = "ENSDARG00000101859")	MAX network transcriptional repressor a	mnta	NA	NA
492811	25.2451006224799	-1.37580481728842	0.289395375076946	-4.75406635963898	1.99365552472175e-06	6.42474911564229e-05	492811	492811	14.535481	list(gene = "ENSDARG00000104372")	guanine nucleotide binding protein (G protein), beta polypeptide 4b	gnb4b	NA	NA
368327	41.9727065750206	-0.993613287180256	0.209177812744143	-4.75008928597796	2.03326854660988e-06	6.53543079217325e-05	368327	368327	14.541529	list(gene = "ENSDARG00000069995")	dpy-19-like 1, like (H. sapiens)	dpy19l1l	NA	NA
334446	150.91038858301	0.972148624366029	0.20478501362533	4.74716683196678	2.0628579508053e-06	6.61340532187114e-05	334446	334446	14.566182	list(gene = "ENSDARG00000099742")	HEAT repeat containing 1	heatr1	NA	NA
116991	428.497245726547	-0.687392143439391	0.144932641580413	-4.74283871420368	2.10744052594512e-06	6.73892129005184e-05	116991	116991	15.2150755	list(gene = "ENSDARG00000019838")	UDP-glucose 6-dehydrogenase	ugdh	NA	NA
560807	165.780025526713	-1.21283143900672	0.25577163357932	-4.74185280843743	2.11772467635598e-06	6.7543984728917e-05	560807	560807	14.854555	list(gene = "ENSDARG00000027797")	adenylate cyclase 6b	adcy6b	NA	NA
436795	54.6005481644067	0.953084021328035	0.201258658892604	4.73561747142826	2.18389163526631e-06	6.94757526121771e-05	436795	436795	14.833017	list(gene = "ENSDARG00000101259")	HGH1 homolog (S. cerevisiae)	hgh1	NA	NA
555272	245.235863796744	-0.554552994039416	0.117197875996608	-4.73176658982683	2.22574258213419e-06	7.06260568197925e-05	555272	555272	14.839874	list(gene = "ENSDARG00000061757")	RAB GTPase activating protein 1-like	rabgap1l	NA	NA
541448	145.6304096866	0.686107548608657	0.145198188774885	4.72531754285444	2.29756046756951e-06	7.25339254990711e-05	541448	541448	14.839825	list(gene = "ENSDARG00000101060")	germ cell nuclear acidic peptidase	gcna	NA	NA
560275	33.5509415980128	-1.04662209650551	0.221475056016526	-4.72568837019469	2.29337126031516e-06	7.25339254990711e-05	560275	560275	14.809612	list(gene = "ENSDARG00000063661")	NUAK family, SNF1-like kinase, 2	nuak2	NA	NA
567881	28.3516975967052	1.34048050478776	0.284045342776449	4.71924831326226	2.36717724175138e-06	7.4542050858907e-05	567881	567881	15.209884	list(gene = "ENSDARG00000032272")	spermidine/spermine N1-acetyltransferase 1b	sat1b	NA	NA
497384	13.7602158368913	-1.84678643724243	0.391442555006706	-4.7178989959607	2.38292740788672e-06	7.48480515181027e-05	497384	497384	14.8804035	list(gene = "ENSDARG00000039241")	protein kinase C, alpha	prkca	NA	NA
436608	72.1384346650496	0.771442603821015	0.163674090267352	4.71328481228098	2.43755119830109e-06	7.63704487811153e-05	436608	436608	14.82921	list(gene = "ENSDARG00000028082")	mitogen-activated protein kinase-activated protein kinase 5	mapkapk5	NA	NA
568584	224.786410667041	-0.617278503465823	0.131016334376077	-4.71146217305968	2.45945753070121e-06	7.68626941647604e-05	568584	568584	14.839825	list(gene = "ENSDARG00000098932")	GRB10 interacting GYF protein 1a	gigyf1a	NA	NA
793823	80.5116800905773	-0.786295803989058	0.167104090792118	-4.7054252248512	2.53337350304452e-06	7.89737815383754e-05	793823	793823	14.540007	list(gene = "ENSDARG00000062972")	huntingtin interacting protein 1	hip1	NA	NA
568162	103.882809188174	-0.589427772009109	0.125317765067321	-4.7034654000769	2.55782459331103e-06	7.93738285789651e-05	568162	568162	14.823884	list(gene = "ENSDARG00000075560")	lysine (K)-specific methyltransferase 2Cb	kmt2cb	NA	NA
560060	367.306375193402	0.737422579454578	0.156785951491316	4.70337152302462	2.55900148557959e-06	7.93738285789651e-05	560060	560060	14.838869	list(gene = "ENSDARG00000009689")	dishevelled associated activator of morphogenesis 1b	daam1b	NA	NA
406363	103.210162546666	-0.824197443857574	0.175282342650703	-4.70211335262678	2.57482482423603e-06	7.96654653224349e-05	406363	406363	14.533042	list(gene = "ENSDARG00000058348")	scinderin like b	scinlb	NA	NA
793849	72.6566496744555	-0.907361972800339	0.19305887501649	-4.69992365138789	2.60258773699107e-06	8.01081857581082e-05	793849	793849	14.833816	list(gene = "ENSDARG00000055722")	beta-carotene oxygenase 2a	bco2a	NA	NA
431773	33.85929185951	1.10987949940427	0.236171712017224	4.69945993922985	2.60850383221373e-06	8.01081857581082e-05	431773	431773	14.824423	list(gene = "ENSDARG00000026198")	enolase-phosphatase 1	enoph1	NA	NA
195815	141.917275101974	-0.836434004053379	0.177983481164047	-4.69950356394278	2.60794671333695e-06	8.01081857581082e-05	195815	195815	14.854555	list(gene = "ENSDARG00000013415")	lamin A	lmna	NA	NA
407642	136.900570168023	0.954648635364315	0.203226634664944	4.69745826839196	2.63418982972282e-06	8.06972672033853e-05	407642	407642	14.829012	list(gene = "ENSDARG00000057855")	mitochondrial ribosomal protein S31	mrps31	NA	NA
567039	343.572556781806	-0.533044606368982	0.113499996765006	-4.69642838380529	2.64750000200318e-06	8.09052525242697e-05	567039	567039	14.825805	list(gene = "ENSDARG00000019383")	CDC42 binding protein kinase beta (DMPK-like)	cdc42bpb	NA	NA
794778	11.4082059813684	2.17070668189851	0.462866944953845	4.68969907132808	2.73607133766506e-06	8.34064793277895e-05	794778	794778	14.550584	list(gene = "ENSDARG00000078185")	phosphofurin acidic cluster sorting protein 2	pacs2	NA	NA
553729	93.3159415210181	-0.641286319184659	0.136791722814516	-4.68804914500726	2.75821789407091e-06	8.38755132640632e-05	553729	553729	14.834426	list(gene = "ENSDARG00000016016")	drebrin-like b	dbnlb	NA	NA
378722	159.200216363901	0.825774347228345	0.176377032853705	4.68187004774755	2.84269676954455e-06	8.60227776091201e-05	378722	378722	14.544415	list(gene = "ENSDARG00000012369")	retinol dehydrogenase 10b	rdh10b	NA	NA
567001	45.5579623802804	-0.830249425223312	0.177331130261585	-4.68191582605148	2.84206186876348e-06	8.60227776091201e-05	567001	567001	14.543775	list(gene = "ENSDARG00000062650")	replication timing regulatory factor 1	rif1	NA	NA
100148522	9.47783200230977	2.1039108916349	0.449466545395363	4.68090653951618	2.85609131526763e-06	8.6217822259186e-05	100148522	100148522	14.823151	list(gene = "ENSDARG00000055642")	si:ch211-217a12.1	si:ch211-217a12.1	NA	NA
58013	99.188710474324	1.25090818916849	0.267368553825752	4.67859129755299	2.88852550499236e-06	8.69852814088355e-05	58013	58013	14.831473	list(gene = "ENSDARG00000001754")	NOC2-like nucleolar associated transcriptional repressor	noc2l	NA	NA
321577	140.346217817353	1.58872618205115	0.339766294682743	4.67593815782881	2.92612784949462e-06	8.78281491975821e-05	321577	321577	14.593083	list(gene = "ENSDARG00000070644")	tocopherol (alpha) transfer protein-like	ttpal	NA	NA
140517	67.1131175474108	-0.962371855457235	0.205827657951124	-4.67561971523653	2.93067250486008e-06	8.78281491975821e-05	140517	140517	15.220954	NULL	tRNA	trnH	NA	NA
494042	158.35480249467	-1.36756510442746	0.292886022486498	-4.66927405008037	3.0226594023526e-06	9.03665908553943e-05	494042	494042	14.551187	list(gene = "ENSDARG00000061120")	solute carrier family 43 (amino acid system L transporter), member 2b	slc43a2b	NA	NA
436922	1203.74627471917	-1.53345580728907	0.32847337280526	-4.66843261660117	3.03506286619839e-06	9.04048977709857e-05	436922	436922	14.552193	list(gene = "ENSDARG00000099079")	ATP citrate lyase a	aclya	NA	NA
562945	17.1701769441077	-1.41578773458995	0.303283494983929	-4.66819908767197	3.03851393330386e-06	9.04048977709857e-05	562945	562945	15.243732	NULL	si:ch73-375g18.1	si:ch73-375g18.1	NA	NA
406682	162.607383059242	0.614147841679053	0.131583435144177	4.6673644065161	3.0508795665595e-06	9.05556525892432e-05	406682	406682	14.82342	list(gene = "ENSDARG00000020494")	zinc finger protein 330	znf330	NA	NA
30649	105.123583527641	1.02718087777032	0.220435642470284	4.65977673238026	3.16552553640333e-06	9.37343086638571e-05	30649	30649	14.880566	list(gene = "ENSDARG00000012234")	proteasome activator subunit 3	psme3	NA	NA
101882187	26.4248753190297	-1.42427603294162	0.305903915691997	-4.65595881543297	3.22476397592626e-06	9.51541818935711e-05	101882187	NA	NA	NULL	NA	NA	TRUE	NA
58125	1042.35927881228	-0.471251215377675	0.10122026711711	-4.65570017546434	3.22881523149782e-06	9.51541818935711e-05	58125	58125	14.823151	list(gene = "ENSDARG00000002758")	death effector domain-containing 1	dedd1	NA	NA
559050	103.375863152528	1.82152427134148	0.391471979043302	4.6530131627633	3.27119357546559e-06	9.6174641447397e-05	559050	559050	14.879544	list(gene = "ENSDARG00000006598")	serum/glucocorticoid regulated kinase 2b	sgk2b	NA	NA
794311	455.63818637832	-0.630141521211957	0.135719256890627	-4.64297798005019	3.43422964009226e-06	0.000100729284029846	794311	794311	14.854625	list(gene = "ENSDARG00000016357")	flavin containing monooxygenase 5	fmo5	NA	NA
30380	144.29346062706	0.719397901341241	0.155000604055451	4.64125869524921	3.46293255828673e-06	0.000101331613798734	30380	30380	14.835131	list(gene = "ENSDARG00000038225")	NRAS proto-oncogene, GTPase	nras	NA	NA
321289	134.942693810219	0.755390577715703	0.162779447365628	4.64057711179579	3.47437493283012e-06	0.000101427223039114	321289	321289	14.8804035	list(gene = "ENSDARG00000002487")	NOC3-like DNA replication regulator	noc3l	NA	NA
386850	140.265322107372	0.872364633726832	0.188265728224587	4.63368793647969	3.59208353674559e-06	0.000104617324977471	386850	386850	14.595437	list(gene = "ENSDARG00000020232")	eukaryotic translation initiation factor 6	eif6	NA	NA
799942	23.532318881875	-2.09584421575166	0.452953587023445	-4.62706174715242	3.70889963497877e-06	0.000107766552157334	799942	799942	14.831473	list(gene = "ENSDARG00000060280")	phosphodiesterase 9A	pde9a	NA	NA
393674	122.163347123299	0.551062508218363	0.119111023232125	4.62646103832427	3.71966801515804e-06	0.000107826918373985	393674	393674	14.82419	NULL	WD repeat domain 21	wdr21	NA	NA
568631	12.867885883288	-4.16610628143331	0.90167974921336	-4.62038355088698	3.83031281474689e-06	0.000110775503712272	568631	568631	14.823884	list(gene = "ENSDARG00000013730")	solute carrier family 4 (sodium bicarbonate cotransporter), member 4a	slc4a4a	NA	NA
565373	552.220866075336	-0.596233911916368	0.129121789228794	-4.61760881317936	3.88187141794655e-06	0.000112005531819681	565373	565373	14.551187	list(gene = "ENSDARG00000079388")	agrin	agrn	NA	NA
100007552	87.6833874777329	-1.03256270265777	0.223695231623057	-4.61593523995057	3.91328972034419e-06	0.00011265008250652	100007552	100007552	14.82921	list(gene = "ENSDARG00000092361")	si:dkey-79f11.7	si:dkey-79f11.7	NA	NA
799637	822.416881672519	0.8788014645506	0.190449873355553	4.61434522936098	3.94336496291052e-06	0.000113253076608405	799637	799637	14.817384	list(gene = "ENSDARG00000094557")	nuclear protein 1	nupr1	NA	NA
553293	84.944538732001	-0.725416297974216	0.157274731090838	-4.61241480397276	3.98017700979876e-06	0.000114046319077536	553293	553293	14.824423	list(gene = "ENSDARG00000011824")	pre-B-cell leukemia homeobox interacting protein 1b	pbxip1b	NA	NA
550350	82.6152547594835	0.946512171109814	0.205303181793678	4.61031418432192	4.02060870674563e-06	0.000114939383005975	550350	550350	14.833097	list(gene = "ENSDARG00000007130")	MRT4 homolog, ribosome maturation factor	mrto4	NA	NA
393204	5681.42345813086	0.86214564850988	0.187126957143855	4.60727658734438	4.07977170208976e-06	0.000116078828693985	393204	393204	14.833017	list(gene = "ENSDARG00000040433")	cytochrome P450, family 2, subfamily K, polypeptide 22	cyp2k22	NA	NA
402800	189.817651228184	1.32206754072983	0.286979867472885	4.60683027130726	4.08853454818019e-06	0.000116078828693985	402800	402800	14.538123	list(gene = "ENSDARG00000075380")	KRI1 homolog	kri1	NA	NA
317644	179.166500427482	1.26162513143108	0.273843629426977	4.60710053423938	4.08322612847032e-06	0.000116078828693985	317644	317644	14.838266	list(gene = "ENSDARG00000040666")	nucleolar protein interacting with the FHA domain of MKI67	nifk	NA	NA
561503	352.976368006983	-0.66859541121745	0.145147579436299	-4.6063145786794	4.09868197646666e-06	0.000116101249502333	561503	561503	14.546301	list(gene = "ENSDARG00000000966")	nuclear receptor corepressor 2	ncor2	NA	NA
101885844	87.4054259524737	-3.13242506835652	0.680214878710399	-4.60505226568287	4.1236228110724e-06	0.000116276791402217	101885844	101885844	15.248306	NULL	uncharacterized LOC101885844	LOC101885844	NA	NA
447856	118.940277338316	0.991283971181606	0.215255309770444	4.60515455920111	4.12159628805309e-06	0.000116276791402217	447856	447856	14.852479	list(gene = "ENSDARG00000056720")	UTP3, small subunit (SSU) processome component, homolog (S. cerevisiae)	utp3	NA	NA
101883945	11.1494404534549	-1.60624971123513	0.34936067465682	-4.59768321896264	4.27214890351171e-06	0.000120191726634625	101883945	101883945	14.823151	list(gene = "ENSDARG00000090949")	discs, large homolog 5b (Drosophila), tandem duplicate 1	dlg5b.1	NA	NA
561336	12.87307530654	-1.58200892544783	0.344550713101838	-4.59151255617991	4.40045162574584e-06	0.00012352127448106	561336	561336	14.879544	list(gene = "ENSDARG00000027041")	protocadherin 17	pcdh17	NA	NA
321059	148.382059828124	0.740522851124887	0.161328119571736	4.59016601129852	4.42893612410513e-06	0.000124040204270366	321059	321059	15.2150755	NULL	ribosomal RNA processing 1	rrp1	NA	NA
393856	260.578057014357	-0.930628654993381	0.202778352462383	-4.58938857966123	4.44546208173587e-06	0.000124222630738957	393856	393856	14.815489	list(gene = "ENSDARG00000021140")	poly A binding protein, cytoplasmic 1 b	pabpc1b	NA	NA
30768	227.138637485128	-0.530938224208674	0.115703228595552	-4.5887935077819	4.45815149598717e-06	0.00012429727103531	30768	30768	14.838869	list(gene = "ENSDARG00000006266")	signal transducer and activator of transcription 1a	stat1a	NA	NA
114454	693.764262790552	0.434803631847107	0.0949730670937753	4.5781782683483	4.69042889735709e-06	0.000128712319312843	114454	114454	14.593284	list(gene = "ENSDARG00000038743")	coatomer protein complex, subunit beta 2	copb2	NA	NA
550495	608.566027120744	0.429730574739384	0.0938732599683621	4.57777406350024	4.69949872239203e-06	0.000128712319312843	550495	550495	14.566182	list(gene = "ENSDARG00000103672")	cold inducible RNA binding protein a	cirbpa	NA	NA
100330322	20.057971936434	1.8307721348676	0.399781830481071	4.57942806621443	4.66249102743004e-06	0.000128712319312843	100330322	100330322	14.835336	list(gene = "ENSDARG00000076747")	transmembrane and coiled-coil domain family 1a	tmcc1a	NA	NA
327078	415.719228847533	0.743913094257796	0.16249576896373	4.57804593314574	4.6933964775012e-06	0.000128712319312843	327078	327078	14.880566	list(gene = "ENSDARG00000098375")	polymerase (RNA) I polypeptide A	polr1a	NA	NA
558330	35.7411592202743	-0.971841244637343	0.212231605474413	-4.57915418613044	4.66859964652674e-06	0.000128712319312843	558330	558330	14.829012	list(gene = "ENSDARG00000073999")	transmembrane anterior posterior transformation 1a	tapt1a	NA	NA
406288	396.642118036388	0.47197549041541	0.1030492271768	4.5800973315952	4.64759593525878e-06	0.000128712319312843	406288	406288	14.595437	list(gene = "ENSDARG00000057691")	serine/arginine-rich splicing factor 1a	srsf1a	NA	NA
317732	291.333083943554	0.476289590596312	0.103984300473996	4.58039904509837	4.64089595104135e-06	0.000128712319312843	317732	317732	14.543792	list(gene = "ENSDARG00000000779")	sec1 family domain containing 1	scfd1	NA	NA
541542	28.9923064024636	-0.96600463309945	0.210988594418276	-4.57846849855964	4.68392685761006e-06	0.000128712319312843	541542	541542	14.566941	list(gene = "ENSDARG00000104637")	family with sequence similarity 219, member B	fam219b	NA	NA
393853	262.113067201407	0.824495212922428	0.18026235772507	4.57386235999375	4.78814452841846e-06	0.000130851341771119	393853	393853	14.835131	list(gene = "ENSDARG00000005463")	solute carrier family 30 (zinc transporter), member 1a	slc30a1a	NA	NA
100334728	99.1526438882538	-0.869237751569004	0.190093794391421	-4.5726782105215	4.81529364723632e-06	0.000131304062156618	100334728	100334728	15.2045145	NULL	echinoderm microtubule associated protein like 4	eml4	NA	NA
553276	27.2743923730561	-1.73138932149721	0.379249753101042	-4.5653011171135	4.98777872274768e-06	0.000135709146081427	553276	553276	14.819327	list(gene = "ENSDARG00000102885")	Ras suppressor protein 1	rsu1	NA	NA
558496	23.5491672627311	-1.1421794315162	0.250352421491315	-4.56228633504879	5.05995761637444e-06	0.000137071821280257	558496	558496	14.566182	list(gene = "ENSDARG00000069169")	ceramide kinase	cerk	NA	NA
797682	86.7552802051962	-0.96552355707905	0.211620391549075	-4.56252608745006	5.05418113068806e-06	0.000137071821280257	797682	797682	14.835336	list(gene = "ENSDARG00000061362")	family with sequence similarity 69, member Ab	fam69ab	NA	NA
563777	437.385483381065	1.06186193275664	0.233026941084613	4.55682045953252	5.19337795180016e-06	0.000140379608383409	563777	563777	14.5362015	list(gene = "ENSDARG00000061952")	KIAA0368 ortholog	kiaa0368	NA	NA
570585	1710.75652273161	1.04659743687146	0.229736744165486	4.5556379789102	5.22268190597453e-06	0.000140559250341488	570585	570585	14.823164	list(gene = "ENSDARG00000095050")	si:dkey-7f3.14	si:dkey-7f3.14	NA	NA
563771	32.5844584514528	-1.94673376228313	0.427310995963887	-4.55577736278907	5.21921951426323e-06	0.000140559250341488	563771	563771	14.82921	list(gene = "ENSDARG00000041691")	basic helix-loop-helix family, member e41	bhlhe41	NA	NA
100006618	25.8579825569736	1.14552003832921	0.251478013856505	4.55514985490086	5.23482458871047e-06	0.000140581101021928	100006618	100006618	14.879544	list(gene = "ENSDARG00000008105")	methyltransferase like 2A	mettl2a	NA	NA
613144	203.389330531453	1.57871236848824	0.346809504565677	4.55210237235375	5.3112478644688e-06	0.000142325382839016	613144	613144	14.546301	list(gene = "ENSDARG00000016484")	dyskeratosis congenita 1, dyskerin	dkc1	NA	NA
406536	55.6642974429391	0.790399026649444	0.173666018112178	4.55125899264239	5.33258573126637e-06	0.000142589205103064	406536	406536	14.544415	list(gene = "ENSDARG00000004318")	COBW domain containing	cbwd	NA	NA
406658	185.545964503731	1.13907293778044	0.250681240179248	4.54390977548201	5.52203010301969e-06	0.000147337263415409	406658	406658	14.837396	list(gene = "ENSDARG00000035858")	calponin 2	cnn2	NA	NA
560360	89.2366455788827	-0.929530988055884	0.204629006843465	-4.54251820108254	5.55861955077203e-06	0.000147995263447272	560360	560360	14.839874	list(gene = "ENSDARG00000003776")	phosphatidylinositol-5-phosphate 4-kinase, type II, alpha a	pip4k2aa	NA	NA
553512	1496.8904405411	0.909939027872621	0.200500086778014	4.53834730196437	5.66968284604367e-06	0.000149388202857605	553512	553512	14.831473	list(gene = "ENSDARG00000104949")	solute carrier family 27 (fatty acid transporter), member 1b	slc27a1b	NA	NA
553492	27.5903556416018	2.19758144429362	0.484230835076313	4.53829307245023	5.67114077101088e-06	0.000149388202857605	553492	553492	15.229655	NULL	transcription factor TFIIIB component B'' homolog	LOC553492	NA	NA
568288	144.220777898029	-0.858185091784055	0.189092660235081	-4.53843682095939	5.66727697139018e-06	0.000149388202857605	568288	568288	14.55516	list(gene = "ENSDARG00000087921")	phospholipase C, epsilon 1	plce1	NA	NA
562793	43.6185905316655	-0.85024124194205	0.187343665690892	-4.53840400104538	5.66815891203562e-06	0.000149388202857605	562793	562793	15.242861	NULL	LIM domains containing 1a	limd1a	NA	NA
100004252	58.3335531832821	-1.06929281071238	0.235534162633673	-4.5398629173614	5.62908134479579e-06	0.000149388202857605	100004252	100004252	15.207947	NULL	Rho GTPase activating protein 18	arhgap18	NA	NA
799867	628.986054486264	-0.460952249202123	0.101695302136653	-4.53267987328185	5.82400451219589e-06	0.000153089881319522	799867	799867	14.838266	list(gene = "ENSDARG00000005754")	protein tyrosine phosphatase, receptor type, f, b	ptprfb	NA	NA
100007704	52.4963525165253	-1.56210780428125	0.344790165485469	-4.53060429401105	5.88152107794241e-06	0.000154274909120574	100007704	100007704	14.546743	list(gene = "ENSDARG00000075831")	solute carrier family 7 (amino acid transporter light chain, L system), member 8a	slc7a8a	NA	NA
103910413	462.330021450119	-0.708748192124715	0.15652589953126	-4.52799309409602	5.95465273021292e-06	0.000155863663341248	103910413	103910413	14.880566	list(gene = "ENSDARG00000099821")	thymidine phosphorylase	tymp	NA	NA
393698	89.2582028366895	0.601783494486496	0.132937915943892	4.52680102748479	5.98832742759058e-06	0.000156415112408666	393698	393698	14.551187	list(gene = "ENSDARG00000057624")	COP9 signalosome subunit 5	cops5	NA	NA
436840	34.1806101992591	1.7654324003675	0.390430675173443	4.52175639012798	6.13286170614915e-06	0.000159770928415189	436840	436840	14.595437	list(gene = "ENSDARG00000056367")	MPV17 mitochondrial membrane protein-like 2	mpv17l2	NA	NA
326062	57.0885629954331	-1.1075509768772	0.244956338025277	-4.52142200445088	6.14255926928709e-06	0.000159770928415189	326062	326062	15.22285	list(gene = "ENSDARG00000011581")	si:dkey-23k10.5	si:dkey-23k10.5	NA	NA
550572	80.681190472116	0.687382489135114	0.152099568336571	4.51929283332383	6.20465269024716e-06	0.000161048380602294	550572	550572	14.854625	list(gene = "ENSDARG00000036064")	CTD nuclear envelope phosphatase 1 regulatory subunit 1	cnep1r1	NA	NA
100005420	732.563041126566	-0.448035887867182	0.0992192401201305	-4.51561498883401	6.31332772190191e-06	0.000163361509222239	100005420	100005420	14.804419	list(gene = "ENSDARG00000102260")	transmembrane protease serine 6	LOC100005420	NA	NA
561618	15.8004544491189	-1.52143409108673	0.336944288259792	-4.5153876889988	6.32010352435519e-06	0.000163361509222239	561618	561618	14.837396	list(gene = "ENSDARG00000044808")	solute carrier family 4 (sodium bicarbonate cotransporter), member 4b	slc4a4b	NA	NA
562140	194.549726241341	-0.676548056812271	0.149868235992497	-4.51428584804415	6.3530481136765e-06	0.000163871658932192	562140	562140	14.8207245	list(gene = "ENSDARG00000019969")	SWI/SNF related, matrix associated, actin dependent regulator of chromatin, subfamily d, member 3b	smarcd3b	NA	NA
557459	13.6945853486946	-1.82163108623644	0.403614199234723	-4.51329782175742	6.38272936723983e-06	0.000164295691409429	557459	557459	14.853864	list(gene = "ENSDARG00000075864")	immunoglobulin superfamily, member 9a	igsf9a	NA	NA
559983	15.992289103537	-1.42452498341373	0.31571497068626	-4.51206029386979	6.42009308246105e-06	0.000164915310298332	559983	559983	14.536741	list(gene = "ENSDARG00000079131")	si:dkeyp-118b1.2	si:dkeyp-118b1.2	NA	NA
393414	95.9544199572447	0.700784705219179	0.155487827827606	4.50700685069804	6.57485115682057e-06	0.000167848103503442	393414	393414	14.835131	list(gene = "ENSDARG00000013058")	activating signal cointegrator 1 complex subunit 2	ascc2	NA	NA
192331	60.630768660708	0.811384372495773	0.180014488378545	4.50732815899543	6.5649060003947e-06	0.000167848103503442	192331	192331	14.852479	list(gene = "ENSDARG00000011648")	small nuclear ribonucleoprotein D1 polypeptide	snrpd1	NA	NA
569098	137.672036048366	-0.844948293448426	0.187470811275941	-4.50709253188613	6.57219773843637e-06	0.000167848103503442	569098	569098	14.830651	NULL	solute carrier family 6 (neurotransmitter transporter), member 6b	slc6a6b	NA	NA
84039	26.9753886608487	-1.92591666216902	0.427577408599801	-4.50425261820045	6.66069367832177e-06	0.000169690403422871	84039	84039	14.815266	list(gene = "ENSDARG00000104256")	beta-carotene oxygenase 1	bco1	NA	NA
334334	360.421042721659	1.64332112453368	0.365478790533592	4.49635154514565	6.91294059860326e-06	0.000175755848374735	334334	334334	14.835336	list(gene = "ENSDARG00000013946")	influenza virus NS1A binding protein b	ivns1abpb	NA	NA
100006233	32.5523021442171	-0.90220783506851	0.200700556896049	-4.49529313232448	6.94741721466176e-06	0.000176271176650937	100006233	100006233	14.835131	list(gene = "ENSDARG00000052950")	Rho GTPase activating protein 23a	arhgap23a	NA	NA
100151075	130.934869536583	-0.587393993770856	0.130690758595284	-4.49453350860001	6.9722624182693e-06	0.000176540530251974	100151075	100151075	14.592722	list(gene = "ENSDARG00000074041")	ATP-binding cassette, sub-family A (ABC1), member 5	abca5	NA	NA
394113	282.103072462587	0.476434484040206	0.106036603304184	4.49311340795662	7.01893812943429e-06	0.000177360418272691	394113	394113	15.207947	list(gene = "ENSDARG00000011921")	thioredoxin-like 1	txnl1	NA	NA
100332329	70.2405859981589	-0.805858095997586	0.179689421860407	-4.4847275240477	7.30071672706211e-06	0.000184105675676137	100332329	100332329	14.838266	list(gene = "ENSDARG00000078313")	myosin IXb-like	LOC100332329	NA	NA
569065	41.3349399460699	-0.81396989650675	0.181596560294731	-4.48229798618254	7.38435336283015e-06	0.000185837063230494	569065	569065	14.809612	list(gene = "ENSDARG00000074059")	discs, large homolog 5a (Drosophila)	dlg5a	NA	NA
570420	174.807291665204	-0.933203664048739	0.208268321133401	-4.48077585189252	7.43721870451204e-06	0.00018651300885077	570420	570420	14.815489	list(gene = "ENSDARG00000077580")	thrombospondin-type laminin G domain and EAR repeats a	tspeara	NA	NA
100148254	17.6092418067155	-1.3478413548884	0.30081316971427	-4.48065939456259	7.44127826075049e-06	0.00018651300885077	100148254	100148254	15.236921	NULL	uncharacterized LOC100148254	LOC100148254	NA	NA
393934	447.140608106119	0.615789011121203	0.137583067967373	4.47576159057039	7.61394106469902e-06	0.000190455981430888	393934	393934	14.593284	list(gene = "ENSDARG00000043484")	ubiquitin-conjugating enzyme E2D 2 (UBC4/5 homolog, yeast)	ube2d2	NA	NA
568666	48.3006063400026	-0.914446664523458	0.20440414646002	-4.47371875942996	7.68708354734593e-06	0.000191898683243302	568666	568666	14.545806	list(gene = "ENSDARG00000061890")	ATPase 13A2	atp13a2	NA	NA
326718	107.509742692096	0.987500042432688	0.22085993491302	4.47115970953079	7.77965715568338e-06	0.000193819691426835	326718	326718	14.834426	list(gene = "ENSDARG00000008740")	ESF1, nucleolar pre-rRNA processing protein, homolog (S. cerevisiae)	esf1	NA	NA
393330	235.051358448079	-1.49511731742055	0.334455518500985	-4.47030243101266	7.8109068381235e-06	0.000194208258798794	393330	393330	14.592884	list(gene = "ENSDARG00000086998")	zgc:64002	zgc:64002	NA	NA
368771	44.5132756572344	-1.2410365765035	0.277681769507496	-4.46927639039698	7.8484660504184e-06	0.000194751836575082	368771	368771	14.823164	list(gene = "ENSDARG00000036787")	transporter associated with antigen processing, subunit type a	tap2a	NA	NA
324947	179.251554599183	1.41672896337201	0.317174726222479	4.46671454641143	7.9430000869077e-06	0.000196704195764998	324947	324947	14.552193	list(gene = "ENSDARG00000058292")	selenophosphate synthetase 1	sephs1	NA	NA
100334824	131.818448213239	-0.678772480182593	0.151976895941998	-4.46628729962776	7.95887135786396e-06	0.000196704615412387	100334824	100334824	14.853864	list(gene = c("ENSDARG00000076144"	"ENSDARG00000094952"))	si:ch211-74m13.3	si:ch211-74m13.3	NA	NA
406768	277.152053903948	-0.605190936538895	0.13581638332177	-4.45594943509213	8.35227184769542e-06	0.000206017170605084	406768	406768	14.82419	list(gene = "ENSDARG00000045199")	zgc:55262	zgc:55262	NA	NA
497165	32.9209581576792	-1.00259996617597	0.225459711339842	-4.44691408597042	8.71126575264355e-06	0.000214445782129064	497165	497165	14.854555	list(gene = "ENSDARG00000037963")	NIMA-related kinase 6	nek6	NA	NA
393179	107.342293306259	0.63279759115573	0.142379008475346	4.44445847693415	8.81135231886133e-06	0.000216480095485371	393179	393179	15.2045145	list(gene = "ENSDARG00000002967")	pdgfa associated protein 1b	pdap1b	NA	NA
402998	99.0306850282135	-0.589021653402251	0.132576372596261	-4.44288557506409	8.87603754546933e-06	0.000217638335625767	402998	402998	14.8207245	NULL	plexin D1	plxnd1	NA	NA
393097	106.428385590022	0.709063345405978	0.159673775943926	4.44070005368311	8.96667029742675e-06	0.000219426979053597	393097	393097	14.833816	list(gene = "ENSDARG00000002267")	ddb1 and cul4 associated factor 13	dcaf13	NA	NA
100148154	19.812271712221	-1.15401604860344	0.260001132523412	-4.43850393036086	9.05863305822618e-06	0.000221241063687819	100148154	100148154	14.536741	list(gene = "ENSDARG00000062123")	ArfGAP with GTPase domain, ankyrin repeat and PH domain 1	agap1	NA	NA
100536594	11.2551821134243	-1.88317046465682	0.424871739153055	-4.43232696156906	9.32215100274516e-06	0.000226784171551097	100536594	100536594	14.592884	list(gene = "ENSDARG00000102299")	chemokine (C-X-C motif) ligand 8b, duplicate 1	cxcl8b.1	NA	NA
103908700	52.5855129756292	-0.901717870301581	0.203428419413982	-4.43260520284809	9.31012495612762e-06	0.000226784171551097	103908700	NA	NA	NULL	NA	NA	TRUE	NA
447901	100.432220954967	0.947924200996052	0.213965975538924	4.43025672006253	9.41209741867175e-06	0.000228524251807163	447901	447901	14.823151	list(gene = "ENSDARG00000012044")	polymerase (RNA) III (DNA directed) polypeptide G like a	polr3gla	NA	NA
553701	1391.49746871508	-0.770043935315758	0.173851237260446	-4.42932674768461	9.45277154116379e-06	0.000229063547873475	553701	553701	15.22285	list(gene = "ENSDARG00000002986")	guanine deaminase	gda	NA	NA
336984	46.8182763076381	1.36057109729652	0.307565215477465	4.42368326725233	9.70322461238313e-06	0.000234674284143933	336984	336984	14.834426	list(gene = "ENSDARG00000105195")	DnaJ (Hsp40) homolog, subfamily C, member 21	dnajc21	NA	NA
494487	341.289839239536	-1.444749825758	0.326837089015114	-4.42039742218848	9.85195437942171e-06	0.000237807778181878	494487	494487	14.592884	list(gene = "ENSDARG00000033160")	nuclear receptor subfamily 1, group d, member 1	nr1d1	NA	NA
406823	233.396805418334	0.82678592697453	0.187296323361192	4.41432011123952	1.01327931622253e-05	0.00024411177624025	406823	406823	14.838869	list(gene = "ENSDARG00000053370")	eukaryotic translation initiation factor 3, subunit Jb	eif3jb	NA	NA
568600	68.1123941567714	-1.24709379474532	0.282848840397539	-4.40904687108687	1.03826554674755e-05	0.000249163648713672	568600	568600	14.802482	list(gene = "ENSDARG00000087709")	protocadherin Fat 3-like	LOC568600	NA	NA
30739	91.9769609294506	-0.6604321956033	0.14978038568432	-4.40933699419924	1.03687569441369e-05	0.000249163648713672	30739	30739	14.838266	list(gene = "ENSDARG00000034541")	transforming growth factor beta receptor 2b	tgfbr2b	NA	NA
368737	287.75085518914	0.483131145057873	0.109635888531784	4.40668791513291	1.04963249691245e-05	0.000251405219868586	368737	368737	14.546301	list(gene = "ENSDARG00000039578")	proliferation-associated 2G4, a	pa2g4a	NA	NA
571290	198.51750162542	0.681067804292861	0.154739475586399	4.40138369160096	1.07562721571282e-05	0.000257135007039479	571290	571290	14.815489	list(gene = "ENSDARG00000062352")	sema domain, immunoglobulin domain (Ig), transmembrane domain (TM) and short cytoplasmic domain, (semaphorin) 4Ab	sema4ab	NA	NA
568531	113.66080137185	-0.544518719785713	0.123737937527539	-4.40058021546161	1.07961807169047e-05	0.000257592719528148	568531	568531	15.257942	NULL	ubiquitin protein ligase E3 component n-recognin 1	ubr1	NA	NA
678555	20.8130466139378	-1.20724357446096	0.274751997105861	-4.39393921491973	1.11314952627653e-05	0.000265083419817907	678555	678555	14.802482	list(gene = "ENSDARG00000062553")	BTB and CNC homology 1, basic leucine zipper transcription factor 1 a	bach1a	NA	NA
100884140	253.32030551038	-0.438218785142049	0.099759242186099	-4.39276377345129	1.1191871486342e-05	0.000266010631285527	100884140	100884140	14.817384	list(gene = "ENSDARG00000076426")	desmoglein 2 like	dsg2l	NA	NA
100151347	154.068265482569	-0.608097362557958	0.138526037123425	-4.38976942663963	1.13470910996555e-05	0.00026918424335263	100151347	100151347	14.540007	list(gene = "ENSDARG00000087636")	high-mobility group nucleosome binding domain 1-like	fb06f03	NA	NA
334222	622.956684381879	0.69421344283976	0.158202215894358	4.38813981786027	1.14324273945837e-05	0.000270243365887754	334222	334222	14.823884	list(gene = "ENSDARG00000036162")	heterogeneous nuclear ribonucleoprotein A0b	hnrnpa0b	NA	NA
322256	1060.34357568544	0.396429270236692	0.0903422006240981	4.38808516394439	1.14352999992803e-05	0.000270243365887754	322256	322256	14.8804035	list(gene = "ENSDARG00000003681")	eukaryotic translation initiation factor 5	eif5	NA	NA
556454	115.144785630937	-0.791858633986316	0.180526449856835	-4.38638567708108	1.15249694773359e-05	0.000271844669781952	556454	556454	14.538123	list(gene = "ENSDARG00000067996")	C-terminal Src kinase	csk	NA	NA
405812	172.21708108396	1.39391936385836	0.317924092241557	4.38444080796264	1.16284095160175e-05	0.000273764092723394	405812	405812	14.543792	list(gene = "ENSDARG00000099774")	cytochrome b5 type B	cyb5b	NA	NA
100003354	34.2029815087506	-0.882618929530325	0.201438629812198	-4.38157730894611	1.17823222121133e-05	0.000276862256980474	100003354	100003354	14.854625	list(gene = "ENSDARG00000074238")	bromodomain and PHD finger containing, 3b	brpf3b	NA	NA
387592	31.7482022159526	-5.054149368811	1.15440380901309	-4.37814682293178	1.19692709049326e-05	0.000280723523851605	387592	387592	15.209884	list(gene = "ENSDARG00000045638")	solute carrier family 13 member 1	slc13a1	NA	NA
373867	37.4618330608013	-0.829352026397465	0.189530429628404	-4.37582518028109	1.20973944543765e-05	0.000283193156595188	373867	373867	14.825785	NULL	phospholipase C, gamma 1	plcg1	NA	NA
556208	568.909595151713	0.614560967471103	0.140460904600874	4.37531688420637	1.21256197136129e-05	0.00028331932916534	556208	556208	14.82921	list(gene = "ENSDARG00000006062")	A kinase (PRKA) anchor protein 1b	akap1b	NA	NA
100333160	19.385880718428	-1.13474367006405	0.259390165130517	-4.37465957698541	1.2162212633097e-05	0.000283640173193297	100333160	100333160	14.817384	list(gene = "ENSDARG00000073688")	neuron navigator 2a	nav2a	NA	NA
566033	102.860967655465	0.655977940953828	0.150058969813696	4.37146770878309	1.23414104781698e-05	0.000287279324207603	566033	566033	14.82419	list(gene = "ENSDARG00000014008")	CWC22 spliceosome-associated protein homolog (S. cerevisiae)	cwc22	NA	NA
100038802	1630.57525236711	0.796729303675952	0.182444882384556	4.36695890431505	1.25988420908787e-05	0.000292722535246315	100038802	100038802	14.55516	list(gene = "ENSDARG00000061896")	solute carrier organic anion transporter family, member 2A1	slco2a1	NA	NA
553725	83.297722706647	0.822128985361816	0.18839634046472	4.36382672473285	1.27806823288412e-05	0.000296392384399874	553725	553725	14.837396	list(gene = "ENSDARG00000053155")	asparagine-linked glycosylation 3 (alpha-1,3-mannosyltransferase)	alg3	NA	NA
100004948	34.8408954627091	-1.36922812338548	0.313871421765681	-4.36238544969432	1.28651950075965e-05	0.00029779566130457	100004948	100004948	14.802482	list(gene = "ENSDARG00000088612")	si:ch211-153b23.7	si:ch211-153b23.7	NA	NA
393517	21.2795425982954	-1.28683601041868	0.295027394019814	-4.3617509306009	1.29025703861349e-05	0.000298104638325467	393517	393517	14.879544	list(gene = "ENSDARG00000006859")	sodium/potassium transporting ATPase interacting 1	nkain1	NA	NA
792588	11.5180220962538	-1.56499177402481	0.359154815102965	-4.35742946555274	1.31598888160779e-05	0.000303484647845872	792588	792588	14.835336	list(gene = "ENSDARG00000062401")	zinc finger protein 319b	znf319b	NA	NA
561607	72.573028991633	-0.619930784747304	0.1423357752656	-4.35541088380982	1.32817544462623e-05	0.000305726767003295	561607	561607	14.527806	list(gene = "ENSDARG00000059231")	hephaestin-like 1a	hephl1a	NA	NA
563241	34.086547690463	-2.0348097845675	0.467957531383015	-4.34827873921328	1.37210149183848e-05	0.000315253022393333	563241	563241	14.833017	list(gene = "ENSDARG00000099525")	si:ch1073-13h15.3	si:ch1073-13h15.3	NA	NA
449677	4532.87854238212	1.14059338020193	0.26263248628479	4.34292572231565	1.40597680077874e-05	0.000322439078877297	449677	449677	14.541529	list(gene = "ENSDARG00000058285")	carnitine palmitoyltransferase 1B (muscle)	cpt1b	NA	NA
447824	129.798615883431	0.601164885085108	0.138536348121378	4.33940184823118	1.42871060107882e-05	0.00032704819977094	447824	447824	14.879544	list(gene = "ENSDARG00000021569")	ganglioside induced differentiation associated protein 2	gdap2	NA	NA
447847	350.505543574631	0.51012814826636	0.117598611513478	4.33787560670215	1.43866536312999e-05	0.000328720463358265	447847	447847	15.2150755	list(gene = "ENSDARG00000003693")	histidyl-tRNA synthetase	hars	NA	NA
793096	34.9205401990035	-6.96520741751204	1.60779664724727	-4.33214450934282	1.47663965435592e-05	0.000336776988816065	793096	793096	14.823884	list(gene = "ENSDARG00000101595")	transglutaminase 1 like 2	tgm1l2	NA	NA
394150	94.2965163757419	-0.800529394684512	0.184817237937224	-4.33146498464837	1.48120505633584e-05	0.000337198369430437	394150	394150	14.833017	list(gene = "ENSDARG00000027500")	oxidative stress responsive 1b	oxsr1b	NA	NA
570994	331.939429445135	0.425458333817867	0.0982959919824193	4.32833857451647	1.50238388540135e-05	0.000341372527612249	570994	570994	14.82921	list(gene = "ENSDARG00000018049")	splicing factor 3b, subunit 2	sf3b2	NA	NA
393165	90.4359107661382	0.765791422056729	0.176940957139784	4.32794890700039	1.50504370600387e-05	0.000341372527612249	393165	393165	15.22285	list(gene = "ENSDARG00000027600")	PDZ and LIM domain 5b	pdlim5b	NA	NA
101883535	47.8360567901082	-0.932114872957546	0.215576097215905	-4.32383221050714	1.53341940406566e-05	0.000347173988070122	101883535	101883535	14.82419	list(gene = "ENSDARG00000092423")	chemokine (C-X-C motif) ligand 11, duplicate 5	cxcl11.5	NA	NA
563008	103.756535673885	-0.520548664052399	0.120475714760478	-4.32077672323687	1.55480937400514e-05	0.000351375590223712	563008	563008	14.823884	list(gene = "ENSDARG00000055648")	carboxypeptidase D, a	cpda	NA	NA
436691	84.5075059102743	0.713722002556088	0.16526017052091	4.31877808371123	1.56895443272269e-05	0.000353927593578007	436691	436691	14.833017	list(gene = "ENSDARG00000039719")	mitochondrial ribosomal protein S26	mrps26	NA	NA
404599	134.872558005325	0.575227520529037	0.133267828408166	4.31632695902615	1.58646939697186e-05	0.000357229143525042	404599	404599	14.802482	list(gene = "ENSDARG00000055357")	LEO1 homolog, Paf1/RNA polymerase II complex component	leo1	NA	NA
245949	12.2977868776264	-1.62311952575869	0.376207651237809	-4.31442454830002	1.60019173073612e-05	0.000359488216349576	245949	245949	15.22285	list(gene = "ENSDARG00000027397")	VANGL planar cell polarity protein 2	vangl2	NA	NA
326723	99.4399194526544	0.609406665656898	0.141267495984181	4.31384913713724	1.60436448193597e-05	0.000359488216349576	326723	326723	14.827688	list(gene = "ENSDARG00000026540")	protein phosphatase 4, regulatory subunit 2a	ppp4r2a	NA	NA
777737	316.917985884456	-0.514894810340653	0.119361719473411	-4.31373486082654	1.60519442135621e-05	0.000359488216349576	777737	777737	15.209884	list(gene = "ENSDARG00000031720")	calsyntenin 1	clstn1	NA	NA
555979	226.974784875116	-0.736236653475711	0.170744248538091	-4.3119265203915	1.61838221615634e-05	0.000361788615420751	555979	555979	14.543775	list(gene = "ENSDARG00000078856")	solute carrier family 22, member 23	slc22a23	NA	NA
100003553	77.16568588983	0.7871669426354	0.182724573847515	4.30794241880294	1.64780266609761e-05	0.000367703015796277	100003553	100003553	14.82921	list(gene = "ENSDARG00000060559")	DIS3 exosome endoribonuclease and 3'-5' exoribonuclease	dis3	NA	NA
393956	2388.90105653507	-0.738219838380662	0.171520440031461	-4.30397588908503	1.67759928954137e-05	0.000373679971011486	393956	393956	14.591863	list(gene = "ENSDARG00000056691")	cytoplasmic polyadenylation element binding protein 4a	cpeb4a	NA	NA
324556	649.146521090965	0.528027013593776	0.122767475964455	4.30103339215555	1.7000343706609e-05	0.000377998681662899	324556	324556	14.834426	NULL	transaldolase 1	taldo1	NA	NA
798788	152.814603826716	-0.814307503406318	0.189449681592364	-4.29827855376633	1.72129756640929e-05	0.000382041840902327	798788	798788	14.880566	list(gene = "ENSDARG00000043342")	glutathione peroxidase 3	gpx3	NA	NA
562705	349.679356653867	0.644401407508762	0.149942965846492	4.29764346643965	1.72623530384127e-05	0.000382453596692119	562705	562705	14.549713	list(gene = "ENSDARG00000076439")	protein phosphatase 4, catalytic subunit b	ppp4cb	NA	NA
393261	269.0274426948	0.514608586836306	0.119833282445249	4.2943711157326	1.75189216879742e-05	0.000387446098721383	393261	393261	14.533042	list(gene = "ENSDARG00000070674")	proteasome 26S subunit, non-ATPase 6	psmd6	NA	NA
564822	90.6210627186793	-0.641690417656556	0.149449714331802	-4.2936878168392	1.75729523726125e-05	0.000387949501934169	564822	564822	14.831473	list(gene = "ENSDARG00000073665")	RAS p21 protein activator (GTPase activating protein) 1b	rasa1b	NA	NA
393283	47.001957231898	-0.88985070728901	0.20738885097076	-4.29073551024434	1.78082313180191e-05	0.000392445339187679	393283	393283	14.854625	list(gene = "ENSDARG00000015471")	chromodomain helicase DNA binding protein 1-like	chd1l	NA	NA
393319	145.80826836949	0.56843353334768	0.132564099523799	4.28799000173973	1.80297206772937e-05	0.000396621887310609	393319	393319	14.854555	list(gene = "ENSDARG00000020201")	cell division cycle 73, Paf1/RNA polymerase II complex component, homolog (S. cerevisiae)	cdc73	NA	NA
101885278	10.8382332037734	-1.42930935858504	0.333567142422145	-4.28492251426907	1.82802888935986e-05	0.000401422202305978	101885278	101885278	15.238483	NULL	pleckstrin homology domain-containing family G member 3-like	LOC101885278	NA	NA
30606	26.1188896323757	-1.00044552803255	0.233594692039214	-4.28282646022027	1.84534095216051e-05	0.000404507865608753	30606	30606	14.825805	list(gene = "ENSDARG00000034117")	retinoic acid receptor gamma a	rarga	NA	NA
569979	176.665979569779	-0.700771450406392	0.163661490687925	-4.28183470320851	1.85358655498946e-05	0.000405532506182994	569979	569979	15.236938	NULL	filamin B, like	flnbl	NA	NA
554046	104.368986499686	1.26432596962155	0.295301219389369	4.28147900044557	1.85655245838592e-05	0.000405532506182994	554046	554046	14.540007	list(gene = "ENSDARG00000069498")	phosphorylase kinase, gamma 1b (muscle)	phkg1b	NA	NA
323285	18.1053135326983	-1.28009852990591	0.299096895146247	-4.27987903144227	1.86994923058819e-05	0.000407740950859538	323285	323285	14.545415	list(gene = "ENSDARG00000102415")	scinderin like a	scinla	NA	NA
334526	10.8756342017628	1.61715484481221	0.378230876322619	4.27557596707898	1.90643778345214e-05	0.000414967957531416	334526	334526	14.833017	list(gene = "ENSDARG00000098764")	muscle, skeletal, receptor tyrosine kinase	musk	NA	NA
266989	795.67977613737	0.831318514723187	0.194460395383804	4.27500166850131	1.9113586333756e-05	0.000415310447710877	266989	266989	14.531645	list(gene = "ENSDARG00000043976")	eukaryotic translation termination factor 1b	etf1b	NA	NA
792160	75.5236013873934	-2.06366626425417	0.482839165323279	-4.27402417298205	1.91976208789933e-05	0.00041640713679313	792160	792160	14.543792	list(gene = "ENSDARG00000043249")	interferon regulatory factor 1b	irf1b	NA	NA
494056	218.547449650207	0.601241565471657	0.140695462920121	4.2733543285117	1.92554099627075e-05	0.000416931712752726	494056	494056	14.82342	list(gene = "ENSDARG00000038293")	zgc:103559	zgc:103559	NA	NA
393863	110.231547707715	0.81082075294504	0.189910988920676	4.26947780933156	1.95931140459471e-05	0.000423504818759697	393863	393863	14.833097	list(gene = "ENSDARG00000036076")	HEAT repeat containing 3	heatr3	NA	NA
560413	342.007418667174	-0.934335288660908	0.219130055536624	-4.26383905381136	2.0094420851838e-05	0.000433585181754355	560413	560413	14.543775	list(gene = "ENSDARG00000028943")	metastasis suppressor 1-like a	mtss1la	NA	NA
796120	118.281977211935	-0.648958037872039	0.152220412192299	-4.26327867942057	2.01449021110084e-05	0.000433919792519586	796120	796120	14.823151	list(gene = "ENSDARG00000088972")	si:dkey-238d18.4	si:dkey-238d18.4	NA	NA
664693	18.5542367971783	-1.97811705352388	0.46429077402978	-4.26051337689731	2.03957874046622e-05	0.000437047554973478	664693	664693	14.543792	list(gene = "ENSDARG00000054837")	zgc:136870	zgc:136870	NA	NA
570351	49.9826969768482	1.17734390553159	0.276311237712818	4.26093384864518	2.03574487560062e-05	0.000437047554973478	570351	570351	14.566941	list(gene = "ENSDARG00000090581")	WD repeat domain 4	wdr4	NA	NA
100005813	277.675848977799	0.493551105858611	0.115841292933348	4.26058008643417	2.03897002386195e-05	0.000437047554973478	100005813	100005813	14.842841	NULL	strawberry notch homolog 1 (Drosophila)	sbno1	NA	NA
322000	213.272304793991	0.531060975566597	0.124738316602678	4.25740053281429	2.06817627945298e-05	0.000442411432744363	322000	322000	15.2045145	list(gene = "ENSDARG00000023330")	acidic (leucine-rich) nuclear phosphoprotein 32 family, member B	anp32b	NA	NA
572052	37.0229713426495	-1.21023110996497	0.284605285421939	-4.25231424697805	2.11572689388764e-05	0.000451804192297141	572052	572052	15.207947	NULL	guanylate cyclase 2C	gucy2c	NA	NA
100331745	376.686360829632	-0.654412527670739	0.15397390267333	-4.2501522420922	2.13625266793093e-05	0.00045540355414122	100331745	100331745	14.833489	list(gene = "ENSDARG00000104393")	natriuretic peptide receptor 2	npr2	NA	NA
791612	78.9224824881583	-1.91465795203825	0.450660263765215	-4.24856173482326	2.15147359870077e-05	0.000457861628457641	791612	791612	14.546301	list(gene = "ENSDARG00000037121")	methionine adenosyltransferase II, alpha b	mat2ab	NA	NA
406813	117.375111471924	0.560087996889713	0.131940034538353	4.24501932904153	2.18574578752994e-05	0.000464358698388424	406813	406813	14.592884	list(gene = "ENSDARG00000019293")	transcription factor Dp-1, a	tfdp1a	NA	NA
393168	131.301369963048	0.52115617087709	0.122997871487468	4.23711536284748	2.26409821067261e-05	0.000480182333330171	393168	393168	14.833017	list(gene = "ENSDARG00000002538")	SMU1, DNA replication regulator and spliceosomal factor a	smu1a	NA	NA
553571	81.8545558135454	0.725921111973745	0.171567556216706	4.23110947070226	2.32541456421672e-05	0.000492345025567182	553571	553571	14.802482	list(gene = "ENSDARG00000090821")	TP53 regulating kinase	tp53rk	NA	NA
798492	116.768057987307	0.677922879635406	0.1604022272881	4.22639318104842	2.37466918917907e-05	0.000501916876152381	798492	798492	14.838266	list(gene = "ENSDARG00000089933")	RAS protein activator like 3	rasal3	NA	NA
777626	25.5808424879713	-1.08637548429467	0.257310170343107	-4.2220464229846	2.42094230773065e-05	0.000510827061428813	777626	777626	14.536741	list(gene = "ENSDARG00000068912")	zgc:153012	zgc:153012	NA	NA
503713	113.566415118403	-0.942683079141248	0.223484787869243	-4.21810848124838	2.46360293032265e-05	0.000518946036613125	503713	503713	14.854555	list(gene = "ENSDARG00000010655")	protein phosphatase, Mg2+/Mn2+ dependent, 1K	ppm1k	NA	NA
561194	300.031903138014	0.610370427238576	0.144764989018741	4.21628483085478	2.48360034148718e-05	0.000522148350095337	561194	561194	14.825785	list(gene = "ENSDARG00000016548")	eukaryotic translation initiation factor 5B	eif5b	NA	NA
792865	466.369988599797	-0.296434144620906	0.0703124376000582	-4.21595602056983	2.48722233341133e-05	0.000522148350095337	792865	792865	14.825805	list(gene = "ENSDARG00000061282")	golgi glycoprotein 1a	glg1a	NA	NA
568328	51.8992207400099	0.901470149928794	0.214084883291572	4.21080711570393	2.54459939175558e-05	0.000533291294822829	568328	568328	14.853864	list(gene = "ENSDARG00000057929")	nuclear assembly factor 1 homolog (S. cerevisiae)	naf1	NA	NA
100004124	83.0006845564965	-0.699073976273748	0.166150000748639	-4.2074870485938	2.58226197848197e-05	0.000540271911754229	100004124	100004124	14.854625	list(gene = "ENSDARG00000101366")	G protein-coupled receptor 1	gpr1	NA	NA
114549	30.4447618420634	-1.01234499354698	0.240755782913122	-4.20486262592618	2.61240780403173e-05	0.00054565898357949	114549	114549	14.543538	list(gene = "ENSDARG00000031796")	acetylcholinesterase	ache	NA	NA
100006868	922.949088287496	-0.758065842030327	0.180314801991122	-4.20412430737468	2.62094875135698e-05	0.000545982816607802	100006868	100006868	15.257942	NULL	alpha-2-macroglobulin-like	LOC100006868	NA	NA
503767	253.798442165	0.516269135809221	0.122805198779671	4.20396808066306	2.62275939951842e-05	0.000545982816607802	503767	503767	15.207947	list(gene = "ENSDARG00000016516")	RNA binding motif protein 8A	rbm8a	NA	NA
566330	15.5903497908565	1.27498877863828	0.303363072645273	4.20284765551919	2.63577989039047e-05	0.000547774222781819	566330	566330	15.22285	NULL	si:ch211-162k9.5	si:ch211-162k9.5	NA	NA
100151755	229.765549246682	0.412356180161138	0.0981256059139653	4.20233002711529	2.6418160027318e-05	0.000548110554279154	100151755	100151755	14.809612	list(gene = "ENSDARG00000059725")	huntingtin interacting protein K	hypk	NA	NA
564992	40.2763780092612	-0.89392284687336	0.212783491108887	-4.20109117589352	2.65631578602621e-05	0.000549281832620452	564992	564992	14.832098	list(gene = "ENSDARG00000013460")	info WAP, follistatin/kazal, immunoglobulin, kunitz and netrin domain containing 2a	wfikkn2a	NA	NA
30291	1039.90045272813	-0.5753182679943	0.136943351324889	-4.20114056234387	2.65573631078154e-05	0.000549281832620452	30291	30291	15.2045145	list(gene = "ENSDARG00000018693")	cadherin 2, type 1, N-cadherin (neuronal)	cdh2	NA	NA
406428	794.368318902235	-0.451414633449885	0.107501026238726	-4.19916580561227	2.6790010447119e-05	0.000553051014338444	406428	406428	14.595437	list(gene = "ENSDARG00000021346")	pyruvate dehydrogenase E1 beta subunit	pdhb	NA	NA
795192	49.5050498173321	-1.82488395367211	0.434676310681321	-4.19825950673905	2.68974297231316e-05	0.000554346196968263	795192	795192	15.245291	NULL	uncharacterized LOC795192	LOC795192	NA	NA
58031	379.018884204023	-0.43512110430539	0.103673566002868	-4.19703036252609	2.70437688797613e-05	0.000555528721580786	58031	58031	14.546301	list(gene = "ENSDARG00000036080")	CD81 molecule a	cd81a	NA	NA
794462	408.659692807851	-0.693505399340738	0.165237359451974	-4.19702542839475	2.70443578491815e-05	0.000555528721580786	794462	794462	15.260017	NULL	insulin receptor substrate 2-B-like	LOC794462	NA	NA
798849	68.7704832910526	-1.97805488829145	0.47169123777247	-4.19353748785472	2.74637665325732e-05	0.000561258915095995	798849	798849	14.833017	list(gene = "ENSDARG00000093748")	si:ch211-217k17.11	si:ch211-217k17.11	NA	NA
553348	18.9726446932295	-1.35480561127329	0.323067307640253	-4.19357074898435	2.74597379874804e-05	0.000561258915095995	553348	553348	14.8207245	list(gene = "ENSDARG00000010408")	immunoglobulin superfamily, member 9b	igsf9b	NA	NA
564308	238.381988183599	-1.07811520209008	0.25705778537401	-4.19405777001255	2.74008149366237e-05	0.000561258915095995	564308	564308	14.527583	list(gene = "ENSDARG00000079486")	family with sequence similarity 20, member A	fam20a	NA	NA
373085	2422.98580119783	0.626787031816047	0.149503450154981	4.19245864337107	2.7594739921702e-05	0.000561258915095995	373085	373085	14.546301	list(gene = "ENSDARG00000003035")	heat shock protein 9	hspa9	NA	NA
692291	35.8866933576488	0.963336270242802	0.229762320168831	4.19275131594657	2.75591504369467e-05	0.000561258915095995	692291	692291	15.209884	list(gene = "ENSDARG00000012833")	forkhead box N3	foxn3	NA	NA
100141350	14706.8474177974	0.526704755072633	0.125625945062742	4.19264312646229	2.75723013753027e-05	0.000561258915095995	100141350	100141350	14.829012	list(gene = "ENSDARG00000042613")	C-reactive protein 3	crp3	NA	NA
100136865	451.414444652413	-0.684141820733035	0.163201853428185	-4.19199786253704	2.76508602287356e-05	0.000561479906477778	100136865	100136865	14.839874	list(gene = "ENSDARG00000010936")	ATP-binding cassette, sub-family B (MDR/TAP), member 4	abcb4	NA	NA
449780	41.835593622823	0.812049545119701	0.194150382104037	4.18258020571166	2.88219287639396e-05	0.000584303382637579	449780	449780	14.839825	list(gene = "ENSDARG00000036190")	thioredoxin-like 4A	txnl4a	NA	NA
100333625	46.0863559937325	-0.854877075283878	0.20442045516482	-4.18195466101769	2.89013611788875e-05	0.000584957892571708	100333625	100333625	15.229655	NULL	dmX-like protein 1	LOC100333625	NA	NA
406674	194.150363814732	0.55954351450168	0.13382946144625	4.1810189509461	2.9020567317216e-05	0.000586286176139606	406674	406674	14.835131	list(gene = "ENSDARG00000029885")	RAB41, member RAS oncogene family	rab41	NA	NA
558452	50.9160797105393	-1.88195343203299	0.450152869567469	-4.1806985121327	2.9061497406775e-05	0.000586286176139606	558452	558452	14.543775	list(gene = "ENSDARG00000041083")	alanyl (membrane) aminopeptidase a	anpepa	NA	NA
559632	74.5768477385649	-0.802260317248455	0.191936028100451	-4.1798318178627	2.91724765519059e-05	0.000587569669771909	559632	559632	14.8207245	list(gene = "ENSDARG00000098967")	RAB GTPase activating protein 1	rabgap1	NA	NA
558261	30.9799931726956	-3.54971235314936	0.85013203302042	-4.17548358992855	2.97353690200401e-05	0.000597936342676883	558261	558261	14.833816	list(gene = "ENSDARG00000052336")	OCIA domain containing 2	ociad2	NA	NA
569403	20.1020691286956	-1.2510216545928	0.299892017877567	-4.171573699916	3.02503182082262e-05	0.000607306954707868	569403	569403	14.824423	list(gene = "ENSDARG00000104094")	G protein-coupled receptor kinase 3	grk3	NA	NA
100537178	323.965417768168	-1.18619358515845	0.284385477765723	-4.17107650671121	3.03164048231562e-05	0.000607650459839901	100537178	100537178	15.286031	NULL	E3 ubiquitin-protein ligase RNF14-like	LOC100537178	NA	NA
415184	139.621305353163	-0.663162354495829	0.15912746029032	-4.16749160255511	3.07969854215453e-05	0.000616287416330827	415184	415184	14.852479	list(gene = "ENSDARG00000045658")	methionine sulfoxide reductase B3	msrb3	NA	NA
334273	15.8933951937088	-3.29100456976202	0.789905643953306	-4.16632618712694	3.09547703473359e-05	0.000618447400482121	334273	334273	14.595437	list(gene = "ENSDARG00000039272")	plastin 1 (I isoform)	pls1	NA	NA
406470	256.719391425342	0.578954863296633	0.138983057023496	4.16565066056042	3.10465808729191e-05	0.000619251603707634	406470	406470	14.833816	list(gene = "ENSDARG00000003584")	phospholipase A2, group VII (platelet-activating factor acetylhydrolase, plasma)	pla2g7	NA	NA
641419	375.610417485864	-0.856409234229613	0.205605837618048	-4.16529629776639	3.1094845579903e-05	0.000619251603707634	641419	641419	14.827688	list(gene = "ENSDARG00000021573")	solute carrier family 16, member 7 (monocarboxylic acid transporter 2)	slc16a7	NA	NA
790935	127.407311771764	0.570433091128134	0.137129166474603	4.159823222099	3.1849400784804e-05	0.000633262044129908	790935	790935	14.880566	list(gene = "ENSDARG00000045692")	periphilin 1	pphln1	NA	NA
793308	38.7843453883431	-0.91064476645388	0.219039912102555	-4.15743759989967	3.21837144240804e-05	0.000638885351775305	793308	793308	14.54133	list(gene = "ENSDARG00000091726")	AE binding protein 1	aebp1	NA	NA
793623	70.1642928587444	-0.900662107516945	0.216682392772616	-4.15660034021356	3.23018337468837e-05	0.000640205832743748	793623	793623	14.802482	list(gene = "ENSDARG00000075853")	SH3-domain kinase binding protein 1	sh3kbp1	NA	NA
795748	47.2611967460896	-0.702919314070731	0.169177839918611	-4.15491363649574	3.25410431237739e-05	0.000643918216964375	795748	795748	14.839825	list(gene = "ENSDARG00000042825")	ring finger protein 169	rnf169	NA	NA
793658	140.351824845556	-0.827926010424131	0.199302146534739	-4.15412490441904	3.26534781885984e-05	0.000645114178162325	793658	793658	14.82419	list(gene = "ENSDARG00000052575")	ADP-ribosylation factor-like 13A	arl13a	NA	NA
321555	160.717637815286	0.577684232618614	0.139206504949962	4.14983648089048	3.32712869748438e-05	0.000655233107137916	321555	321555	14.804419	list(gene = "ENSDARG00000058467")	PRP40 pre-mRNA processing factor 40 homolog A	prpf40a	NA	NA
100329235	201.587713169662	-0.927843737939115	0.223582016916255	-4.14990324685482	3.3261583855451e-05	0.000655233107137916	100329235	100329235	15.234478	NULL	coagulation factor XIII, B polypeptide	f13b	NA	NA
567448	302.764046774493	-0.809561926678623	0.195166159505542	-4.14806505763943	3.35297127206586e-05	0.000658475935978395	567448	567448	14.538123	list(gene = "ENSDARG00000079504")	mitofusin 2	mfn2	NA	NA
100332622	21.5931678653515	1.01482530759648	0.244655274630512	4.14798049675859	3.35420965211853e-05	0.000658475935978395	100332622	100332622	15.285009	NULL	spermatogenesis associated 5	spata5	NA	NA
791641	117.79514916474	0.819148797036498	0.197667287266641	4.14407871106926	3.41182551695505e-05	0.000668728581182644	791641	791641	14.82419	list(gene = "ENSDARG00000052537")	ceramide-1-phosphate transfer protein	cptp	NA	NA
393830	13.9411173676565	-1.35194278741093	0.326314966515731	-4.14306092621636	3.4270085406587e-05	0.000670645030977169	393830	393830	14.833097	list(gene = "ENSDARG00000026895")	torsin family 1 like 3	tor1l3	NA	NA
405860	173.717600089334	0.592086722491448	0.142985823635265	4.1408770984302	3.4598031081191e-05	0.000675996490746987	405860	405860	14.545337	list(gene = "ENSDARG00000104138")	insulin-like growth factor binding protein 7	igfbp7	NA	NA
393476	78.7479643875664	0.645660115664968	0.15599460481629	4.13899004023467	3.48838092072823e-05	0.000680508523325081	393476	393476	14.531645	list(gene = "ENSDARG00000095904")	PRP31 pre-mRNA processing factor 31 homolog (yeast)	prpf31	NA	NA
101882071	41.2809265104497	-1.17212916430422	0.283223796453252	-4.13852641968129	3.49543626639124e-05	0.00068081440749005	101882071	101882071	15.259329	NULL	formin-J-like	LOC101882071	NA	NA
569734	89.693320323217	1.71543962166809	0.415177460520053	4.13182261753643	3.59898112749557e-05	0.000699883367536638	569734	569734	14.824423	list(gene = "ENSDARG00000052045")	gamma-glutamyltransferase 5a	ggt5a	NA	NA
352940	319.330721021988	-0.488411581014269	0.118265398403094	-4.12979271713586	3.63090447395578e-05	0.00070330401354756	352940	352940	14.544415	list(gene = "ENSDARG00000058115")	fibroblast growth factor receptor 2	fgfr2	NA	NA
569162	69.094162712885	1.02569267322702	0.248374375452205	4.1296235626545	3.63357679281039e-05	0.00070330401354756	569162	569162	15.228628	NULL	si:dkey-33i11.1	si:dkey-33i11.1	NA	NA
619412	17.1414682283321	-1.91652620570163	0.464077545483332	-4.12975422826283	3.63151236084828e-05	0.00070330401354756	619412	619412	14.825805	NULL	neural precursor cell expressed, developmentally down-regulated 4a	nedd4a	NA	NA
322969	150.667665549551	0.731596418097431	0.177271913724806	4.12697309305946	3.6756938196226e-05	0.000709243129394363	322969	322969	14.838266	list(gene = "ENSDARG00000017454")	nucleoporin 50	nup50	NA	NA
570459	284.977317918657	0.788218011412627	0.19098635923153	4.12709061832569	3.67381651654106e-05	0.000709243129394363	570459	570459	14.827688	list(gene = "ENSDARG00000103606")	N-deacetylase/N-sulfotransferase (heparan glucosaminyl) 1b	ndst1b	NA	NA
325179	47.8987384911501	-0.776356879674363	0.188199053179802	-4.12519014605586	3.70428588041135e-05	0.000713650231650057	325179	325179	14.823884	NULL	inositol polyphosphate phosphatase-like 1a	inppl1a	NA	NA
566537	692.069213429349	-1.16755599779043	0.283056724900021	-4.12481278515049	3.71036440755761e-05	0.000713713041931275	566537	566537	14.833017	list(gene = "ENSDARG00000045886")	solute carrier family 38, member 2	slc38a2	NA	NA
30704	54.5965022040763	-0.816207514842479	0.197998242908152	-4.12229675806316	3.7511352614664e-05	0.000720438625216929	30704	30704	14.823151	list(gene = "ENSDARG00000032155")	protein phosphatase, Mg2+/Mn2+ dependent, 1Aa	ppm1aa	NA	NA
570247	65.8599207797845	0.854615232859807	0.207340359425611	4.12179874302969	3.75925558854493e-05	0.000720882288826538	570247	570247	14.817384	list(gene = "ENSDARG00000076176")	pentatricopeptide repeat domain 1	ptcd1	NA	NA
406702	1143.09887749904	0.303032692588002	0.0735457968219959	4.1203264589197	3.78335945078295e-05	0.000722156010859448	406702	406702	14.82419	list(gene = "ENSDARG00000012387")	pyruvate dehydrogenase E1 alpha 1 subunit a	pdha1a	NA	NA
402808	57.7959058182656	1.05275189485584	0.255477294870472	4.12072585702613	3.77680614442195e-05	0.000722156010859448	402808	402808	14.833097	list(gene = "ENSDARG00000041991")	ribosomal RNA processing 9, small subunit (SSU) processome component, homolog (yeast)	rrp9	NA	NA
171473	6007.15620800256	-0.625050534095602	0.151693128089112	-4.12049340645421	3.78061887114792e-05	0.000722156010859448	171473	171473	14.549713	list(gene = "ENSDARG00000076667")	cyclin G1	ccng1	NA	NA
100384898	58.4167516254193	1.17934827221036	0.286504379088585	4.11633593860607	3.84943114297479e-05	0.000733638896941448	100384898	100384898	14.538123	list(gene = "ENSDARG00000091624")	UDP glucuronosyltransferase 2 family, polypeptide B3	ugt2b3	NA	NA
368284	136.552070275778	0.835259348670604	0.202955786656194	4.11547442145873	3.86383846513406e-05	0.000735255273572366	368284	368284	14.815266	list(gene = "ENSDARG00000036164")	cysteinyl-tRNA synthetase	cars	NA	NA
100537489	12.2266922957066	-1.4112464402382	0.343544206856721	-4.10790347230852	3.9926689597367e-05	0.000757826013008527	100537489	NA	NA	NULL	NA	NA	TRUE	NA
569366	13.3295230911135	-2.78390115617229	0.677771210405968	-4.10743494770868	4.00077406722483e-05	0.000757826013008527	569366	569366	14.823884	list(gene = "ENSDARG00000058160")	tumor necrosis factor, alpha-induced protein 2b	tnfaip2b	NA	NA
436696	73.099865097896	0.606696883213847	0.147696564491356	4.10772508692546	3.99575304795276e-05	0.000757826013008527	436696	436696	14.823164	list(gene = "ENSDARG00000041170")	alpha and gamma adaptin binding protein	aagab	NA	NA
560915	287.767734400067	0.598245615574505	0.145677788910841	4.10663574761318	4.01463564645723e-05	0.000759292446121873	560915	560915	14.552193	list(gene = "ENSDARG00000060522")	riboflavin kinase	rfk	NA	NA
407703	297.951069958467	0.63103851260046	0.153688396964788	4.10596066497485	4.02637999048742e-05	0.000760354589680021	407703	407703	14.839825	list(gene = "ENSDARG00000014692")	zinc finger protein 622	znf622	NA	NA
447816	3890.81937991232	0.338035089107276	0.0824142650348652	4.10165750995014	4.10201129676905e-05	0.000773459789650662	447816	447816	14.827688	list(gene = "ENSDARG00000044601")	reticulon 4a	rtn4a	NA	NA
245698	157.781862045265	-0.54035991533686	0.131811502397994	-4.09948984349853	4.14061839650153e-05	0.000779554665332237	245698	245698	14.592884	list(gene = "ENSDARG00000004830")	flotillin 2a	flot2a	NA	NA
406249	141.359523128725	0.657600905966599	0.160478240948539	4.09775744100706	4.17172087081903e-05	0.000784220315821996	406249	406249	15.2045145	list(gene = "ENSDARG00000015111")	DEAD (Asp-Glu-Ala-Asp) box polypeptide 39Ab	ddx39ab	NA	NA
353246	19.0923056140878	-1.15767301411845	0.282802203244585	-4.09357848289894	4.24766208340884e-05	0.000797288100890371	353246	353246	14.593284	list(gene = "ENSDARG00000102153")	neuropilin 1a	nrp1a	NA	NA
559073	120.000713363323	-0.689698895964318	0.168588460913973	-4.09102077464398	4.29478653099571e-05	0.000804915656949605	559073	559073	14.831809	list(gene = "ENSDARG00000061335")	UDP-N-acetyl-alpha-D-galactosamine:polypeptide N-acetylgalactosaminyltransferase 1	galnt1	NA	NA
555748	2141.16176283	-0.509650340245084	0.124591907014134	-4.09055734404377	4.30337789964693e-05	0.000805309345413567	555748	555748	14.593083	list(gene = "ENSDARG00000005578")	UDP-glucose pyrophosphorylase 2a	ugp2a	NA	NA
447872	10.6661394611064	1.84170510197321	0.450312166395103	4.08984086909459	4.31669245851138e-05	0.000806584387541426	447872	447872	14.833097	list(gene = "ENSDARG00000019907")	DNA replication and sister chromatid cohesion 1	dscc1	NA	NA
326846	911.32510484071	0.516878782450512	0.126412910946888	4.08881322784884	4.3358577914875e-05	0.000808947182240381	326846	326846	15.2045145	list(gene = "ENSDARG00000045776")	CCHC-type zinc finger, nucleic acid binding protein a	cnbpa	NA	NA
406651	178.690225086307	0.897127696004527	0.219493158938525	4.0872695091868	4.36479964536161e-05	0.000813124162162184	406651	406651	14.823151	list(gene = "ENSDARG00000016494")	dopa decarboxylase	ddc	NA	NA
100535210	36.8643269777566	-0.832101645763259	0.203624872813432	-4.08644402948581	4.38035095452635e-05	0.000814797815484384	100535210	100535210	15.239282	NULL	caskin-2-like	LOC100535210	NA	NA
192302	351.452803470106	0.378497425884643	0.0926521554655137	4.08514431189379	4.40494305366881e-05	0.00081814563573157	192302	192302	14.593083	list(gene = "ENSDARG00000015427")	histone deacetylase 1	hdac1	NA	NA
393889	77.9254507207943	0.608206952900843	0.148963139750416	4.08293591233294	4.44702898669349e-05	0.000824727782330436	393889	393889	14.835131	list(gene = "ENSDARG00000031346")	RNA binding motif protein 17	rbm17	NA	NA
557665	19.0514748786419	-1.24267967221808	0.304601326444696	-4.07969225453685	4.50953609572751e-05	0.000835071855816286	557665	557665	14.823164	NULL	nectin cell adhesion molecule 1b	nectin1b	NA	NA
327335	298.294328980267	0.407333079799401	0.0999290214808742	4.07622404145488	4.57729189923304e-05	0.000846355597522867	327335	327335	15.228616	NULL	signal recognition particle 72	srp72	NA	NA
568316	18.7680980062594	-1.22587843674958	0.300850750857104	-4.0747062563651	4.60724640076979e-05	0.000850626578784982	568316	568316	14.815266	list(gene = "ENSDARG00000001933")	protein kinase, AMP-activated, gamma 2 non-catalytic subunit b	prkag2b	NA	NA
556805	42.6716320211413	-1.06351256649863	0.261147884769222	-4.07245330529275	4.65205285691786e-05	0.000857622879580682	556805	556805	14.835336	list(gene = "ENSDARG00000090930")	si:ch211-120g10.1	si:ch211-120g10.1	NA	NA
799538	42.4169098806977	0.991077292742085	0.243398142651576	4.07183588972907	4.66440390086321e-05	0.000858624023709345	799538	799538	14.833097	list(gene = "ENSDARG00000079257")	gem (nuclear organelle) associated protein 5	gemin5	NA	NA
368664	84.0744118683658	0.913218827331727	0.224339217462589	4.07070523674273	4.68710261489401e-05	0.000859770714918571	368664	368664	14.549713	list(gene = "ENSDARG00000079605")	protein arginine methyltransferase 5	prmt5	NA	NA
100333040	27.625602269118	-1.4081836212228	0.345949356382432	-4.0704906520078	4.691422374465e-05	0.000859770714918571	100333040	100333040	14.880964	list(gene = "ENSDARG00000073876")	si:ch1073-165f9.2	si:ch1073-165f9.2	NA	NA
334247	154.274109372732	-0.518257407588032	0.127317482025906	-4.07059108726782	4.68940006391339e-05	0.000859770714918571	334247	334247	15.239282	NULL	wu:fi37e09	wu:fi37e09	NA	NA
323464	199.746257878765	0.621802310169078	0.15295104965685	4.06536804790885	4.79567212178038e-05	0.000876351215278635	323464	323464	14.854625	list(gene = "ENSDARG00000015352")	large 60S subunit nuclear export GTPase 1	lsg1	NA	NA
100004228	1706.22731103102	0.871557239174878	0.214386712000408	4.0653510240561	4.79602220661073e-05	0.000876351215278635	100004228	100004228	14.831221	list(gene = "ENSDARG00000100731")	solute carrier family 27 (fatty acid transporter), member 2b	slc27a2b	NA	NA
336159	232.347169401625	0.435918196754066	0.107295261439824	4.06279075985614	4.84894915863268e-05	0.000884719297222877	336159	336159	14.852479	list(gene = "ENSDARG00000002663")	optineurin	optn	NA	NA
562242	166.572655246258	0.589932536592123	0.145242016256259	4.06172092482708	4.87122890531858e-05	0.000887479251516704	562242	562242	14.8207245	list(gene = "ENSDARG00000018399")	ribosomal protein S6 kinase b, polypeptide 1a	rps6kb1a	NA	NA
567601	50.268207102397	0.926674694002558	0.228170523747412	4.06132518251306	4.87949496101421e-05	0.000887681729931133	567601	567601	14.550584	list(gene = "ENSDARG00000058522")	SHQ1, H/ACA ribonucleoprotein assembly factor	shq1	NA	NA
553627	74.1628834184497	0.566333517851208	0.139530737386395	4.05884415476779	4.9316211355643e-05	0.000895851001887939	553627	553627	14.827688	list(gene = "ENSDARG00000003205")	N-glycanase 1	ngly1	NA	NA
334032	319.532913603732	-0.41035405588057	0.10122385028974	-4.0539265667724	5.03650322401986e-05	0.000913565723690268	334032	334032	14.880566	list(gene = "ENSDARG00000008904")	SWI/SNF related, matrix associated, actin dependent regulator of chromatin, subfamily a, member 2	smarca2	NA	NA
327500	95.5035596028246	0.512006638773938	0.126394507937086	4.05086144272022	5.10294191663315e-05	0.000923229584276713	327500	327500	14.8804035	list(gene = "ENSDARG00000026453")	zgc:66474	zgc:66474	NA	NA
570267	107.29993907195	1.18754954382101	0.293175775422826	4.05064007115969	5.10777232289598e-05	0.000923229584276713	570267	570267	14.839874	list(gene = "ENSDARG00000003217")	URB2 ribosome biogenesis 2 homolog (S. cerevisiae)	urb2	NA	NA
325226	311.507761413314	0.568562509543355	0.14037049468896	4.05044173138524	5.11210384781254e-05	0.000923229584276713	325226	325226	14.853864	list(gene = "ENSDARG00000010481")	basic leucine zipper and W2 domains 1a	bzw1a	NA	NA
557849	115.744705080308	0.649370839391578	0.160383487789186	4.04886343564953	5.14669639652337e-05	0.000926778841678744	557849	557849	14.82419	list(gene = "ENSDARG00000099280")	UTP20 small subunit (SSU) processome component	utp20	NA	NA
393374	258.842404276807	0.915385242167883	0.226076834279557	4.04900062001026	5.14368085542644e-05	0.000926778841678744	393374	393374	14.823884	list(gene = "ENSDARG00000008765")	transmembrane p24 trafficking protein 5	tmed5	NA	NA
101886608	124.705272740009	1.32561495045364	0.327585631527854	4.04662116671904	5.1962233351083e-05	0.000934341201720126	101886608	101886608	15.2045145	NULL	kelch repeat and BTB domain-containing protein 13-like	LOC101886608	NA	NA
564342	459.499794907045	0.43767717988726	0.108170796054302	4.04616768899013	5.20629444774815e-05	0.000934797325806242	564342	564342	14.839874	list(gene = "ENSDARG00000103235")	major facilitator superfamily domain containing 8	mfsd8	NA	NA
431761	974.847226273414	0.953154519627511	0.235682136080015	4.04423744404587	5.24936982344688e-05	0.000941169528894587	431761	431761	14.833816	list(gene = "ENSDARG00000029497")	transcription factor CP2-like 1	tfcp2l1	NA	NA
793471	45.1378440321826	-0.964943062233187	0.238711963616496	-4.04229033021328	5.29316366907156e-05	0.000947651971748497	793471	793471	14.547653	list(gene = "ENSDARG00000078479")	molybdenum cofactor synthesis 1	mocs1	NA	NA
394235	1033.4753732773	-0.430621163407057	0.106551143240415	-4.0414504275701	5.31216116521196e-05	0.000949682760472403	394235	394235	14.544415	list(gene = "ENSDARG00000003952")	profilin 2	pfn2	NA	NA
100149555	26.8960778614741	-1.07632260535501	0.266422317408391	-4.03991158032435	5.34713561298414e-05	0.0009545598784215	100149555	100149555	14.829012	list(gene = "ENSDARG00000091548")	StAR-related lipid transfer (START) domain containing 9	stard9	NA	NA
100008009	34.4432047873362	-2.21720474736675	0.549513440923289	-4.03485080117679	5.46370042603539e-05	0.000973967402095131	100008009	100008009	14.802482	list(gene = "ENSDARG00000068220")	mannose binding lectin 2	mbl2	NA	NA
100334180	522.167058585118	-0.742294570022581	0.184257939731563	-4.0285621944107	5.61190152860123e-05	0.000998950678125617	100334180	100334180	15.238955	NULL	ATP-binding cassette, sub-family C (CFTR/MRP), member 6b, tandem duplicate 1	abcc6b.1	NA	NA
432383	54.1530910948916	0.684158994204426	0.169910488135637	4.02658483129229	5.65928277904316e-05	0.00100450245264075	432383	432383	14.834426	list(gene = "ENSDARG00000020015")	mitochondrial ribosomal protein S33	mrps33	NA	NA
567041	617.128375579748	0.396185007560965	0.0983906938741927	4.02665122036386	5.65768584601661e-05	0.00100450245264075	567041	567041	14.835131	list(gene = "ENSDARG00000008184")	melanoma inhibitory activity family, member 3	mia3	NA	NA
563348	13.5639357297781	-1.90873887784574	0.474331902536354	-4.02405755893564	5.72039264941477e-05	0.00101389873716127	563348	563348	14.837396	list(gene = "ENSDARG00000062688")	glycoprotein (transmembrane) nmb	gpnmb	NA	NA
565210	63.6598647891513	-1.14228611108707	0.283945828960016	-4.0229015346724	5.74855336339217e-05	0.00101743654179182	565210	565210	14.880964	list(gene = "ENSDARG00000038957")	feline leukemia virus subgroup C cellular receptor family, member 2a	flvcr2a	NA	NA
567114	13.6004905165795	-1.79935920315281	0.447717135712905	-4.01896434070514	5.84545160216532e-05	0.00103311279242258	567114	567114	15.220731	NULL	YTH domain containing 2	ythdc2	NA	NA
325292	77.4777442337481	0.644504561068581	0.160428732506967	4.0173885998918	5.88466388853138e-05	0.00103856365384081	325292	325292	14.536741	list(gene = "ENSDARG00000056665")	NOP2/Sun RNA methyltransferase family, member 2	nsun2	NA	NA
565799	192.056733942982	0.460771349161387	0.114775652774388	4.01453912936671	5.95620623592635e-05	0.00104969674387981	565799	565799	14.833097	list(gene = "ENSDARG00000029170")	si:ch211-200p22.4	si:ch211-200p22.4	NA	NA
565109	24.3517364205735	-1.10992045142321	0.276568323026311	-4.01318719106388	5.99043703755734e-05	0.00105423194787197	565109	565109	14.829012	list(gene = "ENSDARG00000099874")	ArfGAP with GTPase domain, ankyrin repeat and PH domain 2	agap2	NA	NA
368270	1063.50198980287	0.87562526551474	0.218236749600753	4.01227230114373	6.01370745938327e-05	0.00105682816499388	368270	368270	14.823151	list(gene = "ENSDARG00000018361")	sulfotransferase family 1, cytosolic sulfotransferase 3	sult1st3	NA	NA
30116	951.718028234653	0.660739329075015	0.164707436789944	4.01159378078158	6.03102102354168e-05	0.00105837168089224	30116	30116	14.815266	list(gene = "ENSDARG00000005774")	DEAD (Asp-Glu-Ala-Asp) box helicase 3b	ddx3b	NA	NA
406324	568.460825011865	0.604429619450249	0.150707528524626	4.01061330755938	6.05612280835266e-05	0.00106127564524338	406324	406324	14.546301	list(gene = "ENSDARG00000007216")	ATP-binding cassette, sub-family E (OABP), member 1	abce1	NA	NA
573024	28.8313683540128	-0.831643114328728	0.207425795340477	-4.00935241908383	6.08854912842723e-05	0.00106545315989276	573024	573024	15.209884	list(gene = "ENSDARG00000023578")	LIM domain containing preferred translocation partner in lipoma	lpp	NA	NA
100536073	10.8115477968565	-1.5703512427213	0.391898834101753	-4.00703218809162	6.14864862510547e-05	0.00107445469706597	100536073	100536073	14.799049	list(gene = "ENSDARG00000069339")	TBC1 domain family, member 24	tbc1d24	NA	NA
792949	93.8464814563793	-0.844264411971381	0.210808102406836	-4.00489545862922	6.20449140661185e-05	0.00108116748429541	792949	792949	14.883119	list(gene = "ENSDARG00000056001")	furry homolog b (Drosophila)	fryb	NA	NA
393234	360.077443851162	0.332503903704893	0.0830190324828187	4.00515271933225	6.1977426392337e-05	0.00108116748429541	393234	393234	14.838266	list(gene = "ENSDARG00000020387")	nipsnap homolog 3A (C. elegans)	nipsnap3a	NA	NA
570822	568.157291791364	-0.390574625874026	0.0975346327354653	-4.00447118033804	6.21563677798803e-05	0.00108159054003503	570822	570822	14.880765	list(gene = "ENSDARG00000100170")	peptidylglycine alpha-amidating monooxygenase	pam	NA	NA
336645	110.54286954762	0.566486883236883	0.14151348241473	4.00305945108957	6.25285812269184e-05	0.00108654356762238	336645	336645	15.209884	list(gene = "ENSDARG00000013150")	DEAH (Asp-Glu-Ala-His) box polypeptide 16	dhx16	NA	NA
436946	299.601625248242	0.435470342177451	0.10883281419992	4.00127797281357	6.30012937846761e-05	0.00109322664613493	436946	436946	14.829012	list(gene = "ENSDARG00000005945")	SART1, U4/U6.U5 tri-snRNP-associated protein 1	sart1	NA	NA
407981	84.9618268852398	-0.739324072152097	0.184829128355099	-4.0000408957818	6.33315383780777e-05	0.00109742234169946	407981	407981	14.82921	list(gene = "ENSDARG00000019917")	erythrocyte membrane protein band 4.1-like 3b	epb41l3b	NA	NA
415250	77.8536620419918	0.934378189765555	0.233644465203344	3.99914540647198	6.35716159347434e-05	0.00110004607936173	415250	415250	14.543792	list(gene = "ENSDARG00000005738")	ribosome production factor 1 homolog	rpf1	NA	NA
407612	259.013574619595	0.437638748508736	0.109448257147504	3.99859038338936	6.37208478540664e-05	0.00110109270101031	407612	407612	14.593083	list(gene = "ENSDARG00000045075")	transmembrane protein 106A	tmem106a	NA	NA
548602	45.4876683075328	1.02082167786404	0.255386715691076	3.99716044392402	6.4106852220619e-05	0.0011062221356067	548602	548602	14.833097	list(gene = "ENSDARG00000021789")	myocilin	myoc	NA	NA
445315	45.5629397137752	0.969328938157615	0.24277535020963	3.99269916538324	6.53254241863866e-05	0.00112568408038958	445315	445315	14.823164	list(gene = "ENSDARG00000034307")	cholinergic receptor, nicotinic, epsilon	chrne	NA	NA
30750	884.287942821066	0.87863177272431	0.220114272416485	3.99170741214738	6.55992782394073e-05	0.00112883529142348	30750	30750	14.542969	list(gene = "ENSDARG00000044525")	peroxisome proliferator-activated receptor delta a	pparda	NA	NA
368367	85.6986233560879	1.36641299989103	0.342634224123526	3.98796414277173	6.66427331794825e-05	0.00114520275700532	368367	368367	14.853864	list(gene = "ENSDARG00000031336")	hydroxysteroid (20-beta) dehydrogenase 2	hsd20b2	NA	NA
541550	11.439582634507	-1.30863655048649	0.32828594730103	-3.98627038788993	6.71200196272881e-05	0.00115180924414352	541550	541550	14.834426	list(gene = "ENSDARG00000045064")	actin binding LIM protein 1b	ablim1b	NA	NA
777759	100.106286016785	-0.571104454437798	0.143280980849666	-3.98590553366616	6.72232551783008e-05	0.00115198746822815	777759	777759	14.5362015	list(gene = "ENSDARG00000070094")	synaptotagmin-like 1	sytl1	NA	NA
403039	351.805258154913	-0.513047984225171	0.128809537539476	-3.98299686518117	6.80516535634382e-05	0.00116457498725735	403039	403039	14.543775	list(gene = "ENSDARG00000025348")	insulin-like growth factor binding protein 5b	igfbp5b	NA	NA
570761	128.242756251745	-0.806414496433237	0.202569934834908	-3.98091897048028	6.86493498042278e-05	0.00117318523832101	570761	570761	14.542969	list(gene = "ENSDARG00000012625")	protein kinase, AMP-activated, gamma 2 non-catalytic subunit a	prkag2a	NA	NA
325484	516.783203019443	0.747764638738472	0.187910018312248	3.97937611551887	6.90963540158341e-05	0.00117920008841053	325484	325484	14.591863	list(gene = "ENSDARG00000068262")	vesicle-associated membrane protein 5	vamp5	NA	NA
497617	42.1254703752619	-0.871594558153437	0.219131014313959	-3.97750432946321	6.96423552046146e-05	0.00118688557832919	497617	497617	15.2150755	list(gene = "ENSDARG00000020541")	isthmin 1	ism1	NA	NA
792181	87.7779885790124	-0.7457803219272	0.187574799785648	-3.97590893222034	7.01109534224274e-05	0.00119199350889289	792181	792181	14.804419	list(gene = "ENSDARG00000103740")	fun14 domain containing 2	fundc2	NA	NA
568518	60.5983730931273	-0.63070150604695	0.158633922654544	-3.97582998322764	7.0134219512518e-05	0.00119199350889289	568518	568518	14.833017	list(gene = "ENSDARG00000006921")	low density lipoprotein receptor-related protein 5	lrp5	NA	NA
337399	122.33065587546	1.45704987508135	0.36655738612976	3.97495707415798	7.03919511643106e-05	0.00119473726141669	337399	337399	14.595437	list(gene = "ENSDARG00000003941")	RRS1 ribosome biogenesis regulator homolog (S. cerevisiae)	rrs1	NA	NA
553307	66.6504273148911	0.889089761702536	0.223736245182703	3.97382981455018	7.07261071560046e-05	0.00119713343995164	553307	553307	15.22285	list(gene = "ENSDARG00000041904")	ankyrin repeat and zinc finger domain containing 1	ankzf1	NA	NA
570007	127.975440146779	0.83795231624641	0.210853186904625	3.97410315939612	7.06449414090545e-05	0.00119713343995164	570007	570007	14.535736	list(gene = "ENSDARG00000061437")	inositol polyphosphate-5-phosphatase F	inpp5f	NA	NA
321061	109.509616603392	-0.68558262261316	0.172550684517881	-3.97322458921983	7.09061339644386e-05	0.00119854550966865	321061	321061	14.835131	list(gene = "ENSDARG00000041022")	programmed cell death 4b	pdcd4b	NA	NA
387260	50.32680549177	-1.86472747182613	0.469404057721605	-3.97254229304525	7.11096056040002e-05	0.00120034949214807	387260	387260	14.833017	list(gene = "ENSDARG00000101557")	scavenger receptor class B, member 1	scarb1	NA	NA
565980	51.124163753608	-3.71478523977338	0.93540597372569	-3.97130801397122	7.14790914687725e-05	0.00120494713023514	565980	565980	14.802482	list(gene = "ENSDARG00000079166")	angiotensin I converting enzyme (peptidyl-dipeptidase A) 1	ace	NA	NA
100537539	803.515486120107	0.4695710707531	0.118315777075682	3.96879505302773	7.22369753756066e-05	0.00121607076456601	100537539	100537539	14.879544	list(gene = "ENSDARG00000074894")	myogenesis regulating glycosidase (putative)	myorg	NA	NA
140818	14.6593405204908	-1.20333782122539	0.303244251537511	-3.96821313223324	7.24135575092129e-05	0.00121739160977887	140818	140818	14.824423	list(gene = "ENSDARG00000001769")	protein tyrosine phosphatase, receptor type, A	ptpra	NA	NA
559710	298.326946179663	0.662233191033788	0.166923314739853	3.96728996225522	7.26945285637582e-05	0.00122046145587354	559710	559710	14.566872	list(gene = "ENSDARG00000061143")	transmembrane anterior posterior transformation 1b	tapt1b	NA	NA
798260	20.1955101372968	-1.43613657666608	0.362039029276414	-3.96680042904877	7.28439383207597e-05	0.00122131721992658	798260	798260	14.8804035	list(gene = "ENSDARG00000032482")	si:dkey-40c11.2	si:dkey-40c11.2	NA	NA
100536597	44.8556850759125	-0.779164137081175	0.196528178473337	-3.96464335615303	7.35057619885176e-05	0.00123075032252569	100536597	100536597	15.236115	NULL	L antigen family member 3	lage3	NA	NA
561012	24.4995490519925	-0.903228404848043	0.227888031571887	-3.96347451253982	7.38667530944398e-05	0.00123512777040797	561012	561012	14.833816	list(gene = "ENSDARG00000075821")	plexin b1a	plxnb1a	NA	NA
494453	265.656857920528	-0.469137744559991	0.118379477494845	-3.96299894616801	7.40141085648717e-05	0.0012359260362912	494453	494453	14.547653	list(gene = "ENSDARG00000100729")	talin 1	tln1	NA	NA
558956	101.819451929631	-0.95788424588789	0.241744280931739	-3.96238637868072	7.42043238874988e-05	0.00123743689041962	558956	558956	14.566872	list(gene = "ENSDARG00000086374")	ISG15 ubiquitin-like modifier	isg15	NA	NA
492482	991.317944886859	1.44621844187847	0.365037750612264	3.96183254869608	7.4376697823892e-05	0.00123864656362554	492482	492482	14.535481	list(gene = "ENSDARG00000054916")	eukaryotic translation initiation factor 4E binding protein 3	eif4ebp3	NA	NA
449923	212.925977156117	0.477662228854211	0.120657338400712	3.95883280027162	7.53169383217452e-05	0.00125262366455482	449923	449923	14.595437	list(gene = "ENSDARG00000086996")	si:ch73-234b20.5	si:ch73-234b20.5	NA	NA
436851	69.6972416932331	0.680888200501478	0.172123956400121	3.955801474367	7.62784872698401e-05	0.00126691725777364	436851	436851	14.544127	list(gene = "ENSDARG00000055743")	ankyrin repeat domain 54	ankrd54	NA	NA
100006778	28.3716426932745	-0.969148459614591	0.245036766110376	-3.95511447118119	7.64980151534064e-05	0.00126717072631284	100006778	100006778	14.566941	list(gene = "ENSDARG00000104693")	interleukin 6 signal transducer	il6st	NA	NA
436738	156.312309671897	0.627975677545312	0.158764800375675	3.9553835362711	7.64119658910795e-05	0.00126717072631284	436738	436738	14.527806	list(gene = "ENSDARG00000058297")	translocase of inner mitochondrial membrane 13 homolog (yeast)	timm13	NA	NA
449807	61.934101287173	0.661533904476802	0.167320458810293	3.95369406216394	7.69537944775622e-05	0.00127302097077749	449807	449807	14.551187	list(gene = "ENSDARG00000069497")	sulfatase modifying factor 2	sumf2	NA	NA
563398	97.6711264344159	-3.16515291107925	0.801336948518793	-3.94984022255529	7.82033790450612e-05	0.00129196980534231	563398	563398	14.541529	list(gene = c("ENSDARG00000105644"	"ENSDARG00000056762"))	zgc:172079	zgc:172079	NA	NA
431765	1080.21952772586	-0.885039925528179	0.224180675125472	-3.94788678833638	7.88440711428186e-05	0.00129983475355203	431765	431765	14.368719	list(gene = "ENSDARG00000087188")	nuclear factor, interleukin 3 regulated, member 6	nfil3-6	NA	NA
100536726	55.9825250497062	-1.53372927251672	0.388507151172307	-3.9477504285024	7.88889795619148e-05	0.00129983475355203	100536726	100536726	15.28623	NULL	uncharacterized LOC100536726	LOC100536726	NA	NA
436904	78.6961564356993	0.575052942927468	0.145683642398101	3.94727186567765	7.90467797238735e-05	0.00130070742179589	436904	436904	14.804419	list(gene = "ENSDARG00000055770")	DNA fragmentation factor, alpha polypeptide	dffa	NA	NA
568367	64.1120536711858	-0.807116085405593	0.204549184801431	-3.94582890266276	7.95243871692817e-05	0.00130683320742951	568367	568367	14.833017	list(gene = "ENSDARG00000054978")	kinesin family member C3	kifc3	NA	NA
317641	88.7761501731109	0.884198472218707	0.224117891569673	3.94523822273168	7.97206826129309e-05	0.00130832607034211	317641	317641	14.541529	list(gene = "ENSDARG00000055443")	zinc finger, CCHC domain containing 7	zcchc7	NA	NA
569720	14.9979510633898	-1.15044561761319	0.291699218586368	-3.94394480447521	8.01521136345928e-05	0.00131366878978123	569720	569720	14.833816	list(gene = "ENSDARG00000011333")	Rho GTPase activating protein 33	arhgap33	NA	NA
795414	53.3702699425662	-0.680040288557306	0.172485487127833	-3.94259424303514	8.06049602315748e-05	0.00131934794405429	795414	795414	14.536508	list(gene = "ENSDARG00000086173")	v-rel avian reticuloendotheliosis viral oncogene homolog B	relb	NA	NA
432373	149.558127295823	-0.617529338284584	0.156655685370114	-3.94195293216209	8.08208392123548e-05	0.00132113854032633	432373	432373	14.5362015	list(gene = "ENSDARG00000054224")	importin 11	ipo11	NA	NA
560875	14.4730768118017	-1.60714422714984	0.407757828695383	-3.94141844509003	8.1001176444253e-05	0.00132206851095334	560875	560875	14.833017	list(gene = "ENSDARG00000060496")	calcium channel, voltage-dependent, T type, alpha 1H subunit a	cacna1ha	NA	NA
393640	484.219538409524	-0.282773975980721	0.0717490462920231	-3.94115309672289	8.10908468473837e-05	0.00132206851095334	393640	393640	14.541529	list(gene = "ENSDARG00000055307")	synaptophysin-like 2a	sypl2a	NA	NA
550565	18.0139000120529	-2.11643649048056	0.537255735582285	-3.93934647935723	8.17038641873951e-05	0.00132857122276935	550565	550565	14.544127	list(gene = "ENSDARG00000037307")	glucosamine-6-phosphate deaminase 1	gnpda1	NA	NA
446168	186.162335661817	0.40376559812083	0.102490969861788	3.9395236347682	8.16435590657426e-05	0.00132857122276935	446168	446168	14.546743	list(gene = "ENSDARG00000100114")	splicing factor 3a, subunit 3	sf3a3	NA	NA
393381	95.6453718082597	0.592675198070214	0.150508575349007	3.93781681007802	8.22263299673695e-05	0.001335316853279	393381	393381	14.833097	list(gene = "ENSDARG00000016058")	fibroblast growth factor (acidic) intracellular binding protein a	fibpa	NA	NA
386636	340.728090831022	0.939605588669608	0.238704088806924	3.9362777293254	8.27551961086975e-05	0.00134214865113805	386636	386636	14.852479	NULL	translocase of inner mitochondrial membrane 17 homolog A (yeast)	timm17a	NA	NA
796309	218.087398907657	0.455878176024654	0.115895470123114	3.93352885613544	8.37077844813687e-05	0.00135582569459575	796309	796309	14.839874	list(gene = "ENSDARG00000024398")	golgi to ER traffic protein 4 homolog (S. cerevisiae)	get4	NA	NA
30757	3314.31359637794	-0.790431929395216	0.201187017238369	-3.92884163324864	8.53560255758469e-05	0.00138071995999939	30757	30757	14.543792	list(gene = "ENSDARG00000075963")	major histocompatibility complex class I UBA	mhc1uba	NA	NA
338306	363.430173007576	0.934834315904025	0.237978498025222	3.92823017063057	8.55732912276116e-05	0.00138243206283981	338306	338306	14.82342	list(gene = "ENSDARG00000029524")	IMP (inosine 5'-monophosphate) dehydrogenase 1b	impdh1b	NA	NA
317745	162.236783581802	1.15854127232924	0.295010966669193	3.92711255927092	8.59717533621914e-05	0.00138706312609195	317745	317745	14.833097	list(gene = "ENSDARG00000006900")	IMP (inosine 5'-monophosphate) dehydrogenase 2	impdh2	NA	NA
393107	89.3330062971621	0.877183218024704	0.223489303681273	3.92494496862226	8.67495673068997e-05	0.00139598168816693	393107	393107	14.549713	list(gene = "ENSDARG00000098433")	UTP6, small subunit (SSU) processome component, homolog (yeast)	utp6	NA	NA
192339	107.701095673279	0.731269360873569	0.18630403830967	3.92513961322766	8.66794506196014e-05	0.00139598168816693	192339	192339	14.823151	list(gene = "ENSDARG00000005699")	DEAD/H (Asp-Glu-Ala-Asp/His) box polypeptide 19 (DBP5 homolog, yeast)	ddx19	NA	NA
101883261	43.5734742233763	-0.745717619009762	0.19008966791931	-3.92297817746889	8.7461076025345e-05	0.00140560825161458	101883261	NA	NA	NULL	NA	NA	TRUE	NA
327556	5344.71199015153	0.411978127794799	0.105204713469071	3.91596644494369	9.00427720821341e-05	0.00144522726160807	327556	327556	14.535736	list(gene = "ENSDARG00000059035")	P450 (cytochrome) oxidoreductase b	porb	NA	NA
569585	20.5255242156818	-2.37725159723408	0.607290423434005	-3.91452179303536	9.05835564368279e-05	0.0014513026735955	569585	569585	14.832098	list(gene = "ENSDARG00000097683")	spectrin, beta, non-erythrocytic 5	sptbn5	NA	NA
553789	69.608746226287	0.820757307491132	0.209680102914971	3.91433090732488	9.06552407541316e-05	0.0014513026735955	553789	553789	14.543775	list(gene = "ENSDARG00000013004")	thymine DNA glycosylase, tandem duplicate 1	tdg.1	NA	NA
569196	98.8061337421441	-0.527806147638783	0.134859068613069	-3.91376088435802	9.08696235398703e-05	0.00145286007636491	569196	569196	14.823151	list(gene = "ENSDARG00000006420")	attractin-like 1b	atrnl1b	NA	NA
556929	124.040590516199	0.942927076649484	0.241065037807579	3.9115049001927	9.17227949520703e-05	0.00146461353535436	556929	556929	14.527583	list(gene = "ENSDARG00000067630")	zgc:154075	zgc:154075	NA	NA
100003956	331.32971327052	-0.46951294856243	0.120061291827631	-3.91061050081401	9.20631300254498e-05	0.00146662295225064	100003956	100003956	14.827688	list(gene = "ENSDARG00000045768")	cryptochrome circadian clock 1aa	cry1aa	NA	NA
796436	27.9022041453539	-8.46982022828266	2.16605973985981	-3.91024313522896	9.22032645083825e-05	0.00146662295225064	796436	796436	14.833097	list(gene = "ENSDARG00000060671")	lactase	lct	NA	NA
100002938	179.993941990022	-0.408343426976979	0.104423645769845	-3.91044982165234	9.21243975830359e-05	0.00146662295225064	100002938	100002938	14.833017	list(gene = "ENSDARG00000045036")	CDC42 effector protein (Rho GTPase binding) 4b	cdc42ep4b	NA	NA
337155	298.571110425086	0.684098973682081	0.174985921093776	3.90945151133311	9.25059207525431e-05	0.00146955308422126	337155	337155	14.552193	list(gene = "ENSDARG00000070560")	nucleosome assembly protein 1-like 4a	nap1l4a	NA	NA
768198	19.6700867896468	-1.25736973522568	0.321891734419689	-3.90618832599874	9.37634461436786e-05	0.00148762541726934	768198	768198	14.833816	list(gene = "ENSDARG00000021739")	kelch-like family member 24a	klhl24a	NA	NA
100003383	39.2547427851812	0.825268724433273	0.211292311707979	3.90581520814564	9.39082577218706e-05	0.00148802011948308	100003383	100003383	14.566941	list(gene = "ENSDARG00000070798")	phosphomevalonate kinase	pmvk	NA	NA
100007655	123.733245261382	-0.647814778021737	0.165893403454229	-3.90500625421477	9.42229482781613e-05	0.0014911021929683	100007655	100007655	15.209884	NULL	protein Tob2	LOC100007655	NA	NA
560522	333.134068367531	0.377868013057653	0.0967864461745958	3.90414182969386	9.45603179023909e-05	0.00149453485887257	560522	560522	14.535481	list(gene = "ENSDARG00000059246")	heterogeneous nuclear ribonucleoprotein D	hnrnpd	NA	NA
550466	481.514098440071	0.46531845556506	0.119206074899755	3.90347938187181	9.48196312999479e-05	0.00149672667371305	550466	550466	14.839874	list(gene = "ENSDARG00000006408")	high mobility group box 3b	hmgb3b	NA	NA
403086	3805.54466333713	0.502168543748438	0.128695075406459	3.9020027935213	9.54000563950081e-05	0.00150397522197315	403086	403086	14.831473	NULL	glutamic pyruvate transaminase (alanine aminotransferase) 2, like	gpt2l	NA	NA
572452	1037.41872138063	0.43387812140673	0.11124407638547	3.90023572943613	9.60990731903168e-05	0.00151307259019322	572452	572452	14.593083	list(gene = "ENSDARG00000028071")	bone morphogenetic protein 1a	bmp1a	NA	NA
30687	36.552354386188	1.53667381480766	0.394221295800118	3.89799798026843	9.69912252331688e-05	0.00152518394355884	30687	30687	14.832098	list(gene = "ENSDARG00000010767")	eph receptor A4, like	epha4l	NA	NA
415242	194.081742272848	0.480024610518396	0.123252460338318	3.89464526063632	9.83425444734394e-05	0.00154252332399742	415242	415242	14.825785	list(gene = "ENSDARG00000012553")	RAP1A, member of RAS oncogene family a	rap1aa	NA	NA
556254	182.870190164625	-0.767580800013276	0.197078006242316	-3.89480700890337	9.8276945547109e-05	0.00154252332399742	556254	556254	14.823151	list(gene = "ENSDARG00000103919")	si:ch73-1a9.3	si:ch73-1a9.3	NA	NA
324948	79.7019302937984	-1.31712669628338	0.338432523623238	-3.89184432448246	9.94850740702213e-05	0.00155847388129954	324948	324948	14.544127	list(gene = "ENSDARG00000027222")	adhesion G protein-coupled receptor G1	adgrg1	NA	NA
100535945	211.924309954697	-0.978128533151813	0.251419828192005	-3.8904192250296	0.000100071184817617	0.00156370678845361	100535945	100535945	14.82419	NULL	carbohydrate-responsive element-binding protein-like	LOC100535945	NA	NA
30607	52.9003696109371	-0.725298263856343	0.186423456552809	-3.89059551446995	9.99985047379753e-05	0.00156370678845361	30607	30607	14.544415	list(gene = "ENSDARG00000021163")	thyroid hormone receptor beta	thrb	NA	NA
550535	76.9660954660002	0.540136802478508	0.138913578933964	3.8882937623778	0.000100951398231737	0.00157547672686938	550535	550535	14.837396	list(gene = "ENSDARG00000040280")	zgc:110182	zgc:110182	NA	NA
324554	199.249077807328	0.480458839715409	0.123628327655129	3.88631674332509	0.000101776693002438	0.0015863610930669	324554	324554	14.595437	list(gene = "ENSDARG00000027649")	cleavage and polyadenylation specific factor 3	cpsf3	NA	NA
562093	310.461302949083	0.443428096134897	0.114231366572609	3.88184182190486	0.000103668303411108	0.00161381761658922	562093	562093	14.838266	list(gene = "ENSDARG00000089787")	CREB/ATF bZIP transcription factor	crebzf	NA	NA
560700	29.6214360291291	-1.04158054588391	0.268376883567743	-3.88103674220138	0.000104012124055601	0.00161714088115018	560700	560700	14.566941	list(gene = "ENSDARG00000076994")	adhesion G protein-coupled receptor A2	adgra2	NA	NA
103910871	241.647108822022	-2.06768068212983	0.532903369978873	-3.88002928600696	0.000104443888467858	0.00161777194035046	103910871	103910871	15.238564	NULL	uncharacterized LOC103910871	LOC103910871	NA	NA
569755	462.06525273393	-0.676770747307796	0.174397635629097	-3.88061882184648	0.000104191026878154	0.00161777194035046	569755	569755	14.799049	list(gene = "ENSDARG00000074908")	collagen, type VI, alpha 1	col6a1	NA	NA
100004621	104.948862783195	0.660428843758831	0.170211998410834	3.8800369534748	0.000104440596051191	0.00161777194035046	100004621	100004621	14.823151	list(gene = "ENSDARG00000089355")	si:dkeyp-121d4.3	si:dkeyp-121d4.3	NA	NA
790901	36.910045675862	-1.55050486154395	0.39974070351395	-3.87877653667522	0.000104983137370993	0.00162409698922931	790901	790901	14.591863	list(gene = "ENSDARG00000071306")	gastric inhibitory polypeptide	gip	NA	NA
449541	213.450919405118	0.406476958996943	0.104808966304637	3.87826512681635	0.000105204029283695	0.0016254874113609	449541	449541	14.546743	list(gene = "ENSDARG00000087443")	protein tyrosine phosphatase type IVA, member 2a	ptp4a2a	NA	NA
550549	129.83454395572	1.09315227679334	0.281979080969092	3.87671409182712	0.000105876649072366	0.00163384525502593	550549	550549	14.543538	list(gene = "ENSDARG00000012274")	eukaryotic translation initiation factor 4E family member 1c	eif4e1c	NA	NA
572323	102.164983634821	-0.570358862191413	0.147150868571142	-3.87601424123207	0.000106181472143435	0.0016344832814933	572323	572323	14.837396	list(gene = "ENSDARG00000077095")	si:ch211-160o17.4	si:ch211-160o17.4	NA	NA
259192	1702.04256388968	0.368777819205957	0.0951406886021962	3.8761314914158	0.000106130345616728	0.0016344832814933	259192	259192	14.533042	list(gene = "ENSDARG00000071403")	ornithine decarboxylase antizyme 1a	oaz1a	NA	NA
436784	40.7517863687469	0.670312074181829	0.172954216853754	3.87566193166963	0.000106335235348646	0.00163482188967862	436784	436784	14.853864	list(gene = "ENSDARG00000002690")	RAB interacting factor	rabif	NA	NA
565232	174.664064388938	0.644001225655107	0.166246210241434	3.87377988779319	0.00010716020662071	0.0016434322417097	565232	565232	14.809612	list(gene = "ENSDARG00000058030")	heat shock protein 14	hspa14	NA	NA
393186	72.4249937621878	-0.850459946921374	0.219531061198179	-3.8739845845943	0.00010707018840684	0.0016434322417097	393186	393186	14.835131	list(gene = "ENSDARG00000021564")	zgc:56235	zgc:56235	NA	NA
368429	67.0368119851996	-0.802597217533467	0.207323319519185	-3.87123464641997	0.000108285492282547	0.00165863963302414	368429	368429	14.823164	list(gene = "ENSDARG00000105424")	si:rp71-46j2.7	si:rp71-46j2.7	NA	NA
553608	117.868384047562	-0.695883209856028	0.179811957396674	-3.87006081203418	0.000108808208509276	0.00166447084512456	553608	553608	14.593284	list(gene = "ENSDARG00000058696")	transducin (beta)-like 1 X-linked receptor 1a	tbl1xr1a	NA	NA
321130	167.866063471284	1.28753483405418	0.332715424931799	3.86977800719069	0.000108934498770141	0.00166447084512456	321130	321130	15.22285	list(gene = "ENSDARG00000043304")	NOP2 nucleolar protein homolog (yeast)	nop2	NA	NA
436655	82.6959388005197	0.880290739183817	0.227626904032469	3.8672526120122	0.000110068395171067	0.00167972764930802	436655	436655	14.82419	list(gene = "ENSDARG00000101877")	RNA binding motif protein 34	rbm34	NA	NA
58083	110.054641101957	-0.606713860548487	0.157074811624353	-3.86257894740916	0.000112196289887098	0.00170594002117855	58083	58083	14.547449	list(gene = "ENSDARG00000104279")	amyloid beta (A4) precursor protein a	appa	NA	NA
565706	250.965630096861	0.94499865456766	0.24465515291044	3.86257408979892	0.000112198521583114	0.00170594002117855	565706	565706	14.829012	list(gene = "ENSDARG00000032868")	phosphodiesterase 4B, cAMP-specific a	pde4ba	NA	NA
571902	63.0112049149279	-0.918738839832166	0.237840820670964	-3.86283076740295	0.000112080655419166	0.00170594002117855	571902	571902	15.228616	NULL	uncharacterized LOC571902	LOC571902	NA	NA
100329848	451.873361400791	-0.900826624144666	0.233344894542989	-3.86049425211961	0.00011315790277787	0.00171274142067701	100329848	100329848	15.22285	NULL	uncharacterized LOC100329848	LOC100329848	NA	NA
103910183	102.550669381932	-0.794275559678527	0.205748596601376	-3.86041787306759	0.000113193281546872	0.00171274142067701	103910183	NA	NA	NULL	NA	NA	TRUE	NA
564337	17.9599197402112	-0.989138899000843	0.256226542843221	-3.86040762219577	0.000113198030543657	0.00171274142067701	564337	564337	14.5362015	list(gene = "ENSDARG00000092659")	protein phosphatase 3, regulatory subunit B, alpha a	ppp3r1a	NA	NA
563864	11.0944466391958	-1.4679778156068	0.380187369894194	-3.86119564154731	0.000112833506572727	0.00171274142067701	563864	563864	14.831455	list(gene = "ENSDARG00000104210")	si:ch73-173h19.3	si:ch73-173h19.3	NA	NA
553575	124.413724583343	-0.803873612866871	0.208273634902741	-3.85969934813047	0.000113526613349714	0.00171397235534044	553575	553575	14.839874	list(gene = "ENSDARG00000019236")	glutathione reductase	gsr	NA	NA
561967	7810.52147119159	-0.292358272156327	0.0757476124570367	-3.85963679478545	0.000113555676319001	0.00171397235534044	561967	561967	15.236938	NULL	si:ch211-93f2.1	si:ch211-93f2.1	NA	NA
100536657	65.5580371348495	-0.979067310951118	0.253810359989671	-3.85747575863713	0.000114564037241443	0.00172709114222915	100536657	100536657	14.834426	list(gene = "ENSDARG00000089904")	adhesion G protein-coupled receptor E1-like	LOC100536657	NA	NA
405852	112.982635322707	0.56332750437837	0.146053044698458	3.85700623729838	0.000114784234493123	0.00172831067640312	405852	405852	15.209884	list(gene = "ENSDARG00000006192")	GATA zinc finger domain containing 2Ab	gatad2ab	NA	NA
569040	31.5662489060292	-0.91947745230234	0.238486153390896	-3.85547520989719	0.000115505035652651	0.00173495275707318	569040	569040	14.543775	list(gene = "ENSDARG00000052957")	phospholipase C, delta 3a	plcd3a	NA	NA
563090	121.446043191771	-0.605763815571845	0.157114652669094	-3.85555265076179	0.000115468474557391	0.00173495275707318	563090	563090	14.533042	list(gene = "ENSDARG00000079716")	SIN3 transcription regulator family member Aa	sin3aa	NA	NA
767722	76.3849096586689	1.74596897680767	0.452966744872075	3.85451911552747	0.000115957323819195	0.00173964028612425	767722	767722	14.546135	list(gene = "ENSDARG00000061354")	FAD-dependent oxidoreductase domain containing 2	foxred2	NA	NA
100536739	14.2873544394059	-2.12425366288117	0.55185922807413	-3.84926726747753	0.000118471686271384	0.0017752152313636	100536739	100536739	14.82419	list(gene = "ENSDARG00000090996")	prostate androgen-regulated mucin-like protein 1	parm1	NA	NA
100148922	305.248528824329	-3.30180037603278	0.858708300174186	-3.8450779797552	0.000120514107835336	0.00180364117721714	100148922	100148922	15.260017	NULL	sucrase-isomaltase (alpha-glucosidase)	si	NA	NA
569090	127.781869193866	-0.685252306819197	0.178249840597444	-3.84433615492964	0.000120879215089216	0.00180692580917097	569090	569090	14.833017	list(gene = "ENSDARG00000076179")	neuronal guanine nucleotide exchange factor	ngef	NA	NA
564054	60.9788998530648	-1.19308925982676	0.310515459375083	-3.84228618513188	0.000121893588429441	0.00181770883611066	564054	564054	14.839874	list(gene = "ENSDARG00000074120")	ubiquitin specific peptidase 2b	usp2b	NA	NA
327329	34.322700850695	0.776805839803051	0.202171401466919	3.84231317667429	0.000121880180395425	0.00181770883611066	327329	327329	14.838266	list(gene = "ENSDARG00000032704")	glutaminyl-tRNA synthase (glutamine-hydrolyzing)-like 1	qrsl1	NA	NA
394151	992.833434053666	0.289679379166976	0.0753993406180948	3.84193517864076	0.000122068077388463	0.00181812561363584	394151	394151	14.854625	list(gene = "ENSDARG00000017775")	ATP synthase membrane subunit c locus 3a	atp5mc3a	NA	NA
436675	141.353223933625	0.429446491480659	0.111799909983847	3.8412060577035	0.000122431283849895	0.00182134884739287	436675	436675	14.854555	list(gene = "ENSDARG00000025340")	tumor suppressor candidate 2b	tusc2b	NA	NA
140510	197.155543860933	-0.543593795723069	0.14174353381699	-3.8350518086061	0.000125537829841327	0.00186532677226508	140510	140510	15.234478	NULL	tRNA	trnG	NA	NA
565484	32.9791519758466	-0.814672184817148	0.212450551017309	-3.83464378377053	0.00012574639745096	0.00186619085307902	565484	565484	14.839874	list(gene = "ENSDARG00000043185")	MLLT1, super elongation complex subunit a	mllt1a	NA	NA
541391	81.326680596648	-0.533308982693975	0.139088217524254	-3.83432178646605	0.000125911221419188	0.00186640444940008	541391	541391	14.833816	list(gene = "ENSDARG00000038784")	Fas apoptotic inhibitory molecule 2a	faim2a	NA	NA
558271	66.7329010486617	-0.605023864646917	0.157835070034616	-3.83326636161547	0.000126452901043626	0.00186996560577863	558271	558271	14.593083	list(gene = "ENSDARG00000059680")	fascin actin-bundling protein 1a	fscn1a	NA	NA
393246	504.773140455414	-0.506845483683067	0.132219789680448	-3.8333556943936	0.000126406967498123	0.00186996560577863	393246	393246	15.209884	list(gene = "ENSDARG00000035285")	nuclear receptor corepressor 1	ncor1	NA	NA
323883	216.133491449335	0.365509713667573	0.0954082692780139	3.83100664579189	0.000127620057965314	0.00188497864187578	323883	323883	14.838869	list(gene = "ENSDARG00000019239")	cullin 1a	cul1a	NA	NA
447810	147.417636940306	0.719400260470771	0.187864033285693	3.82936663228532	0.000128473485273831	0.00189532762401001	447810	447810	14.542969	list(gene = "ENSDARG00000034852")	5'-nucleotidase, cytosolic II, like 1	nt5c2l1	NA	NA
100537638	79.0853207868428	0.977020638384131	0.255233464700086	3.82794881357814	0.000129215619361905	0.00190401210145267	100537638	NA	NA	NULL	NA	NA	TRUE	NA
335494	74.9114429794439	0.558769424474259	0.146021327850424	3.82662884045699	0.000129910167648599	0.00191197562279498	335494	335494	14.546301	list(gene = "ENSDARG00000035890")	alpha-L-fucosidase 1, tandem duplicate 1	fuca1.1	NA	NA
553300	26.3232536747102	-0.978310033227616	0.255731738678531	-3.82553232650331	0.00013048980902016	0.00191823111435204	553300	553300	14.815489	list(gene = "ENSDARG00000079850")	dachsous cadherin-related 1b	dchs1b	NA	NA
446167	107.84560250431	-0.796237102557277	0.208193163220863	-3.82451128672551	0.000131031743649963	0.00192164402300838	446167	446167	14.8804035	list(gene = "ENSDARG00000002013")	growth factor receptor-bound protein 10a	grb10a	NA	NA
556142	15.5558468188842	1.45245999194972	0.379770105464733	3.82457695076423	0.000130996827604099	0.00192164402300838	556142	556142	15.22619	NULL	si:ch211-222k6.2	si:ch211-222k6.2	NA	NA
556229	82.1638278121288	-0.935960021908676	0.244823814508208	-3.82299419600497	0.000131840884090096	0.00193122768465858	556229	556229	15.22285	list(gene = "ENSDARG00000051816")	aminoadipate-semialdehyde synthase	aass	NA	NA
393237	29.6152739915328	0.901440813469907	0.235857689858447	3.82196914593252	0.000132390257405114	0.00193698811748261	393237	393237	14.536508	list(gene = "ENSDARG00000069287")	IMP3, U3 small nucleolar ribonucleoprotein, homolog (yeast)	imp3	NA	NA
447879	19.4841810490481	-4.93971823053588	1.29402094727414	-3.81734023776155	0.000134898083049602	0.00197135514298753	447879	447879	14.592884	list(gene = "ENSDARG00000067848")	nicotinamide riboside kinase 2	nmrk2	NA	NA
436749	123.312301509286	0.642885670624293	0.168582787423535	3.81347159131468	0.000137028283162152	0.00200012930493273	436749	436749	14.825785	list(gene = "ENSDARG00000102590")	polymerase (RNA) III (DNA directed) polypeptide H	polr3h	NA	NA
558239	294.291034009796	-0.698839784079847	0.183452051620082	-3.80938658307894	0.000139311992977662	0.00203107390936997	558239	558239	14.883119	list(gene = "ENSDARG00000073764")	si:ch211-113j14.1	si:ch211-113j14.1	NA	NA
325065	68.1410995741859	0.713486726134725	0.187324520610644	3.80882718294907	0.000139627500174402	0.00203328450077911	325065	325065	14.831473	list(gene = "ENSDARG00000077434")	MON1 secretory trafficking family member Bb	mon1bb	NA	NA
100330530	15.4850619491383	-1.2029858166883	0.315907946233388	-3.80802645527491	0.000140080289872812	0.00203748670158497	100330530	100330530	14.834426	list(gene = "ENSDARG00000104539")	olfactomedin-like protein 2A	LOC100330530	NA	NA
402965	669.979351168369	1.28959333915984	0.338710457037063	3.80736204733923	0.000140457043980615	0.00204057440827574	402965	402965	14.544415	list(gene = "ENSDARG00000071116")	endonuclease/exonuclease/phosphatase family domain containing 1	eepd1	NA	NA
393207	137.488090817809	-3.68694352101735	0.968527127078402	-3.80675297359935	0.000140803259003275	0.00204321173620308	393207	393207	14.543775	list(gene = "ENSDARG00000040466")	villin 1	vil1	NA	NA
565062	215.293303101174	0.366961850455848	0.0964285222683477	3.80553224112096	0.000141499579709946	0.0020509173895576	565062	565062	14.593284	list(gene = "ENSDARG00000077950")	torsin family 1	tor1	NA	NA
793871	88.1178911953255	0.62285784395471	0.163757893642204	3.80352867334505	0.000142649473589386	0.00206517155055253	793871	793871	14.591863	list(gene = "ENSDARG00000089529")	desumoylating isopeptidase 1b	desi1b	NA	NA
393260	69.0749377574534	0.622298054592962	0.16363587438379	3.80294392617984	0.000142986728987031	0.00206764142953624	393260	393260	14.854625	list(gene = "ENSDARG00000038027")	nucleolar protein 12	nol12	NA	NA
100333215	346.676845743932	-0.573544248256499	0.150955103115528	-3.7994359675112	0.000145025776123163	0.00209468545327134	100333215	100333215	15.286031	NULL	dystonin	dst	NA	NA
573360	29.4449613927993	1.02455578569869	0.269720646688677	3.79858122942022	0.00014552673612703	0.00209947699433496	573360	573360	14.823164	list(gene = "ENSDARG00000007916")	X-prolyl aminopeptidase 3, mitochondrial	xpnpep3	NA	NA
140505	2157.08517941007	-0.796969438211984	0.209867009995948	-3.79749746388139	0.000146164271657796	0.00210622545697825	140505	140505	15.228616	NULL	s-rRNA	mt-rnr1	NA	NA
30749	171.630276366343	-0.651587584389548	0.171600699493325	-3.79711496697539	0.0001463899063591	0.00210702966148186	30749	30749	14.543792	list(gene = "ENSDARG00000100940")	nuclear receptor subfamily 5, group A, member 2	nr5a2	NA	NA
83776	53.3280056260735	-1.20429844687543	0.317298952386686	-3.79546934465694	0.000147364404171665	0.00211859810261628	83776	83776	15.2150755	list(gene = "ENSDARG00000019498")	cryptochrome circadian clock 5	cry5	NA	NA
572011	378.656457056719	-0.366356639864806	0.0965356562544214	-3.79503961623534	0.00014761988290617	0.00211981468427876	572011	572011	14.547449	list(gene = "ENSDARG00000054458")	sarcolemma associated protein a	slmapa	NA	NA
751727	44.0026575136703	-0.926774937548449	0.244299150815179	-3.79360687278684	0.00014847468246815	0.00212716557203503	751727	751727	14.543775	list(gene = "ENSDARG00000063445")	synaptosomal-associated protein, 47	snap47	NA	NA
556959	110.583986187599	-0.879652216163648	0.231875636432281	-3.79363795911586	0.000148456086467276	0.00212716557203503	556959	556959	15.207947	list(gene = "ENSDARG00000009031")	TRAF2 and NCK interacting kinase b	tnikb	NA	NA
57933	60.1777922297608	0.752112105837166	0.198310800879043	3.79259275089059	0.000149082539554457	0.00213341069002554	57933	57933	14.879544	list(gene = "ENSDARG00000008165")	caspase a	caspa	NA	NA
450054	32.013872754171	0.885062971521488	0.233506889582158	3.79030774254772	0.000150460754335721	0.00215065274083328	450054	450054	14.854625	list(gene = "ENSDARG00000038040")	thiamin pyrophosphokinase 1	tpk1	NA	NA
798001	77.3291246825628	1.69655369921972	0.448154003315965	3.78564887665097	0.000153308017416494	0.00218631330124879	798001	798001	14.544415	list(gene = "ENSDARG00000069139")	glutamate receptor, ionotropic, kainate 1a	grik1a	NA	NA
334373	155.748368131369	0.975654800704975	0.257710308687739	3.78585864753726	0.00015317873308556	0.00218631330124879	334373	334373	14.543775	list(gene = "ENSDARG00000104806")	F-box and WD repeat domain containing 11a	fbxw11a	NA	NA
58092	14.2455223486144	-1.1540205252364	0.305209932563666	-3.78107132865237	0.000156154921736561	0.00221630967097166	58092	58092	14.372293	list(gene = "ENSDARG00000036096")	SMAD family member 3a	smad3a	NA	NA
334511	302.564969051309	0.306285194004645	0.0809912383111786	3.78170775495318	0.000155756153917478	0.00221630967097166	334511	334511	15.22285	list(gene = "ENSDARG00000020449")	Yip1 domain family, member 3	yipf3	NA	NA
767701	48.1315565955605	-1.03915519346855	0.274848222638956	-3.78083286655848	0.000156304583066028	0.00221630967097166	767701	767701	14.540007	list(gene = "ENSDARG00000060977")	zgc:153018	zgc:153018	NA	NA
406602	96.8028818351887	1.05755548609932	0.279665689414908	3.78149886141502	0.000155886935274139	0.00221630967097166	406602	406602	15.209884	list(gene = "ENSDARG00000032553")	egl-9 family hypoxia-inducible factor 3	egln3	NA	NA
65234	14.3310408417655	-1.07146385757496	0.283368189759155	-3.78117197447477	0.000156091795839075	0.00221630967097166	65234	65234	14.543775	list(gene = "ENSDARG00000056683")	cyclin-dependent kinase 5	cdk5	NA	NA
554138	37.6102071961189	0.880273931717186	0.23299872484296	3.77802038320376	0.000158079943293398	0.00223892449365433	554138	554138	14.531645	list(gene = "ENSDARG00000038397")	RNA polymerase II associated protein 2	rpap2	NA	NA
564882	16.6552703130582	-2.80450366259668	0.742887117083354	-3.77514106531748	0.000159917140118457	0.00226018545597479	564882	564882	14.833489	list(gene = "ENSDARG00000093078")	phospholipid scramblase 3a	plscr3a	NA	NA
352917	143.538253693529	0.484512966420287	0.12834450824703	3.77509698730331	0.000159945420355111	0.00226018545597479	352917	352917	14.82342	list(gene = "ENSDARG00000023220")	selenoprotein T, 2	selenot2	NA	NA
334362	108.139344332244	1.21928658253543	0.323135532602271	3.77329776368538	0.000161103818390526	0.00227396481771474	334362	334362	14.543538	list(gene = "ENSDARG00000059711")	nucleolar protein 6 (RNA-associated)	nol6	NA	NA
322927	62.8205315241908	0.549812850846603	0.145750562459602	3.77228630592074	0.000161758489195901	0.00228018716498234	322927	322927	14.825785	list(gene = "ENSDARG00000017086")	ankyrin repeat and SOCS box-containing 12a	asb12a	NA	NA
335865	491.700094955498	1.3169760665277	0.34914073029913	3.77204935499609	0.000161912218292048	0.00228018716498234	335865	335865	14.595437	list(gene = "ENSDARG00000004754")	heat shock protein 4a	hspa4a	NA	NA
768201	47.2316657038528	0.831033663002526	0.220353806157445	3.77136060181662	0.000162359848714659	0.00228389868821176	768201	768201	14.838266	list(gene = "ENSDARG00000040990")	ubiquitin specific peptidase 37	usp37	NA	NA
322348	43.828057907534	0.684893642350168	0.181621235068663	3.77099980677501	0.000162594799008627	0.0022846134442809	322348	322348	14.824423	list(gene = "ENSDARG00000043986")	SET domain containing 6	setd6	NA	NA
100136858	30.3745268554144	-1.15886831226955	0.307340216732521	-3.77063673797728	0.000162831552888273	0.00228535189670227	100136858	100136858	14.527806	list(gene = "ENSDARG00000076972")	plasmalemma vesicle associated protein a	plvapa	NA	NA
246090	393.539778805187	-0.560202028898144	0.148716500128134	-3.76691240323349	0.000165278959453009	0.00231463920209326	246090	246090	14.831455	list(gene = "ENSDARG00000099371")	cytoglobin 1	cygb1	NA	NA
393561	3976.49507959274	-0.405118084640869	0.10754699396232	-3.76689361287779	0.000165291394620346	0.00231463920209326	393561	393561	14.825805	list(gene = "ENSDARG00000014031")	ATP-binding cassette, sub-family C (CFTR/MRP), member 2	abcc2	NA	NA
556104	63.3330404209993	0.837675289673851	0.222431763282449	3.7659877227613	0.000165891943922249	0.0023204299303758	556104	556104	14.839825	list(gene = "ENSDARG00000035433")	actin related protein 2/3 complex, subunit 5-like, b	arpc5lb	NA	NA
30762	109.918707404049	-1.26167859965247	0.335177412435907	-3.76421128883119	0.000167075574480526	0.00232910859840437	30762	30762	14.566941	list(gene = "ENSDARG00000079105")	major histocompatibility complex class II DAB gene	mhc2dab	NA	NA
556647	136.13412672019	1.269356943116	0.337168724637153	3.76475292743132	0.000166713843674395	0.00232910859840437	556647	556647	14.545415	list(gene = "ENSDARG00000087704")	GDNF family receptor alpha 3	gfra3	NA	NA
373868	71.9243896413625	0.984648326739592	0.261573941950427	3.76432116822326	0.000167002132395128	0.00232910859840437	373868	373868	14.837396	list(gene = "ENSDARG00000016496")	cyclin-dependent kinase 8	cdk8	NA	NA
557050	23.6150404542173	-1.00388065739779	0.266782423938587	-3.76291902059066	0.000167941594291541	0.00233855371534809	557050	557050	14.541529	list(gene = "ENSDARG00000071657")	si:dkey-19a16.4	si:dkey-19a16.4	NA	NA
566600	13.0830437113472	-1.62626680939994	0.432248867948146	-3.76233908285222	0.000168331613570277	0.00234135687171125	566600	566600	14.544127	list(gene = "ENSDARG00000093214")	si:ch211-284e13.9	si:ch211-284e13.9	NA	NA
368425	503.342833259054	0.512040571167925	0.1361770380142	3.76010947686005	0.000169839015349105	0.00235847382183887	368425	368425	14.834426	list(gene = "ENSDARG00000000019")	ubiquitin-conjugating enzyme E2H (UBC8 homolog, yeast)	ube2h	NA	NA
415229	5648.32198133054	-0.357971287456146	0.095206213005321	-3.75995721451644	0.000169942419337789	0.00235847382183887	415229	415229	14.835131	list(gene = "ENSDARG00000043509")	ribosomal protein L11	rpl11	NA	NA
555229	12.7989198418655	-1.31824627505243	0.350682482405547	-3.75908789629229	0.000170533923471336	0.00236271271742284	555229	555229	14.825785	list(gene = "ENSDARG00000007129")	solute carrier family 6, member 16a	slc6a16a	NA	NA
557065	358.078128552754	-0.562795135333357	0.149721414268658	-3.75894883228585	0.00017062872530111	0.00236271271742284	557065	557065	14.593284	list(gene = "ENSDARG00000063195")	PX domain containing serine/threonine kinase	pxk	NA	NA
30707	76.2906056524521	0.892180386407451	0.237408130571002	3.75800266090982	0.000171275060438851	0.00236901858959289	30707	30707	14.838266	list(gene = "ENSDARG00000006963")	CSE1 chromosome segregation 1-like (yeast)	cse1l	NA	NA
768292	60.9192244345258	-4.07354699317066	1.08422698732133	-3.75709795163344	0.000171895225625223	0.00237494884669504	768292	768292	14.809612	list(gene = "ENSDARG00000061858")	zgc:153968	zgc:153968	NA	NA
492759	42.4594756166845	-1.73159593192777	0.461320082784147	-3.75356720105764	0.000174335766851292	0.00240598872004892	492759	492759	14.815489	list(gene = "ENSDARG00000037873")	cytochrome P450, family 3, subfamily c, polypeptide 3	cyp3c3	NA	NA
572757	118.357753400542	1.16679797900392	0.311327594492178	3.74781419843989	0.000178382312121756	0.0024563699739119	572757	572757	14.543775	list(gene = "ENSDARG00000088524")	acyl-CoA thioesterase 17	acot17	NA	NA
791754	71.8126948910546	-0.910153825034614	0.242831473552896	-3.74808838293506	0.000178187468801769	0.0024563699739119	791754	791754	15.207947	list(gene = "ENSDARG00000040445")	si:ch211-219a4.3	si:ch211-219a4.3	NA	NA
436703	103.302417118658	0.494948990813898	0.132109015730761	3.74651940350996	0.000179305140175476	0.00246634021525181	436703	436703	14.853864	list(gene = "ENSDARG00000040644")	2-phosphoxylose phosphatase 1	pxylp1	NA	NA
432375	171.675192802396	0.359237123817702	0.0958948849404836	3.7461552202775	0.00017956550908236	0.00246718634682706	432375	432375	14.546301	list(gene = "ENSDARG00000011661")	twinfilin actin-binding protein 1b	twf1b	NA	NA
553523	48.8835170669231	1.02411435108253	0.273410422472681	3.74570340742901	0.000179889021942745	0.00246889722925181	553523	553523	14.854555	list(gene = "ENSDARG00000032876")	tRNA isopentenyltransferase 1	trit1	NA	NA
100004299	451.189223590665	-0.452299312536508	0.120830459051236	-3.74325576587206	0.000181651160957491	0.00249032702099403	100004299	100004299	14.829012	list(gene = "ENSDARG00000062577")	Rho GTPase activating protein 35a	arhgap35a	NA	NA
415248	120.954835339877	1.25108150230206	0.334323243875808	3.74213138099008	0.000182466071556516	0.00249598296560274	415248	415248	14.542969	list(gene = "ENSDARG00000037961")	reticulocalbin 3, EF-hand calcium binding domain	rcn3	NA	NA
101887155	115.34173852923	-1.00231502406566	0.267832192841039	-3.74232467513919	0.000182325735246418	0.00249598296560274	101887155	101887155	14.831809	list(gene = "ENSDARG00000089390")	patatin-like phospholipase domain containing 2	pnpla2	NA	NA
103911681	17.9715713398756	1.15921249881523	0.309845948900195	3.74125433277369	0.000183104106846346	0.00250195226172094	103911681	NA	NA	NULL	NA	NA	TRUE	NA
58066	80.2276362651983	-0.549697934682813	0.146999246748685	-3.73946089412687	0.000184415333318875	0.00251709685422143	58066	58066	14.543538	list(gene = "ENSDARG00000052139")	notch 3	notch3	NA	NA
100538309	10.8494190074809	-1.60465135668445	0.429229545237978	-3.73844572091323	0.000185161458281609	0.00252372704478761	100538309	100538309	14.825785	list(gene = "ENSDARG00000053272")	si:dkey-166d12.2	si:dkey-166d12.2	NA	NA
406824	268.271600254967	0.632926521931695	0.169311053763773	3.73824690037526	0.000185307917933547	0.00252372704478761	406824	406824	14.82921	list(gene = "ENSDARG00000103553")	splicing factor 3b, subunit 3	sf3b3	NA	NA
566323	637.979276296093	-0.819187556530177	0.219228661881991	-3.73668091342517	0.000186465303093321	0.00253670506083206	566323	566323	14.838266	list(gene = "ENSDARG00000040190")	quinoid dihydropteridine reductase a	qdpra	NA	NA
798430	104.528886241359	-1.57177199731574	0.420769309752834	-3.73547205293804	0.00018736338782511	0.00254613094495744	798430	798430	14.82419	list(gene = "ENSDARG00000104181")	thymosin beta 1	tmsb1	NA	NA
492487	320.228504825605	0.369877213743987	0.0990398375460239	3.73463065882055	0.000187990873080045	0.0025518629784509	492487	492487	14.835131	list(gene = "ENSDARG00000041450")	RAB11a, member RAS oncogene family	rab11a	NA	NA
406720	403.994848046869	0.36342454213603	0.0973745668170513	3.7322326970536	0.000189790051436665	0.00257347012915268	406720	406720	14.823164	list(gene = "ENSDARG00000039279")	golgin A5	golga5	NA	NA
100037349	216.50678222341	-0.417872406373171	0.11200612896083	-3.7307994682979	0.000190873109592177	0.00258533042653946	100037349	100037349	14.542969	list(gene = "ENSDARG00000104732")	malonyl-CoA decarboxylase	mlycd	NA	NA
570457	24.3542488605061	-1.38905486227553	0.372469407873771	-3.72931261712177	0.000192002826021942	0.00259779614226198	570457	570457	14.815266	list(gene = "ENSDARG00000020054")	aldehyde oxidase 6	aox6	NA	NA
321183	47.413583927199	0.73244318635098	0.196450779331368	3.72838015122106	0.000192714520915093	0.00260458503376205	321183	321183	14.834426	list(gene = "ENSDARG00000032516")	ribosomal RNA processing 36	rrp36	NA	NA
100004272	15.4918731672334	-2.53126885670042	0.679021142064719	-3.72782038715837	0.000193142945045799	0.00260753484133105	100004272	100004272	14.831221	list(gene = "ENSDARG00000100315")	solute carrier family 15 (oligopeptide transporter), member 1a	slc15a1a	NA	NA
406323	1725.03651618635	-4.27214034626457	1.14619152697725	-3.72724823531991	0.000193581775219203	0.00260778402295836	406323	406323	14.825785	list(gene = "ENSDARG00000100635")	chitinase, acidic.1	chia.1	NA	NA
792824	73.6149840987024	1.07261067702113	0.287772877657405	3.72728203489029	0.000193555825537982	0.00260778402295836	792824	792824	15.207947	list(gene = "ENSDARG00000029695")	phosphoglycolate phosphatase	pgp	NA	NA
393480	100.330318729924	0.678041672649477	0.181947649302242	3.72657561254418	0.000194098862967442	0.0026090840659123	393480	393480	14.544127	list(gene = "ENSDARG00000012261")	elongation factor Tu GTP binding domain containing 2	eftud2	NA	NA
402996	326.673868487637	0.410469532994293	0.110145516042914	3.72661137503201	0.000194071337438166	0.0026090840659123	402996	402996	15.2150755	list(gene = "ENSDARG00000042252")	eukaryotic translation initiation factor 4h	eif4h	NA	NA
101886765	51.109718110454	-1.46718660262888	0.393957568616358	-3.72422494072616	0.000195916185802094	0.00263066246455257	101886765	101886765	15.240596	NULL	si:dkey-117j14.6	si:dkey-117j14.6	NA	NA
405827	273.821198809195	0.383162582076168	0.102914145240801	3.72312845022065	0.000196769348626392	0.00263926195503529	405827	405827	14.825785	list(gene = "ENSDARG00000030957")	Yip1 domain family, member 4	yipf4	NA	NA
767677	417.288146713046	0.51136546146181	0.137482150473228	3.71950438439927	0.000199614082635937	0.002674526914972	767677	767677	14.595437	list(gene = "ENSDARG00000041317")	RAN GTPase activating protein 1a	rangap1a	NA	NA
555454	839.732969773457	-0.578555660698881	0.155569862420284	-3.71894434884739	0.000200057117920771	0.00267757137221467	555454	555454	14.815266	list(gene = "ENSDARG00000000103")	myosin, heavy chain 10, non-muscle	myh10	NA	NA
100126813	117.110983719858	0.450959706930137	0.121288082318543	3.71808753431987	0.000200736718600066	0.00268377205567998	100126813	100126813	14.835336	list(gene = "ENSDARG00000059866")	cactin	cactin	NA	NA
192305	280.908798100495	0.36851574844963	0.0991501210275084	3.71674532144431	0.000201805684883246	0.00269515945354836	192305	192305	14.835131	list(gene = "ENSDARG00000012399")	adenylosuccinate synthase, like	adssl	NA	NA
572679	155.810596424782	0.463536667138635	0.124757540467937	3.71550020463706	0.000202802101225328	0.00270555448376628	572679	572679	14.549713	list(gene = "ENSDARG00000056235")	survival motor neuron domain containing 1	smndc1	NA	NA
564344	435.428119958802	-0.387240238182063	0.104381739150616	-3.70984658172156	0.000207384880549788	0.00276372095916351	564344	564344	14.883119	list(gene = "ENSDARG00000100524")	ATP-binding cassette, sub-family A (ABC1), member 3b	abca3b	NA	NA
322251	164.871021452857	0.888993631647203	0.239664600920421	3.70932389778491	0.000207813440099066	0.00276646067737029	322251	322251	14.833816	list(gene = "ENSDARG00000042864")	ribosomal protein L7-like 1	rpl7l1	NA	NA
100001718	50.2810773308674	-0.750068056679249	0.20226722720654	-3.70830246223397	0.000208653338722721	0.0027746644946761	100001718	100001718	14.854625	list(gene = "ENSDARG00000097019")	si:ch211-108p6.4	si:ch211-108p6.4	NA	NA
436619	198.546015093295	-0.520697773492025	0.140460301572302	-3.70708141491491	0.000209661556213726	0.00278508621311727	436619	436619	14.835131	list(gene = "ENSDARG00000005525")	aspartoacylase (aminocyclase) 3, tandem duplicate 2	acy3.2	NA	NA
558964	12.055099536637	-3.01941153049173	0.814617388800542	-3.70653950186058	0.000210110477591502	0.00278508621311727	558964	558964	14.852479	list(gene = "ENSDARG00000059729")	SEC14-like lipid binding 8	sec14l8	NA	NA
560338	48.4816153634843	1.01883341920718	0.274854885902206	3.70680483216764	0.000209890564995081	0.00278508621311727	560338	560338	14.593284	list(gene = "ENSDARG00000017199")	elongator acetyltransferase complex subunit 2	elp2	NA	NA
559276	326.71913435186	-0.395794607037066	0.106800390557263	-3.70592846123399	0.000210617747086364	0.00278883072369319	559276	559276	15.236938	NULL	AHNAK nucleoprotein	ahnak	NA	NA
571486	23.6351418880646	-0.934081785586241	0.252319323538108	-3.70198275933934	0.000213921157700657	0.00282955202941583	571486	571486	14.536508	list(gene = "ENSDARG00000060813")	pleckstrin homology domain containing, family A member 7a	plekha7a	NA	NA
799016	10.1056037897907	1.63906747846089	0.442938933811767	3.70043668176938	0.000215228778911433	0.00284381625128237	799016	799016	15.220954	NULL	POP1 homolog, ribonuclease P/MRP subunit	pop1	NA	NA
569198	39.8646937241702	0.698777070963689	0.188888416274648	3.69941727896989	0.000216095057792133	0.00284920464604796	569198	569198	14.838869	list(gene = "ENSDARG00000076585")	si:ch211-113e8.11	si:ch211-113e8.11	NA	NA
336553	42.5621480881558	-0.680401212198682	0.183921233618889	-3.69941631431513	0.000216095879094957	0.00284920464604796	336553	336553	14.8207245	list(gene = "ENSDARG00000018966")	cytochrome b5 reductase 1	cyb5r1	NA	NA
100001584	92.9693586244187	0.688905104470263	0.18623594648679	3.69909846872192	0.000216366651074904	0.00284974632684324	100001584	100001584	14.817384	list(gene = "ENSDARG00000075405")	aarF domain containing kinase 5	adck5	NA	NA
30688	85.5757928557589	0.574479390647037	0.155350220483684	3.69796314970388	0.000217336430353267	0.00285948366001377	30688	30688	14.833983	list(gene = "ENSDARG00000100725")	eph receptor B4a	ephb4a	NA	NA
560631	10.6926585494562	-1.28123190040174	0.346786962170295	-3.69457920904354	0.000220251228463289	0.00289476376222884	560631	560631	14.823884	list(gene = "ENSDARG00000061121")	adhesion G protein-coupled receptor L3.1	adgrl3.1	NA	NA
559435	25.5496916489977	-1.8925155629882	0.512293508279336	-3.69420172694493	0.00022057864287515	0.00289599917688042	559435	559435	14.825785	list(gene = "ENSDARG00000015033")	solute carrier family 23 (ascorbic acid transporter), member 1	slc23a1	NA	NA
327053	77.5212689633641	0.865355110289503	0.234272549806554	3.69379643925015	0.000220930683497142	0.00289755495787424	327053	327053	14.531645	list(gene = "ENSDARG00000013478")	ribosomal RNA processing 15 homolog	rrp15	NA	NA
791211	92.2583100905214	0.497252334609635	0.134629267261527	3.69349358222152	0.000221194095164474	0.0028979462921918	791211	791211	14.566182	list(gene = "ENSDARG00000103198")	mitochondrial ribosomal protein S2	mrps2	NA	NA
791783	106.016830993048	-4.28097341618964	1.15916706457537	-3.69314617971643	0.000221496613588984	0.00289884861265667	791783	791783	14.835336	list(gene = "ENSDARG00000043729")	placenta-specific 8, tandem duplicate 1	plac8.1	NA	NA
322269	281.627495673927	0.379911270767621	0.102922031806338	3.69125311752954	0.000223151930392567	0.0029173033863468	322269	322269	14.823884	NULL	SEM1, 26S proteasome complex subunit	sem1	NA	NA
558181	78.6713381263003	-0.515250045556927	0.139596450193808	-3.69099676131866	0.00022337698210925	0.0029173033863468	558181	558181	14.799049	list(gene = "ENSDARG00000061587")	CTD (carboxy-terminal domain, RNA polymerase II, polypeptide A) small phosphatase like 2a	ctdspl2a	NA	NA
393981	79.960060507272	1.07139462394267	0.290340394709627	3.6901328353369	0.000224136981133474	0.00292415092000317	393981	393981	14.531645	list(gene = "ENSDARG00000044405")	tetratricopeptide repeat domain 4	ttc4	NA	NA
768138	155.334243430064	-0.654625445036147	0.177517119790547	-3.68767500176063	0.00022631244375524	0.00294633629556271	768138	768138	14.839825	list(gene = "ENSDARG00000036636")	emopamil binding protein-like	ebpl	NA	NA
30126	591.293594940136	0.449922487185373	0.122006567717102	3.68769071701625	0.000226298471222897	0.00294633629556271	30126	30126	14.82419	list(gene = "ENSDARG00000003411")	forkhead box A2	foxa2	NA	NA
373081	127.767628037562	-1.43544961311945	0.389381952364252	-3.68648214023192	0.000227375391080536	0.00295707177896878	373081	373081	14.833097	list(gene = "ENSDARG00000021242")	major vault protein	mvp	NA	NA
140515	301.048620649342	-0.57761510117278	0.156765259294399	-3.68458613708566	0.0002290745492445	0.00297605019107488	140515	140515	15.234478	NULL	tRNA	trnR	NA	NA
114467	20.2260346654777	-2.47210450253521	0.670991128342822	-3.68425810433691	0.000229369731874067	0.00297676805790957	114467	114467	14.8207245	list(gene = "ENSDARG00000015890")	v-maf avian musculoaponeurotic fibrosarcoma oncogene homolog a (paralog a)	mafa	NA	NA
100151149	11.7047448984196	-1.36518668772335	0.370679778784719	-3.68292732934917	0.00023057090498546	0.00298923011301421	100151149	100151149	14.551187	list(gene = "ENSDARG00000069765")	synaptic Ras GTPase activating protein 1b	syngap1b	NA	NA
793444	14.1467349625887	-1.17182998523276	0.318269221260847	-3.68188284305492	0.000231517802955234	0.00299524648724254	793444	793444	14.799049	list(gene = "ENSDARG00000093413")	EGF-like repeats and discoidin I-like domains 3a	edil3a	NA	NA
568517	18.6336783366224	-1.10585667498862	0.300334982655947	-3.68207747632067	0.000231341078442056	0.00299524648724254	568517	568517	14.552143	list(gene = "ENSDARG00000076435")	abhydrolase domain containing 10a	abhd10a	NA	NA
565020	224.946546234089	-0.668585849530481	0.181608046225158	-3.68147702388453	0.000231886689125018	0.00299689390830635	565020	565020	14.593284	list(gene = "ENSDARG00000045749")	PTPRF interacting protein, binding protein 1a (liprin beta 1)	ppfibp1a	NA	NA
327330	119.026479300423	0.567387203195997	0.154134731367139	3.6811119607074	0.000232218999651718	0.00299806569061276	327330	327330	14.591863	list(gene = "ENSDARG00000102417")	proteasome 26S subunit, non-ATPase 7	psmd7	NA	NA
558346	1009.35729571865	0.595676867138294	0.161869646030149	3.6799788085491	0.00023325333671537	0.00300828913578752	558346	558346	14.550584	list(gene = "ENSDARG00000060796")	solute carrier family 20 (phosphate transporter), member 2	slc20a2	NA	NA
563405	37.8805929752727	-0.925033267444225	0.251418381862645	-3.67925869457545	0.000233912899135331	0.00301366286559923	563405	563405	14.799049	list(gene = "ENSDARG00000100862")	G protein-coupled receptor, class C, group 5, member C	gprc5c	NA	NA
792998	50.4418719192716	-0.809533811667889	0.220044665585666	-3.67895222323728	0.000234194131071413	0.00301415620767948	792998	792998	14.8804035	list(gene = "ENSDARG00000070958")	peroxisomal biogenesis factor 6	pex6	NA	NA
323462	698.397511459343	0.303122119636617	0.0824081216628096	3.67830395257528	0.000234790059240797	0.00301869457513012	323462	323462	14.833816	list(gene = "ENSDARG00000070657")	proliferation-associated 2G4, b	pa2g4b	NA	NA
100537160	58.9244711953117	-0.712176527054861	0.19374745401658	-3.67579811910156	0.000237106973976479	0.00304532735623828	100537160	100537160	14.827688	list(gene = "ENSDARG00000105491")	Rho guanine nucleotide exchange factor (GEF) 5	arhgef5	NA	NA
563199	64.6429355041802	1.16756574188	0.317681568385183	3.67527064228147	0.000237597408853172	0.00304847058080797	563199	563199	14.550584	list(gene = "ENSDARG00000075517")	si:ch211-120k19.1	si:ch211-120k19.1	NA	NA
322265	168.163467810523	1.03621971374059	0.282067310887261	3.67366112181199	0.000239099790789512	0.00305825887043864	322265	322265	14.824423	list(gene = "ENSDARG00000005134")	proteasome 26S subunit, non-ATPase 11b	psmd11b	NA	NA
100537030	29.0773941794979	1.32927324109028	0.361815631929558	3.67389665836516	0.000238879377492842	0.00305825887043864	100537030	100537030	15.248306	NULL	uncharacterized LOC100537030	LOC100537030	NA	NA
100526813	10023.6153136676	1.42614698731012	0.388157858760086	3.67414173157731	0.000238650242246158	0.00305825887043864	100526813	100526813	14.823151	list(gene = "ENSDARG00000092044")	si:dkey-22f5.9	si:dkey-22f5.9	NA	NA
100332617	100.849298609617	-0.907754198930169	0.247181923121212	-3.67241336853354	0.000240270615043409	0.00307006953742901	100332617	100332617	14.832098	list(gene = "ENSDARG00000099547")	neurobeachin-like 1	nbeal1	NA	NA
767789	72.4744255448509	0.672746975762707	0.183260475886894	3.67098782488111	0.00024161485074334	0.0030793193378921	767789	767789	14.831473	list(gene = "ENSDARG00000104024")	coiled-coil domain containing 137	ccdc137	NA	NA
100332262	25.3213442702344	-0.934691294965401	0.254600500260539	-3.67120761353142	0.000241407139030228	0.0030793193378921	100332262	100332262	14.799049	list(gene = "ENSDARG00000060521")	RNA binding motif protein 27	rbm27	NA	NA
407655	98.5639067845619	-0.562345654685505	0.153191949820766	-3.67085643431947	0.000241739101725389	0.0030793193378921	407655	407655	14.825805	list(gene = "ENSDARG00000041572")	zinc finger protein, FOG family member 1	zfpm1	NA	NA
407729	17.7808954342565	1.16417400275872	0.317306193734975	3.66892933622051	0.000243568385036171	0.00309943892630131	407729	407729	14.852479	list(gene = "ENSDARG00000020749")	caprin family member 2	caprin2	NA	NA
558848	44.014601186907	-1.08830724080738	0.297003745432862	-3.66428793421863	0.000248027641903181	0.00315294974702127	558848	558848	14.372293	list(gene = "ENSDARG00000074481")	unc-51 like autophagy activating kinase 1	ulk1b	NA	NA
795882	27.8134812491226	0.804021611788144	0.219500166610365	3.66296583826911	0.000249311798513023	0.00316603017825084	795882	795882	14.853864	list(gene = "ENSDARG00000052428")	si:dkey-43k4.3	si:dkey-43k4.3	NA	NA
565942	57.6480372080672	-2.33982066560051	0.639181990766425	-3.66064860931844	0.000251577586701399	0.00319153693067919	565942	565942	14.834426	list(gene = "ENSDARG00000075159")	melanotransferrin	meltf	NA	NA
553169	12.8504520061296	-4.04072319369552	1.10394267819091	-3.66026540464697	0.000251954140334512	0.0031930490491627	553169	553169	14.592722	list(gene = "ENSDARG00000103019")	glutathione S-transferase pi 2	gstp2	NA	NA
100333957	20.2027137756832	-0.942577801743363	0.25760133032408	-3.65905642085597	0.000253145607961874	0.0032048750591663	100333957	100333957	15.239282	NULL	protein NLRC3-like	LOC100333957	NA	NA
100009635	118.473283878347	0.700038734468701	0.191382393129444	3.65780113322766	0.000254388298618652	0.00321732479200981	100009635	100009635	14.595437	list(gene = "ENSDARG00000062612")	DEAH (Asp-Glu-Ala-His) box polypeptide 37	dhx37	NA	NA
553209	72.9037559184341	-0.572930572562842	0.156674988896014	-3.65680940269988	0.000255374119766943	0.00322322146892011	553209	553209	14.815266	list(gene = "ENSDARG00000035540")	bromodomain and WD repeat domain containing 3	brwd3	NA	NA
799153	74.4817337096445	-0.651166052289032	0.178067983181903	-3.65683959942335	0.000255344050168731	0.00322322146892011	799153	799153	14.542969	list(gene = "ENSDARG00000056252")	sortilin 1b	sort1b	NA	NA
101882035	70.274860149157	1.17867804365483	0.322384282325614	3.65612751078338	0.000256054025760268	0.00322851859512972	101882035	101882035	14.833017	list(gene = "ENSDARG00000088650")	si:ch211-208k15.1	si:ch211-208k15.1	NA	NA
116713	28.5273161541293	-1.85801009289224	0.508541799152488	-3.65360349137223	0.000258585492633474	0.00325382373945589	116713	116713	14.833816	list(gene = "ENSDARG00000053493")	aldehyde dehydrogenase 1 family, member A2	aldh1a2	NA	NA
797099	88.7404299497437	0.668739622529537	0.183024177070245	3.65383215067195	0.000258355195555917	0.00325382373945589	797099	797099	14.595437	list(gene = "ENSDARG00000071500")	family with sequence similarity 207, member A	fam207a	NA	NA
322581	206.498843948272	0.544830451921583	0.149138322943429	3.65318880599353	0.000259003639369604	0.0032557833370402	322581	322581	15.209884	list(gene = "ENSDARG00000010445")	TraB domain containing	trabd	NA	NA
567402	87.2966860117895	-0.671732078498129	0.183937815560634	-3.65195202764977	0.000260254509329021	0.00326819604984328	567402	567402	14.799049	list(gene = "ENSDARG00000062003")	myosin VB	myo5b	NA	NA
792923	37.4743190578788	0.709096214891163	0.194352011349368	3.64851492900934	0.000263760578328148	0.00330887512165555	792923	792923	14.566872	list(gene = "ENSDARG00000069082")	RNA methyltransferase like 1b	rnmtl1b	NA	NA
327588	48452.6711924191	0.475250884724911	0.130278820563564	3.64795200531487	0.000264339000763404	0.00331278180047631	327588	327588	14.593284	list(gene = "ENSDARG00000012609")	hemopexin	hpx	NA	NA
406277	407.140673812959	0.404651382808924	0.111065997819155	3.64334171352608	0.000269121175692631	0.00336931021878757	406277	406277	15.2150755	list(gene = "ENSDARG00000022129")	RNA binding motif protein 4.3	rbm4.3	NA	NA
335110	692.207590444893	-0.459556296002887	0.126189489330082	-3.64179535429291	0.000270743266068176	0.00338620131260873	335110	335110	14.853864	NULL	dynein, cytoplasmic 1, heavy chain 1	dync1h1	NA	NA
404619	48.0643608295894	0.81642386492902	0.224294804933263	3.63995887096868	0.000272681592777745	0.00340700958871449	404619	404619	14.833097	list(gene = "ENSDARG00000040584")	EEF1A lysine methyltransferase 1	eef1akmt1	NA	NA
140634	5770.86499927918	-0.5840052777138	0.160455860435582	-3.63966312061414	0.000272994957459598	0.00340749339758675	140634	140634	14.592722	list(gene = "ENSDARG00000098315")	cytochrome P450, family 1, subfamily A	cyp1a	NA	NA
445383	120.48154050565	0.443788256422663	0.122031600504362	3.63666668787812	0.000276188941528376	0.00344389567592218	445383	445383	15.22285	list(gene = "ENSDARG00000017084")	BUD31 homolog (S. cerevisiae)	bud31	NA	NA
777711	165.9400367817	0.361001818052906	0.0992989766926817	3.63550391027858	0.000277437785235628	0.00345599457973738	777711	777711	15.2150755	list(gene = "ENSDARG00000040650")	G protein pathway suppressor 1	gps1	NA	NA
553273	28.8995550812209	0.941202026756512	0.258978485556755	3.6342865498387	0.000278750920953457	0.0034688692841219	553273	553273	14.566182	list(gene = "ENSDARG00000099985")	cysteine-rich, angiogenic inducer, 61 like 2	cyr61l2	NA	NA
794333	23.2058441517883	-1.18165659934633	0.325334638240697	-3.63212661810725	0.000281095129580287	0.0034945363453934	794333	794333	14.82921	list(gene = "ENSDARG00000080009")	BAH domain and coiled-coil containing 1b	bahcc1b	NA	NA
445412	29.004454574751	1.07866859194047	0.297067000809475	3.63106164266383	0.00028225775213866	0.00350547740819255	445412	445412	14.854555	list(gene = "ENSDARG00000037570")	polymerase (RNA) I polypeptide D	polr1d	NA	NA
492802	211.603288509156	-0.585150743340769	0.161199991202605	-3.62996758855476	0.000283456810451439	0.003516848647271	492802	492802	14.825785	list(gene = "ENSDARG00000019709")	ras homolog family member Ua	rhoua	NA	NA
558020	184.777537999633	0.504213213715465	0.138952168301662	3.6286818685753	0.000284872029931678	0.00353087639896337	558020	558020	14.547449	list(gene = "ENSDARG00000099652")	exportin, tRNA (nuclear export receptor for tRNAs)	xpot	NA	NA
564884	32.4613739234377	-1.16511569684314	0.321247859789633	-3.62684345229912	0.000286907118133015	0.00354900958591856	564884	564884	14.535736	list(gene = "ENSDARG00000092222")	si:ch211-271e10.3	si:ch211-271e10.3	NA	NA
337597	23.0455987482286	-1.8397369142532	0.507248758185266	-3.62689288946718	0.000286852214468557	0.00354900958591856	337597	337597	14.833097	list(gene = "ENSDARG00000025903")	lectin, galactoside-binding, soluble, 9 (galectin 9)-like 1	lgals9l1	NA	NA
373865	93.5402989022401	1.00305734312833	0.27668779868311	3.62523157111504	0.000288702635410908	0.0035676629457601	373865	373865	14.545337	list(gene = "ENSDARG00000069843")	potassium channel tetramerisation domain containing 12.1	kctd12.1	NA	NA
100147904	94.4279520406723	-3.15828683168364	0.872203748630213	-3.62104248765692	0.000293418318548189	0.00361872870599144	100147904	100147904	14.823164	list(gene = "ENSDARG00000056781")	zonadhesin	LOC100147904	NA	NA
378716	226.790324511387	0.332012338330816	0.0916845687192442	3.62124557020606	0.000293188052712143	0.00361872870599144	378716	378716	14.8207245	list(gene = "ENSDARG00000026862")	akt interacting protein	aktip	NA	NA
553423	69.2676560833741	0.690757309427372	0.190796428644309	3.62038909394426	0.000294160321038593	0.00362427716298493	553423	553423	14.853864	list(gene = "ENSDARG00000044203")	sulfatase modifying factor 1	sumf1	NA	NA
678588	50.7856166651043	0.703801458355374	0.194481956109753	3.61885221865105	0.000295912551620193	0.00364224903566641	678588	678588	14.799049	list(gene = "ENSDARG00000056914")	EMG1 N1-specific pseudouridine methyltransferase	emg1	NA	NA
394040	84.3228884885664	0.701855120385494	0.194014395020245	3.61754147321004	0.000297414685371615	0.00365711001130389	394040	394040	14.854555	list(gene = "ENSDARG00000035427")	surfeit 6	surf6	NA	NA
323563	34.3728265208877	-0.68956868663909	0.190647960805043	-3.61697383873014	0.000298067416505087	0.00366150736294912	323563	323563	14.593284	list(gene = "ENSDARG00000025468")	BCL2/adenovirus E1B interacting protein 3-like a	bnip3la	NA	NA
561549	295.314585592111	0.442004293210548	0.122222937220707	3.61637760686759	0.000298754476821965	0.00366631730359062	561549	561549	14.8207245	list(gene = "ENSDARG00000012144")	ER membrane protein complex subunit 7	emc7	NA	NA
569245	1204.71307729994	-0.305112998234726	0.084380586196971	-3.61591465509016	0.000299288976169704	0.00366924735902917	569245	569245	14.815489	list(gene = "ENSDARG00000022650")	cytochrome P450, family 2, subfamily AD, polypeptide 3	cyp2ad3	NA	NA
448942	50.2414707120631	0.568778751784113	0.157347278321356	3.61479879316678	0.000300580973789337	0.00367781868028038	448942	448942	14.834426	list(gene = "ENSDARG00000101116")	vacuolar protein sorting 33A	vps33a	NA	NA
100034406	302.738720123254	-0.429063404048274	0.118689656697496	-3.61500248620508	0.000300344739331746	0.00367781868028038	100034406	100034406	14.842841	list(gene = "ENSDARG00000042980")	cytochrome P450, family 2, subfamily P, polypeptide 7	cyp2p7	NA	NA
393732	67.99694385698	0.543668096211484	0.150447794250146	3.61366611535387	0.000301897782320584	0.00369029141404088	393732	393732	14.823151	list(gene = "ENSDARG00000015835")	eukaryotic translation initiation factor 4E family member 2 related sequence 1	eif4e2rs1	NA	NA
767674	35.7973300941721	-1.69280119776292	0.468498929448002	-3.6132445377355	0.000302389270665301	0.00369266110348857	767674	767674	14.595437	list(gene = "ENSDARG00000016866")	family with sequence similarity 102, member Ab	fam102ab	NA	NA
407084	137.124788600488	0.651395963007334	0.180342122025194	3.61200121021274	0.000303843147924176	0.00370676689901205	407084	407084	14.82342	list(gene = "ENSDARG00000035264")	RIO kinase 2 (yeast)	riok2	NA	NA
64611	15.114531774269	1.45517359206934	0.403158565280325	3.6094324104401	0.000306867715312248	0.00373998796058847	64611	64611	14.82419	list(gene = "ENSDARG00000104139")	ATPase Na+/K+ transporting subunit alpha 3b	atp1a3b	NA	NA
799904	18.5892010600608	1.07894752685491	0.298970549956117	3.60887561337823	0.000307527008657914	0.00374434504064645	799904	799904	14.823884	list(gene = "ENSDARG00000102119")	si:ch73-359m17.2	si:ch73-359m17.2	NA	NA
406495	86.4306245795817	0.498315932527089	0.138125096364459	3.60771464160449	0.000308905962502761	0.00375744733016839	406495	406495	14.546301	list(gene = "ENSDARG00000010238")	RNA binding motif protein 22	rbm22	NA	NA
492344	665.204084438828	-0.605820235780556	0.168024236342916	-3.60555268077014	0.000311489291007261	0.00378515928846923	492344	492344	14.595437	list(gene = "ENSDARG00000035569")	cytochrome P450, family 1, subfamily D, polypeptide 1	cyp1d1	NA	NA
558170	121.199485196583	0.874335996781906	0.242621665778598	3.6037012357329	0.000313717647512595	0.0038085076836485	558170	558170	14.593083	list(gene = "ENSDARG00000003974")	speckle-type POZ protein-like b	spoplb	NA	NA
561431	343.747256212059	-0.639997061411234	0.177654744586247	-3.60247660653121	0.000315199774032031	0.00382018853102829	561431	561431	14.82921	list(gene = "ENSDARG00000001014")	myosin, heavy chain 9b, non-muscle	myh9b	NA	NA
497283	39.1171497673667	1.01467569402998	0.281666771085748	3.60239757824	0.000315295644053596	0.00382018853102829	497283	497283	14.823884	list(gene = "ENSDARG00000044550")	hypoxia-inducible factor 1, alpha subunit, like 2	hif1al2	NA	NA
678537	17.6308562708354	-2.07657152184786	0.576562813697078	-3.60163970432348	0.0003162164157341	0.00382760689757363	678537	678537	14.837396	list(gene = "ENSDARG00000026500")	XK, Kell blood group complex subunit-related family, member 9	xkr9	NA	NA
550564	312.492563494834	0.4312354841639	0.119787407217407	3.60000683027753	0.000318208821497831	0.00384796963774229	550564	550564	14.833489	list(gene = "ENSDARG00000043663")	Finkel-Biskis-Reilly murine sarcoma virus (FBR-MuSV) ubiquitously expressed b	faub	NA	NA
503769	264.898681606181	0.518159567796246	0.143975526093258	3.59894199977164	0.00031951443375859	0.00385999569585475	503769	503769	14.838266	list(gene = "ENSDARG00000101961")	abhydrolase domain containing 18	abhd18	NA	NA
503526	483.610142715061	-0.506318006449493	0.140714289792616	-3.59819892631874	0.000320428501251561	0.0038672727772647	503526	503526	14.824423	list(gene = "ENSDARG00000004211")	coiled-coil domain containing 106a	ccdc106a	NA	NA
560384	231.166100041393	-0.561399930818215	0.156179795377269	-3.59457463407539	0.000324921995138032	0.00390173116722774	560384	560384	14.823884	list(gene = "ENSDARG00000018460")	muscleblind-like splicing regulator 2	mbnl2	NA	NA
564067	39.2173219546016	-0.646218821566979	0.179774257149941	-3.59461266486002	0.000324874538893056	0.00390173116722774	564067	564067	14.817384	list(gene = "ENSDARG00000063297")	ATP-binding cassette, sub-family B (MDR/TAP), member 6a	abcb6a	NA	NA
449812	105.11448395068	0.541763748505368	0.150707154801492	3.59481107064203	0.000324627065870209	0.00390173116722774	449812	449812	14.547449	list(gene = "ENSDARG00000068256")	RWD domain containing 4	rwdd	NA	NA
406714	188.670888700407	0.464945117483245	0.129321620753368	3.59526206658013	0.000324065191437502	0.00390173116722774	406714	406714	14.527806	list(gene = "ENSDARG00000087346")	RAP1A, member of RAS oncogene family b	rap1ab	NA	NA
563108	11.2405376661224	-1.43037580938876	0.39794834232147	-3.59437559419025	0.000325170470453251	0.00390173116722774	563108	563108	14.799049	list(gene = "ENSDARG00000101034")	si:dkey-206d17.12	si:dkey-206d17.12	NA	NA
100126015	67.8054220685416	0.76587705434875	0.213045524460845	3.59489858464268	0.000324517965083668	0.00390173116722774	100126015	100126015	14.552143	list(gene = "ENSDARG00000074985")	aurora kinase A interacting protein 1	aurkaip1	NA	NA
555686	2475.84868373016	-0.924859722607589	0.257398709529035	-3.59310162937419	0.000326765065902188	0.00391707649531251	555686	555686	14.549713	list(gene = "ENSDARG00000063635")	neurexin 1b	nrxn1b	NA	NA
393484	593.284553800813	-0.932451664711586	0.259812692266365	-3.58893807911285	0.000332027685157456	0.00397515851076919	393484	393484	14.833489	list(gene = "ENSDARG00000104593")	cytochrome P450, family 2, subfamily K, polypeptide 18	cyp2k18	NA	NA
541490	885.434593675207	-0.259088726835394	0.072194443851213	-3.588762694389	0.0003322510982242	0.00397515851076919	541490	541490	14.593083	list(gene = "ENSDARG00000021991")	ER lipid raft associated 1	erlin1	NA	NA
553580	38.17120879019	0.713567332440098	0.198936440252807	3.58691113369326	0.000334618297850308	0.00399962352738803	553580	553580	14.546743	list(gene = "ENSDARG00000054164")	mitochondrial ribosomal protein S17	mrps17	NA	NA
553543	93.2556390415013	-1.34271077040572	0.374483345918597	-3.58550195900459	0.000336430477626637	0.0040174137977995	553543	553543	14.839825	list(gene = "ENSDARG00000012137")	cytochrome P450, family 46, subfamily A, polypeptide 1, tandem duplicate 1	cyp46a1.1	NA	NA
100329505	196.692211527273	-0.52298318929677	0.145924977381089	-3.58391824814869	0.000338478065877675	0.00403797823398491	100329505	100329505	14.833816	list(gene = "ENSDARG00000077804")	heparan-alpha-glucosaminide N-acetyltransferase	hgsnat	NA	NA
795480	325.277185618568	0.490372901706478	0.136851736579146	3.58324208347096	0.000339355829559244	0.00404456078515038	795480	795480	14.531645	list(gene = "ENSDARG00000018973")	cleft lip and palate associated transmembrane protein 1	clptm1	NA	NA
564772	46.7912101633017	-0.690844824961025	0.192996732259919	-3.57956747179858	0.000344163381243331	0.00409792233309598	564772	564772	14.838869	list(gene = "ENSDARG00000103046")	RE1-silencing transcription factor	rest	NA	NA
569863	15.3332478505254	-1.1929189936806	0.333329833013485	-3.5787945618187	0.000345182668028064	0.00410611827634151	569863	569863	14.82419	list(gene = "ENSDARG00000010515")	dishevelled segment polarity protein 1a	dvl1a	NA	NA
557754	94.1925362530223	-0.523479666791826	0.14634105371125	-3.57712107106129	0.000347399293438797	0.00412852781005283	557754	557754	14.854555	list(gene = "ENSDARG00000055930")	zinc finger CCCH-type containing 7B	zc3h7b	NA	NA
793551	72.107248547423	-0.560037827206252	0.156602318860656	-3.57617838152557	0.000348653790130541	0.0041394713628226	793551	793551	14.835336	NULL	spastic paraplegia 11	spg11	NA	NA
100537389	15.4706800837011	-1.06974894795465	0.299252795177709	-3.57473335318184	0.000350585009417422	0.00415842085262137	100537389	100537389	14.839874	list(gene = "ENSDARG00000061455")	multidrug and toxin extrusion protein 1-like	LOC100537389	NA	NA
550568	83.3887203431373	-0.563905094673052	0.1577674617642	-3.57428007250232	0.000351192858384857	0.00416165214324825	550568	550568	14.838266	list(gene = "ENSDARG00000019845")	PDZ and LIM domain 1 (elfin)	pdlim1	NA	NA
497306	78.5463182433264	-0.628371265094519	0.175823500883733	-3.57387528934509	0.000351736505244798	0.00416411719520249	497306	497306	14.824423	list(gene = "ENSDARG00000013892")	sortilin-related receptor, L(DLR class) A repeats containing	sorl1	NA	NA
798821	193.627348360371	-1.33545573386156	0.373726757215516	-3.57334792887588	0.000352445961198113	0.0041685386468875	798821	798821	14.839825	list(gene = "ENSDARG00000089026")	si:dkey-183k8.2	si:dkey-183k8.2	NA	NA
327360	59.5834423864437	0.797589728171367	0.223242254667936	3.57275431283271	0.000353246151567726	0.0041740238119055	327360	327360	14.833816	list(gene = "ENSDARG00000010823")	mediator of cell motility 1	memo1	NA	NA
393712	96.2173662035498	0.682483248759361	0.191068894321873	3.57192232247733	0.000354370528795828	0.00417934900263293	393712	393712	14.591863	list(gene = "ENSDARG00000103432")	exosome component 4	exosc4	NA	NA
447842	683.092786350442	0.369712697173327	0.103502636901295	3.57201234907574	0.000354248702799022	0.00417934900263293	447842	447842	14.82342	NULL	caseinolytic mitochondrial matrix peptidase chaperone subunit a	clpxa	NA	NA
566154	25.7682900135223	0.87817539520337	0.245966356820693	3.57030695805097	0.00035656314599721	0.00420121457966513	566154	566154	14.592884	list(gene = "ENSDARG00000061095")	serine/threonine kinase 36 (fused homolog, Drosophila)	stk36	NA	NA
541489	114.421336056458	0.522851974689776	0.146511023919595	3.56868691994615	0.000358774844297336	0.00422326327627803	541489	541489	14.544127	list(gene = "ENSDARG00000076486")	acid phosphatase 1	acp1	NA	NA
101886418	84.3366125824405	1.360100529149	0.381158180517451	3.56833618867255	0.000359255353777426	0.00422491106570286	101886418	101886418	15.240801	NULL	si:ch211-139k8.2	si:ch211-139k8.2	NA	NA
324015	201.674348577356	0.52955749024292	0.148447116203238	3.56731409667741	0.000360659076528105	0.00423339372042024	324015	324015	14.8207245	list(gene = "ENSDARG00000038576")	ubiquitin-conjugating enzyme E2D 1b	ube2d1b	NA	NA
368826	24.2528135345284	1.10236282512455	0.30900513570248	3.56745794084776	0.000360461213899241	0.00423339372042024	368826	368826	14.853864	list(gene = "ENSDARG00000024017")	MAM domain containing glycosylphosphatidylinositol anchor 2a	mdga2a	NA	NA
406786	149.63621136071	0.386503185977451	0.108359029049269	3.56687568510524	0.000361262753458621	0.00423647162775152	406786	406786	14.82419	list(gene = "ENSDARG00000023878")	serine/threonine kinase 24b (STE20 homolog, yeast)	stk24b	NA	NA
336888	337.462095881657	-0.431419003910359	0.121017026984195	-3.56494465829758	0.000363932971029768	0.00426375483622883	336888	336888	15.207947	list(gene = "ENSDARG00000030116")	sushi domain containing 6	susd6	NA	NA
317679	47.0131714922514	0.941717635717829	0.264238647864133	3.56389060922701	0.000365398281199202	0.00427007334977345	317679	317679	14.546301	list(gene = "ENSDARG00000002591")	RuvB-like AAA ATPase 1	ruvbl1	NA	NA
100884148	46.2477100613329	-0.779885163270429	0.218834409008733	-3.56381414971767	0.000365504787415121	0.00427007334977345	100884148	100884148	14.819327	NULL	solute carrier family 16, member 2 (thyroid hormone transporter)	slc16a2	NA	NA
562399	672.981941614792	0.673355862242644	0.188921095774258	3.5642174288849	0.000364943356473669	0.00427007334977345	562399	562399	15.209884	list(gene = "ENSDARG00000005789")	ectonucleotide pyrophosphatase/phosphodiesterase 1	enpp1	NA	NA
101883783	22.7093004996968	-0.904443633165929	0.254030448943005	-3.56037489572304	0.000370325711258719	0.00432232464683624	101883783	101883783	15.229655	NULL	polycomb protein SCMH1	LOC101883783	NA	NA
100004411	256.608233704188	-0.390499890192203	0.109694723799596	-3.55987851253098	0.000371026398176198	0.00432643282159031	100004411	100004411	14.839825	list(gene = "ENSDARG00000011463")	coagulation factor IX-like	LOC100004411	NA	NA
436787	111.900747095013	-0.487662204561812	0.137039453709183	-3.55855333163178	0.000372903079132673	0.00434423333596158	436787	436787	14.546301	list(gene = "ENSDARG00000056396")	dual specificity phosphatase 22a	dusp22a	NA	NA
100001834	135.37794656658	0.652514768921116	0.183438190135114	3.55713697589633	0.000374918687403133	0.00436361740582615	100001834	100001834	14.879544	list(gene = "ENSDARG00000088933")	golgi transport 1A	golt1a	NA	NA
563346	52.1178748140779	-0.912718152979772	0.256619159416295	-3.55670307336301	0.000375538206742448	0.00436673151926294	563346	563346	14.838266	list(gene = "ENSDARG00000103317")	calpain 5a	capn5a	NA	NA
560387	16.6472952417235	-1.14137667633033	0.320941851945534	-3.55633479837972	0.000376064774710788	0.00436875998112055	560387	560387	14.880566	list(gene = "ENSDARG00000005179")	D-glutamate cyclase	dglucy	NA	NA
407696	46.052333013307	0.842250229980444	0.236904271083663	3.55523446718697	0.000377642167822571	0.00438298070736636	407696	407696	14.802482	list(gene = "ENSDARG00000100505")	DEAD (Asp-Glu-Ala-Asp) box polypeptide 52	ddx52	NA	NA
436628	114.131143416346	0.773628473865244	0.217680519023609	3.55396283202236	0.000379472838763231	0.00440011169208917	436628	436628	15.22285	list(gene = "ENSDARG00000013776")	thimet oligopeptidase 1	thop1	NA	NA
406409	3481.29179995876	0.311892110279378	0.0877780784367223	3.55318908586289	0.000380590794463539	0.00440895423614297	406409	406409	14.833489	list(gene = "ENSDARG00000098589")	cytochrome b5 type A (microsomal)	cyb5a	NA	NA
324212	205.424967259694	-0.692787740693445	0.195047476680764	-3.55189286466564	0.000382470554840499	0.00442659717715119	324212	324212	14.804419	NULL	cytochrome P450, family 2, subfamily AA, polypeptide 6	cyp2aa6	NA	NA
393641	75.4414548311732	0.555759427526749	0.156528372274181	3.55053476537314	0.000384449355991139	0.00444535243222932	393641	393641	14.880566	list(gene = "ENSDARG00000003519")	adenine phosphoribosyltransferase	aprt	NA	NA
100000934	158.041880247451	-0.60076756531159	0.169252573807547	-3.54953281829976	0.000385915358962579	0.00445700569199205	100000934	100000934	14.55516	list(gene = "ENSDARG00000069114")	unc-93 homolog B1, TLR signaling regulator	unc93b1	NA	NA
550264	92.5210438311651	0.528437641337133	0.148882711454465	3.54935530240361	0.000386175636244979	0.00445700569199205	550264	550264	14.852479	NULL	FCF1 rRNA-processing protein	fcf1	NA	NA
445492	106.47118201058	0.568721057767339	0.160301106544574	3.54782989354598	0.000388418991921051	0.00447873088546885	445492	445492	14.540007	list(gene = "ENSDARG00000070390")	flavin adenine dinucleotide synthetase 1	flad1	NA	NA
678610	404.103488455251	0.754299379465937	0.212717013770285	3.54602279383497	0.000391092376891912	0.00450536965654406	678610	678610	14.815266	list(gene = "ENSDARG00000001234")	mitogen-activated protein kinase kinase kinase kinase 2	map4k2	NA	NA
317637	717.211393547182	0.671798466355367	0.189467885946733	3.54571152255447	0.000391554597293846	0.00450651010076507	317637	317637	14.829012	list(gene = "ENSDARG00000077264")	WD repeat domain 43	wdr43	NA	NA
337696	358.480761826619	-0.464363896844246	0.130979410516031	-3.54531979503307	0.000392137016140433	0.00450903054611154	337696	337696	14.592722	list(gene = "ENSDARG00000021149")	carbonyl reductase 1-like	cbr1l	NA	NA
324525	127.479785820008	0.524847392237602	0.148053367595443	3.54498786999396	0.000392631154367026	0.00450994967922982	324525	324525	14.852479	list(gene = "ENSDARG00000011597")	ataxin 2-like	atxn2l	NA	NA
321738	86.5938160031936	0.453255762554631	0.127865769846023	3.54477795817008	0.000392943951257148	0.00450994967922982	321738	321738	14.595437	list(gene = "ENSDARG00000031261")	SAP30 binding protein	sap30bp	NA	NA
393461	198.060372925983	-0.404557216427855	0.114176125349218	-3.54327329982935	0.00039519292060497	0.00453156983913665	393461	393461	14.82342	list(gene = "ENSDARG00000026629")	GDP-mannose 4,6-dehydratase	gmds	NA	NA
100126131	43.5383967222467	-3.89441933102089	1.09926566939335	-3.5427462527508	0.0003959835226996	0.00453461698519251	100126131	100126131	14.854625	list(gene = "ENSDARG00000038682")	zgc:171687	zgc:171687	NA	NA
393206	172.549270415404	-1.03640036185191	0.29255284978513	-3.54260901103205	0.000396189635846593	0.00453461698519251	393206	393206	14.825805	list(gene = "ENSDARG00000020077")	nucleolar protein 10	nol10	NA	NA
494040	213.367056998397	-0.52711734738486	0.148825434845354	-3.54184987218478	0.000397331541978098	0.0045434953376242	494040	494040	15.22285	list(gene = "ENSDARG00000015224")	CD2-associated protein	cd2ap	NA	NA
64612	2778.82097951014	0.544534555312941	0.153756367978479	3.54154148197073	0.000397796304117892	0.00454462131233028	64612	64612	14.321272	list(gene = "ENSDARG00000002791")	ATPase Na+/K+ transporting subunit alpha 1a, tandem duplicate 1	atp1a1a.1	NA	NA
553231	90.7329506759921	-0.574527861576524	0.162236876682486	-3.54129020063012	0.000398175375324072	0.00454476714042848	553231	553231	14.831473	list(gene = "ENSDARG00000053713")	coiled-coil domain containing 88C	ccdc88c	NA	NA
556199	35.6511795478588	0.989568140567946	0.279584379540711	3.53942570823723	0.000400998621121099	0.00457278482743518	556199	556199	14.834426	list(gene = "ENSDARG00000030687")	phosphorylase kinase, alpha 2 (liver)	phka2	NA	NA
572435	895.449535785036	0.62710348853599	0.177292665610048	3.53710903030413	0.000404532629511993	0.00459616391596226	572435	572435	14.842841	list(gene = "ENSDARG00000006200")	eukaryotic translation initiation factor 4 gamma, 1a	eif4g1a	NA	NA
790940	79.6997364661841	-0.795449280575426	0.224868674316512	-3.53739480607156	0.000404095121126486	0.00459616391596226	790940	790940	14.593284	list(gene = "ENSDARG00000071215")	paralemmin 3	palm3	NA	NA
393580	30.0940069997101	-1.20831571559494	0.341627841438609	-3.53693572077345	0.000404798173229637	0.00459616391596226	393580	393580	14.833489	list(gene = "ENSDARG00000103659")	beta-carotene oxygenase 1, like	bco1l	NA	NA
796378	150.701767799397	0.690920873075795	0.195348187437711	3.53686861464279	0.000404901036523475	0.00459616391596226	796378	796378	14.593083	list(gene = "ENSDARG00000040864")	si:dkey-286j15.1	si:dkey-286j15.1	NA	NA
334728	227.672325841842	0.681730375865663	0.192701555252979	3.53775232883141	0.000403548394100668	0.00459616391596226	334728	334728	14.82921	list(gene = "ENSDARG00000002659")	microtubule-associated protein, RP/EB family, member 1b	mapre1b	NA	NA
678521	123.371727602952	-0.501146525205665	0.141724876654455	-3.53605194116719	0.000406154828663382	0.00460618186400968	678521	678521	14.543538	list(gene = "ENSDARG00000061836")	nuclear factor I/Xb	nfixb	NA	NA
567406	21253.2991802443	0.431190418382318	0.121971755462652	3.53516612716416	0.000407518868004988	0.00460968491836796	567406	567406	14.546135	list(gene = "ENSDARG00000069293")	alpha-2-HS-glycoprotein 2	ahsg2	NA	NA
321868	240.939164329192	0.747105735552724	0.211311223010923	3.53557054333127	0.000406895589263956	0.00460968491836796	321868	321868	14.819327	list(gene = "ENSDARG00000105177")	interleukin enhancer binding factor 3b	ilf3b	NA	NA
567064	65.7600941401534	-0.522610176403739	0.147833470049479	-3.53512757448516	0.00040757833122025	0.00460968491836796	567064	567064	14.82342	list(gene = "ENSDARG00000011672")	sema domain, immunoglobulin domain (Ig), short basic domain, secreted, (semaphorin) 3B	sema3b	NA	NA
791647	4920.3043986886	-1.01915909796087	0.288326695623867	-3.53473720411376	0.000408180890746712	0.00461229536565979	791647	791647	14.545415	list(gene = "ENSDARG00000078619")	purine nucleoside phosphorylase 5a	pnp5a	NA	NA
100037312	659.604390137731	0.510642117617999	0.144480177440485	3.53434032726284	0.000408794346348038	0.00461502407201102	100037312	100037312	14.5362015	list(gene = "ENSDARG00000061375")	sphingosine-1-phosphate lyase 1	sgpl1	NA	NA
100331323	107.056672636284	-0.530335619471928	0.150072389413948	-3.53386536686034	0.000409529628278811	0.00461912190732292	100331323	100331323	14.823151	list(gene = "ENSDARG00000051763")	syntrophin, beta 2	sntb2	NA	NA
553530	21.2988590709743	-4.0842758206962	1.15594709167729	-3.53327228391559	0.000410449509022403	0.00462529251447861	553530	553530	15.2150755	list(gene = "ENSDARG00000029747")	meprin A, alpha (PABA peptide hydrolase), tandem duplicate 1	mep1a.1	NA	NA
553545	28.0907779171867	-0.893834625913388	0.253012086697507	-3.53277441240199	0.000411223205071108	0.00462980608467988	553545	553545	14.543792	list(gene = "ENSDARG00000030981")	transmembrane protein 127	tmem127	NA	NA
100000230	128.675862894557	-0.570530016988068	0.161526098917199	-3.53212280128508	0.000412237871795231	0.00463702200848906	100000230	100000230	14.82419	list(gene = "ENSDARG00000079745")	si:ch211-166a6.5	si:ch211-166a6.5	NA	NA
563933	39.5099638522741	-0.735556796085109	0.208344216251352	-3.53048819554325	0.000414793524315339	0.00465795582431599	563933	563933	14.831221	list(gene = "ENSDARG00000055786")	serine protease 23-like	LOC563933	NA	NA
387291	38.9385755591117	-0.821598957819416	0.23271776047795	-3.5304523218685	0.000414849777211991	0.00465795582431599	387291	387291	14.37014	list(gene = "ENSDARG00000005186")	sp4 transcription factor	sp4	NA	NA
406584	42.1165789199044	0.780437859797146	0.221170314135879	3.52867365064949	0.000417647832341042	0.00468090032145918	406584	406584	14.544415	list(gene = "ENSDARG00000098907")	abraxas 2b, BRISC complex subunit	abraxas2b	NA	NA
564023	207.205159979824	-0.346572203300393	0.0982145069599034	-3.52872721177415	0.000417563317759689	0.00468090032145918	564023	564023	14.831455	list(gene = "ENSDARG00000017811")	si:ch211-210c8.6	si:ch211-210c8.6	NA	NA
560253	48.5837885462389	0.695921451206077	0.197245777136482	3.52819442478883	0.00041840471835667	0.0046851510294686	560253	560253	14.536508	list(gene = "ENSDARG00000056270")	ATP synthase mitochondrial F1 complex assembly factor 2	atpaf2	NA	NA
449674	449.49381413939	0.496564938169725	0.140769380103791	3.52750674758673	0.000419493069173606	0.00468887433264588	449674	449674	14.833017	list(gene = "ENSDARG00000034826")	parkinson protein 7	park7	NA	NA
571773	77.5679816753362	-0.967458264316609	0.274251107838476	-3.52763666824058	0.000419287248192696	0.00468887433264588	571773	571773	14.817384	list(gene = "ENSDARG00000062552")	lysophosphatidic acid receptor 6a	lpar6a	NA	NA
100332522	120.761757895487	-0.762748637071596	0.216378061429501	-3.52507380846514	0.000423364813847584	0.00472789130999728	100332522	NA	NA	NULL	NA	NA	TRUE	NA
336770	189.533673244468	1.48496866251886	0.421419866190897	3.52372724129286	0.000425522041230131	0.00474344291603076	336770	336770	14.543775	list(gene = "ENSDARG00000038785")	ATP-binding cassette, sub-family F (GCN20), member 2a	abcf2a	NA	NA
564107	93.7565586280946	-0.772884599657846	0.219334813282276	-3.52376619147627	0.000425459498378524	0.00474344291603076	564107	564107	14.829012	list(gene = "ENSDARG00000105151")	cytochrome P450, family 2, subfamily k, polypeptide 21	cyp2k21	NA	NA
565429	127.437385200652	-0.805722760297798	0.228676529882697	-3.52341694493574	0.000426020595104229	0.00474473745373265	565429	565429	14.823884	list(gene = "ENSDARG00000076564")	heparan sulfate proteoglycan 2	hspg2	NA	NA
445143	23.6867439463227	0.970384700154083	0.275782253347626	3.51866259839027	0.000433727937142237	0.00482191981731518	445143	445143	14.825785	list(gene = "ENSDARG00000019963")	sideroflexin 1	sfxn1	NA	NA
563359	126.326172659831	-0.435282375937123	0.123702590800627	-3.51878140239337	0.000433533766615357	0.00482191981731518	563359	563359	14.591863	list(gene = "ENSDARG00000071424")	adaptor-related protein complex 3, delta 1 subunit	ap3d1	NA	NA
402883	639.485982702109	0.31886182744583	0.0906437094541742	3.51774910102321	0.000435223650620623	0.00483282444866673	402883	402883	14.815489	list(gene = "ENSDARG00000037867")	ATP synthase membrane subunit f	atp5mf	NA	NA
322977	91.5444582623303	-0.607180056414026	0.17261261069197	-3.51758804863653	0.000435487848279955	0.00483282444866673	322977	322977	14.854625	list(gene = "ENSDARG00000018145")	MID1 interacting protein 1, like	mid1ip1l	NA	NA
406287	570.155208205831	0.419262257612043	0.119221305424248	3.51667226021475	0.000436992997647026	0.0048451940319988	406287	406287	14.854555	list(gene = "ENSDARG00000023394")	solute carrier family 37 (glucose-6-phosphate transporter), member 2	slc37a2	NA	NA
450070	107.027798327961	0.719751524553415	0.204796570141215	3.51447059907849	0.000440631445291881	0.00488117351940747	450070	450070	14.546301	list(gene = "ENSDARG00000020596")	mitoguardin 1	miga1	NA	NA
30227	48.7432196717475	-0.572535949652119	0.162931080175317	-3.51397627166074	0.000441452244862788	0.00488590365924408	30227	30227	14.591863	list(gene = "ENSDARG00000105112")	netrin 1a	ntn1a	NA	NA
335810	66.9750390349832	0.565489550377769	0.160964666736012	3.51312845138363	0.000442863320905964	0.00489499485005682	335810	335810	14.527583	list(gene = "ENSDARG00000057021")	vacuolar protein sorting 36 homolog (S. cerevisiae)	vps36	NA	NA
556663	34.1964275233379	-0.753751319578372	0.214560040245063	-3.51300884692911	0.000443062723995632	0.00489499485005682	556663	556663	14.541529	list(gene = "ENSDARG00000073988")	MAX network transcriptional repressor b	mntb	NA	NA
556215	95.6318702516211	-3.57878593271338	1.01910794573183	-3.51168484918781	0.000445275682511799	0.00491506707555507	556215	556215	15.260017	NULL	CUB and zona pellucida-like domains 1, tandem duplicate 1	cuzd1.1	NA	NA
394138	109.899015194677	0.650135950672868	0.18522742653104	3.50993350633158	0.000448218765515264	0.00494315575444256	394138	394138	14.833816	list(gene = "ENSDARG00000016375")	asparagine synthetase	asns	NA	NA
554125	166.720162433872	-0.391081267054525	0.111543609620316	-3.50608401849043	0.000454751648078573	0.00501074928748744	554125	554125	15.2150755	list(gene = "ENSDARG00000021984")	NADH dehydrogenase (ubiquinone) 1 alpha subcomplex, 2	ndufa2	NA	NA
100334908	42.1365844757315	-1.63303113546592	0.466093182594604	-3.50365805905014	0.000458914220633819	0.00505212842538047	100334908	100334908	14.853864	list(gene = "ENSDARG00000077058")	elastase-1-like	LOC100334908	NA	NA
393832	73.0514247742081	-1.42166524901351	0.405798188649502	-3.50337997748293	0.000459393630395882	0.00505292267049797	393832	393832	14.829012	list(gene = "ENSDARG00000098162")	zgc:77748	zgc:77748	NA	NA
795147	18.2943197350828	-1.02929879353258	0.293987932136742	-3.50116001718677	0.000463237609225466	0.00509069000678508	795147	795147	15.245291	NULL	chemokine-like receptor 1	LOC795147	NA	NA
100004133	114.425112958696	-0.82490075228993	0.235709900222373	-3.49964406039671	0.000465879789852974	0.00511519517938571	100004133	100004133	14.835336	list(gene = "ENSDARG00000041140")	damage-specific DNA binding protein 2	ddb2	NA	NA
322350	499.864408735381	0.350682959724394	0.100212083610867	3.49940792655434	0.000466292613970178	0.00511520111540937	322350	322350	14.547449	list(gene = "ENSDARG00000100254")	zgc:85789	zgc:85789	NA	NA
449857	79.3860823836449	-0.867675004016263	0.248056375829273	-3.49789438435338	0.000468946799336476	0.00513977291463574	449857	449857	14.815489	list(gene = "ENSDARG00000007077")	si:dkey-145p14.5	si:dkey-145p14.5	NA	NA
492735	15.3368219892361	-1.18083318236286	0.337728903021472	-3.49639362162553	0.000471592485247965	0.00516420826519991	492735	492735	14.82921	list(gene = "ENSDARG00000011498")	si:ch211-212o1.2	si:ch211-212o1.2	NA	NA
569258	26.5925491428082	0.796753253150027	0.227904336914308	3.4959986454738	0.000472291097370528	0.00516729774698072	569258	569258	14.544127	list(gene = "ENSDARG00000053263")	zgc:113372	zgc:113372	NA	NA
797491	21.8553811911399	-1.23242505057849	0.352735886456302	-3.49390322305969	0.000476013540188581	0.0052034361172861	797491	797491	14.880964	list(gene = "ENSDARG00000044318")	integrin, beta 7	itgb7	NA	NA
559866	40.7918653657674	-0.789182364930946	0.225913786131506	-3.49328997775974	0.000477108114180056	0.00521081018717601	559866	559866	14.835131	list(gene = "ENSDARG00000004336")	exocyst complex component 4	exoc4	NA	NA
561339	49.498341628245	-0.776622534541553	0.222349413057088	-3.49280226947195	0.000477980294230696	0.00521116125704766	561339	561339	14.527806	list(gene = "ENSDARG00000061551")	RAP1 GTPase activating protein 2a	rap1gap2a	NA	NA
100151009	104.930988518968	-4.45794992461251	1.2762927943891	-3.49288967563773	0.000477823874455065	0.00521116125704766	100151009	100151009	14.834426	list(gene = "ENSDARG00000037533")	meprin A, beta	mep1b	NA	NA
30564	58.472676777096	-0.623483789256247	0.178568241616417	-3.49157153373082	0.000480187863670099	0.00522457269094826	30564	30564	14.8804035	list(gene = "ENSDARG00000031756")	myocyte enhancer factor 2aa	mef2aa	NA	NA
325631	146.408269038335	-0.454397072543472	0.130147058143273	-3.49141255304631	0.000480473719704358	0.00522457269094826	325631	325631	14.817384	list(gene = "ENSDARG00000059925")	ubiquitin specific peptidase 24	usp24	NA	NA
101882481	46.4726052316696	-1.9256265865445	0.551484223090846	-3.49171654585538	0.000479927262216542	0.00522457269094826	101882481	101882481	15.285009	NULL	leucine rich repeat containing 66	lrrc66	NA	NA
561754	75.8731534327759	-0.572637076887336	0.16415863576577	-3.48831527635503	0.000486074559566801	0.00528084681308696	561754	561754	14.566182	list(gene = "ENSDARG00000075593")	tripartite motif containing 71, E3 ubiquitin protein ligase	trim71	NA	NA
406368	32.0360402714221	-1.20024109208066	0.344171536418614	-3.48733397470968	0.000487861721207969	0.00529562587491449	406368	406368	15.2045145	list(gene = "ENSDARG00000027070")	acyl-CoA binding domain containing 4	acbd4	NA	NA
565198	58.0349384905729	0.637943194273665	0.182992606161255	3.48616923741446	0.000489990911450798	0.00531408849507871	565198	565198	14.833017	list(gene = "ENSDARG00000067979")	general transcription factor IIIC, polypeptide 5	gtf3c5	NA	NA
30098	76.276645639584	0.602028031102175	0.172860674817389	3.48273562936254	0.000496318230639786	0.00537800898475793	30098	30098	14.833816	NULL	hematopoietically expressed homeobox	hhex	NA	NA
336613	235.929055987537	-0.356743731292312	0.102455597335227	-3.48193500961273	0.000497804494390406	0.00538940694755826	336613	336613	14.544415	list(gene = "ENSDARG00000044345")	cytoplasmic FMR1 interacting protein 1	cyfip1	NA	NA
406780	261.995533679947	0.39289454953155	0.112846271958487	3.48167948052448	0.000498279729363632	0.00538984882494732	406780	406780	14.543775	list(gene = "ENSDARG00000008142")	syntaxin binding protein 3	stxbp3	NA	NA
556764	770.342030830031	-0.409208664069196	0.1175661481434	-3.48066744153315	0.000500166085818962	0.005405540615641	556764	556764	14.824423	list(gene = "ENSDARG00000010873")	si:dkey-156n14.5	si:dkey-156n14.5	NA	NA
553790	63.1771003602896	0.567838276659499	0.163170509148266	3.48003005949763	0.000501357527821589	0.00541370134698211	553790	553790	14.552143	list(gene = "ENSDARG00000071878")	tRNA methyltransferase 11-2 homolog (S. cerevisiae)	trmt112	NA	NA
321099	57.2632536166548	-0.664076201655261	0.190869498739612	-3.47921593570699	0.000502883197249388	0.00542545376371579	321099	321099	15.22285	list(gene = "ENSDARG00000011459")	gelsolin a	gsna	NA	NA
322462	67.8464428643612	-2.4242421308215	0.69728595300392	-3.47668287361566	0.000507657890570259	0.00547220803501756	322462	322462	14.545806	list(gene = "ENSDARG00000086826")	sulfotransferase family, cytosolic, 6b, member 1	sult6b1	NA	NA
569329	218.887770698774	0.511915789066902	0.147269144347446	3.47605597448954	0.000508846070050228	0.00548025450617463	569329	569329	14.838266	list(gene = "ENSDARG00000031506")	feline leukemia virus subgroup C cellular receptor family, member 2b	flvcr2b	NA	NA
556413	16.303868372242	-1.09086777589495	0.313942352400113	-3.47473912823545	0.000511350372752037	0.00550244932761017	556413	556413	14.834426	list(gene = "ENSDARG00000044718")	vav 2 guanine nucleotide exchange factor	vav2	NA	NA
562062	78.087280109111	-1.08042095972231	0.310957434016165	-3.47449792651088	0.000511810319451757	0.00550262619881972	562062	562062	14.825805	list(gene = "ENSDARG00000045557")	suppressor of cytokine signaling 2	socs2	NA	NA
368478	100.308941064459	1.06537233284811	0.306729853802645	3.47332455462125	0.000514053324415414	0.00551855141706958	368478	368478	14.835336	list(gene = "ENSDARG00000040730")	WD repeat domain 75	wdr75	NA	NA
100535764	56.4483272036061	-0.564913069923947	0.162646453850748	-3.47325783347442	0.000514181142752674	0.00551855141706958	100535764	100535764	14.552193	list(gene = "ENSDARG00000100854")	argonaute RISC catalytic component 4	ago4	NA	NA
393965	104.022533912079	0.476769368340538	0.137285594935901	3.47282880307392	0.00051500374833824	0.0055226028570722	393965	393965	14.838869	list(gene = "ENSDARG00000037514")	histone deacetylase 3	hdac3	NA	NA
553239	132.812004252772	0.996597358198272	0.287197682355218	3.47007451461826	0.0005203139947797	0.00556991866542859	553239	553239	14.854625	list(gene = "ENSDARG00000037278")	lecithin retinol acyltransferase a	lrata	NA	NA
100150917	52.0299213749355	-0.741758484115598	0.213751704883092	-3.47018745193771	0.000520095252904786	0.00556991866542859	100150917	100150917	14.831221	list(gene = "ENSDARG00000003495")	MAP-kinase activating death domain	madd	NA	NA
619201	23.7233512692445	-0.777570859962016	0.224222526896096	-3.46785343438013	0.000524633342228891	0.00561131541123608	619201	619201	14.546301	list(gene = "ENSDARG00000044417")	dispatched homolog 1 (Drosophila)	disp1	NA	NA
566307	41.0234047719071	0.729719917057006	0.210543949542576	3.46587930283622	0.000528500473984412	0.00564780825213144	566307	566307	14.545806	list(gene = "ENSDARG00000077926")	si:dkey-48p11.3	si:dkey-48p11.3	NA	NA
30746	91.8839394582211	-0.561046894437706	0.161968709987355	-3.46392148509122	0.000532361869966708	0.00568417704016949	30746	30746	14.838266	list(gene = "ENSDARG00000004105")	endothelium-specific receptor tyrosine kinase 1	tie1	NA	NA
393654	131.638043543234	-2.09636914464665	0.605322375944504	-3.46322757584439	0.000533736762798561	0.00569395702153203	393654	393654	14.854625	list(gene = "ENSDARG00000013871")	solute carrier family 5 (sodium/glucose cotransporter), member 1	slc5a1	NA	NA
100124609	1053.36478693875	-0.645585560808538	0.186426812522333	-3.46294372614025	0.000534300127802401	0.00569507017667044	100124609	100124609	14.55516	list(gene = "ENSDARG00000074362")	zgc:165582	zgc:165582	NA	NA
317747	201.391781233713	-0.607642365454652	0.175482679425301	-3.46269140318952	0.000534801385848201	0.00569551999503745	317747	317747	14.823164	list(gene = "ENSDARG00000017500")	rho-associated, coiled-coil containing protein kinase 2a	rock2a	NA	NA
567594	29.1385889929321	0.8152585752237	0.235469456768864	3.46226889215596	0.000535641716277718	0.00569957699301685	567594	567594	14.879544	list(gene = "ENSDARG00000045254")	chromosome 24 C7orf50 homolog	c24h7orf50	NA	NA
101886030	17.6417554295629	-1.18517466430341	0.342369029242075	-3.46168772019804	0.000536799616935445	0.00570700329675927	101886030	101886030	15.220954	NULL	copine-8	LOC101886030	NA	NA
100332358	19.9444382521736	-1.11638753081327	0.322702039996865	-3.45949945288266	0.000541180376741792	0.0057486514847906	100332358	100332358	14.830651	list(gene = "ENSDARG00000077910")	counting factor associated protein D-like	LOC100332358	NA	NA
559477	50.1726325205824	0.815438318470135	0.235767903819686	3.45864854909928	0.000542892803575095	0.00575698377261214	559477	559477	14.854555	list(gene = "ENSDARG00000025467")	apoptosis antagonizing transcription factor	aatf	NA	NA
559878	65.678371466313	-0.528555841242022	0.152814150660664	-3.45881476916181	0.00054255789279028	0.00575698377261214	559878	559878	14.880964	list(gene = "ENSDARG00000074367")	ubiquitin specific peptidase 12b	usp12b	NA	NA
767802	47.0326233808315	0.772431759921175	0.2234474667944	3.45688304728874	0.000546461956007024	0.00578988342286861	767802	767802	14.835131	list(gene = "ENSDARG00000040727")	transcription factor B1, mitochondrial	tfb1m	NA	NA
565124	29.1740933947134	-1.04612640760113	0.30274847369162	-3.45543082296994	0.000549414156735838	0.0058161957701549	565124	565124	14.838869	list(gene = "ENSDARG00000105568")	si:ch211-194p6.10	si:ch211-194p6.10	NA	NA
554095	252.558251342829	-3.34712493368787	0.968983467418288	-3.45426423281068	0.000551796450823678	0.00583643526459453	554095	554095	14.566941	list(gene = "ENSDARG00000059227")	fatty acid binding protein 1b, tandem duplicate 1	fabp1b.1	NA	NA
406460	20.5849522549658	-1.24684431829851	0.361025458801894	-3.45361881800888	0.000553118583398916	0.00584543634091171	406460	406460	14.854555	list(gene = "ENSDARG00000039997")	protein tyrosine phosphatase type IVA, member 3	ptp4a3	NA	NA
553356	857.837541675645	0.485758163389503	0.140666036354265	3.45327255945515	0.000553829109852727	0.00584796405612151	553356	553356	14.833983	list(gene = "ENSDARG00000099554")	SEC16 homolog B, endoplasmic reticulum export factor	sec16b	NA	NA
406680	106.207922683638	0.54034735165232	0.156495886586872	3.45278948499627	0.000554821804601033	0.00585346439599066	406680	406680	14.595437	list(gene = "ENSDARG00000055989")	transmembrane protein 161B	tmem161b	NA	NA
101886448	48.5259210829953	-0.982436629026968	0.284609770298962	-3.45187246381243	0.000556710799758077	0.00586342181035523	101886448	101886448	14.815266	list(gene = "ENSDARG00000074561")	solute carrier family 47 (multidrug and toxin extrusion), member 3	slc47a3	NA	NA
793137	146.707663546822	-0.759691520501153	0.220068496235687	-3.45206848547529	0.000556306507089511	0.00586342181035523	793137	793137	14.536508	list(gene = "ENSDARG00000099424")	lecithin-cholesterol acyltransferase	lcat	NA	NA
327599	59.650687323425	-1.07202500891225	0.310599378872187	-3.4514718374675	0.000557537938847437	0.00586715284756586	327599	327599	14.543538	list(gene = "ENSDARG00000025788")	calcineurin-like EF-hand protein 2	chp2	NA	NA
447887	56.8807205773279	0.601396726360986	0.174276662530987	3.45081617714624	0.000558894094831058	0.00587146404281875	447887	447887	14.593284	list(gene = "ENSDARG00000007409")	peptidylprolyl isomerase Fa	ppifa	NA	NA
555768	41.8637723318286	-2.80799757275841	0.813688047541209	-3.45095098944071	0.000558615000848148	0.00587146404281875	555768	555768	14.879544	list(gene = "ENSDARG00000025311")	CUB and zona pellucida-like domains 1, tandem duplicate 2	cuzd1.2	NA	NA
751762	66.8759285630393	0.500781522123963	0.145168308896005	3.44966147179349	0.00056128993929863	0.00588169280141731	751762	751762	14.543775	list(gene = "ENSDARG00000078383")	MAPK regulated corepressor interacting protein 1	mcrip1	NA	NA
559897	39.940676902434	0.760510112390688	0.220449571407317	3.44981442937587	0.000560972026026402	0.00588169280141731	559897	559897	14.546743	list(gene = "ENSDARG00000060069")	isochorismatase domain containing 1	isoc1	NA	NA
393323	61.503281264274	0.522094952091597	0.151341350317105	3.44978388918594	0.000561035488599099	0.00588169280141731	393323	393323	14.833017	list(gene = "ENSDARG00000031366")	reticulon 4 interacting protein 1	rtn4ip1	NA	NA
103909406	28.9344988147273	-0.767998913495874	0.222667308922289	-3.44908696841487	0.000562485509850028	0.00588924702169561	103909406	103909406	15.228616	NULL	collagen type IV alpha-3-binding protein-like	LOC103909406	NA	NA
562916	3737.74998183019	-0.379644818197018	0.110184584941435	-3.44553476694408	0.000569930646967201	0.00596216655726986	562916	562916	14.883119	list(gene = "ENSDARG00000002968")	apobec1 complementation factor	a1cf	NA	NA
101886354	29.1084148438267	-1.31488216131288	0.381764675311691	-3.4442216536649	0.000572705985217729	0.00598615261886803	101886354	101886354	15.236938	NULL	uncharacterized LOC101886354	LOC101886354	NA	NA
335119	42.2339541754699	-1.0882702004395	0.315995328650781	-3.44394395033034	0.000573294536574275	0.00598726036639481	335119	335119	14.824423	list(gene = "ENSDARG00000014556")	serpin peptidase inhibitor, clade B (ovalbumin), member 1, like 3	serpinb1l3	NA	NA
796785	10.987279964365	-1.35946057870155	0.394854225114744	-3.44294297042534	0.000575420643073568	0.00600441036048256	796785	796785	14.823884	list(gene = "ENSDARG00000093799")	SET binding protein 1	setbp1	NA	NA
103908636	47.1962049913973	-3.56018183012247	1.03458461400816	-3.44117028411016	0.000579203897211233	0.00603565959717502	103908636	103908636	15.242861	NULL	protocadherin Fat 3-like	LOC103908636	NA	NA
406752	479.025793425675	0.558537307583091	0.162335759145731	3.44063015149783	0.000580361239576835	0.00603565959717502	406752	406752	14.544415	list(gene = "ENSDARG00000015310")	phosphatidylinositol transfer protein, beta, like	pitpnbl	NA	NA
568480	82.4624433180011	-0.71392970487877	0.207485426941119	-3.44086674136093	0.000579854033632788	0.00603565959717502	568480	568480	14.369939	list(gene = "ENSDARG00000061013")	ankyrin repeat and FYVE domain containing 1	ankfy1	NA	NA
100006622	73.7141010212647	-0.698859917626677	0.20311337312151	-3.4407380808382	0.000580129807345106	0.00603565959717502	100006622	100006622	14.880566	list(gene = "ENSDARG00000074589")	Ras and Rab interactor 2	rin2	NA	NA
790965	90.417958050879	-0.726089274578717	0.211075206840923	-3.4399552910349	0.000581810289037211	0.00604120163330804	790965	790965	14.55516	list(gene = "ENSDARG00000068290")	si:dkey-286h2.3	si:dkey-286h2.3	NA	NA
100616532	149.422024003981	-0.634464559931942	0.184441207909338	-3.43992845809063	0.00058186797386984	0.00604120163330804	100616532	100616532	15.228628	NULL	NPC1-like 1	npc1l1	NA	NA
450063	19.1719664565909	-4.40533306066565	1.28167960058871	-3.43715625858612	0.000587856358315558	0.00609827243948255	450063	450063	14.595437	list(gene = "ENSDARG00000019228")	monoacylglycerol O-acyltransferase 2	mogat2	NA	NA
334133	128.36983494733	0.547834082034168	0.159401557116466	3.43681763179951	0.000588591764459775	0.00610080035225767	334133	334133	14.543775	list(gene = "ENSDARG00000015292")	ubiquitin-conjugating enzyme E2G 1a (UBC7 homolog, yeast)	ube2g1a	NA	NA
492356	19.2675573658079	-2.01305033740308	0.586228863558338	-3.43389836724195	0.000594967230483608	0.00616173491536738	492356	492356	14.833097	list(gene = "ENSDARG00000045560")	myosin binding protein C, slow type	mybpc1	NA	NA
322425	478.49770632103	0.46404486164129	0.135153261277049	3.43347143277623	0.000595904994689149	0.00616629964062407	322425	322425	14.833017	list(gene = "ENSDARG00000101127")	microtubule-associated protein 1 light chain 3 beta	map1lc3b	NA	NA
100334259	245.27339878668	-0.724915986302749	0.211148968163635	-3.43319691593737	0.000596508699157054	0.00616740285870131	100334259	100334259	14.837396	list(gene = "ENSDARG00000088492")	centriolin	cntrl	NA	NA
641497	93.2280434743927	0.47058267541337	0.137121133703589	3.43187561758798	0.000599422408479025	0.00619068076469614	641497	641497	15.2150755	list(gene = "ENSDARG00000004696")	eukaryotic elongation factor, selenocysteine-tRNA-specific	eefsec	NA	NA
100002448	86.0847503440098	-0.914938391757848	0.266611897565994	-3.43172379068857	0.000599758062316818	0.00619068076469614	100002448	100002448	14.815266	list(gene = "ENSDARG00000060235")	macrophage stimulating 1 receptor a	mst1ra	NA	NA
386635	25.5510394628898	-0.839056390535416	0.244798660486337	-3.4275366902273	0.000609083990292291	0.00628171659813504	386635	386635	15.2045145	list(gene = "ENSDARG00000006202")	erb-b2 receptor tyrosine kinase 3a	erbb3a	NA	NA
562538	86.2835546508404	0.790549997595885	0.230797114652442	3.42530277636432	0.00061411462020707	0.00632833894759893	562538	562538	14.802482	list(gene = "ENSDARG00000078077")	DPH2 homolog (S. cerevisiae)	dph2	NA	NA
406398	332.986743801615	0.377955101447525	0.110370076836544	3.42443452320206	0.000616080283385915	0.00634332620412369	406398	406398	14.835336	list(gene = "ENSDARG00000028119")	small ubiquitin-like modifier 3a	sumo3a	NA	NA
561272	40.484070857092	0.684978438097759	0.200073488230601	3.42363420638853	0.000617897327257333	0.00635675965114571	561272	561272	14.547449	list(gene = "ENSDARG00000061889")	phosphopantothenoylcysteine synthetase	ppcs	NA	NA
564382	98.9012174731391	0.477428110358882	0.139467110060044	3.42323082591543	0.000618815053486876	0.00636092656885805	564382	564382	14.838266	list(gene = "ENSDARG00000074031")	FAST kinase domains 2	fastkd2	NA	NA
321277	410.761410371252	0.699152301446733	0.204256778742624	3.42290868264258	0.000619548868590649	0.00636319769255313	321277	321277	14.536741	list(gene = "ENSDARG00000078214")	MYB binding protein (P160) 1a	mybbp1a	NA	NA
114401	121.628910915117	-0.664857272363821	0.194282019135374	-3.42212457602963	0.000621338382242005	0.0063762988490294	114401	114401	14.8804035	list(gene = "ENSDARG00000008434")	bcl2-like 1	bcl2l1	NA	NA
334431	260.290155900228	0.681002806137245	0.199041245473413	3.42141551876598	0.000622960755470499	0.00638766453977064	334431	334431	14.833816	list(gene = "ENSDARG00000017049")	adenylosuccinate lyase	adsl	NA	NA
436721	22.3183027903573	0.788712786691808	0.23060209612394	3.4202325128385	0.00062567633306403	0.00641021161381124	436721	436721	14.595437	list(gene = "ENSDARG00000104907")	inhibitor of growth family, member 2	ing2	NA	NA
336147	473.892101510225	0.710000412881325	0.207622858482706	3.41966399109404	0.000626985283117059	0.00641832211850937	336147	336147	14.566182	list(gene = "ENSDARG00000061233")	ATP-binding cassette, sub-family C (CFTR/MRP), member 5	abcc5	NA	NA
100003333	10.9894129208391	-1.20860826503882	0.353466872757662	-3.41929713415449	0.000627831277135184	0.00642168396984026	100003333	100003333	14.82419	list(gene = "ENSDARG00000068258")	leucine-rich repeats and calponin homology (CH) domain containing 4	lrch4	NA	NA
567621	22.9664329309255	-0.966985390958201	0.282895537732483	-3.41817123984691	0.000630434292243245	0.00643769404433082	567621	567621	14.854555	list(gene = "ENSDARG00000078430")	T-cell lymphoma invasion and metastasis 1a	tiam1a	NA	NA
570666	71.1687323693138	0.588109411824088	0.172046073654666	3.41832509938328	0.00063007798487687	0.00643769404433082	570666	570666	14.833983	list(gene = "ENSDARG00000075072")	RNA polymerase II associated protein 1	rpap1	NA	NA
405838	52.6816126821221	2.55355462129032	0.747352433064015	3.41680110790727	0.000633615515926546	0.00646485831093804	405838	405838	14.591863	list(gene = "ENSDARG00000069478")	solute carrier family 13 (sodium-dependent dicarboxylate transporter), member 3	slc13a3	NA	NA
563520	13.0859470784872	-1.19087339907948	0.348656649437242	-3.41560501141062	0.000636404859319438	0.00648798281805773	563520	563520	14.831473	list(gene = "ENSDARG00000104435")	si:ch73-217b7.1	si:ch73-217b7.1	NA	NA
751714	293.71410478565	1.11763475262616	0.327318047011137	3.41452224474545	0.000638939759216206	0.00649248615282184	751714	751714	14.799049	list(gene = "ENSDARG00000068993")	zgc:153631	zgc:153631	NA	NA
100141330	4335.16015935728	-0.817406890270296	0.23938445825972	-3.41461971346298	0.000638711187978169	0.00649248615282184	100141330	100141330	14.566872	list(gene = "ENSDARG00000105265")	zgc:171534	zgc:171534	NA	NA
566060	78.0760456471735	-0.632262059050695	0.185154520270102	-3.41478057423797	0.000638334124088806	0.00649248615282184	566060	566060	15.240801	NULL	tight junction associated protein 1 (peripheral)	tjap1	NA	NA
561225	76.1218268228337	0.634219906242392	0.185722232812938	3.41488413442234	0.000638091484574371	0.00649248615282184	561225	561225	14.595437	list(gene = "ENSDARG00000034693")	Myb-like, SWIRM and MPN domains 1	mysm1	NA	NA
58148	69.8623767917818	-3.96136626770328	1.16043765194591	-3.41368298508806	0.000640911034667513	0.00650718756720118	58148	58148	14.593083	list(gene = "ENSDARG00000012903")	solute carrier family 34 (type II sodium/phosphate cotransporter), member 2a	slc34a2a	NA	NA
767756	101.199308122899	0.980733073858307	0.287314526592536	3.41344757429952	0.000641464988869799	0.00650748660417628	767756	767756	14.536741	list(gene = "ENSDARG00000093640")	UDP glucuronosyltransferase 5 family, polypeptide A2	ugt5a2	NA	NA
415186	152.047033226969	0.350354270198166	0.102751465073199	3.40972530122638	0.000650283416491188	0.00659155747418805	415186	415186	14.55516	list(gene = "ENSDARG00000054433")	Yip1 domain family, member 6	yipf6	NA	NA
100537308	259.063201177472	-0.754401581720715	0.221376238952042	-3.40778028071994	0.000654936082197345	0.00663329956883466	100537308	100537308	15.239449	NULL	wu:fa94b01	wu:fa94b01	NA	NA
550347	32.0394715702014	0.685591381328109	0.201211946875837	3.40730951602575	0.000656066837715664	0.00663933218233135	550347	550347	15.2150755	list(gene = "ENSDARG00000013329")	tetratricopeptide repeat domain 5	ttc5	NA	NA
338237	48.8870522260097	-0.662376283949252	0.194412542351865	-3.40706559328063	0.00065665344289925	0.00663985270256805	338237	338237	14.527583	list(gene = "ENSDARG00000063701")	ras responsive element binding protein 1a	rreb1a	NA	NA
503731	25.9161423768731	0.782134835583762	0.229587230176139	3.40670008076542	0.000657533370095675	0.00664072241446958	503731	503731	14.82419	list(gene = "ENSDARG00000045951")	K(lysine) acetyltransferase 5b	kat5b	NA	NA
560599	17.7033767766594	-1.06294838223683	0.312027526330146	-3.40658529309418	0.000657809933697357	0.00664072241446958	560599	560599	14.823884	list(gene = "ENSDARG00000099518")	si:ch211-119e14.1	si:ch211-119e14.1	NA	NA
103908606	46.6327579517317	-0.605823529094714	0.177890680081586	-3.40559454164134	0.000660201500021	0.00665944716321996	103908606	NA	NA	NULL	NA	NA	TRUE	NA
568505	108.584156002154	-0.523728853601128	0.153843612557381	-3.40429378181551	0.000663353669300781	0.00668580745330202	568505	568505	14.547449	list(gene = "ENSDARG00000061789")	guanine nucleotide binding protein-like 1	gnl1	NA	NA
192325	73.7889434375964	0.781361828302076	0.229591510141582	3.40326969329239	0.00066584521256099	0.00670547203915925	192325	192325	14.543792	list(gene = "ENSDARG00000014898")	nuclear cap binding protein subunit 2	ncbp2	NA	NA
101885121	22.6936614644392	-1.78078270195425	0.523516874986227	-3.40157650505746	0.000669983727437726	0.00673699030006048	101885121	NA	NA	NULL	NA	NA	TRUE	NA
323089	16.5682635173782	-0.987497281074092	0.290325130144679	-3.40134965437538	0.000670540012252846	0.00673699030006048	323089	323089	14.544127	list(gene = "ENSDARG00000060586")	CTD (carboxy-terminal domain, RNA polymerase II, polypeptide A) small phosphatase like 2b	ctdspl2b	NA	NA
751668	206.243800447432	3.93938159808747	1.15819077026217	3.4013235981804	0.000670603934921794	0.00673699030006048	751668	751668	14.547653	list(gene = "ENSDARG00000068006")	glucokinase (hexokinase 4)	gck	NA	NA
402986	50.2594869430235	-1.02896448910826	0.302626929028694	-3.40010881520294	0.000673590412597756	0.00676151800089025	402986	402986	14.879544	list(gene = "ENSDARG00000002396")	cryptochrome DASH	cry-dash	NA	NA
403013	134.951005673302	-0.501466700165976	0.147496718521506	-3.39984987593374	0.000674228597293402	0.00676245287519744	403013	403013	14.815489	list(gene = "ENSDARG00000016457")	interferon regulatory factor 9	irf9	NA	NA
100535167	816.888787023601	-1.76969204406604	0.520586099302566	-3.39942239417632	0.000675283403877073	0.00676756154434802	100535167	100535167	15.238564	NULL	uncharacterized LOC100535167	LOC100535167	NA	NA
436636	156.430970081712	-3.94775968535597	1.16192585305501	-3.39760035029451	0.000679796504852884	0.00680729236134764	436636	436636	14.839825	list(gene = "ENSDARG00000032639")	CD36 molecule (thrombospondin receptor)	cd36	NA	NA
100003938	16.923103883625	-1.50586750567655	0.443274085032032	-3.39714762609624	0.00068092221810403	0.00681306609678766	100003938	100003938	14.833816	list(gene = "ENSDARG00000103848")	amyloid beta (A4) precursor protein-binding, family A, member 1a	apba1a	NA	NA
406712	168.649823290291	0.373995726580798	0.11010467341353	3.39672890337861	0.000681964927867295	0.00681800069302944	406712	406712	15.2150755	list(gene = "ENSDARG00000007081")	protein inhibitor of activated STAT, 4a	pias4a	NA	NA
336923	85.5137920913461	0.525538867654557	0.154810820676275	3.39471663129745	0.000686996656648266	0.00684446158881898	336923	336923	14.853864	list(gene = "ENSDARG00000009953")	mediator complex subunit 14	med14	NA	NA
568202	89.24568778412	0.525839867737651	0.154888264375111	3.3949626194026	0.000686379712132722	0.00684446158881898	568202	568202	14.799049	list(gene = "ENSDARG00000055092")	P450 (cytochrome) oxidoreductase a	pora	NA	NA
568159	42.7734338152579	1.20573902431193	0.355186264942201	3.39466680815528	0.000687121677128998	0.00684446158881898	568159	568159	14.545337	list(gene = "ENSDARG00000063079")	argonaute RISC catalytic component 3b	ago3b	NA	NA
393426	91.7230786294371	-0.745798427329985	0.219702519192549	-3.39458295731403	0.000687332130561019	0.00684446158881898	393426	393426	14.823151	list(gene = "ENSDARG00000012340")	protein tyrosine phosphatase, non-receptor type 11, b	ptpn11b	NA	NA
570216	40.8319939506989	-0.802093923108356	0.236287489319234	-3.39456788600727	0.000687369963703429	0.00684446158881898	570216	570216	14.827688	NULL	integrin, beta 1b	itgb1b	NA	NA
450085	159.576851214265	0.395530790642607	0.116553007493281	3.39357000861095	0.000689879222711503	0.00686166273322729	450085	450085	14.853864	list(gene = "ENSDARG00000052851")	golgi phosphoprotein 3	golph3	NA	NA
566363	73.3526134839403	-3.13259754364623	0.923132972539721	-3.39344128834206	0.000690203521485263	0.00686166273322729	566363	566363	14.829012	list(gene = "ENSDARG00000105522")	si:ch211-196f2.3	si:ch211-196f2.3	NA	NA
394196	1086.89991547521	0.638793686670817	0.188337431193461	3.39175108539442	0.000694474997091813	0.00689859991106335	394196	394196	14.839825	list(gene = "ENSDARG00000012820")	NOP56 ribonucleoprotein homolog	nop56	NA	NA
799475	42.8686302716337	-0.668950929133433	0.197265031290127	-3.39112778761876	0.000696056384339635	0.00690697691769353	799475	799475	14.593284	list(gene = "ENSDARG00000080020")	interleukin 13 receptor, alpha 1	il13ra1	NA	NA
445227	243.905915960154	0.603895210829463	0.17810019681779	3.3907610525961	0.000696988401785468	0.00690697691769353	445227	445227	14.531645	list(gene = "ENSDARG00000036811")	interferon-related developmental regulator 2	ifrd2	NA	NA
556288	75.6823704311426	-0.623930608137499	0.184007908090155	-3.3907814865859	0.000696936440511686	0.00690697691769353	556288	556288	14.815489	list(gene = "ENSDARG00000027159")	F-box protein 28	fbxo28	NA	NA
777621	45.1961914891391	-1.07996978314482	0.318584094741608	-3.38990489785983	0.000699168742711991	0.00692305394319846	777621	777621	14.542969	list(gene = "ENSDARG00000015922")	serine/threonine kinase 17a like	stk17al	NA	NA
558776	54.1864910333144	0.707036017505942	0.208604465274185	3.38936185558938	0.000700554973949627	0.00692630468303299	558776	558776	14.842841	list(gene = "ENSDARG00000077721")	lysine-rich nucleolar protein 1	knop1	NA	NA
334347	121.957949337078	-0.590344425276977	0.17418355217329	-3.38920878527991	0.000700946179763547	0.00692630468303299	334347	334347	14.833816	list(gene = "ENSDARG00000019103")	lysine (K)-specific demethylase 4A, genome duplicate b	kdm4ab	NA	NA
555604	11.5295535792856	-1.48473994468464	0.438090038074041	-3.38912053607049	0.000701171812838674	0.00692630468303299	555604	555604	14.533042	list(gene = "ENSDARG00000087574")	NADPH oxidase 1	nox1	NA	NA
798687	93.1407557870625	0.454043802299599	0.134010306508995	3.38812598916876	0.000703719312949718	0.00694593915335493	798687	798687	14.543792	list(gene = "ENSDARG00000092473")	apoptogenic 1, mitochondrial	apopt1	NA	NA
563778	59.335395976263	0.635349701455842	0.187598438149259	3.38675368368653	0.000707248553071294	0.00696815060296021	563778	563778	14.829012	list(gene = "ENSDARG00000075798")	ubiquitin specific peptidase 38	usp38	NA	NA
570222	111.343348149578	-0.723596699303567	0.21366785457983	-3.38654918741284	0.000707775874205301	0.00696815060296021	570222	570222	14.825805	list(gene = "ENSDARG00000017211")	plexin b1b	plxnb1b	NA	NA
723997	173.679070008104	0.482991006063381	0.142607327127199	3.38685967820276	0.00070697537563241	0.00696815060296021	723997	723997	14.817384	list(gene = "ENSDARG00000071345")	microsomal glutathione S-transferase 2	mgst2	NA	NA
569700	92.2678141322125	0.463555661481353	0.136892530277927	3.38627433169813	0.00070848520213427	0.00696815060296021	569700	569700	14.547449	list(gene = "ENSDARG00000060633")	ubiquitin specific peptidase 16	usp16	NA	NA
100007015	15.1973929409129	-1.33813102552389	0.395176429329668	-3.38616103139994	0.000708777791644699	0.00696815060296021	100007015	100007015	14.853864	list(gene = "ENSDARG00000080675")	si:dkey-71b5.7	si:dkey-71b5.7	NA	NA
393963	520.198143653313	0.427597781315098	0.126292673283213	3.38576870849987	0.000709791803796972	0.00697259454450438	393963	393963	14.546743	list(gene = "ENSDARG00000098367")	signal recognition particle 54	srp54	NA	NA
337272	159.000143998627	-0.612178055028897	0.18089084627221	-3.38424009641523	0.000713755582276022	0.00700598537128054	337272	337272	14.8804035	list(gene = "ENSDARG00000055255")	PITPNM family member 3	pitpnm3	NA	NA
394210	24.4732618163471	-1.2586807580534	0.372156764011	-3.38212516813532	0.000719273631592901	0.00705456754717243	394210	394210	14.825785	list(gene = "ENSDARG00000016483")	BAI1-associated protein 2-like 2a	baiap2l2a	NA	NA
100000133	13.556662483255	-3.52683930014942	1.04340589975172	-3.38012206082852	0.00072453645078103	0.00710057167838881	100000133	100000133	15.238955	NULL	si:ch211-161h7.8	si:ch211-161h7.8	NA	NA
65239	75.4024002919569	-0.727383217911728	0.215210936350185	-3.379861777694	0.000725222919930982	0.00710168963503053	65239	65239	14.543775	list(gene = "ENSDARG00000099184")	mitogen-activated protein kinase kinase 6	map2k6	NA	NA
101884058	15.2781240838978	1.2064632326266	0.357108746369986	3.37841972477657	0.000729037140954876	0.00712217622663555	101884058	101884058	15.229655	NULL	si:dkey-74i1.3	si:dkey-74i1.3	NA	NA
386641	40.5025398035865	-0.68603679045365	0.203048928291096	-3.37867722931356	0.000728354679268319	0.00712217622663555	386641	386641	14.823884	list(gene = "ENSDARG00000026865")	family with sequence similarity 107, member B	fam107b	NA	NA
494060	47.1699674088241	0.947724503087081	0.280507746182213	3.37860367845762	0.000728549549791622	0.00712217622663555	494060	494060	14.825785	list(gene = "ENSDARG00000045562")	pseudouridylate synthase 1	pus1	NA	NA
324125	159.851126800678	0.352196042872242	0.104329343751706	3.37581000902713	0.000735987239050891	0.00718441673871314	324125	324125	14.833489	list(gene = "ENSDARG00000011312")	serine/threonine kinase 3 (STE20 homolog, yeast)	stk3	NA	NA
101882489	23.4392837623778	0.799846934982243	0.236951908653375	3.37556654229065	0.000736638759388182	0.00718512349664243	101882489	101882489	15.236921	NULL	si:dkey-210j14.4	si:dkey-210j14.4	NA	NA
449009	168.455237786396	0.361354148250836	0.107110380772048	3.37366131691633	0.000741755697416694	0.00722935030467315	449009	449009	14.82921	list(gene = "ENSDARG00000018272")	WD repeat domain 33	wdr33	NA	NA
566832	16.2244338119365	2.09843864030422	0.62205917083693	3.37337465418432	0.000742528449701246	0.00723120131510467	566832	566832	14.842841	list(gene = "ENSDARG00000024744")	dipeptidyl-peptidase 6b	dpp6b	NA	NA
336844	167.915724365838	0.536213749791896	0.158967037587954	3.37311280330816	0.000743234970397675	0.00723240492370506	336844	336844	14.546301	list(gene = "ENSDARG00000058861")	nicalin	ncln	NA	NA
100330943	39.6735008832896	1.15892832112923	0.343604238764997	3.37285804533354	0.00074392295234164	0.00723342638691436	100330943	100330943	14.540007	list(gene = "ENSDARG00000077492")	ATPase phospholipid transporting 8A2	atp8a2	NA	NA
406248	2603.71440820636	0.314248754450724	0.0931953037885041	3.37193765861716	0.000746413417000612	0.00725195870377963	406248	406248	15.209884	list(gene = "ENSDARG00000041505")	integral membrane protein 2Bb	itm2bb	NA	NA
768170	235.676656742202	0.347528144535347	0.103115926232892	3.37026642955654	0.000750955382995533	0.0072898948825142	768170	768170	14.834426	list(gene = "ENSDARG00000052606")	dipeptidyl-peptidase 9	dpp9	NA	NA
563265	13.8793298185431	-1.01863448263013	0.302259220519498	-3.37006917730875	0.000751493153440449	0.0072898948825142	563265	563265	14.833017	list(gene = "ENSDARG00000071567")	si:dkey-34l15.1	si:dkey-34l15.1	NA	NA
406550	298.813390953437	-0.387673181099158	0.11505160415539	-3.36955911171446	0.000752885407986939	0.0072976947319484	406550	406550	14.825785	list(gene = "ENSDARG00000030560")	helicase with zinc finger	helz	NA	NA
641329	22.1442751862023	-0.81706510409772	0.242527663134501	-3.36895632249832	0.000754533845040792	0.00730796363420851	641329	641329	14.545806	list(gene = "ENSDARG00000058962")	thioredoxin-like 4B	txnl4b	NA	NA
406805	67.3023289404468	0.560609259063669	0.166426950917842	3.36850045002878	0.000755782736549817	0.00731242456152416	406805	406805	14.853864	list(gene = "ENSDARG00000025605")	nuclear VCP-like	nvl	NA	NA
751750	63.5666733065533	-0.526685431811714	0.156362661176306	-3.36835807122682	0.000756173185494922	0.00731242456152416	751750	751750	14.834426	NULL	major histocompatibility complex class I UKA	mhc1uka	NA	NA
336879	78.1443430090829	0.807797516406931	0.239849649866781	3.36793285650241	0.000757340377732405	0.00731800783997348	336879	336879	15.207947	list(gene = "ENSDARG00000024026")	stromal cell-derived factor 2	sdf2	NA	NA
335618	121.331625202294	-0.791639106033694	0.235116029538544	-3.36701460801044	0.000759866631255461	0.00733670450893891	335618	335618	14.825785	list(gene = "ENSDARG00000096562")	wu:fj29h11	wu:fj29h11	NA	NA
103908876	58.8464419041065	0.719863950266858	0.213848976610675	3.36622583692515	0.000762042916049665	0.00735199569162379	103908876	NA	NA	NULL	NA	NA	TRUE	NA
100009656	95.4027219308213	0.514673787653247	0.152914676551235	3.36575794594055	0.000763336599276889	0.00735875461323105	100009656	100009656	14.535736	list(gene = "ENSDARG00000069968")	proprotein convertase subtilisin/kexin type 7	pcsk7	NA	NA
100537602	157.318985201428	-0.399046159687444	0.118690989464566	-3.36205942411978	0.000773634728164033	0.00745224073938754	100537602	100537602	15.238564	NULL	dedicator of cytokinesis 9a	dock9a	NA	NA
393543	186.625149105919	-0.423499810082621	0.125986881032728	-3.36145959492884	0.000775316991709047	0.00745686660165437	393543	393543	14.544127	list(gene = "ENSDARG00000056964")	integrin-linked kinase	ilk	NA	NA
101883120	242.26639214696	1.16989964722892	0.348032657314904	3.36146514598593	0.000775301407819332	0.00745686660165437	101883120	101883120	14.835336	list(gene = "ENSDARG00000071644")	si:dkey-19a16.7	si:dkey-19a16.7	NA	NA
559449	43.3150240208706	-0.837445929212487	0.249301116837679	-3.35917439855575	0.000781757149020956	0.00751298291859256	559449	559449	14.883119	list(gene = "ENSDARG00000079281")	si:dkeyp-75h12.2	si:dkeyp-75h12.2	NA	NA
101882754	50.532076530181	-4.15899371478338	1.23854624676228	-3.35796400469948	0.000785188372237503	0.00754011775104544	101882754	NA	NA	NULL	NA	NA	TRUE	NA
58127	19.7290683795296	-1.48904731390851	0.443576183147218	-3.35691448387415	0.000788174862765076	0.00756294317271949	58127	58127	14.542969	list(gene = "ENSDARG00000052826")	runt-related transcription factor 3	runx3	NA	NA
335512	223.815759982531	1.11574999890557	0.332521366400608	3.35542347543874	0.000792435771520435	0.00759795256356572	335512	335512	14.8804035	list(gene = "ENSDARG00000017741")	GTPase activating protein (SH3 domain) binding protein 1	g3bp1	NA	NA
336632	156.805853251648	0.400015236942087	0.119230117434855	3.35498484399839	0.000793693328293743	0.00760413368659496	336632	336632	14.823151	list(gene = "ENSDARG00000009350")	autophagy related 3	atg3	NA	NA
563276	130.512364303208	0.424062541259201	0.126425084230385	3.35425951139911	0.00079577692211581	0.00761233945465756	563276	563276	14.8207245	list(gene = "ENSDARG00000052553")	ligase III, DNA, ATP-dependent	lig3	NA	NA
563669	41.2669140225667	-0.670516786789082	0.19989998932322	-3.35426124363077	0.000795771940057389	0.00761233945465756	563669	563669	14.831455	list(gene = "ENSDARG00000062137")	stromal antigen 1b	stag1b	NA	NA
337514	271.355439396495	-4.10873106953849	1.22594680592908	-3.35147581417671	0.000803820600035332	0.00768023340570442	337514	337514	14.880566	list(gene = "ENSDARG00000019521")	myeloid-specific peroxidase	mpx	NA	NA
450079	227.826602134421	0.42342714952475	0.126344295032205	3.35137529887535	0.00080411245216491	0.00768023340570442	450079	450079	14.842841	list(gene = "ENSDARG00000102974")	bromodomain adjacent to zinc finger domain, 2A	baz2a	NA	NA
436585	30.4752989714561	-0.706971427686579	0.21100028263947	-3.35057099849748	0.000806451329879535	0.00769664742293491	436585	436585	14.852479	list(gene = "ENSDARG00000055493")	hypermethylated in cancer 1	hic1	NA	NA
550358	78.8678625413661	0.649576651572905	0.193949697565064	3.34920167305233	0.000810447808931217	0.00772884393959232	550358	550358	14.547449	list(gene = "ENSDARG00000058857")	zgc:112052	zgc:112052	NA	NA
564694	1290.45551444646	0.644535536559893	0.192509106566276	3.34807816656713	0.00081374056324565	0.00773928870620777	564694	564694	14.535736	list(gene = "ENSDARG00000069752")	creatine kinase, brain a	ckba	NA	NA
334289	56.4978322539233	-3.9958825114247	1.19352155678809	-3.3479768242964	0.000814038185024675	0.00773928870620777	334289	334289	14.834426	list(gene = "ENSDARG00000016290")	chloride channel accessory 1	clca1	NA	NA
101883257	15.4939416820849	-1.30709691541393	0.390362928096988	-3.34841456842739	0.000812753342602511	0.00773928870620777	101883257	101883257	14.839825	list(gene = "ENSDARG00000078095")	CLOCK-interacting pacemaker b	cipcb	NA	NA
447865	101.995710774789	-0.481553834624415	0.143822922097027	-3.34824120941963	0.000813261951194802	0.00773928870620777	447865	447865	14.835336	NULL	zgc:92481	zgc:92481	NA	NA
563560	10.993256162007	-1.20049597941723	0.358644858374485	-3.34731127851194	0.00081599526963236	0.00775195506150742	563560	563560	14.595437	list(gene = "ENSDARG00000079123")	inhibitor of kappa light polypeptide gene enhancer in B-cells, kinase beta	ikbkb	NA	NA
100331262	11.236955962841	-1.12768347488538	0.336917330654521	-3.3470628319851	0.000816726962612402	0.00775296972083556	100331262	100331262	14.838869	list(gene = "ENSDARG00000071709")	protein phosphatase 1, regulatory subunit 9Bb	ppp1r9bb	NA	NA
30428	640.018181339649	0.272832155177531	0.0815336223064668	3.34625333033794	0.000819115228607717	0.00776969620897243	30428	30428	14.536508	list(gene = "ENSDARG00000077776")	casein kinase 2, beta polypeptide	csnk2b	NA	NA
563926	115.057018581212	-1.03935050616116	0.310700738317433	-3.34518196445124	0.000822286033579155	0.00778999102245583	563926	563926	14.545337	list(gene = "ENSDARG00000056885")	period circadian clock 1a	per1a	NA	NA
321658	15.5868781870508	-0.923271169423212	0.276006529981705	-3.34510625340789	0.000822510537552763	0.00778999102245583	321658	321658	14.823164	list(gene = "ENSDARG00000037837")	opioid growth factor receptor	ogfr	NA	NA
100535530	10.7036621507987	-1.2973270476502	0.38801885096555	-3.34346396939715	0.00082739437649979	0.00783026851962845	100535530	NA	NA	NULL	NA	NA	TRUE	NA
556673	455.126615995379	0.477637910379812	0.142887841114913	3.34274705708295	0.000829534760316768	0.00783260104356936	556673	556673	14.831473	list(gene = "ENSDARG00000033413")	acyl-CoA thioesterase 18	acot18	NA	NA
393937	273.249797110625	0.635739053770926	0.190162531677563	3.34313520209583	0.000828375293767979	0.00783260104356936	393937	393937	14.829012	list(gene = "ENSDARG00000054208")	phosphorylase kinase, gamma 2 (testis)	phkg2	NA	NA
431734	324.465382178368	0.643907372582598	0.192627563523242	3.34275822631638	0.000829501374562262	0.00783260104356936	431734	431734	14.825805	NULL	cytochrome P450, family 2, subfamily X, polypeptide 8	cyp2x8	NA	NA
553366	23.1298702124435	-1.20795908549784	0.361405918569463	-3.34238877514583	0.000830606355940879	0.00783675517730683	553366	553366	14.593284	list(gene = "ENSDARG00000055186")	chemokine (C-C motif) receptor 9a	ccr9a	NA	NA
407625	456.186800198299	-0.278625484193867	0.0834082227149809	-3.34050379116666	0.000836265389460747	0.00788415249775037	407625	407625	14.8207245	list(gene = "ENSDARG00000009549")	ubiquitin protein ligase E3 component n-recognin 4	ubr4	NA	NA
101882842	38.4992329513603	-0.724823252444646	0.217064147785817	-3.33921220910165	0.000840163557758532	0.00791488934025064	101882842	101882842	14.815266	list(gene = "ENSDARG00000061714")	si:dkey-45k15.1	si:dkey-45k15.1	NA	NA
558718	127.514445597356	0.736111882241778	0.220478768856737	3.33869735421141	0.000841722152076613	0.00792355594902469	558718	558718	14.854625	list(gene = "ENSDARG00000102997")	RRN3 homolog, RNA polymerase I transcription factor	rrn3	NA	NA
79375	17.2947599121403	-1.13521825626984	0.340113318283617	-3.33776478380417	0.00084455210572342	0.00794416829091014	79375	79375	14.552143	list(gene = "ENSDARG00000055398")	forkhead box C1b	foxc1b	NA	NA
553452	134.698747706697	-0.463614269376107	0.138951570430297	-3.33651694572731	0.000848352567288178	0.00797387144117001	553452	553452	14.835336	list(gene = "ENSDARG00000045598")	si:dkey-180p18.9	si:dkey-180p18.9	NA	NA
406268	96.7241249461281	0.653667054419053	0.196052753516013	3.3341386065545	0.000855640085443164	0.00802413192750819	406268	406268	14.835131	list(gene = "ENSDARG00000016399")	RIO kinase 1 (yeast)	riok1	NA	NA
567031	118.533382521828	-0.948944600113578	0.284612397166667	-3.33416467293898	0.000855559901211621	0.00802413192750819	567031	567031	14.593083	list(gene = "ENSDARG00000099757")	WD repeat domain 47b	wdr47b	NA	NA
402995	82.1548354167361	0.779090344434802	0.233641703740399	3.33455171727584	0.000854370112574027	0.00802413192750819	402995	402995	15.2045145	list(gene = "ENSDARG00000031774")	pseudouridylate synthase 7 (putative)	pus7	NA	NA
321058	310.660497164809	0.449288547615436	0.134765400585884	3.33385680346873	0.000856507400381002	0.00802588834841756	321058	321058	14.839825	list(gene = "ENSDARG00000011079")	WD repeat domain 3	wdr3	NA	NA
393817	44.7311222115401	-0.612487026178799	0.183728237611723	-3.33365754845578	0.000857121146260439	0.00802588834841756	393817	393817	14.852479	list(gene = "ENSDARG00000101443")	zgc:66014	zgc:66014	NA	NA
751645	17.5563912263269	-1.43250139803281	0.42975996154681	-3.33325932196404	0.000858348986916866	0.00803132419357282	751645	751645	14.544415	list(gene = "ENSDARG00000070735")	Rho family GTPase 2	rnd2	NA	NA
324421	527.01657646892	0.228472120229646	0.0685529431713151	3.33278353430705	0.000859818108233724	0.00803900773839926	324421	324421	14.838869	list(gene = "ENSDARG00000045297")	prohibitin 2a	phb2a	NA	NA
100005893	62.069563008377	0.547718475210414	0.164392142745002	3.33178013294717	0.000862924024697318	0.00805275112976625	100005893	100005893	14.880566	list(gene = "ENSDARG00000038635")	mago homolog, exon junction complex core component	magoh	NA	NA
797187	84.6409243296117	-0.725131884454032	0.217645855702721	-3.33170545385656	0.000863155600914069	0.00805275112976625	797187	797187	14.842841	list(gene = "ENSDARG00000077709")	IQ motif and Sec7 domain 2b	iqsec2b	NA	NA
100332723	38.9684645229085	-1.80388234348503	0.541433287722757	-3.33167979211635	0.000863235190020884	0.00805275112976625	100332723	100332723	15.228616	NULL	intestinal mucin-like protein	LOC100332723	NA	NA
324047	842.884541430271	0.261459349451222	0.0784919918851925	3.33103216228286	0.000865246048608599	0.00806544532313065	324047	324047	15.2150755	list(gene = "ENSDARG00000013979")	Nedd4 family interacting protein 1	ndfip1	NA	NA
327026	369.690747555866	0.447069722173778	0.13434018166886	3.32789279141946	0.000875055342508296	0.00815075948536068	327026	327026	14.838869	list(gene = "ENSDARG00000016393")	ADP-ribosylation factor 2b	arf2b	NA	NA
324655	238.335357504198	0.361303144148025	0.10862104093977	3.32627215705257	0.000880159440731464	0.00818972014578844	324655	324655	14.829012	list(gene = "ENSDARG00000038967")	cullin 3a	cul3a	NA	NA
406611	76.1478257632953	0.483373845638908	0.145325509614186	3.3261458839689	0.000880558287618423	0.00818972014578844	406611	406611	14.831809	list(gene = "ENSDARG00000099139")	F-box and WD repeat domain containing 5	fbxw5	NA	NA
101883032	24.4144310875423	1.09462060201565	0.329147016104889	3.32562821006049	0.000882195167565494	0.00819879808538208	101883032	101883032	15.239449	NULL	si:dkey-222e15.4	si:dkey-222e15.4	NA	NA
100329955	15.0432275419212	-0.979972656284589	0.294705275357222	-3.32526336726322	0.000883350491104253	0.00820339037659466	100329955	100329955	14.835131	list(gene = "ENSDARG00000097790")	si:dkey-234i14.6	si:dkey-234i14.6	NA	NA
556198	20.2782583843897	-0.890511471393784	0.267838133614986	-3.32481211459561	0.000884781383302524	0.00821053300122245	556198	556198	15.209884	list(gene = "ENSDARG00000032161")	SLIT-ROBO Rho GTPase activating protein 2	srgap2	NA	NA
550408	60.3089738488182	0.583848300455247	0.175635319748864	3.32420780336253	0.000886700979631149	0.00822219660260364	550408	550408	14.829012	list(gene = "ENSDARG00000016964")	zgc:165532	zgc:165532	NA	NA
569779	69.678387425832	-0.638455476273856	0.192137131607894	-3.32291562245652	0.00089081855633316	0.00824804912569068	569779	569779	14.831809	list(gene = "ENSDARG00000017004")	myosin X	myo10	NA	NA
562461	48.4646871420469	-0.663748894388631	0.199739244505171	-3.32307702491309	0.000890303275205981	0.00824804912569068	562461	562461	14.880964	list(gene = "ENSDARG00000016527")	helicase with zinc finger 2, transcriptional coactivator	helz2	NA	NA
570913	197.006514479496	0.484052994320104	0.145715411328134	3.32190665289394	0.000894045985972864	0.00826904228584142	570913	570913	14.833489	list(gene = "ENSDARG00000032862")	UDP glucuronosyltransferase 5 family, polypeptide G1	ugt5g1	NA	NA
103911890	28.6628898850539	0.838972804966566	0.252566456195151	3.32179030266123	0.000894418856097299	0.00826904228584142	103911890	NA	NA	NULL	NA	NA	TRUE	NA
436988	26.0280397878934	-0.978870455324398	0.294703947210581	-3.32153832546039	0.000895226867083989	0.00827034976910726	436988	436988	14.880566	list(gene = "ENSDARG00000038151")	zgc:92360	zgc:92360	NA	NA
565512	44.1350196956468	-0.78677896624184	0.236911507451058	-3.32098248289765	0.000897011670956608	0.0082806724713978	565512	565512	14.833017	list(gene = "ENSDARG00000060962")	bloodthirsty-related gene family, member 4	btr04	NA	NA
322533	185.293258258383	-1.76712510340589	0.532162670089181	-3.32064837075053	0.000898086087593487	0.00828442683180104	322533	322533	14.837396	list(gene = "ENSDARG00000103878")	alanyl (membrane) aminopeptidase b	anpepb	NA	NA
571658	49.1255402503516	-0.757481030216777	0.228135179458281	-3.32031662988346	0.000899154058841851	0.00828811620211801	571658	571658	14.372293	list(gene = "ENSDARG00000078887")	ATPase phospholipid transporting 10D	atp10d	NA	NA
406338	504.784606639583	-3.63893092376904	1.09716697712056	-3.31666100024189	0.000911000812065387	0.0083910817188532	406338	406338	14.815489	list(gene = "ENSDARG00000099185")	chitinase, acidic.2	chia.2	NA	NA
445405	870.494510853685	0.369180336723456	0.111386725303525	3.31440156551378	0.000918395093110766	0.00845068512103193	445405	445405	14.854625	list(gene = "ENSDARG00000008237")	seryl-tRNA synthetase	sars	NA	NA
393253	185.286705026064	-0.485044891530554	0.14635053564758	-3.31426796208363	0.000918834063695662	0.00845068512103193	393253	393253	14.543538	list(gene = "ENSDARG00000018061")	nei-like DNA glycosylase 1	neil1	NA	NA
334271	36.4133577955231	1.10419287789919	0.333264272553994	3.31326508370409	0.000922135357010999	0.00847476546254479	334271	334271	14.823164	NULL	nuclear fragile X mental retardation protein interacting protein 1	nufip1	NA	NA
556077	67.4057344720853	-0.672583619531667	0.203010690130228	-3.31304533322958	0.0009228602020731	0.00847514916885341	556077	556077	14.544415	list(gene = "ENSDARG00000076317")	procollagen-lysine, 2-oxoglutarate 5-dioxygenase 3	plod3	NA	NA
560397	54.9063139791572	-0.847605425135603	0.255954759852154	-3.31154390574804	0.000927826791386656	0.00851445784077977	560397	560397	14.853864	list(gene = "ENSDARG00000090338")	family with sequence similarity 20, member Cb	fam20cb	NA	NA
556237	10.3753470368831	-1.15011134754517	0.347345861455781	-3.31114164632587	0.000929161630050636	0.00852040528014652	556237	556237	14.592884	list(gene = "ENSDARG00000076592")	mannosidase, alpha, class 1B, member 1b	man1b1b	NA	NA
406438	296.189849261269	0.285147325896355	0.0861534261079588	3.30976188386329	0.000933753698786879	0.00854987611870761	406438	406438	14.823884	list(gene = "ENSDARG00000044267")	small ubiquitin-like modifier 1	sumo1	NA	NA
100000517	72.1092472650122	-0.559269993337556	0.168967799470426	-3.30992055936341	0.000933224533561898	0.00854987611870761	100000517	100000517	14.825785	list(gene = "ENSDARG00000103658")	human immunodeficiency virus type I enhancer binding protein 1	hivep1	NA	NA
558045	58.860795743592	-0.871171943831043	0.263479476966372	-3.30641290874518	0.000944987214974905	0.00864635425972983	558045	558045	14.832098	list(gene = "ENSDARG00000069934")	poly (ADP-ribose) polymerase family, member 4	parp4	NA	NA
562045	264.012810350585	0.632658296137378	0.191448202120218	3.30459251709299	0.000951145774308795	0.00869629006768549	562045	562045	14.838266	list(gene = "ENSDARG00000005834")	GATA zinc finger domain containing 2B	gatad2b	NA	NA
103911100	111.919840925402	-0.709327515689502	0.214760184206207	-3.30288185545801	0.000956966969814387	0.00873414308136718	103911100	103911100	15.286031	NULL	uncharacterized LOC103911100	LOC103911100	NA	NA
100001302	19.1601287782612	-1.10130918420927	0.333421846884677	-3.30305045844876	0.000956391769700009	0.00873414308136718	100001302	100001302	14.831809	list(gene = "ENSDARG00000061222")	ubiquitin-like modifier activating enzyme 7	uba7	NA	NA
541496	24.2253213502841	1.09502639356154	0.331549323150999	3.30275562970407	0.000957397806936355	0.00873414308136718	541496	541496	14.547653	list(gene = "ENSDARG00000102846")	tRNA methyltransferase 13 homolog (S. cerevisiae)	trmt13	NA	NA
562008	4197.59149015502	-0.57353797134621	0.173725750605465	-3.3013987238353	0.000962040594049015	0.00876361060966676	562008	562008	14.531645	list(gene = "ENSDARG00000061585")	cytochrome P450, family 4, subfamily V, polypeptide 7	cyp4v7	NA	NA
492779	36.1167937945884	-3.33845643090238	1.01118839623146	-3.30151774223703	0.000961632528093305	0.00876361060966676	492779	492779	14.831455	NULL	N-acetylneuraminic acid synthase b	nansb	NA	NA
556778	114.360067609561	0.510676459450087	0.154768066875828	3.2996242038728	0.000968143757318699	0.00879982388062498	556778	556778	14.880566	list(gene = "ENSDARG00000018073")	mitochondrial ribosomal protein S22	mrps22	NA	NA
573492	87.3932377362342	0.524376139326008	0.158916700584669	3.29969183475859	0.000967910496510702	0.00879982388062498	573492	573492	14.545337	list(gene = "ENSDARG00000069829")	Ras-related GTP binding Ca	rragca	NA	NA
58128	251.764759899263	1.30335487648369	0.395000825928281	3.29962569931521	0.00096813859893339	0.00879982388062498	58128	58128	14.837396	list(gene = "ENSDARG00000007697")	fatty acid binding protein 7, brain, a	fabp7a	NA	NA
407677	701.170443468412	0.504217835645661	0.15283510779442	3.29909693474284	0.000969964109120194	0.00880991559432961	407677	407677	15.2150755	list(gene = "ENSDARG00000030012")	leucine rich repeat (in FLII) interacting protein 1a	lrrfip1a	NA	NA
406815	58.3042660954644	0.855732462153632	0.259582262086233	3.2965752562452	0.000978713900316917	0.00888171877122313	406815	406815	15.209884	list(gene = "ENSDARG00000006038")	AE binding protein 2	aebp2	NA	NA
449788	144.07902364382	-1.98503805580155	0.60218238428857	-3.29640671595984	0.000979301304024602	0.00888171877122313	449788	449788	14.833097	list(gene = "ENSDARG00000037425")	S100 calcium binding protein A10a	s100a10a	NA	NA
406455	143.185368579796	0.590617559771479	0.17923732059316	3.29517065874962	0.000983619249319234	0.00891436378838841	406455	406455	14.8804035	list(gene = "ENSDARG00000011510")	regulator of chromosome condensation 2	rcc2	NA	NA
492480	33.2461600354918	-1.00020211614143	0.303688145511111	-3.29351715213668	0.000989423046663674	0.00891906305534655	492480	492480	15.22285	list(gene = "ENSDARG00000036965")	ring finger protein 24	rnf24	NA	NA
565268	20.5359361401263	-0.813493706260403	0.246926122041432	-3.29448216954505	0.000986032001140697	0.00891906305534655	565268	565268	14.835131	list(gene = "ENSDARG00000052482")	Rho guanine nucleotide exchange factor (GEF) 11	arhgef11	NA	NA
503923	17.2134886217738	-1.07540494436485	0.326503052189938	-3.29370563966198	0.000988759859165291	0.00891906305534655	503923	503923	15.209884	NULL	si:ch211-159e12.5	si:ch211-159e12.5	NA	NA
334086	544.867444572011	0.22559612373309	0.0684916297884051	3.29377654510539	0.000988510487119017	0.00891906305534655	334086	334086	15.2045145	list(gene = "ENSDARG00000018989")	heat shock protein 4b	hspa4b	NA	NA
334270	104.512926824984	0.583290125055231	0.177102548182535	3.29351627653629	0.000989426128397252	0.00891906305534655	334270	334270	14.825805	list(gene = "ENSDARG00000009837")	acylglycerol kinase	agk	NA	NA
678603	33.9134759001235	-0.784128821464342	0.238066382612137	-3.29374022850535	0.000988638204097414	0.00891906305534655	678603	678603	14.547653	list(gene = "ENSDARG00000061173")	suppression of tumorigenicity 14 (colon carcinoma) a	st14a	NA	NA
402977	103.076561055941	-0.644548328522589	0.195640003491539	-3.29456305980113	0.000985748244301175	0.00891906305534655	402977	402977	14.540007	list(gene = "ENSDARG00000056239")	transmembrane protein 45B	tmem45b	NA	NA
58016	160.002024557858	0.697354619792917	0.211744041296991	3.29338485995368	0.000989888758540517	0.00891906305534655	58016	58016	14.551187	list(gene = "ENSDARG00000099358")	holocytochrome c synthase b	hccsb	NA	NA
562912	32.1264204071441	-0.81428166748684	0.24729930067296	-3.29269700832548	0.000992313494661683	0.0089344220089024	562912	562912	14.82419	list(gene = "ENSDARG00000035682")	latent transforming growth factor beta binding protein 3	ltbp3	NA	NA
570768	10.4907418910777	-1.527124013719	0.463842204443218	-3.29233519306875	0.000993591130419001	0.00893943811102867	570768	570768	14.823884	NULL	intracisternal A particle-promoted polypeptide	ipp	NA	NA
406457	31.1471945902901	1.14762311025584	0.348836245416366	3.28986200641523	0.00100236527163627	0.00901184487332694	406457	406457	15.22285	list(gene = "ENSDARG00000037158")	regulator of chromosome condensation 1	rcc1	NA	NA
406546	1396.69956737125	0.340098757685653	0.103438951935781	3.28791766854716	0.00100931351436285	0.00906774277530765	406546	406546	14.533042	list(gene = "ENSDARG00000056186")	eukaryotic translation initiation factor 5A2	eif5a2	NA	NA
103910098	4742.78395088004	0.654790113878814	0.199165426467305	3.28766957947044	0.00101020328022908	0.00906916939059493	103910098	103910098	14.804419	list(gene = "ENSDARG00000105027")	complement C1q-like protein 3	LOC103910098	NA	NA
431740	22.0424053803756	1.34178403010303	0.40820105428367	3.28706654728673	0.00101236906975447	0.00907411318914933	431740	431740	14.880566	list(gene = "ENSDARG00000041599")	zgc:91860	zgc:91860	NA	NA
378972	302.31756533959	0.379646907346804	0.115489997163706	3.28727090371869	0.00101163464282071	0.00907411318914933	378972	378972	14.825805	list(gene = "ENSDARG00000011219")	v-akt murine thymoma viral oncogene homolog 2	akt2	NA	NA
572542	198.198025958185	0.744931597444173	0.226636144457545	3.28690553409815	0.00101294807503601	0.00907411318914933	572542	572542	14.823164	list(gene = "ENSDARG00000016360")	karyopherin alpha 1 (importin alpha 5)	kpna1	NA	NA
393639	488.50737600888	-0.306304845948675	0.0932132526537635	-3.28606541696845	0.00101597412118893	0.00909465434458226	393639	393639	14.833489	list(gene = "ENSDARG00000017126")	ilvB (bacterial acetolactate synthase)-like	ilvbl	NA	NA
337325	51.2466927746506	-3.14064281275629	0.955844706297483	-3.28572496354742	0.00101720279257843	0.00909908799388648	337325	337325	14.853864	list(gene = "ENSDARG00000022261")	PDZ domain containing 1	pdzk1	NA	NA
565774	10057.3070825831	-0.39233237144052	0.11941696492985	-3.28539895207511	0.00101838063295618	0.00910306088839141	565774	565774	14.82419	list(gene = "ENSDARG00000021004")	complement component 5	c5	NA	NA
101885644	34.6801759615719	-0.923523919221695	0.281183983465063	-3.28441153667787	0.00102195575256375	0.00912844134057485	101885644	101885644	14.842841	list(gene = "ENSDARG00000040898")	glycoprotein A33 (transmembrane)	gpa33	NA	NA
266599	565.789194009593	0.573002820063994	0.174615584188924	3.28151019695949	0.00103252791045473	0.009216240133102	266599	266599	14.535469	list(gene = "ENSDARG00000055283")	inhibitor of DNA binding 2a	id2a	NA	NA
101882585	14.7922340551334	-1.36340922943435	0.415997745549347	-3.27744379391744	0.00104751583431372	0.00933658689391542	101882585	101882585	15.2150755	list(gene = "ENSDARG00000002956")	si:dkey-32n7.4	si:dkey-32n7.4	NA	NA
497184	199.108947589464	0.358621231353253	0.109416843122319	3.27756880128906	0.00104705209949578	0.00933658689391542	497184	497184	14.593083	list(gene = "ENSDARG00000057272")	solute carrier family 30 (zinc transporter), member 9	slc30a9	NA	NA
30679	2285.63934603139	0.632198284987358	0.192940682881251	3.27664583511637	0.00105048047107457	0.00935628945055432	30679	30679	14.542969	list(gene = "ENSDARG00000055158")	prospero homeobox 1a	prox1a	NA	NA
572016	53.2892901462386	-0.731183459120324	0.223218918927147	-3.27563390520211	0.00105425123431108	0.00938313849648321	572016	572016	14.839825	list(gene = "ENSDARG00000036175")	protocadherin 1b	pcdh1b	NA	NA
792752	67.973545928237	0.469887593749083	0.143496573841293	3.27455618744443	0.00105828091135066	0.00940349494070464	792752	792752	14.837396	NULL	DnaJ (Hsp40) homolog, subfamily B, member 14	dnajb14	NA	NA
555242	44.5431322230035	-0.595440431585899	0.181828308532949	-3.27473998075497	0.00105759268642135	0.00940349494070464	555242	555242	14.531645	list(gene = "ENSDARG00000005453")	forkhead box P2	foxp2	NA	NA
558237	13.1576834802036	-0.98291932332151	0.300181713656214	-3.27441439170145	0.00105881215702139	0.00940349494070464	558237	558237	14.550584	list(gene = "ENSDARG00000075110")	DAB2 interacting protein b	dab2ipb	NA	NA
406766	261.070675492064	0.322856723301895	0.0986079488187431	3.2741450072687	0.00105982210051155	0.00940573161734393	406766	406766	15.2045145	list(gene = "ENSDARG00000007323")	charged multivesicular body protein 4Bb	chmp4bb	NA	NA
564531	749.433098300645	-1.15069017119971	0.351505437897895	-3.27360560360367	0.00106184704687436	0.00941696662656913	564531	564531	14.592722	list(gene = "ENSDARG00000068374")	si:ch211-132b12.7	si:ch211-132b12.7	NA	NA
572251	11.9742981515112	-1.08157920823268	0.330510370867367	-3.27245164923046	0.00106619106997276	0.00944873757510861	572251	572251	14.823164	list(gene = "ENSDARG00000077906")	ring finger protein 165a	rnf165a	NA	NA
566499	908.701411576349	-1.21766250290695	0.372157795631427	-3.27189841836037	0.00106827951429677	0.00945374032373756	566499	566499	14.595437	list(gene = "ENSDARG00000020984")	solute carrier family 16 (aromatic amino acid transporter), member 10	slc16a10	NA	NA
100151416	48.4823869214106	-1.23898306942449	0.378655822927838	-3.2720560318984	0.00106768413865893	0.00945374032373756	100151416	100151416	14.804419	list(gene = "ENSDARG00000076554")	cyclin-dependent kinase inhibitor 1A	cdkn1a	NA	NA
324710	828.30706049302	0.564591426458645	0.172569380437725	3.2716778899394	0.00106911306260856	0.00945437331987481	324710	324710	14.799049	list(gene = "ENSDARG00000099532")	ubiquitin-like 3a	ubl3a	NA	NA
436610	225.583412956553	0.627435235353493	0.19184651504498	3.27050629617319	0.0010735515238791	0.00948118281395373	436610	436610	14.802482	list(gene = "ENSDARG00000102020")	patatin-like phospholipase domain containing 3	pnpla3	NA	NA
799648	96.8366520141473	-1.98745242721377	0.607732873753273	-3.27027303120784	0.00107443725609889	0.00948118281395373	799648	799648	14.852479	list(gene = "ENSDARG00000079647")	mucin 13b, cell surface associated	muc13b	NA	NA
569389	100.544252239787	-0.654834140646839	0.200235038867887	-3.27032743294689	0.00107423062641082	0.00948118281395373	569389	569389	14.809612	list(gene = "ENSDARG00000074546")	si:ch211-213a13.9	si:ch211-213a13.9	NA	NA
768142	18.13759638183	-1.3379984890954	0.409281031568663	-3.26914365898468	0.00107873517115309	0.00951234347441111	768142	768142	14.815266	list(gene = "ENSDARG00000100717")	suppressor of cytokine signaling 5a	socs5a	NA	NA
503590	12.0166733626513	-1.06684259026848	0.326438370210355	-3.26812865038205	0.00108261142922621	0.00953297374195148	503590	503590	14.834426	list(gene = "ENSDARG00000013575")	regulatory factor X, 2 (influences HLA class II expression)	rfx2	NA	NA
100536983	78.7121548211713	-1.00607131198573	0.307830592267557	-3.26826292531472	0.0010820979027881	0.00953297374195148	100536983	100536983	15.229349	NULL	uncharacterized LOC100536983	LOC100536983	NA	NA
100526683	17587.0015697561	-0.609581513406006	0.18657896140895	-3.26715031964351	0.00108635980613747	0.00955919582606214	100526683	100526683	14.547653	list(gene = "ENSDARG00000077004")	aldehyde dehydrogenase 1 family, member L1	aldh1l1	NA	NA
768122	77.4268785000262	0.533240680759271	0.163241420727036	3.26657706349498	0.00108856175372887	0.00957178290468755	768122	768122	14.540007	list(gene = "ENSDARG00000062749")	INO80 complex subunit B	ino80b	NA	NA
369190	76.397727272864	-0.708351826882271	0.216889760846047	-3.26595328483522	0.00109096245359	0.00958609855643847	369190	369190	15.209884	list(gene = "ENSDARG00000037020")	kinesin family member 1B	kif1b	NA	NA
678586	28.4518712130606	-1.71304872298111	0.524674487189096	-3.26497431228005	0.00109474004167033	0.00961248386199842	678586	678586	14.542969	list(gene = "ENSDARG00000104347")	reticulon 4b	rtn4b	NA	NA
100005174	24.2847901310565	-0.729582523538994	0.223553122463397	-3.26357563472839	0.00110015814787848	0.00965322640787012	100005174	100005174	14.823884	list(gene = "ENSDARG00000074121")	dynamin binding protein	dnmbp	NA	NA
415099	13.318603775073	-1.00140652249982	0.306864637948091	-3.26334936862037	0.00110103696952553	0.00965411002183973	415099	415099	14.825785	list(gene = "ENSDARG00000098696")	v-rel avian reticuloendotheliosis viral oncogene homolog A	rela	NA	NA
100148045	28.8311984577299	-0.731296059224781	0.224182551373537	-3.26205610001415	0.00110607251999719	0.00969141366921269	100148045	100148045	15.245339	NULL	elongation factor 1-delta-like	LOC100148045	NA	NA
322543	28064.2902863142	0.470337420503324	0.144204205255802	3.26160682810184	0.00110782681098239	0.00969993454047881	322543	322543	14.853864	list(gene = "ENSDARG00000040298")	apolipoprotein A-IV b, tandem duplicate 1	apoa4b.1	NA	NA
30427	129.923052759796	0.686912374907255	0.210727140976435	3.25972426581761	0.00111520574517738	0.00975765703837502	30427	30427	14.829012	list(gene = "ENSDARG00000033172")	nuclear receptor subfamily 2, group F, member 5	nr2f5	NA	NA
571989	97.3020632363438	-0.496993759565817	0.152508688248707	-3.2587898123898	0.00111888530290839	0.00978295275065848	571989	571989	14.854555	list(gene = "ENSDARG00000063580")	protein phosphatase 1 regulatory subunit 9A-like A	ppp1r9ala	NA	NA
678634	112.855854861106	-0.550563062170735	0.1689807960849	-3.25813982965329	0.00112145132820636	0.00979816375974833	678634	678634	14.538103	list(gene = "ENSDARG00000063665")	methionine adenosyltransferase II, alpha-like	mat2al	NA	NA
445504	220.545176399903	0.401694940810624	0.123296866000373	3.25794932053999	0.00112220445737103	0.00979816375974833	445504	445504	14.827688	list(gene = "ENSDARG00000017261")	glycerophosphodiester phosphodiesterase domain containing 1	gdpd1	NA	NA
569425	169.361481298571	-0.608920512206357	0.186985299603437	-3.25651542392783	0.00112788802436928	0.00984086267113193	569425	569425	14.82342	list(gene = "ENSDARG00000086283")	consortin, connexin sorting protein a	cnsta	NA	NA
557525	1966.95454288974	-0.564148441091913	0.173345261913281	-3.25447857567712	0.00113600728314054	0.00990473813206233	557525	557525	14.880566	list(gene = "ENSDARG00000043518")	si:dkey-239i20.2	si:dkey-239i20.2	NA	NA
790915	27.3370274338245	-0.834451523537205	0.256448237436402	-3.25387895771421	0.00113840774651678	0.00991869726898436	790915	790915	14.592722	list(gene = "ENSDARG00000099634")	elastin a	elna	NA	NA
100332784	425.940292233127	-0.441439247146642	0.135745187404465	-3.25196977946137	0.00114608206753596	0.0099785545346798	100332784	100332784	14.833983	list(gene = "ENSDARG00000074282")	si:ch73-12o23.1	si:ch73-12o23.1	NA	NA
569381	19.8114779825044	-5.51250968682977	1.69531982368544	-3.25160457030825	0.00114755553581731	0.00998437695153248	569381	569381	14.839874	list(gene = "ENSDARG00000041960")	si:ch211-173a9.6	si:ch211-173a9.6	NA	NA
558212	70.0517425633609	-0.538332878221267	0.165575454141134	-3.25128432238754	0.00114884904476812	0.00998862655812061	558212	558212	14.880765	list(gene = "ENSDARG00000095774")	emerin (Emery-Dreifuss muscular dystrophy)	emd	NA	NA
550413	164.016423229673	0.442234289531835	0.136038526928475	3.25080180972813	0.00115080050004305	0.00999858669750289	550413	550413	14.833097	list(gene = "ENSDARG00000045147")	transmembrane protein 184ba	tmem184ba	NA	NA
386632	33.089050511738	0.917136285635217	0.282223581595031	3.24967984762959	0.00115534996999465	0.0100310896275183	386632	386632	14.842841	list(gene = "ENSDARG00000012899")	DEAD (Asp-Glu-Ala-Asp) box polypeptide 49	ddx49	NA	NA
447875	24.4810534256638	0.94826110797641	0.291993059294868	3.24754674055047	0.00116404543138021	0.0100957333353951	447875	447875	14.546301	list(gene = "ENSDARG00000071669")	SMYD family member 5	smyd5	NA	NA
324180	144.28968895944	0.407864489604497	0.125595136518417	3.24745448678014	0.0011644228583018	0.0100957333353951	324180	324180	14.547449	list(gene = "ENSDARG00000077037")	taxilin alpha	txlna	NA	NA
572027	41.7312735043434	0.908711984617444	0.279898804738194	3.24657329447125	0.00116803367955362	0.0101199677808811	572027	572027	14.543775	list(gene = "ENSDARG00000004517")	phosphoribosyl pyrophosphate amidotransferase	ppat	NA	NA
494100	109.339355462811	0.82397444852516	0.253856263086251	3.2458306858681	0.00117108466401532	0.0101322506460516	494100	494100	14.880566	list(gene = "ENSDARG00000004692")	nucleic acid binding protein 1a	nabp1a	NA	NA
30496	90.6277778498895	-1.54512509964852	0.476032691677948	-3.24583820956113	0.00117105371626198	0.0101322506460516	30496	30496	14.538123	list(gene = "ENSDARG00000101251")	lactate dehydrogenase A4	ldha	NA	NA
100330721	42.043189463068	-0.608018739631424	0.187342986790263	-3.24548439228271	0.00117250991680249	0.0101375125698735	100330721	100330721	15.242861	NULL	AXL receptor tyrosine kinase	axl	NA	NA
569089	60.7461082532575	0.863309054126304	0.266185404954385	3.24326217011878	0.00118169420815055	0.0102098050421475	569089	569089	14.833489	list(gene = "ENSDARG00000028478")	si:ch211-173n18.3	si:ch211-173n18.3	NA	NA
321860	221.77127563293	0.49589842280379	0.152928750086178	3.24267623010287	0.00118412690775603	0.0102165942590606	321860	321860	14.853864	list(gene = "ENSDARG00000014244")	RNA binding motif protein, X-linked	rbmx	NA	NA
569025	3130.84275151268	-0.666981678349752	0.205680966663344	-3.2427972756539	0.0011836239732085	0.0102165942590606	569025	569025	15.238564	NULL	alpha-2-macroglobulin-like protein 1	LOC569025	NA	NA
503730	48.6997230453134	-0.542696783138359	0.167438898180757	-3.24116312896717	0.00119043040442548	0.0102638429657449	503730	503730	14.8804035	list(gene = "ENSDARG00000011407")	collagen, type II, alpha 1b	col2a1b	NA	NA
797198	49.1221610287769	0.994424371017819	0.30692710148383	3.23993666968575	0.00119556250006231	0.0103009332904674	797198	797198	14.833816	list(gene = "ENSDARG00000071652")	ribosomal RNA processing 8, methyltransferase, homolog (yeast)	rrp8	NA	NA
100149559	538.169938829577	-1.06945678743697	0.330656422757153	-3.23434451543203	0.00121922286443667	0.0104918286184992	100149559	100149559	14.545806	list(gene = "ENSDARG00000086654")	cerebellin 11	cbln11	NA	NA
100537803	11.9629847556001	-1.49555014807599	0.462420935800797	-3.23417482274255	0.00121994754809506	0.0104918286184992	100537803	100537803	15.244334	NULL	plastin-2	LOC100537803	NA	NA
103909753	19.2297076181039	0.949925373321536	0.293721456106418	3.23410276495895	0.00122025539586478	0.0104918286184992	103909753	NA	NA	NULL	NA	NA	TRUE	NA
561595	22.5349720203789	-1.00981695829643	0.312444170618703	-3.23199167485438	0.00122930637523793	0.0105623297767153	561595	561595	14.833017	list(gene = "ENSDARG00000069264")	si:ch211-196h16.5	si:ch211-196h16.5	NA	NA
321994	214.219676153256	0.379158087506529	0.117362644248541	3.23065392684556	0.0012350738176058	0.0105898831064514	321994	321994	14.593284	list(gene = "ENSDARG00000020482")	non-POU domain containing, octamer-binding	nono	NA	NA
101886432	177.371825970625	-1.20552599867095	0.373114175461816	-3.23098418112588	0.00123364767158645	0.0105898831064514	101886432	NA	NA	NULL	NA	NA	TRUE	NA
550455	104.666695755471	0.561595103719307	0.173831237428154	3.23069151452954	0.00123491142494153	0.0105898831064514	550455	550455	15.209884	list(gene = "ENSDARG00000007065")	mitochondrial ribosomal protein S18B	mrps18b	NA	NA
450082	12.8798527106864	1.26206712737927	0.390690254271072	3.23035221273682	0.00123637804854756	0.010593744784758	450082	450082	14.829012	list(gene = "ENSDARG00000044114")	cytochrome b561 family, member D2	cyb561d2	NA	NA
30692	18.9582708885346	-0.814033181613272	0.252070403341353	-3.22938818212192	0.00124055382918048	0.0106221886533073	30692	30692	14.8804035	list(gene = "ENSDARG00000042525")	early B-cell factor 2	ebf2	NA	NA
777750	219.975850376552	0.398514620603044	0.1234404957113	3.22839452569182	0.0012448715637116	0.0106419581858486	777750	777750	14.546135	list(gene = "ENSDARG00000061737")	endothelin converting enzyme 1	ece1	NA	NA
569427	17.9930562836791	-5.2880954256205	1.6379919558225	-3.22840134032596	0.00124484190488722	0.0106419581858486	569427	569427	14.835131	list(gene = "ENSDARG00000087625")	si:ch211-173a9.7	si:ch211-173a9.7	NA	NA
368911	82.4782782090826	0.533172104807791	0.165157483513782	3.22826488672734	0.00124543590600888	0.0106419581858486	368911	368911	14.593083	list(gene = "ENSDARG00000035870")	lysosomal protein transmembrane 4 beta	laptm4b	NA	NA
550523	13.4245618985986	-1.41199005788657	0.437704871690655	-3.2258952303471	0.00125579317130292	0.0107230735556472	550523	550523	14.542969	list(gene = "ENSDARG00000057035")	stomatin (EPB72)-like 3b	stoml3b	NA	NA
100126812	144.108947508762	0.393524882425588	0.122004450301804	3.22549613110111	0.00125754535444505	0.0107306500774413	100126812	100126812	14.8804035	list(gene = "ENSDARG00000078745")	patatin-like phospholipase domain containing 8	pnpla8	NA	NA
101883896	404.209815570616	-0.403680057392646	0.125163213245246	-3.2252292580702	0.00125871827803292	0.0107332767529584	101883896	NA	NA	NULL	NA	NA	TRUE	NA
565385	122.968488216316	0.491946310578705	0.152572126751351	3.22435244925463	0.00126257902196687	0.0107588035202905	565385	565385	14.545806	list(gene = "ENSDARG00000079664")	zgc:172341	zgc:172341	NA	NA
565029	79.1065034533811	-0.659577766885865	0.204598836077705	-3.22376109038744	0.00126518904960379	0.0107736448444984	565029	565029	14.550584	list(gene = "ENSDARG00000069433")	tyrosine kinase, non-receptor, 1	tnk1	NA	NA
402823	109.516858939903	0.381672946504982	0.118460671889067	3.22193805267625	0.00127326660864193	0.0108349923274489	402823	402823	14.541529	list(gene = "ENSDARG00000098935")	brix domain containing 2	bxdc2	NA	NA
560885	70.1465290531692	-0.559477511137128	0.173682242777951	-3.22127065028985	0.00127623563675514	0.0108475211787106	560885	560885	14.842841	list(gene = "ENSDARG00000078778")	leucine-rich repeats and calponin homology (CH) domain containing 1	lrch1	NA	NA
336965	67.7930913624449	-0.516354992949836	0.160298253494901	-3.22121409118322	0.00127648754097827	0.0108475211787106	336965	336965	14.549713	list(gene = "ENSDARG00000070702")	S100 calcium binding protein V2	s100v2	NA	NA
83414	1225.0164233581	0.317547858484229	0.0985988933815523	3.22060266189196	0.00127921367017164	0.0108632470950168	83414	83414	14.835131	list(gene = "ENSDARG00000005230")	signal sequence receptor, beta	ssr2	NA	NA
58149	13.3873407447855	-1.09989902791614	0.341550118344617	-3.22031517145125	0.00128049733671823	0.0108667102986751	58149	58149	14.593083	list(gene = "ENSDARG00000058571")	putative pyruvate dehydrogenase phosphatase isoenzyme 2	pdp2	NA	NA
100141362	26.3013139433734	1.80017464690377	0.559048990173896	3.22006600234411	0.00128161085739278	0.0108687258425647	100141362	100141362	14.536741	list(gene = "ENSDARG00000055629")	deleted in autism 1b	dia1b	NA	NA
797513	16.3919964289293	-1.03392532782136	0.321242585723436	-3.21851888190031	0.00128854486795972	0.0109200656945193	797513	797513	14.823884	list(gene = "ENSDARG00000068219")	UDP-GlcNAc:betaGal beta-1,3-N-acetylglucosaminyltransferase 2, like	b3gnt2l	NA	NA
321491	206.167980196118	0.448127211015029	0.139274115769757	3.21759149959966	0.0012927178682206	0.0109479526218519	321491	321491	14.852479	list(gene = "ENSDARG00000057234")	chromatin target of PRMT1a	chtopa	NA	NA
569212	16.0175256676336	-0.903208552136949	0.280997984404798	-3.21428836598276	0.00130768273062193	0.0110671348150248	569212	569212	14.540007	list(gene = "ENSDARG00000060835")	tectonin beta-propeller repeat containing 2	tecpr2	NA	NA
394064	126.385160656295	0.396159433764398	0.123276545960365	3.21358317332942	0.00131089824811743	0.0110867856607996	394064	394064	14.543775	list(gene = "ENSDARG00000037708")	exosome component 10	exosc10	NA	NA
114425	96.7224778265367	-0.4615944499515	0.143648487943746	-3.21336100754687	0.0013119127838484	0.0110878078400593	114425	114425	14.824423	list(gene = "ENSDARG00000013207")	zinc finger E-box binding homeobox 1b	zeb1b	NA	NA
565801	11.7100778714157	-1.09617790748334	0.341228689226649	-3.2124435667109	0.00131611002111375	0.0111081476407879	565801	565801	14.842841	list(gene = "ENSDARG00000077249")	GEM interacting protein	gmip	NA	NA
100536353	84.6259450912839	-0.553993933839295	0.172450815902266	-3.21247499433846	0.00131596603685539	0.0111081476407879	100536353	100536353	14.823164	list(gene = "ENSDARG00000074556")	glucosidase, alpha; neutral C	ganc	NA	NA
100002293	33.4167598344988	0.899989990003088	0.280194182211493	3.21202240139222	0.00131804097434247	0.0111168826435534	100002293	100002293	14.595437	list(gene = "ENSDARG00000058865")	endonuclease G	endog	NA	NA
492331	171.066633503118	-3.7312666515883	1.16184729021654	-3.21149490385513	0.00132046312568631	0.011129745924178	492331	492331	14.838266	list(gene = "ENSDARG00000016918")	angiotensin I converting enzyme 2	ace2	NA	NA
563674	14.8182667338844	-1.34781717577035	0.419986127007487	-3.20919451643298	0.00133107408062774	0.0112115655929046	563674	563674	14.833097	list(gene = "ENSDARG00000102583")	interleukin 4 receptor, tandem duplicate 2	il4r.2	NA	NA
562064	266.971755237335	-0.360627279937512	0.112397709804361	-3.2084931318015	0.00133432496125017	0.0112313227912014	562064	562064	14.55516	list(gene = c("ENSDARG00000011065"	"ENSDARG00000100089"))	calcium/calmodulin-dependent protein kinase (CaM kinase) II beta 1	camk2b1	NA	NA
562704	67.1305625733494	0.526844069916118	0.16423261554064	3.2079137763336	0.00133701576596499	0.0112463421073408	562704	562704	14.852479	list(gene = "ENSDARG00000016743")	angel homolog 2 (Drosophila)	angel2	NA	NA
569468	261.012436304595	0.555863975532077	0.173308207498224	3.20737248140872	0.0013395343222073	0.0112598931813184	569468	569468	14.531645	list(gene = "ENSDARG00000074756")	transcription factor B2, mitochondrial	tfb2m	NA	NA
406675	67.4675545009177	0.475647380559124	0.148309525299015	3.2071263096564	0.00134068116618295	0.0112619033370561	406675	406675	14.815266	list(gene = "ENSDARG00000008380")	bromodomain containing 7	brd7	NA	NA
565850	214.405877848318	0.424548004770722	0.132429208536384	3.20584869050306	0.00134664779346264	0.0113043702121048	565850	565850	14.82921	list(gene = "ENSDARG00000019596")	nardilysin a (N-arginine dibasic convertase)	nrd1a	NA	NA
378845	151.29022441622	-0.449298960338677	0.140179234420006	-3.20517487627651	0.00134980444040721	0.0113232073645249	378845	378845	14.831809	list(gene = "ENSDARG00000077506")	tight junction protein 1a	tjp1a	NA	NA
570784	11.8927433490495	-1.05792491681062	0.330094080014624	-3.20491938772047	0.00135100312254115	0.0113256052306541	570784	NA	NA	NULL	NA	NA	TRUE	NA
503762	94.3474735333872	0.80032756235791	0.249744153962543	3.20458977581491	0.00135255102172023	0.0113309254061329	503762	503762	14.835131	list(gene = "ENSDARG00000040186")	family with sequence similarity 210, member Ab	fam210ab	NA	NA
541478	58.5601059104833	-1.01517262261103	0.31690518415662	-3.203395442434	0.00135817347641438	0.0113594823504777	541478	541478	14.853864	list(gene = "ENSDARG00000037476")	sorbin and SH3 domain containing 3	sorbs3	NA	NA
568697	103.573084819232	-0.453471234319423	0.141564548730954	-3.20328244878069	0.00135870652116618	0.0113594823504777	568697	568697	14.545415	list(gene = "ENSDARG00000089019")	si:ch211-175m2.5	si:ch211-175m2.5	NA	NA
559725	28.0072760635947	-0.739828327359796	0.230934991074148	-3.20362160761621	0.00135710712720654	0.0113594823504777	559725	559725	14.543538	list(gene = "ENSDARG00000041869")	tumor necrosis factor receptor superfamily, member 19	tnfrsf19	NA	NA
566349	69.5294103405977	-0.534916520353815	0.16708551532559	-3.20145357490416	0.00136736107107761	0.0114241406120268	566349	566349	14.825785	list(gene = "ENSDARG00000040309")	PX domain containing 1b	pxdc1b	NA	NA
564392	13.8044542225096	-1.25146976537495	0.390951536020224	-3.20108670786809	0.00136910326104365	0.0114309987616208	564392	564392	14.544415	list(gene = "ENSDARG00000010130")	sphingomyelin phosphodiesterase, acid-like 3B	smpdl3b	NA	NA
321464	270.88940934466	0.373347740952883	0.116653899451873	3.20047373218684	0.00137201874855196	0.0114476372651541	321464	321464	14.543775	list(gene = "ENSDARG00000036510")	cyclin T2b	ccnt2b	NA	NA
321618	494.914566444484	0.798719556986435	0.249586541857615	3.20017077460086	0.00137346181486736	0.0114519763017872	321618	321618	14.542969	list(gene = "ENSDARG00000038559")	H1 histone family, member 0	h1f0	NA	NA
337070	205.320447201738	0.434602589890095	0.13584030213196	3.19936412882759	0.00137731090832315	0.0114763575819781	337070	337070	14.538123	list(gene = "ENSDARG00000054530")	arginyl-tRNA synthetase	rars	NA	NA
373117	11.4743619276096	-1.16552968265828	0.364390739825819	-3.19857108118446	0.00138110481138124	0.011500246573696	373117	373117	14.852479	list(gene = "ENSDARG00000002131")	cugbp, Elav-like family member 2	celf2	NA	NA
555401	40.8511959832644	-3.27140389205646	1.0229665453233	-3.19795784819392	0.0013840450947043	0.0115170003286359	555401	555401	14.544415	list(gene = "ENSDARG00000061355")	amine oxidase, copper containing 1	aoc1	NA	NA
558788	55.9023116266552	-0.857923829490441	0.268433863806548	-3.19603427572283	0.00139330559020494	0.0115862885105045	558788	558788	14.831455	list(gene = "ENSDARG00000074653")	si:ch211-233m11.1	si:ch211-233m11.1	NA	NA
799489	41.6903632850682	-3.92932249216389	1.2296128006992	-3.19557708729897	0.00139551498220052	0.0115968884019838	799489	799489	14.566941	list(gene = "ENSDARG00000094438")	placenta-specific 8, tandem duplicate 2	plac8.2	NA	NA
492336	57.9815887639738	-0.703784174794162	0.220276118077565	-3.19500897753402	0.00139826490994863	0.0116119630105306	492336	492336	14.544127	list(gene = "ENSDARG00000044254")	annexin A3b	anxa3b	NA	NA
562190	330.234068344502	-0.459427456231468	0.143832763333324	-3.19417805501498	0.0014022959789326	0.0116376496392085	562190	562190	14.593284	list(gene = "ENSDARG00000028533")	microtubule-actin crosslinking factor 1a	macf1a	NA	NA
553393	32.5455519491376	0.652469931032353	0.204374431863498	3.19252229881739	0.00141036054674592	0.0116967535451047	553393	553393	14.839874	list(gene = "ENSDARG00000042025")	si:dkeyp-118h3.6	si:dkeyp-118h3.6	NA	NA
557983	82.7500804445556	-0.625157775453989	0.19584338521286	-3.19213117550287	0.00141227179506775	0.0117047803349402	557983	557983	14.543792	list(gene = "ENSDARG00000055837")	Rho guanine nucleotide exchange factor (GEF) 1b	arhgef1b	NA	NA
402945	173.298617768372	-0.474951012665845	0.148927722217586	-3.1891376944041	0.00142697889348061	0.0118187764562176	402945	402945	14.536508	list(gene = "ENSDARG00000098746")	dehydrogenase/reductase (SDR family) member 13 like 1	dhrs13l1	NA	NA
323239	25.2670628406209	0.801511876443056	0.251382144513005	3.18842007651657	0.00143052549806687	0.0118402467341666	323239	323239	14.825805	list(gene = "ENSDARG00000016514")	general transcription factor IIH, polypeptide 2	gtf2h2	NA	NA
325896	295.890146541674	-0.362880960746625	0.113833083168652	-3.18783389367563	0.00143342855326253	0.0118504415885826	325896	325896	14.823164	list(gene = "ENSDARG00000070822")	2',3'-cyclic nucleotide 3' phosphodiesterase	cnp	NA	NA
321714	451.301789392177	0.454056581957223	0.142436357342251	3.187785692007	0.00143366751224812	0.0118504415885826	321714	321714	14.531645	list(gene = "ENSDARG00000003920")	SET nuclear proto-oncogene b	setb	NA	NA
100535941	30.3833328911906	-0.787161697074715	0.246948149213717	-3.18755860119235	0.0014347938053641	0.0118518553549616	100535941	100535941	15.236938	NULL	zinc finger protein 239	LOC100535941	NA	NA
393262	62.1162761086937	0.568597816427752	0.178437729486449	3.18653357708709	0.00143988773248557	0.0118773432758649	393262	393262	14.82419	list(gene = "ENSDARG00000015921")	PWP1 homolog (S. cerevisiae)	pwp1	NA	NA
322508	608.075936195106	0.816605269267936	0.256267734283533	3.1865317401388	0.00143989687627032	0.0118773432758649	322508	322508	14.543538	list(gene = "ENSDARG00000054058")	H1 histone family, member X	h1fx	NA	NA
407650	222.557385209854	0.340981590624262	0.107012885033649	3.18636013333389	0.0014407513202367	0.0118773432758649	407650	407650	14.823164	list(gene = "ENSDARG00000004171")	Rab acceptor 1 (prenylated)	rabac1	NA	NA
327284	60.2379842602601	-0.971549950359803	0.304958062440553	-3.18584772799438	0.00144330540925006	0.0118826079711781	327284	327284	14.544415	list(gene = "ENSDARG00000041060")	lectin, galactoside-binding, soluble, 9 (galectin 9)-like 3	lgals9l3	NA	NA
566573	76.9805255789687	-0.658742132974366	0.206766136797033	-3.18592852378436	0.00144290240495744	0.0118826079711781	566573	566573	14.551187	list(gene = "ENSDARG00000062178")	RHO family interacting cell polarization regulator 1	ripor1	NA	NA
571083	13.2880180294159	-1.18878530353715	0.373366717736061	-3.18396163092803	0.0014527426724482	0.0119286421820416	571083	571083	14.82419	list(gene = "ENSDARG00000014239")	extended synaptotagmin-like protein 1b	esyt1b	NA	NA
567549	23.4390021199388	-1.24428875114126	0.390757595920013	-3.18429830701478	0.00145105392320512	0.0119286421820416	567549	567549	14.8804035	list(gene = "ENSDARG00000027807")	fyn-related Src family tyrosine kinase	frk	NA	NA
566703	159.667495453807	-0.829200883349833	0.260391997268392	-3.18443305496504	0.00145037854182673	0.0119286421820416	566703	566703	14.852479	list(gene = "ENSDARG00000024195")	zinc finger protein 395b	znf395b	NA	NA
492614	125.106350751354	-0.448196595657008	0.140762515176637	-3.18406214249998	0.00145223832220818	0.0119286421820416	492614	492614	14.8207245	list(gene = "ENSDARG00000102674")	cytoskeleton associated protein 5	ckap5	NA	NA
797750	12.8505121213915	-1.06500679067987	0.334516181406695	-3.18372279093151	0.00145394177920963	0.011930592364189	797750	797750	14.880765	list(gene = "ENSDARG00000103739")	BAH and coiled-coil domain-containing protein 1-like	LOC797750	NA	NA
100005148	744.202895533433	0.780245454131226	0.245158361533184	3.18261816261003	0.00145949948928402	0.0119650415824059	100005148	100005148	14.3697405	list(gene = "ENSDARG00000067976")	androgen receptor	ar	NA	NA
324855	82.1792543666249	0.452421868869705	0.142159033540136	3.1825052379944	0.00146006874794572	0.0119650415824059	324855	324855	14.833017	list(gene = "ENSDARG00000042728")	phospholipase A2-activating protein	plaa	NA	NA
386634	876.106444669617	1.04021551685417	0.326934215975859	3.1817272895382	0.00146399598912641	0.0119869466313583	386634	386634	14.825785	list(gene = "ENSDARG00000092115")	eukaryotic translation initiation factor 4A1A	eif4a1a	NA	NA
561317	48.4845652323216	-0.520064895289161	0.163460526974623	-3.18159316450692	0.00146467406247595	0.0119869466313583	561317	561317	14.547449	list(gene = "ENSDARG00000078593")	von Willebrand factor A domain containing 8	vwa8	NA	NA
560327	119.007361354213	-0.413252112442894	0.129947076233108	-3.18015706410796	0.0014719524755008	0.0120385724215811	560327	560327	14.853864	list(gene = "ENSDARG00000009217")	target of myb1 like 2 membrane trafficking protein	tom1l2	NA	NA
100001772	33.1255456413024	-1.27169084943169	0.399955547193503	-3.17958047676841	0.00147488408885072	0.012054602694579	100001772	100001772	14.82419	list(gene = "ENSDARG00000062182")	solute carrier family 22 (organic anion transporter), member 7b, tandem duplicate 3	slc22a7b.3	NA	NA
794764	13.9819453358486	-1.32928791062637	0.418164709393578	-3.17886201481254	0.00147854458146755	0.0120765652549492	794764	794764	14.592722	list(gene = "ENSDARG00000096908")	si:ch73-185c24.2	si:ch73-185c24.2	NA	NA
445166	23.8831951634397	0.790012582012393	0.248680790940913	3.17681385451321	0.00148902575365384	0.0121541727141995	445166	445166	14.547653	list(gene = "ENSDARG00000051851")	cytosolic thiouridylase subunit 2 homolog (S. pombe)	ctu2	NA	NA
561518	74.5674227342596	-0.55409209441501	0.174466133543877	-3.17592923715284	0.00149357379212822	0.0121797086661998	561518	561518	14.809612	list(gene = "ENSDARG00000079473")	si:ch211-120p12.3	si:ch211-120p12.3	NA	NA
553586	59.8688036825519	-0.636848117408383	0.200530064056389	-3.17582363724425	0.0014941175618567	0.0121797086661998	553586	553586	14.815489	list(gene = "ENSDARG00000042186")	papilin b, proteoglycan-like sulfated glycoprotein	paplnb	NA	NA
768171	62.8530991826182	0.635070101668898	0.199999634595577	3.17535630979069	0.00149652617973227	0.0121833335380172	768171	768171	14.566941	list(gene = "ENSDARG00000105098")	down-regulator of transcription 1	dr1	NA	NA
393226	928.751089149574	1.30293391458875	0.410315884775628	3.1754410758463	0.00149608902785719	0.0121833335380172	393226	393226	14.543538	list(gene = "ENSDARG00000089791")	solute carrier family 25 (mitochondrial folate carrier), member 32a	slc25a32a	NA	NA
564048	78.6544426291803	-0.658677086701191	0.207453965985625	-3.17505179316182	0.00149809759081462	0.0121881290552373	564048	564048	14.549713	list(gene = "ENSDARG00000099954")	pleckstrin homology domain containing, family M (with RUN domain) member 1	plekhm1	NA	NA
415208	46.9939328149581	0.665319565308468	0.209566366265425	3.17474400670674	0.00149968741996927	0.0121892113418432	415208	415208	15.2150755	list(gene = "ENSDARG00000035573")	zgc:86811	zgc:86811	NA	NA
555510	471.026242696029	-0.582032639824678	0.183337825361237	-3.17464570487774	0.00150019551212981	0.0121892113418432	555510	555510	14.82342	list(gene = "ENSDARG00000102805")	cytochrome P450, family 2, subfamily AA, polypeptide 12	cyp2aa12	NA	NA
570858	120.135788747296	0.377191469798482	0.118830079117762	3.1742086902482	0.00150245622767258	0.0121995905868676	570858	570858	14.833097	list(gene = "ENSDARG00000059553")	symplekin	sympk	NA	NA
286832	92.9007773371531	-0.48717834562407	0.153559526857799	-3.17256998372502	0.00151096138075197	0.0122606264558468	286832	286832	14.842841	list(gene = "ENSDARG00000036279")	laminin, gamma 1	lamc1	NA	NA
563463	156.149264631025	-0.514529763279904	0.162278369375486	-3.17066140891129	0.00152092309361947	0.012333394001658	563463	563463	14.852479	list(gene = "ENSDARG00000071015")	pre-B-cell leukemia homeobox interacting protein 1a	pbxip1a	NA	NA
493602	15.8409236665563	-3.8044668406694	1.20034711807367	-3.16947221631593	0.00152716057980853	0.0123758859005123	493602	493602	14.531645	list(gene = "ENSDARG00000012829")	N-acylsphingosine amidohydrolase 2	asah2	NA	NA
450050	90.9333321163705	0.710392909400232	0.224200471433245	3.16856117589274	0.00153195504812163	0.0124066359543375	450050	450050	14.593083	list(gene = "ENSDARG00000044803")	dehydrogenase/reductase (SDR family) member 3b	dhrs3b	NA	NA
558959	18.8590317220347	-3.3995889246302	1.07300512051489	-3.16828769931582	0.00153339695714077	0.012410212685744	558959	558959	15.229655	NULL	si:ch73-194h10.2	si:ch73-194h10.2	NA	NA
334557	16.7006559256993	-1.0950484056119	0.345730861376091	-3.1673435262717	0.00153838473535727	0.0124424637624366	334557	334557	14.833017	list(gene = "ENSDARG00000004529")	zgc:173742	zgc:173742	NA	NA
393929	161.68379765871	0.401718655411154	0.126862507270079	3.16656720772458	0.00154249697851725	0.0124675960993248	393929	393929	14.835336	list(gene = "ENSDARG00000000489")	UPF3B, regulator of nonsense mediated mRNA decay	upf3b	NA	NA
373108	338.221660092941	0.51647921315045	0.163173080714651	3.16522315377279	0.00154964052130284	0.0125171809556018	373108	373108	14.8207245	list(gene = "ENSDARG00000016143")	X-linked inhibitor of apoptosis	xiap	NA	NA
562087	172.746444793312	-0.727670012764448	0.230046532355013	-3.16314271428136	0.00156075799299272	0.0125987797131169	562087	562087	14.831455	list(gene = "ENSDARG00000076011")	si:ch211-149b19.3	si:ch211-149b19.3	NA	NA
100001136	53.9424375216752	-0.64202253104655	0.203027524457879	-3.16224380295662	0.00156558428763452	0.0126213153064857	100001136	100001136	14.799049	list(gene = "ENSDARG00000057826")	si:ch73-61d6.3	si:ch73-61d6.3	NA	NA
564322	132.931943950774	0.413009064006929	0.130599155407942	3.16241757243258	0.0015646502415122	0.0126213153064857	564322	564322	14.8804035	list(gene = "ENSDARG00000104103")	ribosomal protein S6 kinase polypeptide 1	rps6kc1	NA	NA
100002072	1076.31060842297	0.795902891016472	0.251744123618845	3.16155499312275	0.00156929183345339	0.0126265912954969	100002072	100002072	14.538103	list(gene = "ENSDARG00000076066")	membrane-associated ring finger (C3HC4) 6	march6	NA	NA
100536704	75.6753049904675	-3.74488351305865	1.18437443486454	-3.16190843268831	0.00156738842254344	0.0126265912954969	100536704	100536704	15.240596	NULL	cadherin related family member 2	cdhr2	NA	NA
553728	136.522491087607	-0.68015856614661	0.215130197033388	-3.16161364385796	0.00156897582899048	0.0126265912954969	553728	553728	14.853864	NULL	tetratricopeptide repeat domain 38	ttc38	NA	NA
393870	82.7246737384881	-1.85223468138999	0.585992423892045	-3.16085090160008	0.00157308998740857	0.0126407561358667	393870	393870	15.2045145	list(gene = "ENSDARG00000017985")	zgc:77739	zgc:77739	NA	NA
100000532	12.5610342371214	1.36331904199402	0.431300720262285	3.16094775164055	0.00157256703761576	0.0126407561358667	100000532	100000532	14.823884	NULL	ribonuclease P and MRP subunit p25, a	rpp25a	NA	NA
30163	83.5371766974019	-0.555508559961579	0.175758916668971	-3.16062803805191	0.00157429396575311	0.0126422428693197	30163	30163	14.817384	list(gene = "ENSDARG00000079402")	TAP binding protein (tapasin), tandem duplicate 1	tapbp.1	NA	NA
64271	68.7545042661919	-0.572720935084088	0.18124008763302	-3.16001245951584	0.00157762392240512	0.0126526050454301	64271	64271	14.595437	list(gene = "ENSDARG00000054454")	eph receptor A4a	epha4a	NA	NA
402864	53.8392666187356	0.557502851994067	0.176423660788155	3.16002314827546	0.00157756604654625	0.0126526050454301	402864	402864	14.82342	list(gene = "ENSDARG00000100916")	UV-stimulated scaffold protein A	uvssa	NA	NA
557419	49.5308270932507	-3.26497852821974	1.03332567780638	-3.1596800489376	0.00157942478433435	0.0126588651803852	557419	557419	14.824423	list(gene = "ENSDARG00000055539")	ependymin-like 2	epdl2	NA	NA
326086	18.3789996790755	-3.37509051303295	1.06850106060666	-3.15871517349424	0.00158466280264143	0.0126926477678323	326086	326086	14.8804035	NULL	si:ch211-77g15.32	si:ch211-77g15.32	NA	NA
406758	178.999097689545	0.375197393484212	0.118810232548568	3.15795521510184	0.001588799641554	0.0127175723566196	406758	406758	14.852479	list(gene = "ENSDARG00000040310")	pre-mRNA processing factor 4Bb	prpf4bb	NA	NA
368255	97.6230790714192	-0.4427919774664	0.14022728030287	-3.15767357471411	0.00159033527634016	0.0127216568494858	368255	368255	14.531645	list(gene = "ENSDARG00000022995")	chloride intracellular channel 4	clic4	NA	NA
101882128	28.5408748493726	-0.670109909582478	0.212297823867519	-3.15646150947195	0.00159695962769868	0.0127664163020989	101882128	101882128	15.244334	NULL	butyrophilin-like protein 8	LOC101882128	NA	NA
414846	116.055785587052	0.354317228750366	0.112277885584592	3.15571696871169	0.00160104138175134	0.0127908051663805	414846	414846	14.880566	list(gene = "ENSDARG00000041802")	ring finger protein 141	rnf141	NA	NA
560328	34.5325770608872	0.72367854532196	0.229395134716113	3.1547249082573	0.0016064950228474	0.0128261156682546	560328	560328	14.839825	list(gene = "ENSDARG00000096711")	si:ch211-194k22.8	si:ch211-194k22.8	NA	NA
100126070	17.7797207905373	-1.09715760953431	0.347944805831929	-3.1532518696781	0.00161462428923667	0.0128827289752793	100126070	100126070	14.546301	list(gene = "ENSDARG00000099395")	Cdk5 and Abl enzyme substrate 1	cables1	NA	NA
100333097	57.9032065397915	-0.753607891744061	0.23904449602838	-3.1525841601247	0.00161832163827889	0.012903930955094	100333097	100333097	15.22619	NULL	fibronectin type III domain containing 3A	fndc3a	NA	NA
563785	36.3111547076332	-0.854409009356965	0.27107049732783	-3.15198082336364	0.00162166923216865	0.0129223186663561	563785	563785	14.815266	list(gene = "ENSDARG00000076595")	sema domain, immunoglobulin domain (Ig), transmembrane domain (TM) and short cytoplasmic domain, (semaphorin) 4Ga	sema4ga	NA	NA
793098	741.840387038526	0.565962941603339	0.179600004889555	3.15124123716689	0.0016257814958219	0.0129467721557525	793098	793098	14.880566	list(gene = "ENSDARG00000075192")	YME1-like 1a	yme1l1a	NA	NA
564009	451.656817894936	-0.763198423391734	0.242310244330757	-3.14967460620426	0.00163452402660385	0.0130080433598935	564009	564009	14.538123	list(gene = "ENSDARG00000058094")	circadian associated repressor of transcription a	ciarta	NA	NA
448858	19.3702290737953	-3.87580639483548	1.23081190584512	-3.14898350952675	0.00163839440311118	0.0130304867688464	448858	448858	14.817384	NULL	thioredoxin interacting protein b	txnipb	NA	NA
323926	65.0573401818917	0.543824517253458	0.172711686769733	3.14874185658617	0.00163974973063161	0.0130329115361604	323926	323926	14.833489	list(gene = "ENSDARG00000015221")	nuclear speckle splicing regulatory protein 1	nsrp1	NA	NA
568309	261.06313670789	-0.564243599269724	0.179222811666619	-3.14828003211612	0.0016423427760629	0.013045164419086	568309	568309	14.543775	list(gene = "ENSDARG00000056525")	breast cancer anti-estrogen resistance 1	bcar1	NA	NA
561952	23.5647372739072	-0.740173505921217	0.235213732222446	-3.14681247105599	0.00165060788492657	0.0131024261217427	561952	561952	14.834426	list(gene = "ENSDARG00000032552")	membrane-associated ring finger (C3HC4) 5	march5	NA	NA
100537915	43.1131448179322	-0.974952339793773	0.309905335893332	-3.14596822601773	0.00165537988529348	0.0131319042435014	100537915	NA	NA	NULL	NA	NA	TRUE	NA
327035	275.585184419728	0.328761253071224	0.104536892590013	3.14493041572036	0.00166126338410309	0.0131533470367371	327035	327035	15.22285	list(gene = "ENSDARG00000010381")	ring finger protein 2	rnf2	NA	NA
793165	152.856218698309	0.510068883710456	0.162182549647532	3.14502938089811	0.00166070150725299	0.0131533470367371	793165	793165	14.835131	list(gene = "ENSDARG00000052536")	TIA1 cytotoxic granule-associated RNA binding protein	tia1	NA	NA
323501	468.492492652633	0.398299995881305	0.126642272056633	3.14507935946687	0.00166041781934445	0.0131533470367371	323501	323501	14.838266	list(gene = "ENSDARG00000031495")	SET nuclear proto-oncogene a	seta	NA	NA
555481	104.022106515321	-1.46739500892659	0.466632794729191	-3.14464612325028	0.00166287843356028	0.0131577377073868	555481	555481	14.833097	list(gene = "ENSDARG00000100792")	zgc:154142	zgc:154142	NA	NA
393880	315.433138912471	0.304862807440093	0.0969694345760878	3.14390620892896	0.00166708862004862	0.0131826440464903	393880	393880	14.552143	list(gene = "ENSDARG00000069175")	vacuolar protein sorting 4b homolog B (S. cerevisiae)	vps4b	NA	NA
558571	13.3767083352878	-0.948465245392902	0.301764152788419	-3.14306797752056	0.00167187008780217	0.0132120332352621	558571	558571	14.535481	list(gene = "ENSDARG00000069171")	GRAM domain containing 4a	gramd4a	NA	NA
559527	68.8910789562092	-0.564306838870818	0.179619780219607	-3.14167425314118	0.0016798481544302	0.0132666302049748	559527	559527	14.595437	list(gene = "ENSDARG00000004771")	ankyrin repeat domain 10b	ankrd10b	NA	NA
567151	41.1133664326697	-0.656713734868148	0.209080304771772	-3.14096411704108	0.0016839266262502	0.0132903801856783	567151	567151	14.838266	list(gene = "ENSDARG00000036116")	eukaryotic translation initiation factor 3, subunit H, b	eif3hb	NA	NA
393876	49.167086840104	0.530033278853766	0.168793385511155	3.14013062329825	0.00168872518785253	0.0133173313687873	393876	393876	14.829012	list(gene = "ENSDARG00000005382")	PR domain containing 9	prdm9	NA	NA
402989	339.462759749449	0.234796170483701	0.0747758909847376	3.13999829880496	0.00168948815785212	0.0133173313687873	402989	402989	14.833017	list(gene = "ENSDARG00000011740")	U2 small nuclear RNA auxiliary factor 2b	u2af2b	NA	NA
565446	63.7245149643288	-0.527495983139665	0.168006958653103	-3.13972699326595	0.00169105347052113	0.0133212066087338	565446	565446	14.535469	list(gene = "ENSDARG00000063309")	tight junction protein 2a (zona occludens 2)	tjp2a	NA	NA
797853	457.839328884632	0.371020615125609	0.118195758091623	3.13903494605958	0.00169505231947557	0.0133442348526227	797853	797853	14.8207245	list(gene = "ENSDARG00000098466")	ubiquitin-conjugating enzyme E2A (RAD6 homolog)	ube2a	NA	NA
798528	70.7496801986123	-0.438420829403832	0.139678405100499	-3.13878748177564	0.00169648434963564	0.0133470395218322	798528	798528	15.243732	NULL	DENN/MADD domain containing 4B	dennd4b	NA	NA
564985	129.463836248503	0.435371302861296	0.138720628978068	3.13847555384232	0.0016982910044368	0.0133527861166333	564985	564985	14.566941	list(gene = "ENSDARG00000060991")	mitochondrial elongation factor 1	mief1	NA	NA
560699	19.6886521660397	-0.864599005626243	0.275633347982056	-3.13677213572332	0.00170818828660142	0.013413602577129	560699	560699	14.802482	list(gene = "ENSDARG00000069595")	si:ch211-214c7.4	si:ch211-214c7.4	NA	NA
393992	202.511576564083	0.344421589383152	0.109797161098596	3.13688975140138	0.00170750320901916	0.013413602577129	393992	393992	14.593284	list(gene = "ENSDARG00000018241")	microfibril associated protein 1	mfap1	NA	NA
325603	123.541987923013	0.778626376382639	0.248441490553938	3.13404324956582	0.00172415441481917	0.0135304135513355	325603	325603	14.547449	list(gene = "ENSDARG00000077469")	polymerase (RNA) I polypeptide B	polr1b	NA	NA
64605	100.910441786867	-0.886772675518998	0.283010209778908	-3.1333593095873	0.00172817745196992	0.0135439266867394	64605	64605	14.838869	list(gene = "ENSDARG00000028386")	HIV-1 Tat interactive protein 2	htatip2	NA	NA
541423	147.751971158027	0.419259633929249	0.133812217630228	3.13319397401975	0.00172915127523134	0.0135439266867394	541423	541423	14.542969	list(gene = "ENSDARG00000055151")	SET and MYND domain containing 2a	smyd2a	NA	NA
406391	17.5698941468193	2.09484291369455	0.668588253888813	3.13323319922238	0.0017289201939071	0.0135439266867394	406391	406391	14.8804035	list(gene = "ENSDARG00000024276")	poly(rC) binding protein 4	pcbp4	NA	NA
431733	100.400531414608	-0.474967043049894	0.151656224585848	-3.13186645880815	0.00173698862492537	0.013589025349345	431733	431733	14.823151	list(gene = "ENSDARG00000045706")	tetraspanin 9b	tspan9b	NA	NA
561613	181.959473597432	0.40708876989194	0.129983577684217	3.13184770833838	0.00173709955702919	0.013589025349345	561613	561613	14.531645	list(gene = "ENSDARG00000035986")	protein tyrosine phosphatase, non-receptor type 2, b	ptpn2b	NA	NA
436684	82.3231820812018	0.399243551701735	0.127490237823516	3.13156174556993	0.00173879218621459	0.0135936954343822	436684	436684	14.593083	list(gene = "ENSDARG00000055536")	OTU deubiquitinase, ubiquitin aldehyde binding 1a	otub1a	NA	NA
100005536	199.281045480411	0.468838071822376	0.149780798240997	3.13016139136884	0.0017471028773165	0.013641476021942	100005536	100005536	14.833097	list(gene = "ENSDARG00000038239")	transportin-2	LOC100005536	NA	NA
561295	24.2424115759172	0.946472576040967	0.302367300889164	3.13020810536622	0.00174682505562863	0.013641476021942	561295	561295	14.543538	list(gene = "ENSDARG00000058821")	sema domain, seven thrombospondin repeats (type 1 and type 1-like), transmembrane domain (TM) and short cytoplasmic domain, (semaphorin) 5A	sema5a	NA	NA
103908669	63.5597853003004	0.999090570516911	0.319273399774645	3.12926341881944	0.00175245128331756	0.0136746308629691	103908669	103908669	15.239449	NULL	uncharacterized LOC103908669	LOC103908669	NA	NA
100536065	44.8389586473924	0.754004579639929	0.240983017106889	3.12887019463902	0.00175479809821581	0.0136843368979029	100536065	100536065	15.285009	NULL	si:ch211-265m20.8	si:ch211-265m20.8	NA	NA
541432	12.1221031230894	-1.03994927260169	0.332432975331665	-3.12829758108125	0.00175822070084952	0.0137024147207538	541432	541432	14.804419	list(gene = "ENSDARG00000069425")	heat shock factor binding protein 1a	hsbp1a	NA	NA
406691	858.656558266551	0.196740137032727	0.0629083741808332	3.12740775126676	0.00176355153651555	0.013734743210212	406691	406691	14.536508	list(gene = "ENSDARG00000057484")	serine/arginine-rich splicing factor 2a	srsf2a	NA	NA
406660	275.666331197282	0.397076418260088	0.126973606898396	3.12723587176529	0.00176458295132408	0.013734743210212	406660	406660	15.207947	list(gene = "ENSDARG00000021811")	calmodulin 1a	calm1a	NA	NA
100004401	21.680372402073	-0.821820746780399	0.262944644001634	-3.12545155616592	0.00177532308467554	0.0138010235034896	100004401	100004401	14.837396	list(gene = "ENSDARG00000089477")	si:ch211-132g1.3	si:ch211-132g1.3	NA	NA
566279	21.3264815015558	-0.786226430091343	0.251552436262119	-3.12549717972953	0.00177504772084494	0.0138010235034896	566279	566279	14.531645	list(gene = "ENSDARG00000011298")	activating transcription factor 7a	atf7a	NA	NA
100005017	14.9224425776008	-0.999611771302116	0.320012626696458	-3.1236635304715	0.00178614580025835	0.0138764627074548	100005017	NA	NA	NULL	NA	NA	TRUE	NA
100005086	16.5057365099756	-1.16505184777692	0.373124595588729	-3.12242039670064	0.00179370605104831	0.0139264774564183	100005086	100005086	14.799049	list(gene = "ENSDARG00000070558")	si:ch211-93g23.2	si:ch211-93g23.2	NA	NA
492765	36.6380297198902	-0.631952900847074	0.202459351853521	-3.12138162580058	0.00180004599257143	0.0139669609942675	492765	492765	14.833017	list(gene = "ENSDARG00000044011")	XK, Kell blood group complex subunit-related, X-linked	xkrx	NA	NA
553590	20.1631693799634	-0.805595670129441	0.258141195942356	-3.12075593819335	0.00180387469071651	0.0139879208048249	553590	553590	14.546301	list(gene = "ENSDARG00000056490")	zgc:110158	zgc:110158	NA	NA
559037	252.666441830345	0.579811441460077	0.185930435237485	3.11843212069877	0.00181816017221868	0.0140810944174265	559037	559037	14.879544	list(gene = "ENSDARG00000010021")	GrpE-like 1, mitochondrial	grpel1	NA	NA
566376	17.635339529503	-1.01273912248444	0.324755954815084	-3.11846205579537	0.00181797548948554	0.0140810944174265	566376	566376	14.551187	list(gene = "ENSDARG00000078741")	zgc:172136	zgc:172136	NA	NA
793785	253.737833348912	0.322588384142645	0.103595772366034	3.11391456210052	0.00184622942867921	0.0142895623965209	793785	793785	14.829012	list(gene = "ENSDARG00000103714")	RAB6A, member RAS oncogene family	rab6a	NA	NA
436940	1845.9013212967	0.705918340165255	0.226724005429496	3.11355799677231	0.00184846176643284	0.0142979209078131	436940	436940	15.207947	list(gene = "ENSDARG00000038731")	solute carrier family 25 (pyrimidine nucleotide carrier ), member 36a	slc25a36a	NA	NA
103911399	148.104193109684	0.651267028687464	0.20918618786017	3.11333666600781	0.00184984869241847	0.0142997337861906	103911399	103911399	15.239282	NULL	uncharacterized LOC103911399	LOC103911399	NA	NA
494102	136.486905811153	-0.769950106639504	0.247432804139833	-3.11175435818275	0.00185979179875289	0.0143676443630928	494102	494102	14.835131	list(gene = "ENSDARG00000013236")	24-dehydrocholesterol reductase	dhcr24	NA	NA
641560	17.2077738547685	-1.33241774765085	0.428245233359681	-3.11134285651642	0.00186238567767886	0.0143787299956202	641560	641560	14.527583	list(gene = "ENSDARG00000055226")	solute carrier family 7 (amino acid transporter light chain, y+L system), member 7	slc7a7	NA	NA
100073329	27.7148893439082	-0.862509714370766	0.277269835684392	-3.11072321387507	0.00186629783294114	0.0143999733913562	100073329	100073329	14.824423	list(gene = "ENSDARG00000102482")	zgc:165573	zgc:165573	NA	NA
678601	230.958152283939	0.29609933988115	0.0952108915187583	3.10993138660836	0.00187130807478969	0.0144117438137279	678601	678601	14.842841	list(gene = "ENSDARG00000039466")	heterogeneous nuclear ribonucleoprotein H3 (2H9)	hnrnph3	NA	NA
751757	14.5457118023059	-1.11048961894146	0.357040098148798	-3.11026583484372	0.00186919036732523	0.0144117438137279	751757	751757	14.535481	list(gene = "ENSDARG00000092903")	zgc:153317	zgc:153317	NA	NA
57970	202.025485751316	0.449656597968814	0.144584110492998	3.11000009915052	0.0018708728110202	0.0144117438137279	57970	57970	14.809612	NULL	coatomer protein complex, subunit zeta 1	copz1	NA	NA
103911798	15.4405145557021	1.47919017023081	0.475714340212684	3.1094084100334	0.00187462395125085	0.0144283246669785	103911798	103911798	14.82342	list(gene = "ENSDARG00000104649")	si:dkey-40c23.3	si:dkey-40c23.3	NA	NA
553583	108.68659082229	0.538493110623429	0.173232959389367	3.10849108923368	0.00188045316381761	0.0144552555164096	553583	553583	14.82921	list(gene = "ENSDARG00000037909")	translocase of inner mitochondrial membrane 29	timm29	NA	NA
100004941	159.171769395029	0.399273931536329	0.128439295807656	3.10865867821529	0.0018793869603291	0.0144552555164096	100004941	100004941	14.592722	list(gene = "ENSDARG00000069421")	GrpE-like 2, mitochondrial	grpel2	NA	NA
100332969	59.3427959337396	0.496858623794677	0.159864176586609	3.10800477257328	0.00188355026356763	0.0144700979071725	100332969	100332969	14.835336	list(gene = "ENSDARG00000077553")	ras-related protein Rap-2a	LOC100332969	NA	NA
564121	45.7739737449376	-3.68954243682818	1.18718275445194	-3.10781336992336	0.00188477049261739	0.0144705120680099	564121	564121	14.835131	list(gene = "ENSDARG00000095633")	si:ch211-133l5.7	si:ch211-133l5.7	NA	NA
571242	109.983340861943	-0.582825863278105	0.187564861992388	-3.10732968364702	0.00188785732313448	0.0144852478714468	571242	571242	14.838869	list(gene = "ENSDARG00000068152")	MALT paracaspase 3	malt3	NA	NA
559126	25.6898814395856	-0.866084214326755	0.279014620249391	-3.10408183468173	0.00190870529175673	0.0146361597990271	559126	559126	14.82419	list(gene = "ENSDARG00000032795")	transmembrane protein 8A	tmem8a	NA	NA
403338	2239.31079760174	0.289012567668163	0.0931200434386624	3.10365585104708	0.00191145531329845	0.0146481939914107	403338	403338	14.8804035	list(gene = "ENSDARG00000006840")	glycine N-methyltransferase	gnmt	NA	NA
406819	1482.38135023091	-3.76720290738944	1.21434452150197	-3.10225215388625	0.00192054292785676	0.0147087506826659	406819	406819	14.852479	list(gene = "ENSDARG00000009612")	chitinase, acidic.3	chia.3	NA	NA
100535864	28.7239476682511	-0.735623061647885	0.237139863562162	-3.10206411776507	0.00192176329309377	0.0147090173827356	100535864	100535864	14.547449	list(gene = "ENSDARG00000075397")	CLOCK-interacting pacemaker a	cipca	NA	NA
100002630	11.0119458349764	-1.09213110699918	0.352136388341179	-3.10144348371355	0.00192579629942087	0.0147307982040165	100002630	100002630	15.209884	NULL	si:dkey-218f9.10	si:dkey-218f9.10	NA	NA
560581	37.1194056379433	-0.706105336291158	0.227726663325481	-3.10067045281364	0.00193083047977614	0.0147602056454606	560581	560581	14.834426	list(gene = "ENSDARG00000019564")	ArfGAP with SH3 domain, ankyrin repeat and PH domain 2b	asap2b	NA	NA
100149522	29.503811626957	-0.701420576313265	0.226320049103487	-3.0992418881658	0.00194016547930374	0.0148224341759369	100149522	100149522	14.545337	list(gene = "ENSDARG00000055900")	zinc finger, SWIM-type containing 5	zswim5	NA	NA
795887	16.4441485159418	-1.78250928563009	0.575500090328763	-3.09732233858001	0.00195277408770763	0.0149095803730391	795887	795887	15.22285	NULL	interferon-induced protein 44	LOC795887	NA	NA
114446	78.9887982947332	-0.485680700771653	0.156865200504194	-3.09616600246954	0.00196040577268735	0.0149586435558007	114446	114446	14.827688	list(gene = "ENSDARG00000009677")	discs, large homolog 1 (Drosophila)	dlg1	NA	NA
571834	68.3360730807309	-0.481474400161614	0.155632676959282	-3.09365879690923	0.00197704717329018	0.0149853291251581	571834	571834	14.804419	list(gene = "ENSDARG00000079632")	si:dkey-28b4.7	si:dkey-28b4.7	NA	NA
100170826	238.892989821458	0.274356313547883	0.0886830161835997	3.09367368583727	0.00197694796750091	0.0149853291251581	100170826	100170826	14.546743	list(gene = "ENSDARG00000093058")	si:dkey-13i19.8	si:dkey-13i19.8	NA	NA
492472	130.014489113382	0.445657994150872	0.144052801015395	3.09371279842898	0.00197668737980669	0.0149853291251581	492472	492472	14.854555	list(gene = "ENSDARG00000010596")	solute carrier family 7, member 6 opposite strand	slc7a6os	NA	NA
564961	245.839491714845	0.718787034028976	0.232325233708071	3.09388275460499	0.00197555541268794	0.0149853291251581	564961	564961	14.538103	list(gene = "ENSDARG00000057648")	deoxynucleotidyltransferase, terminal, interacting protein 2	dnttip2	NA	NA
406853	409.520161027748	0.525504713875627	0.169772036892917	3.09535494474326	0.00196577498738151	0.0149853291251581	406853	406853	14.372293	list(gene = "ENSDARG00000020926")	cAMP responsive element binding protein 3-like 3 like	creb3l3l	NA	NA
405805	145.310569493247	-0.914709861823469	0.295640243405942	-3.09399644407506	0.00197479853354073	0.0149853291251581	405805	405805	15.209884	list(gene = "ENSDARG00000016200")	tribbles pseudokinase 3	trib3	NA	NA
562867	543.299954798389	0.316795021400388	0.102402113994707	3.09363751432672	0.00197718898830368	0.0149853291251581	562867	562867	14.542969	list(gene = "ENSDARG00000069733")	mitochondrial antiviral signaling protein	mavs	NA	NA
570999	11.5689341377318	-0.963712537731606	0.311415078165549	-3.09462388079775	0.00197062620650245	0.0149853291251581	570999	570999	14.854555	list(gene = "ENSDARG00000011845")	chimerin 2	chn2	NA	NA
449925	6942.36150258454	-0.580307504416834	0.18756749059905	-3.09385972251085	0.001975708779566	0.0149853291251581	449925	449925	14.852479	list(gene = "ENSDARG00000036237")	solute carrier family 27 (fatty acid transporter), member 2a	slc27a2a	NA	NA
798383	23.5328417529199	-0.728861777092548	0.235483884183189	-3.09516627696503	0.00196702590479975	0.0149853291251581	798383	798383	14.547449	list(gene = "ENSDARG00000104251")	PR domain containing 10	prdm10	NA	NA
797005	112.384080339752	-0.582483745473113	0.188253632422595	-3.09414345942363	0.00197382018450433	0.0149853291251581	797005	797005	14.831455	list(gene = "ENSDARG00000079104")	malignant fibrous histiocytoma amplified sequence 1	mfhas1	NA	NA
553587	647.41200859864	-3.0862982349892	0.998298705677276	-3.09155788486709	0.00199109157529464	0.0150814854546279	553587	553587	14.592884	list(gene = "ENSDARG00000102004")	apolipoprotein Ea	apoea	NA	NA
437012	21.0394761598808	-1.01872771770158	0.329559710169317	-3.09117797554254	0.0019936409891281	0.015091582521118	437012	437012	14.833017	list(gene = "ENSDARG00000100583")	HID1 domain containing b	hid1b	NA	NA
30101	66.9019938867163	-0.533800862626874	0.172761635647666	-3.08981134975777	0.00200283664084505	0.0151519476847344	30101	30101	14.852479	list(gene = "ENSDARG00000042151")	v-ski avian sarcoma viral oncogene homolog a	skia	NA	NA
393205	15.2005961117798	-0.884168364006855	0.286195990967726	-3.08938067586894	0.00200574258433059	0.015164685096764	393205	393205	14.544415	list(gene = "ENSDARG00000000935")	unkempt family zinc finger	unk	NA	NA
563130	22.391341792612	-3.06396260566803	0.992008915832132	-3.08864422160749	0.0020107207277668	0.0151930645976874	563130	563130	14.550584	list(gene = "ENSDARG00000071592")	aquaporin 8a, tandem duplicate 2	aqp8a.2	NA	NA
415217	113.522664469439	0.393197196257095	0.127320034012401	3.08825864921461	0.00201333156651913	0.0152035330163134	415217	415217	14.542969	list(gene = "ENSDARG00000069910")	general transcription factor IIF, polypeptide 2a	gtf2f2a	NA	NA
436827	92.9715124993315	-0.627557155909425	0.203222611790392	-3.08802819912925	0.00201489350560276	0.0152060728248257	436827	436827	14.552143	list(gene = "ENSDARG00000104221")	spermidine/spermine N1-acetyltransferase family member 2b	sat2b	NA	NA
494084	35.0035313001248	-0.672108893597012	0.217665271637815	-3.08780950006288	0.0020163768272247	0.0152080165929343	494084	494084	14.852479	list(gene = "ENSDARG00000057497")	serine/threonine kinase 35, like	stk35l	NA	NA
796434	12.1063295554074	1.27631569742291	0.413460143519524	3.08691349680876	0.00202246441840476	0.0152446634502721	796434	796434	14.883119	list(gene = "ENSDARG00000089326")	Rho GTPase activating protein 20	arhgap20	NA	NA
492519	50.4102486731624	0.715619208072582	0.23192541659196	3.08555749770027	0.00203170937656592	0.015305050537373	492519	492519	15.209884	list(gene = "ENSDARG00000033451")	family with sequence similarity 173, member B	fam173b	NA	NA
100004270	80.9666505904458	0.429807444438434	0.13933817867141	3.08463515553776	0.00203801988052912	0.015343272243765	100004270	100004270	14.541529	list(gene = "ENSDARG00000078571")	WD repeat domain 6	wdr6	NA	NA
100174951	2519.38035814721	1.14622270752898	0.371827383424308	3.08267426936916	0.00205149572244449	0.0154353592652327	100174951	100174951	14.842841	list(gene = "ENSDARG00000041623")	metallothionein 2	mt2	NA	NA
541378	388.561339096625	0.409585403593959	0.13291291116936	3.08160734717531	0.00205886224971886	0.015472019341164	541378	541378	14.823164	list(gene = "ENSDARG00000104173")	Tu translation elongation factor, mitochondrial	tufm	NA	NA
393458	317.716139970032	0.979169203954162	0.317742701484558	3.08164184221789	0.00205862370078189	0.015472019341164	393458	393458	14.835131	list(gene = "ENSDARG00000007449")	solute carrier family 25, member 39	slc25a39	NA	NA
100004718	57.4041832882185	0.57628567800527	0.1871002263514	3.08009075800328	0.00206937525559296	0.0155322073781862	100004718	100004718	14.815266	list(gene = "ENSDARG00000024818")	Rab interacting lysosomal protein-like 2	rilpl2	NA	NA
327650	203.142713892952	-0.762607138408074	0.247589650152837	-3.08012527154232	0.00206913546094624	0.0155322073781862	327650	327650	14.829012	list(gene = "ENSDARG00000017294")	guanine nucleotide binding protein (G protein), alpha inhibiting activity polypeptide 2b	gnai2b	NA	NA
793524	202.732915174862	-0.599702683415401	0.194768110398569	-3.07905992509854	0.00207654908271279	0.0155766290624049	793524	793524	14.831221	list(gene = "ENSDARG00000086269")	N-deacetylase/N-sulfotransferase (heparan glucosaminyl) 2a	ndst2a	NA	NA
553811	11.4725216150692	-1.11069945519842	0.360760475662202	-3.07877256553578	0.00207855295272556	0.0155822395676532	553811	553811	14.549713	list(gene = "ENSDARG00000088202")	SH3 domain containing 19	sh3d19	NA	NA
556286	124.697890305304	-0.392493183960474	0.127513441854489	-3.07805340560382	0.00208357571152704	0.0156104612638382	556286	556286	14.835131	list(gene = "ENSDARG00000100503")	son of sevenless homolog 1 (Drosophila)	sos1	NA	NA
799566	230.74115067272	0.471304274685119	0.153168694571207	3.07702743047154	0.00209076060213583	0.015654838135606	799566	799566	15.209884	list(gene = "ENSDARG00000043608")	eukaryotic translation initiation factor 4E binding protein 1	eif4ebp1	NA	NA
405834	78.7796915419132	0.870485711233893	0.282965556318286	3.07629565435431	0.00209589909762055	0.0156838480724838	405834	405834	14.880566	list(gene = "ENSDARG00000022399")	N-terminal Xaa-Pro-Lys N-methyltransferase 1	ntmt1	NA	NA
192313	49.3905234043703	0.703381951147428	0.228733794591759	3.07511162660863	0.00210423781946453	0.0157367562544282	192313	192313	14.592722	list(gene = "ENSDARG00000070828")	actin-like 6A	actl6a	NA	NA
393667	201.669478602059	0.364235560820704	0.118455715823901	3.07486690943799	0.00210596507250279	0.0157401859364711	393667	393667	14.535481	list(gene = "ENSDARG00000089681")	basic transcription factor 3-like 4	btf3l4	NA	NA
450034	43.7507319644181	0.726106879060905	0.236168729071136	3.07452592016192	0.00210837399775603	0.0157487033053336	450034	450034	14.544415	list(gene = "ENSDARG00000053395")	CDKN2A interacting protein N-terminal like	cdkn2aipnl	NA	NA
567524	204.007847448309	-0.365621378033595	0.118986756019356	-3.07279053791599	0.00212067284128158	0.0158310396761616	567524	567524	14.551187	list(gene = "ENSDARG00000103125")	TSC complex subunit 2	tsc2	NA	NA
101884912	32.1626231604051	0.650947298548425	0.211861613432	3.07251175899005	0.00212265470014109	0.0158363059919726	101884912	NA	NA	NULL	NA	NA	TRUE	NA
101101687	13.964495131178	-1.20044672519	0.390734519681879	-3.07228223953021	0.00212428764463575	0.0158389644272811	101101687	101101687	15.207947	list(gene = "ENSDARG00000014946")	angiopoietin 2a	angpt2a	NA	NA
30467	233.311396184114	0.459501171370581	0.149583340001481	3.07187398921585	0.00212719503889773	0.0158511164249874	30467	30467	14.825785	list(gene = "ENSDARG00000024844")	myc associated factor X	max	NA	NA
100535184	77.6477668634903	-0.47473269853242	0.154565283736028	-3.07140573263	0.00213053426613067	0.0158664697718387	100535184	100535184	14.883119	list(gene = "ENSDARG00000024631")	NLR family, CARD domain containing 5	nlrc5	NA	NA
799520	28.7318228467284	-0.710745014756003	0.231638239666677	-3.06834059773011	0.00215251130411554	0.0160205205459877	799520	799520	15.259329	NULL	MOB kinase activator 2	LOC799520	NA	NA
553762	208.142218098	0.392343292678155	0.127878153286016	3.0681025851275	0.00215422652252432	0.0160236741396638	553762	553762	14.833097	list(gene = "ENSDARG00000031657")	fumarylacetoacetate hydrolase domain containing 1	fahd1	NA	NA
494103	142.605578811949	0.336566228701243	0.109738575101256	3.066981946783	0.00216231916298102	0.0160742323877205	494103	494103	14.592722	list(gene = "ENSDARG00000102546")	cyclin-dependent kinase 11B	cdk11b	NA	NA
100535608	113.071066547946	-0.494597630264803	0.161290480696618	-3.06650230149122	0.00216579141005185	0.016090403607493	100535608	100535608	14.823151	list(gene = "ENSDARG00000077330")	SH3 domain and tetratricopeptide repeats 1	sh3tc1	NA	NA
566524	25.1447654258542	0.716573277625795	0.233698393622041	3.06623107895514	0.00216775710527108	0.0160953694824047	566524	566524	14.545806	list(gene = "ENSDARG00000060768")	ankyrin repeat and IBR domain containing 1a	ankib1a	NA	NA
393307	82.3985259492074	-0.479905992338869	0.156647809355613	-3.06359849086311	0.00218692204317115	0.0162201386377128	393307	393307	14.543775	list(gene = "ENSDARG00000028957")	v-maf avian musculoaponeurotic fibrosarcoma oncogene homolog F	maff	NA	NA
100144552	141.939091259771	0.427183002793485	0.139439893152341	3.06356375593876	0.00218717594429706	0.0162201386377128	100144552	100144552	14.82921	list(gene = "ENSDARG00000036929")	ring finger protein 139	rnf139	NA	NA
562425	45.4779497385091	0.608140211693715	0.198557358668005	3.06279362181962	0.00219281232249023	0.016252223706772	562425	562425	14.831809	list(gene = "ENSDARG00000089303")	wu:fa25f02	wu:fa25f02	NA	NA
555597	37.2474649026745	-1.24301435385344	0.405893751853193	-3.06241312702696	0.00219560195947693	0.0162605098777991	555597	555597	14.593284	list(gene = "ENSDARG00000078178")	ADP-ribosyltransferase 4 (Dombrock blood group)	art4	NA	NA
393212	119.405809064802	0.592288824292105	0.193414092116636	3.06228371371685	0.00219655150763209	0.0162605098777991	393212	393212	14.833489	list(gene = "ENSDARG00000102128")	epidermal growth factor receptor pathway substrate 8	eps8	NA	NA
393655	106.233874139513	0.648158357201177	0.211731079942775	3.06123388864949	0.00220426834320689	0.0162981867307317	393655	393655	14.543792	list(gene = "ENSDARG00000104768")	A kinase (PRKA) anchor protein 17A	akap17a	NA	NA
100330644	61.3215676753068	-0.550545723098132	0.179842111046208	-3.06127257901614	0.00220398350569288	0.0162981867307317	100330644	100330644	15.236115	NULL	round spermatid basic protein 1-like	LOC100330644	NA	NA
103910140	49.1744159809494	-2.58838983692231	0.845956975119262	-3.05971806256151	0.00221545440691418	0.0163711392653867	103910140	103910140	14.8804035	list(gene = "ENSDARG00000101479")	CD59 glycoprotein-like	LOC103910140	NA	NA
562283	40.2487667536966	-0.630133714277062	0.206008480154074	-3.05877560868263	0.00222243546392368	0.0164080443942077	562283	562283	14.852479	list(gene = "ENSDARG00000075083")	protein kinase, DNA-activated, catalytic polypeptide	prkdc	NA	NA
560575	80.1795527334132	0.519499193114588	0.169843861381654	3.05868689564958	0.00222309362671582	0.0164080443942077	560575	560575	14.879544	list(gene = "ENSDARG00000016811")	integrator complex subunit 3	ints3	NA	NA
406282	102.883020151929	0.801580511567896	0.262082271212348	3.05850719264573	0.00222442739232779	0.0164081276198638	406282	406282	14.593083	list(gene = "ENSDARG00000020311")	cornichon family AMPA receptor auxiliary protein 1	cnih1	NA	NA
30630	31.4660391198291	-0.902516261231923	0.295211266768079	-3.05718772563294	0.00223424303071172	0.0164707387296734	30630	30630	14.854625	list(gene = "ENSDARG00000012896")	anosmin 1a	anos1a	NA	NA
30187	366.628932939326	0.404602027383759	0.132369311051549	3.05661504293992	0.00223851560927401	0.0164924365583507	30187	30187	15.207947	list(gene = "ENSDARG00000034823")	coatomer protein complex, subunit gamma 2	copg2	NA	NA
30592	9.12215494566996	2.03846473478808	0.66701124185929	3.05611750876323	0.00224223360811811	0.0165100251489148	30592	30592	14.593284	list(gene = "ENSDARG00000019096")	myosin, light chain 7, regulatory	myl7	NA	NA
541492	351.050670131651	0.470769509201709	0.154086534308501	3.05522809838248	0.00224889414124578	0.0165492465067831	541492	541492	14.591863	list(gene = "ENSDARG00000073845")	zgc:110843	zgc:110843	NA	NA
394006	62.0758938461046	0.641211992720809	0.209915907450902	3.05461363317969	0.00225350627374344	0.0165716766313743	394006	394006	14.82342	NULL	stomatin (EPB72)-like 2	stoml2	NA	NA
101885358	155.339228592247	0.677958272094553	0.221956377502001	3.05446628623429	0.00225461353701618	0.0165716766313743	101885358	101885358	15.286031	NULL	uncharacterized LOC101885358	LOC101885358	NA	NA
323538	18.381716103281	-1.29723560454966	0.42476800224063	-3.05398617058443	0.00225822490560973	0.0165883933711664	323538	323538	14.543538	list(gene = "ENSDARG00000005210")	coronin, actin binding protein, 2A	coro2a	NA	NA
405825	15.274879586227	-1.44253298915145	0.472659388865263	-3.05195035396338	0.0022735970149308	0.0166815601207844	405825	405825	14.852479	list(gene = "ENSDARG00000090783")	microfibril associated protein 4	mfap4	NA	NA
570299	42.500166203458	0.661781843629347	0.216836392192245	3.05198697016974	0.00227331968759981	0.0166815601207844	570299	570299	14.545806	list(gene = "ENSDARG00000060646")	SUMO1/sentrin specific peptidase 5	senp5	NA	NA
566673	30.695513627879	0.655677255690238	0.214944108260305	3.05045465538506	0.00228495180528843	0.0167549627944525	566673	566673	14.550584	list(gene = "ENSDARG00000102626")	Fras1 related extracellular matrix protein 2b	frem2b	NA	NA
368274	334.60223954349	-0.830626249582581	0.272359920500215	-3.04973745056562	0.00229041496498097	0.0167851024633898	368274	368274	14.546743	list(gene = "ENSDARG00000068572")	solute carrier family 16 (monocarboxylate transporter), member 1b	slc16a1b	NA	NA
570354	5313.77432864576	0.487824626230831	0.15998945357131	3.04910489623867	0.00229524324426668	0.0168105566302342	570354	570354	14.842841	list(gene = "ENSDARG00000020866")	apolipoprotein A-IV b, tandem duplicate 2	apoa4b.2	NA	NA
541509	55.5052900760075	0.483222740273737	0.15849415656155	3.04883631521191	0.00229729613813137	0.0168156655963398	541509	541509	14.546301	list(gene = "ENSDARG00000042005")	elongator acetyltransferase complex subunit 3	elp3	NA	NA
777639	121.24113337086	0.735211006855181	0.241202513036347	3.04810674482645	0.0023028810873747	0.0168289396758254	777639	777639	14.540007	list(gene = "ENSDARG00000061145")	glucose-fructose oxidoreductase domain containing 2	gfod2	NA	NA
436595	86.1064929254601	0.495330722388442	0.162505396431148	3.04808783749105	0.00230302599048899	0.0168289396758254	436595	436595	14.527806	list(gene = "ENSDARG00000058728")	nudix (nucleoside diphosphate linked moiety X)-type motif 2	nudt2	NA	NA
100415798	72.9554671627873	0.618841666956915	0.2030275202999	3.04806789760717	0.00230317881595482	0.0168289396758254	100415798	100415798	14.542969	list(gene = "ENSDARG00000093640")	UDP glucuronosyltransferase 5 family, polypeptide A4	ugt5a4	NA	NA
564346	101.502317054259	-0.737705146408307	0.242122384678138	-3.04682752645512	0.0023127036864993	0.0168885901344301	564346	564346	14.831809	list(gene = "ENSDARG00000074345")	si:ch211-214b16.3	si:ch211-214b16.3	NA	NA
100007703	25995.5776294737	0.478540000248836	0.157084277894052	3.04639017134226	0.00231607075153159	0.0168981810148426	100007703	100007703	15.22285	list(gene = "ENSDARG00000038405")	uncharacterized LOC100007703	LOC100007703	NA	NA
100150142	115.713986938393	-0.964574006230141	0.316637560353391	-3.04630317753082	0.00231674102573122	0.0168981810148426	100150142	100150142	14.8207245	list(gene = "ENSDARG00000070979")	alpha-(1,3)-fucosyltransferase 9-like	LOC100150142	NA	NA
393341	1232.22704027047	0.240915954314728	0.0791223076838573	3.04485500192103	0.00232792512674774	0.0169697808740066	393341	393341	14.82342	list(gene = "ENSDARG00000100710")	transmembrane protein 254	tmem254	NA	NA
327606	205.499551553222	0.386128789600356	0.126832330895927	3.04440348034915	0.00233142227642778	0.0169852942945622	327606	327606	14.833097	list(gene = "ENSDARG00000016447")	YTH N(6)-methyladenosine RNA binding protein 1	ythdf1	NA	NA
448949	447.059688153142	0.269590832637113	0.088559457772204	3.04417889877515	0.00233316350900657	0.0169880044931013	448949	448949	14.833017	list(gene = "ENSDARG00000004174")	CCR4-NOT transcription complex, subunit 1	cnot1	NA	NA
565535	17.2076575009323	-5.03975411217722	1.65747285324143	-3.04062543306289	0.00236087331021398	0.0171796804456451	565535	565535	14.823164	list(gene = "ENSDARG00000008029")	meprin A, alpha (PABA peptide hydrolase), tandem duplicate 2	mep1a.2	NA	NA
436706	28.6050161548622	0.750644736414466	0.246939682568558	3.03978983291219	0.00236743289870762	0.0172173153424768	436706	436706	14.879544	list(gene = "ENSDARG00000031293")	DnaJ (Hsp40) homolog, subfamily C, member 9	dnajc9	NA	NA
100006139	38.8979156174989	1.58259305675426	0.52075334621301	3.03904539118778	0.00237329093065259	0.0172498070161726	100006139	100006139	15.228885	NULL	si:ch211-254c8.3	si:ch211-254c8.3	NA	NA
553616	47.9149852067549	0.807132234991406	0.265690676877301	3.03786434841351	0.00238261182106669	0.0173074150257461	553616	553616	14.566941	list(gene = "ENSDARG00000059075")	NIP7, nucleolar pre-rRNA processing protein	nip7	NA	NA
100002175	32.8392451700128	0.644732664281842	0.21226182757554	3.03744046513683	0.00238596530827874	0.017321633458054	100002175	100002175	14.842841	list(gene = "ENSDARG00000099527")	NFKB inhibitor interacting Ras-like 1	nkiras1	NA	NA
100037389	25.0674070444505	0.691480135373949	0.227768384334996	3.03589164665162	0.002398255318475	0.0174006746996019	100037389	100037389	14.538103	list(gene = "ENSDARG00000056886")	TBCC domain containing 1	tbccd1	NA	NA
797705	1175.62333800818	0.389222853469297	0.128215786450476	3.03568588739763	0.00239989238962037	0.0174023757323319	797705	797705	14.819327	list(gene = "ENSDARG00000068432")	si:dkey-56m19.5	si:dkey-56m19.5	NA	NA
798565	57.2754053633397	-1.19905117398624	0.395075178138456	-3.03499495877219	0.00240539707488253	0.0174219273251999	798565	798565	15.209884	list(gene = "ENSDARG00000011422")	ryanodine receptor 1a (skeletal)	ryr1a	NA	NA
100333125	17.544462687644	-0.933306677932419	0.30750633829808	-3.03508110791434	0.00240471008744766	0.0174219273251999	100333125	100333125	14.880566	list(gene = "ENSDARG00000074590")	WD repeat containing planar cell polarity effector	wdpcp	NA	NA
565211	11.3913098208343	-1.75708332979598	0.579192856591461	-3.03367576067216	0.00241593934642064	0.0174824830031336	565211	565211	14.839825	list(gene = "ENSDARG00000098805")	von Willebrand factor A domain containing 11	vwa11	NA	NA
415227	111.049633460307	0.839182722626161	0.276645705939739	3.03342038068344	0.00241798507563288	0.0174824830031336	415227	415227	14.535481	list(gene = "ENSDARG00000089626")	prostaglandin E synthase 3b (cytosolic)	ptges3b	NA	NA
793479	81.6297519550758	1.06139868500846	0.349897559412781	3.03345552563946	0.00241770345183554	0.0174824830031336	793479	793479	15.245339	NULL	chemokine XC receptor 1-like	LOC793479	NA	NA
798813	23.1757324030111	-1.0025044442555	0.33051653547578	-3.03314459838565	0.00242019601863214	0.0174882772295684	798813	798813	14.831455	list(gene = "ENSDARG00000073718")	si:ch73-233k15.2	si:ch73-233k15.2	NA	NA
103909751	10.5241264926251	1.1892840355629	0.392176616403271	3.03252153703109	0.00242519790726685	0.0175142202767519	103909751	103909751	15.239891	NULL	uncharacterized LOC103909751	LOC103909751	NA	NA
403080	42.3940744734159	0.864026539685864	0.2849511126334	3.03219219500808	0.00242784566037685	0.0175231420059893	403080	403080	14.592722	list(gene = "ENSDARG00000070477")	DnaJ (Hsp40) homolog, subfamily C, member 2	dnajc2	NA	NA
393890	65.2531011626999	0.57794819616959	0.190690826250893	3.03081279541565	0.00243896414731615	0.0175931559161346	393890	393890	14.852479	list(gene = "ENSDARG00000025285")	pannexin 1a	panx1a	NA	NA
100534965	32.411224408348	-0.818970042250226	0.270252661910745	-3.0303865888311	0.0024424089465711	0.0175975422764853	100534965	100534965	15.224792	NULL	family with sequence similarity 126 member B	fam126b	NA	NA
572187	45.5719089135448	-0.547312948611804	0.180604194360235	-3.03045535875058	0.00244185281510214	0.0175975422764853	572187	572187	14.838266	NULL	dedicator of cytokinesis 1	dock1	NA	NA
556724	90.2699203875428	0.448354373722275	0.148038894086817	3.02862552768963	0.00245668991901978	0.0176901635666155	556724	556724	14.880566	list(gene = "ENSDARG00000099258")	vacuolar protein sorting 52 homolog (S. cerevisiae)	vps52	NA	NA
100005603	46.2211035321366	-0.850430357796763	0.280856622431364	-3.0279875561937	0.00246188224693433	0.0177109173365769	100005603	100005603	14.545337	list(gene = "ENSDARG00000058237")	single stranded DNA binding protein 3a	ssbp3a	NA	NA
564106	47.6765985695044	0.507220543245327	0.167514474582688	3.02792068869818	0.00246242704969736	0.0177109173365769	564106	564106	14.593284	list(gene = "ENSDARG00000075805")	si:dkey-219c3.2	si:dkey-219c3.2	NA	NA
100331563	10.4081205529227	-1.09470852800341	0.361560852386546	-3.02772969135789	0.00246398380772561	0.0177118465251748	100331563	100331563	14.832098	list(gene = "ENSDARG00000079895")	EH domain binding protein 1-like 1b	ehbp1l1b	NA	NA
541318	75.4740592950792	0.401237370867714	0.132538389399803	3.02732946042809	0.00246724888274867	0.017725047416481	541318	541318	15.209884	list(gene = "ENSDARG00000010563")	speckle-type POZ protein-like a	spopla	NA	NA
553347	824.035308796524	0.592513347781121	0.195767632102389	3.02661549009914	0.00247308326880693	0.017746410709131	553347	553347	14.82921	list(gene = "ENSDARG00000099966")	polymerase (RNA) II (DNA directed) polypeptide A	polr2a	NA	NA
558883	445.054069026158	0.258408047520334	0.0853766326185473	3.02668352680143	0.00247252674630565	0.017746410709131	558883	558883	14.544127	list(gene = "ENSDARG00000016630")	translocated promoter region b, nuclear basket protein	tprb	NA	NA
557279	15.9136248830696	-1.3007560653943	0.429996552472406	-3.02503835883143	0.00248601595637704	0.0178289017172081	557279	557279	14.852479	list(gene = "ENSDARG00000015869")	solute carrier family 22 (organic cation/carnitine transporter), member 16	slc22a16	NA	NA
327336	263.811727762939	0.337413955240112	0.111568534409293	3.02427523160157	0.00249229588897446	0.0178636135727938	327336	327336	14.835131	list(gene = "ENSDARG00000006395")	RNA binding motif protein 25b	rbm25b	NA	NA
100329390	238.981859508835	0.322293215599274	0.106616619050607	3.02291723813052	0.00250350700375783	0.0179336093508218	100329390	100329390	14.831455	list(gene = "ENSDARG00000087950")	IWS1, SUPT6H interacting protein	iws1	NA	NA
567750	108.928876495045	-0.583090565336701	0.193019367531221	-3.02089149288289	0.00252031660080329	0.0180436053468935	567750	567750	14.880566	list(gene = "ENSDARG00000075400")	F-box protein 33	fbxo33	NA	NA
494110	41.6406661668485	0.616209904515436	0.204038888261708	3.02006107642118	0.00252723716794897	0.0180827171526776	494110	494110	14.833017	list(gene = "ENSDARG00000004363")	LHFPL tetraspan subfamily member 6	lhfpl6	NA	NA
101882378	16.7511519206658	1.07934394276228	0.357456592363259	3.01951052469447	0.00253183496149337	0.0180918585577293	101882378	101882378	15.240801	NULL	uncharacterized LOC101882378	LOC101882378	NA	NA
554488	19.4642579824636	-0.831843656725405	0.27550107815534	-3.01938439695098	0.0025328893620356	0.0180918585577293	554488	554488	14.544415	list(gene = "ENSDARG00000035630")	yippee-like 1	ypel1	NA	NA
558139	77.8165132588044	-0.841344913745241	0.278629331322246	-3.01958487196092	0.00253121362258253	0.0180918585577293	558139	558139	14.838266	list(gene = "ENSDARG00000009123")	selectin E	sele	NA	NA
557500	299.370022248182	-0.44885593896972	0.148681910853297	-3.01890079562269	0.00253693588742152	0.0181103357625079	557500	557500	14.82921	list(gene = "ENSDARG00000031046")	nuclear receptor subfamily 1, group H, member 5	nr1h5	NA	NA
404725	142.431488587944	-0.422421920184213	0.140030447509261	-3.01664336362474	0.00255590324289607	0.0182352452757973	404725	404725	14.543538	list(gene = "ENSDARG00000042707")	connexin 30.3	cx30.3	NA	NA
793246	51.615671699556	-1.05716382795285	0.350564477108924	-3.01560453777631	0.00256467514377592	0.0182873129361079	793246	793246	14.833816	list(gene = "ENSDARG00000090889")	si:ch211-132p1.3	si:ch211-132p1.3	NA	NA
567451	52.8353458638687	-0.64299900564296	0.213255444969763	-3.01515867852344	0.00256844843988394	0.0183036989050201	567451	567451	14.832098	NULL	si:dkey-172m14.1	si:dkey-172m14.1	NA	NA
767796	29.4157753555769	0.638317765511952	0.21172952545663	3.01477918176652	0.0025716641104887	0.0183160944999043	767796	767796	14.82342	list(gene = "ENSDARG00000033134")	NADH dehydrogenase (ubiquinone) complex I, assembly factor 7	ndufaf7	NA	NA
664769	81.3613474630316	0.458594975141028	0.152166162203648	3.01377762637712	0.00258016849024891	0.0183661218924373	664769	664769	14.82419	list(gene = "ENSDARG00000045437")	solute carrier family 35 (adenosine 3'-phospho 5'-phosphosulfate transporter), member B3	slc35b3	NA	NA
436682	38.1911556291633	-0.745455327647477	0.247402849579305	-3.0131234499323	0.00258573709108993	0.018395206473138	436682	436682	14.833017	list(gene = "ENSDARG00000045930")	RNA binding protein with multiple splicing 2a	rbpms2a	NA	NA
554157	27.4275807820454	-0.974835114388821	0.323555739388675	-3.01288154007304	0.00258779910230392	0.0183993257663523	554157	554157	14.549713	list(gene = "ENSDARG00000074656")	cathepsin S, ortholog2, tandem duplicate 1	ctss2.1	NA	NA
566347	2657.71530191583	-0.487431343166938	0.16181285133767	-3.01231539483702	0.0025926307359437	0.018423121157419	566347	566347	14.833489	list(gene = "ENSDARG00000001818")	complement component c3b, tandem duplicate 2	c3b.2	NA	NA
677742	46.4802555362835	-0.989678839666019	0.328589422751823	-3.01190108731377	0.00259617177139583	0.0184377236220424	677742	677742	14.593083	list(gene = "ENSDARG00000037805")	lectin, galactoside-binding, soluble, 3 binding protein a	lgals3bpa	NA	NA
406816	182.219786007047	0.46564897554734	0.154632150466921	3.01133350432807	0.0026010300119982	0.0184616586721177	406816	406816	14.834426	list(gene = "ENSDARG00000007691")	cullin 1b	cul1b	NA	NA
334206	1370.3576957495	-0.391625214536861	0.130062304768949	-3.01105854792109	0.00260338649554178	0.0184678194683745	334206	334206	14.833017	list(gene = "ENSDARG00000013830")	oxysterol binding protein-like 2b	osbpl2b	NA	NA
100321011	144.851064172063	-0.689450043073243	0.22899641267701	-3.01074604188531	0.0026060671638949	0.0184762716013966	100321011	100321011	14.835336	list(gene = "ENSDARG00000021987")	si:ch211-165e15.1	si:ch211-165e15.1	NA	NA
327172	20.281246602273	-1.28602852127934	0.427220913911212	-3.01021902112829	0.00261059365088299	0.0184872348324802	327172	327172	14.540007	list(gene = "ENSDARG00000092810")	signal transducing adaptor family member 2a	stap2a	NA	NA
100006950	25.3703882109192	-0.801050627299259	0.266105339510219	-3.01027641449673	0.00261010036098456	0.0184872348324802	100006950	100006950	15.259329	NULL	tripartite motif-containing protein 16-like	LOC100006950	NA	NA
322863	71.9176171482606	0.657111660826429	0.21831316258131	3.00994980356115	0.00261290868503388	0.0184930736196323	322863	322863	14.834426	list(gene = "ENSDARG00000041896")	DnaJ (Hsp40) homolog, subfamily C, member 5 gamma a	dnajc5ga	NA	NA
100149419	33.0830944454699	-1.03909619538079	0.345274910667784	-3.00947495249831	0.00261699656147144	0.0185114460308872	100149419	100149419	14.543538	list(gene = "ENSDARG00000070057")	si:dkey-69o16.5	si:dkey-69o16.5	NA	NA
334310	139.670349249371	0.453065720469568	0.150555726838836	3.00928918469211	0.00261859738144535	0.0185122152202806	334310	334310	14.817384	list(gene = "ENSDARG00000101341")	si:ch211-262i1.6	si:ch211-262i1.6	NA	NA
569131	653.799549628012	-0.323236036477012	0.107432521501874	-3.00873545513288	0.00262337435685568	0.0185354246272827	569131	569131	14.544415	list(gene = "ENSDARG00000056726")	methyltransferase like 7A	mettl7a	NA	NA
559303	53.3886095073724	-0.483089800222497	0.160589150012526	-3.00823436816756	0.00262770405431718	0.0185455505346008	559303	559303	14.804419	list(gene = "ENSDARG00000088899")	Ral GTPase activating protein, beta subunit (non-catalytic)	ralgapb	NA	NA
564707	120.569235601645	-0.338545879971713	0.112540131075672	-3.00822361530816	0.00262779703714259	0.0185455505346008	564707	564707	14.542969	list(gene = "ENSDARG00000003910")	mediator complex subunit 13b	med13b	NA	NA
338138	624.132878522919	0.423785214828381	0.14090137114789	3.00767275276247	0.00263256451743559	0.0185686344331003	338138	338138	14.545337	list(gene = "ENSDARG00000056557")	coatomer protein complex, subunit beta 1	copb1	NA	NA
394028	677.333270836762	0.54706829782044	0.181907293792271	3.00740166276766	0.00263491358740908	0.0185746436812411	394028	394028	14.546301	list(gene = "ENSDARG00000004470")	protein kinase C substrate 80K-H	prkcsh	NA	NA
100000104	378.579125690492	0.320071757133455	0.106456282886756	3.00660278993522	0.0026418471893673	0.0186129460979444	100000104	100000104	14.552193	list(gene = "ENSDARG00000062467")	STRA6-like	stra6l	NA	NA
369197	29.6152022735316	0.690206624685787	0.229627103439707	3.00577159380062	0.0026490790326425	0.0186533050839929	369197	369197	14.815266	list(gene = "ENSDARG00000019392")	signal transducer and activator of transcription 5a	stat5a	NA	NA
553256	59.9269927613024	-4.07989253479811	1.35763462566775	-3.00514767203394	0.00265451936395314	0.0186810106344677	553256	553256	14.542969	list(gene = "ENSDARG00000018621")	solute carrier family 6 (neutral amino acid transporter), member 19a, tandem duplicate 1	slc6a19a.1	NA	NA
101882126	16.8631826903304	-1.41154402454571	0.469800526423313	-3.0045603296618	0.00265965006797931	0.0187065070257479	101882126	101882126	14.854555	NULL	cytochrome P450, family 2, subfamily AA, polypeptide 7	cyp2aa7	NA	NA
567370	191.057217856247	0.308416630090915	0.102736997822781	3.00200158294412	0.00268210781061025	0.0188469485018189	567370	567370	14.823151	list(gene = "ENSDARG00000080019")	si:dkey-82j4.2	si:dkey-82j4.2	NA	NA
378452	229.04137023235	-1.13135202365781	0.376873706528854	-3.00193938727638	0.00268265584381496	0.0188469485018189	378452	378452	14.839874	list(gene = "ENSDARG00000005112")	cadherin 17, LI cadherin (liver-intestine)	cdh17	NA	NA
555692	59.3027493766826	1.08832160940173	0.362563742282099	3.00173868062886	0.00268442505580637	0.0188487049617372	555692	555692	14.543792	list(gene = "ENSDARG00000091931")	G patch domain containing 4	gpatch4	NA	NA
368917	13.2663022950449	-1.23230027277596	0.410577582901134	-3.00138225781482	0.00268756952082577	0.0188601103195053	368917	368917	14.82419	list(gene = "ENSDARG00000001452")	ADAM metallopeptidase domain 8a	adam8a	NA	NA
570027	13.2032707312908	-0.978813987654343	0.326154559010477	-3.00107406324159	0.00269029121558094	0.01886853765501	570027	570027	14.5362015	list(gene = "ENSDARG00000063690")	nurim	nrm	NA	NA
563001	59.4117737781288	-0.594357204214411	0.198090672922301	-3.000430032602	0.00269598684243115	0.0188758719815314	563001	563001	14.852479	list(gene = "ENSDARG00000103551")	ring finger protein 213b	rnf213b	NA	NA
100006947	2582.87074119348	-0.902449527326653	0.300789649413033	-3.00026789182311	0.00269742250529984	0.0188758719815314	100006947	100006947	15.233153	NULL	sb:cb37	sb:cb37	NA	NA
81593	317.678537238917	0.394384836426884	0.131446175111412	3.00035231981918	0.00269667485704734	0.0188758719815314	81593	81593	14.838266	list(gene = "ENSDARG00000003927")	claudin 12	cldn12	NA	NA
100330496	77.6250654532718	-0.719291300803596	0.239707028670891	-3.00071009511848	0.00269350869526428	0.0188758719815314	100330496	100330496	14.854625	list(gene = "ENSDARG00000074750")	glutamine and serine rich 1	qser1	NA	NA
100000341	5173.35434619094	-0.354983483896573	0.118367694183917	-2.99898960053246	0.00270876552352553	0.0189445624861224	100000341	100000341	15.207947	list(gene = "ENSDARG00000021838")	ribosomal protein S23	rps23	NA	NA
565123	41.8338079006484	0.577183045064991	0.192501760816033	2.99832605488	0.00271467071613451	0.018975165957792	565123	565123	14.546135	list(gene = "ENSDARG00000056741")	SUMO1/sentrin/SMT3 specific peptidase 3b	senp3b	NA	NA
245697	200.295772421692	-0.336367538095605	0.112208716895131	-2.99769525401463	0.0027202954017989	0.019003775366058	245697	245697	14.839874	list(gene = "ENSDARG00000037998")	flotillin 1b	flot1b	NA	NA
570430	164.713681133821	0.550562183680678	0.183682738892588	2.99735395388801	0.00272334312261358	0.0190143602263741	570430	570430	14.880765	list(gene = "ENSDARG00000079651")	si:ch1073-174d20.2	si:ch1073-174d20.2	NA	NA
405822	1081.07745660057	0.677634008995568	0.226119005928648	2.99680252976786	0.00272827378824651	0.0190380724919991	405822	405822	14.834426	list(gene = "ENSDARG00000018178")	phosphoglucomutase 2	pgm2	NA	NA
556158	26.7564260545201	-1.19780497165823	0.399759010034571	-2.99631763535397	0.00273261630347188	0.0190576562547362	556158	556158	14.544127	list(gene = "ENSDARG00000077329")	neuroligin 2a	nlgn2a	NA	NA
[truncated: 782 more rows]
