# Supplementary material for: Parental high dietary arachidonic acid levels modulated the hepatic transcriptome of adult zebrafish (Danio rerio) progeny
Source: PLoS One. 2018 Aug 2;13(8):e0201278. doi: 10.1371/journal.pone.0201278 (PMC6071982; doi:10.1371/journal.pone.0201278)
Supplement: S9 Table — (CSV) [file pone.0201278.s014.csv]

S9 Table. Concordant genes from the comparison of differentially expressed genes (adjusted p<0.05) in F0 generation after mapping to the RefSeq and Ensembl reference genome (GRCz10).
symbol	baseMean.x	log2FoldChange.x	lfcSE.x	stat.x	pvalue.x	padj.x	name.x	ensembl.gene	baseMean.y	log2FoldChange.y	lfcSE.y	stat.y	pvalue.y	padj.y	entrezgene	name.y
tac4	262.3191314	-0.89890958	0.186479998	-4.820407484	1.43E-06	0.002516306	tachykinin 4 (hemokinin)	ENSDARG00000096234	262.2825997	-0.893623685	0.18558434	-4.815189079	1.47E-06	0.003573572	100151267	tachykinin 4 (hemokinin)
eif4e2	42.13128905	-0.722423405	0.159677846	-4.524255684	6.06E-06	0.007542112	eukaryotic translation initiation factor 4E family member 2	ENSDARG00000038585	40.8849914	-0.704285139	0.160710647	-4.382317869	1.17E-05	0.017833666	541523	eukaryotic translation initiation factor 4E family member 2
tpgs2	42.2408162	-0.702619707	0.167471755	-4.195451995	2.72E-05	0.01882694	tubulin polyglutamylase complex subunit 2	ENSDARG00000011926	42.59207423	-0.681707244	0.164648285	-4.140384716	3.47E-05	0.030480805	431755	tubulin polyglutamylase complex subunit 2
ddc	161.2091941	-0.663189064	0.160710363	-4.126610457	3.68E-05	0.020823858	dopa decarboxylase	ENSDARG00000016494	161.1466431	-0.65785267	0.160191026	-4.106676183	4.01E-05	0.030480805	406651	dopa decarboxylase
map2k6	125.088962	-0.741434617	0.15305271	-4.844308962	1.27E-06	0.002516306	mitogen-activated protein kinase kinase 6	ENSDARG00000099184	78.76263123	-0.623747063	0.154028434	-4.049557916	5.13E-05	0.034844257	65239	mitogen-activated protein kinase kinase 6
si:ch73-15n24.1	4644.590763	-0.42382415	0.089859259	-4.716532895	2.40E-06	0.003316984	si:ch73-15n24.1	ENSDARG00000079901	4644.486264	-0.418298116	0.090148336	-4.640109136	3.48E-06	0.007051561	322603	si:ch73-15n24.1
as3mt	512.0937401	-0.410407703	0.099997271	-4.104189017	4.06E-05	0.021952062	arsenite methyltransferase	ENSDARG00000027572	520.5489985	-0.408618016	0.098992099	-4.127784132	3.66E-05	0.030480805	664699	arsenite methyltransferase
pon2	292.8329307	-0.393819939	0.102268152	-3.850856136	0.000117706	0.040686913	paraoxonase 2	ENSDARG00000016856	294.283408	-0.393262777	0.100599486	-3.909192702	9.26E-05	0.047240215	335176	paraoxonase 2
abcc2	3773.913646	0.255208372	0.062399219	4.089928974	4.32E-05	0.02237355	ATP-binding cassette, sub-family C (CFTR/MRP), member 2	ENSDARG00000014031	3775.49532	0.260400748	0.062850317	4.14318908	3.43E-05	0.030480805	393561	ATP-binding cassette, sub-family C (CFTR/MRP), member 2
selo	399.2286691	0.383322072	0.096539005	3.970644515	7.17E-05	0.031892793	selenoprotein O	ENSDARG00000041951	399.423994	0.388212996	0.096436237	4.025592542	5.68E-05	0.036342584	558648	selenoprotein O
ncoa3	253.0144882	0.473979006	0.110668404	4.282875603	1.84E-05	0.016368541	nuclear receptor coactivator 3	ENSDARG00000077404	253.5163266	0.477577052	0.11099775	4.302583185	1.69E-05	0.020511418	564519	nuclear receptor coactivator 3
bbox1	2013.388988	0.468064121	0.080156276	5.839394575	5.24E-09	6.52E-05	butyrobetaine (gamma), 2-oxoglutarate dioxygenase (gamma-butyrobetaine hydroxylase) 1	ENSDARG00000036135	756.5053735	0.487664484	0.090400945	5.394462269	6.87E-08	0.000417529	572649	butyrobetaine (gamma), 2-oxoglutarate dioxygenase (gamma-butyrobetaine hydroxylase) 1
xpo1b	249.2668968	0.547647621	0.137933677	3.970369189	7.18E-05	0.031892793	exportin 1 (CRM1 homolog, yeast) b	ENSDARG00000063229	249.431369	0.551586203	0.137644464	4.007325735	6.14E-05	0.037306661	561138	exportin 1 (CRM1 homolog, yeast) b
slc22a23	208.8193796	0.560601967	0.144869639	3.86969949	0.00010897	0.038743358	solute carrier family 22, member 23	ENSDARG00000078856	208.9883794	0.563067315	0.144876989	3.886520009	0.000101692	0.047521243	555979	solute carrier family 22, member 23
nfia	60.8356797	0.571494615	0.148706188	3.843112541	0.000121484	0.040857932	nuclear factor I/A	ENSDARG00000062420	44.82251472	0.675298073	0.174506587	3.86975692	0.000108944	0.049024764	556665	nuclear factor I/A
nagpa	44.42133686	0.681493015	0.142092567	4.796120097	1.62E-06	0.002516306	N-acetylglucosamine-1-phosphodiester alpha-N-acetylglucosaminidase	ENSDARG00000075149	43.97116856	0.704765353	0.141708453	4.973347286	6.58E-07	0.001998876	569719	N-acetylglucosamine-1-phosphodiester alpha-N-acetylglucosaminidase
fam20a	225.3573236	0.689599668	0.157760243	4.371187909	1.24E-05	0.012814456	family with sequence similarity 20, member A	ENSDARG00000079486	220.0845449	0.707953161	0.157176761	4.50418468	6.66E-06	0.01156476	564308	family with sequence similarity 20, member A
acss2l	55.83349193	0.759320739	0.17926467	4.235752308	2.28E-05	0.017716193	acyl-CoA synthetase short-chain family member 2 like	NA	55.88916269	0.75984501	0.178602373	4.25439483	2.10E-05	0.023152946	NA	acyl-CoA synthetase short-chain family member 2 like
n4bp3	14.45241881	0.797037461	0.185405363	4.298891074	1.72E-05	0.016368541	NEDD4 binding protein 3	ENSDARG00000060007	14.38570295	0.794063702	0.184446197	4.305123752	1.67E-05	0.020511418	101884870	NEDD4 binding protein 3
mboat2a	21.43157439	0.928201311	0.175141725	5.299715482	1.16E-07	0.000360824	membrane bound O-acyltransferase domain containing 2a	ENSDARG00000031845	21.30723652	0.919225844	0.174758681	5.259972434	1.44E-07	0.000583512	570695	membrane bound O-acyltransferase domain containing 2a
