# Supplementary material for: Parental high dietary arachidonic acid levels modulated the hepatic transcriptome of adult zebrafish (Danio rerio) progeny
Source: PLoS One. 2018 Aug 2;13(8):e0201278. doi: 10.1371/journal.pone.0201278 (PMC6071982; doi:10.1371/journal.pone.0201278)
Supplement: S10 Table — (CSV) [file pone.0201278.s015.csv]

S10 Table. Concordant genes from the comparison of differentially expressed genes (adjusted p<0.05) in F1 generation after mapping to the RefSeq and Ensembl reference genome (GRCz10).
symbol	baseMean.x	log2FoldChange.x	lfcSE.x	stat.x	pvalue.x	padj.x	name.x	ensembl	baseMean.y	log2FoldChange.y	lfcSE.y	stat.y	pvalue.y	padj.y	entrezgene	name.y
zgc:174904	2907.222566	1.129349464	0.126903972	8.899244413	5.62E-19	3.35E-15	zgc:174904	list(gene = "ENSDARG00000059049")	2910.693486	1.132526723	0.12601468	8.987260245	2.53E-19	1.48E-15	564690	zgc:174904
lxn	159.712976	-1.083171874	0.128448154	-8.432755457	3.38E-17	1.34E-13	latexin	list(gene = "ENSDARG00000043102")	159.2360478	-1.078905812	0.127259415	-8.478003857	2.29E-17	8.90E-14	494053	latexin
sh3bgrl	164.3207604	-1.281126385	0.158251941	-8.095486071	5.70E-16	1.36E-12	SH3 domain binding glutamate-rich protein like	list(gene = "ENSDARG00000058302")	153.0980331	-1.281463542	0.151797746	-8.441914151	3.12E-17	9.10E-14	394184	SH3 domain binding glutamate-rich protein like
zgc:162154	7.826372043	2.04162795	0.276588104	7.381474191	1.57E-13	3.11E-10	zgc:162154	list(gene = "ENSDARG00000079170")	8.755035049	2.109606303	0.273008286	7.727261069	1.10E-14	2.56E-11	799038	zgc:162154
zgc:171534	4945.615396	-1.230044344	0.172369623	-7.136085372	9.60E-13	1.64E-09	zgc:171534	list(gene = "ENSDARG00000105265")	4946.920445	-1.223564941	0.171914881	-7.117271835	1.10E-12	1.60E-09	100141330	zgc:171534
dgkza	89.18039674	1.124671539	0.158402223	7.100099447	1.25E-12	1.86E-09	diacylglycerol kinase, zeta a	list(gene = "ENSDARG00000014439")	99.1707575	1.043519201	0.164399001	6.347478977	2.19E-10	1.59E-07	553380	diacylglycerol kinase, zeta a
si:ch211-284e20.8	772.5738073	0.926748206	0.132075265	7.016818852	2.27E-12	3.01E-09	si:ch211-284e20.8	list(gene = "ENSDARG00000070918")	833.5263163	0.924518133	0.126813853	7.290355971	3.09E-13	6.00E-10	563738	si:ch211-284e20.8
rsad2	153.0936451	-1.255925029	0.184571271	-6.804553193	1.01E-11	1.10E-08	radical S-adenosyl methionine domain containing 2	list(gene = "ENSDARG00000004952")	153.0559775	-1.250262315	0.183308227	-6.820546644	9.07E-12	1.06E-08	570456	radical S-adenosyl methionine domain containing 2
si:dkey-254e1.1	124.5181479	1.405244372	0.21195645	6.629873134	3.36E-11	3.34E-08	si:dkey-254e1.1	list(gene = "ENSDARG00000058508")	124.7299319	1.401608383	0.211259843	6.634523456	3.26E-11	3.45E-08	564542	si:dkey-254e1.1
si:dkey-206m15.8	37.01600441	1.79005913	0.272017221	6.580683097	4.68E-11	3.80E-08	si:dkey-206m15.8	list(gene = "ENSDARG00000092999")	36.86690423	1.765697786	0.269407297	6.554008764	5.60E-11	5.02E-08	563091	si:dkey-206m15.8
slc43a3b	543.1514751	1.44866462	0.219952634	6.586257211	4.51E-11	3.80E-08	solute carrier family 43, member 3b	list(gene = "ENSDARG00000057949")	544.0973217	1.444935243	0.219034371	6.59684247	4.20E-11	4.08E-08	556206	solute carrier family 43, member 3b
si:ch211-194p6.12	70.47030839	-1.818899338	0.276523942	-6.577728224	4.78E-11	3.80E-08	si:ch211-194p6.12	list(gene = "ENSDARG00000095082")	122.6637473	-2.751834284	0.237600607	-11.58176455	5.10E-31	5.94E-27	564958	si:ch211-194p6.12
isg15	128.0356231	-1.385420289	0.21332755	-6.494333645	8.34E-11	6.21E-08	ISG15 ubiquitin-like modifier	list(gene = "ENSDARG00000086374")	128.0000809	-1.375982862	0.212255379	-6.482676062	9.01E-11	7.50E-08	558956	ISG15 ubiquitin-like modifier
elovl4b	28.70782775	-1.432203772	0.221795772	-6.457308704	1.07E-10	7.48E-08	ELOVL fatty acid elongase 4b	list(gene = "ENSDARG00000027495")	28.7000102	-1.420435792	0.220982628	-6.427816549	1.29E-10	1.01E-07	335732	ELOVL fatty acid elongase 4b
si:dkeyp-44a8.2	1098.202016	0.688701437	0.109664929	6.280051807	3.38E-10	2.24E-07	si:dkeyp-44a8.2	NULL	1099.557935	0.691883727	0.110050099	6.286988706	3.24E-10	2.22E-07	NA	si:dkeyp-44a8.2
zgc:175176	34.977144	-1.120603151	0.181078157	-6.188505396	6.07E-10	3.81E-07	zgc:175176	list(gene = "ENSDARG00000058775")	42.12457567	-1.065145605	0.178318828	-5.973264943	2.33E-09	1.23E-06	797890	zgc:175176
loxl2a	177.6000865	1.596364397	0.261686326	6.100297333	1.06E-09	6.03E-07	lysyl oxidase-like 2a	list(gene = "ENSDARG00000044010")	299.8492394	1.348509261	0.271624304	4.964611941	6.88E-07	0.000138318	565508	lysyl oxidase-like 2a
cfd	248.2318918	-0.902471939	0.147949103	-6.099881105	1.06E-09	6.03E-07	complement factor D (adipsin)	list(gene = "ENSDARG00000039579")	248.3132804	-0.897025183	0.14768322	-6.073981754	1.25E-09	7.65E-07	553553	complement factor D (adipsin)
ccdc90b	9.164935118	1.614987536	0.267479191	6.037806276	1.56E-09	8.47E-07	coiled-coil domain containing 90B	list(gene = "ENSDARG00000044626")	9.184419097	1.597598253	0.265221501	6.023637769	1.71E-09	9.94E-07	100149897	coiled-coil domain containing 90B
zgc:162509	13.44398976	-1.542782578	0.256193154	-6.02195083	1.72E-09	8.93E-07	zgc:162509	list(gene = "ENSDARG00000070604")	13.44067818	-1.523716603	0.254696891	-5.982470369	2.20E-09	1.22E-06	553299	zgc:162509
ggact.1	29.2323526	1.646334983	0.277170546	5.939790528	2.85E-09	1.42E-06	gamma-glutamylamine cyclotransferase, tandem duplicate 1	list(gene = "ENSDARG00000070581")	29.25409628	1.623352826	0.273937002	5.926007853	3.10E-09	1.57E-06	777609	gamma-glutamylamine cyclotransferase, tandem duplicate 1
si:ch211-149b19.3	85.02552866	0.921311839	0.157765574	5.839752089	5.23E-09	2.45E-06	si:ch211-149b19.3	list(gene = "ENSDARG00000076011")	85.18801018	0.924717165	0.157235438	5.881098928	4.08E-09	1.98E-06	562087	si:ch211-149b19.3
tas1r3	121.5452771	-1.280736102	0.219443493	-5.83629109	5.34E-09	2.45E-06	taste receptor, type 1, member 3	list(gene = "ENSDARG00000006341")	121.5056395	-1.271505562	0.218227098	-5.826524622	5.66E-09	2.54E-06	562318	taste receptor, type 1, member 3
crlf3	131.2585333	-1.088942624	0.186859362	-5.827605372	5.62E-09	2.48E-06	cytokine receptor-like factor 3	list(gene = "ENSDARG00000070261")	131.1725719	-1.085171009	0.185751762	-5.842049599	5.16E-09	2.40E-06	550515	cytokine receptor-like factor 3
si:ch73-233k15.2	30.2632663	-1.368243996	0.236768092	-5.778836104	7.52E-09	3.20E-06	si:ch73-233k15.2	list(gene = "ENSDARG00000073718")	31.6296676	-1.133695117	0.241832953	-4.687926543	2.76E-06	0.000417708	798813	si:ch73-233k15.2
shc2	24.57870575	-1.292952492	0.226575609	-5.706494599	1.15E-08	4.74E-06	SHC (Src homology 2 domain containing) transforming protein 2	list(gene = "ENSDARG00000062080")	13.5402004	-1.117335481	0.241137752	-4.63359832	3.59E-06	0.000481382	562011	SHC (Src homology 2 domain containing) transforming protein 2
lepr	31.67392833	1.085288163	0.191743788	5.660095574	1.51E-08	5.82E-06	leptin receptor	list(gene = "ENSDARG00000070961")	74.1492154	0.796507018	0.176343027	4.516804719	6.28E-06	0.000724391	567241	leptin receptor
cyb5b	143.3257017	1.283695252	0.232204625	5.528293205	3.23E-08	1.20E-05	cytochrome b5 type B	list(gene = "ENSDARG00000099774")	143.7459821	1.275684469	0.231041938	5.521441169	3.36E-08	1.31E-05	405812	cytochrome b5 type B
dnajc19	100.0283301	-0.732911142	0.134657167	-5.4427934	5.25E-08	1.84E-05	DnaJ (Hsp40) homolog, subfamily C, member 19	list(gene = "ENSDARG00000044420")	100.3423531	-0.718246738	0.132632264	-5.41532442	6.12E-08	2.10E-05	393734	DnaJ (Hsp40) homolog, subfamily C, member 19
si:dkey-23k10.5	53.13885723	-1.057198216	0.194424435	-5.437578958	5.40E-08	1.84E-05	si:dkey-23k10.5	list(gene = "ENSDARG00000011581")	77.78108821	-1.00413598	0.161554191	-6.215474649	5.12E-10	3.31E-07	326062	si:dkey-23k10.5
cyp39a1	225.7876967	-1.247055023	0.229554978	-5.432489577	5.56E-08	1.84E-05	cytochrome P450, family 39, subfamily A, polypeptide 1	list(gene = "ENSDARG00000017982")	225.7904357	-1.237587232	0.228281744	-5.421314959	5.92E-08	2.09E-05	564475	cytochrome P450, family 39, subfamily A, polypeptide 1
sc:d217	29.90582693	-1.36770055	0.252152336	-5.424104227	5.82E-08	1.88E-05	sc:d217	NULL	31.80006556	-1.385378174	0.240362323	-5.763707709	8.23E-09	3.55E-06	NA	sc:d217
retsat	2087.112038	-0.441968179	0.081756234	-5.405926373	6.45E-08	2.02E-05	retinol saturase (all-trans-retinol 13,14-reductase)	list(gene = "ENSDARG00000018600")	2088.293719	-0.437822667	0.08064187	-5.429222642	5.66E-08	2.06E-05	325922	retinol saturase (all-trans-retinol 13,14-reductase)
acaca	1596.589503	1.267932618	0.237127099	5.347059122	8.94E-08	2.73E-05	acetyl-CoA carboxylase alpha	list(gene = "ENSDARG00000078512")	1599.641226	1.264065884	0.235751923	5.361847599	8.24E-08	2.59E-05	559403	acetyl-CoA carboxylase alpha
LOC100007703	21065.23144	0.710270782	0.132981647	5.341118853	9.24E-08	2.75E-05	uncharacterized LOC100007703	list(gene = "ENSDARG00000038405")	21084.4004	0.713471677	0.132577785	5.38153264	7.39E-08	2.39E-05	100007703	uncharacterized LOC100007703
igfbp2a	4360.776026	-0.334433577	0.063153295	-5.295583933	1.19E-07	3.45E-05	insulin-like growth factor binding protein 2a	list(gene = "ENSDARG00000052470")	4363.04103	-0.33011644	0.062264656	-5.301827055	1.15E-07	3.52E-05	794176	insulin-like growth factor binding protein 2a
wdr47b	114.6575545	-1.006282979	0.190405095	-5.284958252	1.26E-07	3.57E-05	WD repeat domain 47b	list(gene = "ENSDARG00000099757")	114.68287	-0.998968976	0.189894511	-5.260652185	1.44E-07	4.08E-05	567031	WD repeat domain 47b
frya	161.3252537	1.068065016	0.20295662	5.262528588	1.42E-07	3.94E-05	furry homolog a (Drosophila)	list(gene = "ENSDARG00000013921")	161.512294	1.066498382	0.202436753	5.268304137	1.38E-07	4.06E-05	566822	furry homolog a (Drosophila)
si:ch211-264f5.2	8.624596768	1.403704076	0.267717865	5.243221537	1.58E-07	4.28E-05	si:ch211-264f5.2	list(gene = "ENSDARG00000078547")	8.308146373	1.347536943	0.265830948	5.069149969	4.00E-07	9.50E-05	570749	si:ch211-264f5.2
ddx39ab	116.5473163	0.811170346	0.155301244	5.223205705	1.76E-07	4.66E-05	DEAD (Asp-Glu-Ala-Asp) box polypeptide 39Ab	list(gene = "ENSDARG00000015111")	116.6935877	0.813504223	0.15507387	5.245914232	1.56E-07	4.27E-05	406249	DEAD (Asp-Glu-Ala-Asp) box polypeptide 39Ab
fat2	70.39665562	1.248850936	0.24008162	5.201776518	1.97E-07	5.12E-05	FAT atypical cadherin 2	list(gene = "ENSDARG00000018923")	357.2638081	1.092911057	0.234245138	4.665672319	3.08E-06	0.000452335	568468	FAT atypical cadherin 2
phkg1a	35.0116587	1.373793143	0.264692846	5.190140804	2.10E-07	5.22E-05	phosphorylase kinase, gamma 1a (muscle)	list(gene = "ENSDARG00000030604")	35.08035045	1.361420823	0.262644726	5.183507189	2.18E-07	5.52E-05	565379	phosphorylase kinase, gamma 1a (muscle)
grb14	16.40457359	-1.242954643	0.239428474	-5.191340111	2.09E-07	5.22E-05	growth factor receptor-bound protein 14	list(gene = "ENSDARG00000068280")	14.56742207	-1.244658076	0.247604703	-5.026794977	4.99E-07	0.000109667	100334415	growth factor receptor-bound protein 14
hnrnpl2	186.3045496	0.717727475	0.138937707	5.165822097	2.39E-07	5.82E-05	heterogeneous nuclear ribonucleoprotein L2	list(gene = "ENSDARG00000059303")	187.2129995	0.713996252	0.138907644	5.140078929	2.75E-07	6.81E-05	573096	heterogeneous nuclear ribonucleoprotein L2
csdc2b	1526.107044	0.965875826	0.187501716	5.151290609	2.59E-07	6.17E-05	cold shock domain containing C2, RNA binding b	list(gene = "ENSDARG00000100167")	99.28056899	0.723995814	0.206415027	3.507476291	0.000452379	0.016906545	557375	cold shock domain containing C2, RNA binding b
filip1b	15.62817264	-1.326625434	0.261498711	-5.073162432	3.91E-07	9.15E-05	filamin A interacting protein 1b	NULL	15.6288633	-1.30937604	0.259733733	-5.041224429	4.63E-07	0.0001057	NA	filamin A interacting protein 1b
zgc:92161	318.0414202	0.665315843	0.132028589	5.039180125	4.68E-07	0.000105177	zgc:92161	list(gene = "ENSDARG00000101749")	318.8134122	0.668952476	0.130489361	5.126490564	2.95E-07	7.17E-05	447817	zgc:92161
si:ch73-308m11.1	131.7519182	-0.768804587	0.152544138	-5.039882879	4.66E-07	0.000105177	si:ch73-308m11.1	list(gene = "ENSDARG00000039752")	131.786224	-0.763359112	0.152051472	-5.020399359	5.16E-07	0.000111283	100149441	si:ch73-308m11.1
tns2b	12.83097099	1.389911076	0.277149069	5.015030658	5.30E-07	0.000117077	tensin 2b	list(gene = "ENSDARG00000068397")	12.85440651	1.365775827	0.273671383	4.990568652	6.02E-07	0.000125284	565809	tensin 2b
si:ch211-108d22.2	90.51604403	0.989071062	0.199292217	4.962918653	6.94E-07	0.000147849	si:ch211-108d22.2	list(gene = "ENSDARG00000097615")	89.56233731	0.983827359	0.201332709	4.886574885	1.03E-06	0.000192865	793004	si:ch211-108d22.2
acox1	3647.916539	0.611008302	0.123513017	4.946914226	7.54E-07	0.000157717	acyl-CoA oxidase 1, palmitoyl	list(gene = "ENSDARG00000014727")	3657.10233	0.613985085	0.122849397	4.997868119	5.80E-07	0.000122828	449662	acyl-CoA oxidase 1, palmitoyl
prodha	138.7325095	1.255778153	0.25469616	4.930495033	8.20E-07	0.000168611	proline dehydrogenase (oxidase) 1a	list(gene = "ENSDARG00000086746")	293.1137924	1.341663716	0.248604041	5.396789648	6.78E-08	2.26E-05	100333321	proline dehydrogenase (oxidase) 1a
hbp1	191.5958276	0.802844747	0.162967247	4.926417801	8.38E-07	0.000169248	HMG-box transcription factor 1	list(gene = "ENSDARG00000028517")	196.8975586	0.803520501	0.164995649	4.869949645	1.12E-06	0.000203265	554137	HMG-box transcription factor 1
fdx1	1234.793116	0.784366886	0.159736064	4.910393215	9.09E-07	0.00017766	ferredoxin 1	list(gene = "ENSDARG00000056410")	1237.577913	0.788466208	0.159621493	4.93959924	7.83E-07	0.000152052	100126232	ferredoxin 1
cad	427.1705927	-0.988941261	0.201317037	-4.912357512	9.00E-07	0.00017766	carbamoyl-phosphate synthetase 2, aspartate transcarbamylase, and dihydroorotase	list(gene = "ENSDARG00000041895")	428.8816038	-0.985239287	0.198644517	-4.959811123	7.06E-07	0.000139377	266992	carbamoyl-phosphate synthetase 2, aspartate transcarbamylase, and dihydroorotase
pde4ba	215.0385418	0.903030572	0.184865034	4.88481004	1.04E-06	0.000199092	phosphodiesterase 4B, cAMP-specific a	list(gene = "ENSDARG00000032868")	215.3476671	0.904333539	0.184421663	4.903618822	9.41E-07	0.000179752	565706	phosphodiesterase 4B, cAMP-specific a
scarb1	39.53915253	-1.196749848	0.248483829	-4.81620818	1.46E-06	0.000272574	scavenger receptor class B, member 1	list(gene = "ENSDARG00000101557")	39.60654645	-1.175564821	0.247167074	-4.756154614	1.97E-06	0.000328502	387260	scavenger receptor class B, member 1
hspa9	2074.960646	0.657675507	0.13669306	4.811330639	1.50E-06	0.000275015	heat shock protein 9	list(gene = "ENSDARG00000003035")	2103.863929	0.651977358	0.136658345	4.770856544	1.83E-06	0.000312743	373085	heat shock protein 9
slc12a7b	1268.538153	0.685453193	0.142714956	4.802952773	1.56E-06	0.000282436	solute carrier family 12 (potassium/chloride transporter), member 7b	list(gene = "ENSDARG00000062058")	1266.365541	0.687913895	0.142602245	4.824004667	1.41E-06	0.000252272	567667	solute carrier family 12 (potassium/chloride transporter), member 7b
gls2b	53.14057201	-1.047071253	0.218354362	-4.795284342	1.62E-06	0.000289078	glutaminase 2b (liver, mitochondrial)	list(gene = "ENSDARG00000002917")	53.14786558	-1.03773152	0.217600575	-4.768974171	1.85E-06	0.000312743	556445	glutaminase 2b (liver, mitochondrial)
cmpk2	54.02493469	-0.803464662	0.167691022	-4.79133976	1.66E-06	0.000289323	cytidine monophosphate (UMP-CMP) kinase 2, mitochondrial	list(gene = "ENSDARG00000031359")	34.25445945	-0.831984672	0.194227062	-4.283567191	1.84E-05	0.001658053	570478	cytidine monophosphate (UMP-CMP) kinase 2, mitochondrial
cxxc5b	69.24454863	-0.914037792	0.190853359	-4.789215114	1.67E-06	0.000289323	CXXC finger protein 5b	list(gene = "ENSDARG00000075735")	87.74456779	-0.88368556	0.17737443	-4.982034673	6.29E-07	0.000128642	560916	CXXC finger protein 5b
si:dkey-242k1.4	15.96354913	1.22347112	0.256459492	4.770621315	1.84E-06	0.000312823	si:dkey-242k1.4	NULL	9.732648508	1.005248711	0.259446045	3.874596392	0.000106802	0.006101301	NA	si:dkey-242k1.4
nrxn1b	2116.307158	-0.786503776	0.165683051	-4.747038235	2.06E-06	0.000341821	neurexin 1b	list(gene = "ENSDARG00000063635")	2112.036354	-0.783519312	0.16509585	-4.745844982	2.08E-06	0.000340818	555686	neurexin 1b
syt5a	20.75460491	1.253887214	0.26489364	4.733549709	2.21E-06	0.000348219	synaptotagmin Va	list(gene = "ENSDARG00000037941")	20.7849623	1.241028817	0.262901373	4.720510972	2.35E-06	0.000370492	436686	synaptotagmin Va
aldh1l1	16603.30347	-0.723015711	0.152782357	-4.732324622	2.22E-06	0.000348219	aldehyde dehydrogenase 1 family, member L1	list(gene = "ENSDARG00000077004")	18771.63715	-0.702064242	0.156349015	-4.490365621	7.11E-06	0.000789154	100526683	aldehyde dehydrogenase 1 family, member L1
aldh1l1	16603.30347	-0.723015711	0.152782357	-4.732324622	2.22E-06	0.000348219	aldehyde dehydrogenase 1 family, member L1	list(gene = "ENSDARG00000077004")	21.36833594	-1.365824088	0.246706245	-5.536236369	3.09E-08	1.24E-05	NA	NA
vldlr	40.66257044	-1.201370381	0.253492733	-4.739269517	2.14E-06	0.000348219	very low density lipoprotein receptor	list(gene = "ENSDARG00000006257")	41.03203937	-1.194369251	0.252522748	-4.729749152	2.25E-06	0.000358875	393897	very low density lipoprotein receptor
si:ch211-66e2.3	32.38770194	-0.861969159	0.184050444	-4.683331041	2.82E-06	0.000425983	si:ch211-66e2.3	list(gene = "ENSDARG00000078824")	32.40019849	-0.855240283	0.183837943	-4.652142361	3.29E-06	0.00045576	100141487	si:ch211-66e2.3
zgc:136493	117.166996	-0.860686208	0.184464688	-4.665858899	3.07E-06	0.000452383	zgc:136493	list(gene = "ENSDARG00000029259")	117.1947487	-0.854972399	0.18376083	-4.652636801	3.28E-06	0.00045576	692276	zgc:136493
dagla	34.62093771	1.129186445	0.243050097	4.645899992	3.39E-06	0.000484907	diacylglycerol lipase, alpha	list(gene = "ENSDARG00000062956")	34.09895285	1.113729563	0.248221597	4.486835868	7.23E-06	0.000794767	569398	diacylglycerol lipase, alpha
drc1	50.98660298	0.928432217	0.199918193	4.644060677	3.42E-06	0.000484907	dynein regulatory complex subunit 1 homolog (Chlamydomonas)	list(gene = "ENSDARG00000042182")	50.93354378	0.923403447	0.199608754	4.626066877	3.73E-06	0.00049354	100034551	dynein regulatory complex subunit 1 homolog (Chlamydomonas)
casp6l1	78.64827517	0.833468479	0.179829196	4.634778419	3.57E-06	0.000501215	caspase 6, apoptosis-related cysteine peptidase, like 1	list(gene = "ENSDARG00000025608")	79.69531046	0.821856333	0.180560075	4.551705767	5.32E-06	0.00064598	791531	caspase 6, apoptosis-related cysteine peptidase, like 1
si:dkey-7f3.14	1475.19039	0.932800083	0.201916761	4.61972586	3.84E-06	0.000526596	si:dkey-7f3.14	list(gene = "ENSDARG00000095050")	1477.753084	0.934214709	0.2011233	4.644984993	3.40E-06	0.000466299	570585	si:dkey-7f3.14
htatip2	107.1588183	-1.029903999	0.223148721	-4.615325574	3.92E-06	0.000531765	HIV-1 Tat interactive protein 2	list(gene = "ENSDARG00000028386")	153.5736075	-1.106004312	0.230228453	-4.803942775	1.56E-06	0.000270601	64605	HIV-1 Tat interactive protein 2
f13b	215.7343035	-1.055782652	0.229347049	-4.603428106	4.16E-06	0.000556754	coagulation factor XIII, B polypeptide	NULL	215.7466106	-1.0479389	0.228002071	-4.596181486	4.30E-06	0.000551073	NA	coagulation factor XIII, B polypeptide
acy1	181.8474582	0.697811828	0.151836206	4.595819705	4.31E-06	0.000571047	aminoacylase 1	list(gene = "ENSDARG00000038475")	263.0162273	0.362498337	0.10596068	3.421064654	0.000623765	0.020651584	393970	aminoacylase 1
si:dkey-152p16.6	79.71566649	-1.029077104	0.224540233	-4.583041054	4.58E-06	0.000600424	si:dkey-152p16.6	list(gene = "ENSDARG00000104181")	79.83324533	-1.022060782	0.223715578	-4.568572259	4.91E-06	0.000602399	798430	si:dkey-152p16.6
sfxn2	412.8393857	0.50139555	0.109471645	4.580140838	4.65E-06	0.000602193	sideroflexin 2	list(gene = "ENSDARG00000017960")	413.2821623	0.505070149	0.109478098	4.613435553	3.96E-06	0.000512863	334757	sideroflexin 2
prr13	156.2875535	0.466585413	0.102504608	4.551848174	5.32E-06	0.000674496	proline rich 13	list(gene = "ENSDARG00000086216")	156.6011891	0.469049486	0.1021224	4.593012772	4.37E-06	0.000553429	569894	proline rich 13
abcc6b.2	23.30425557	-1.118921824	0.246370881	-4.541615555	5.58E-06	0.00070063	ATP-binding cassette, sub-family C (CFTR/MRP), member 6b, tandem duplicate 2	list(gene = "ENSDARG00000094901")	23.18012166	-1.156774193	0.243891131	-4.742994086	2.11E-06	0.000340851	100002917	ATP-binding cassette, sub-family C (CFTR/MRP), member 6b, tandem duplicate 2
tor1l3	13.57054168	-1.120110414	0.247048879	-4.533962756	5.79E-06	0.000717256	torsin family 1 like 3	list(gene = "ENSDARG00000026895")	13.89468952	-1.056597014	0.247507268	-4.268953491	1.96E-05	0.001720868	393830	torsin family 1 like 3
taok3a	44.01371644	-0.934039165	0.207172302	-4.508513709	6.53E-06	0.000786236	TAO kinase 3a	list(gene = "ENSDARG00000060751")	43.59118326	-0.947431776	0.209442518	-4.523588543	6.08E-06	0.00071452	798408	TAO kinase 3a
ifit14	31.28393764	-1.198981119	0.266456643	-4.499723134	6.80E-06	0.000811265	interferon-induced protein with tetratricopeptide repeats 14	list(gene = "ENSDARG00000071012")	22.21583056	-1.132036786	0.265908742	-4.257237938	2.07E-05	0.001771514	794786	interferon-induced protein with tetratricopeptide repeats 14
tmcc1a	17.20220249	1.2057504	0.26850447	4.490615739	7.10E-06	0.000838359	transmembrane and coiled-coil domain family 1a	list(gene = "ENSDARG00000076747")	32.33957551	1.349607538	0.258679173	5.217302662	1.82E-07	4.70E-05	100330322	transmembrane and coiled-coil domain family 1a
NA	594.8051041	0.711222397	0.158489794	4.487496507	7.21E-06	0.000842383	NA	NULL	82.46728127	-1.009341116	0.268079617	-3.765079672	0.000166496	0.008436279	NA	NA
LOC100536187	53.0564802	0.855217545	0.190963935	4.478424394	7.52E-06	0.00086293	coiled-coil domain-containing protein 134-like	list(gene = "ENSDARG00000103285")	53.12105274	0.856060334	0.190486114	4.494082614	6.99E-06	0.000782953	100536187	coiled-coil domain-containing protein 134-like
ezh1	67.35930708	-0.781242659	0.174454085	-4.478213617	7.53E-06	0.00086293	enhancer of zeste 1 polycomb repressive complex 2 subunit	list(gene = "ENSDARG00000037894")	75.66927295	-0.761626952	0.16348623	-4.658661176	3.18E-06	0.000452335	664754	enhancer of zeste 1 polycomb repressive complex 2 subunit
srebf1	23.36238534	0.904138549	0.202501256	4.464854041	8.01E-06	0.000884547	sterol regulatory element binding transcription factor 1	NULL	24.23378566	0.900744848	0.20360849	4.423906127	9.69E-06	0.000980027	NA	sterol regulatory element binding transcription factor 1
si:ch211-260e23.9	345.7503965	0.580421581	0.12993146	4.467136605	7.93E-06	0.000884547	si:ch211-260e23.9	list(gene = "ENSDARG00000102572")	351.0983861	0.56659558	0.126970839	4.462407142	8.10E-06	0.000856652	555795	si:ch211-260e23.9
npc2	813.0404394	-0.419261846	0.093879749	-4.465945549	7.97E-06	0.000884547	Niemann-Pick disease, type C2	list(gene = "ENSDARG00000090912")	814.3793969	-0.414682793	0.092958173	-4.460961116	8.16E-06	0.000856652	282673	Niemann-Pick disease, type C2
wu:fj29h11	103.973497	-0.686567407	0.153653947	-4.468270563	7.89E-06	0.000884547	wu:fj29h11	list(gene = "ENSDARG00000096562")	103.8657937	-0.681749522	0.152950657	-4.457316736	8.30E-06	0.000863561	335618	wu:fj29h11
gfra3	112.9111214	1.106522617	0.248288107	4.456607415	8.33E-06	0.00088903	GDNF family receptor alpha 3	list(gene = "ENSDARG00000087704")	213.213246	0.965451566	0.246858019	3.910958895	9.19E-05	0.005466108	556647	GDNF family receptor alpha 3
sc:d0202	1392.518854	0.56800902	0.127430084	4.457416966	8.30E-06	0.00088903	sc:d0202	list(gene = "ENSDARG00000078180")	1253.920068	0.581516915	0.12931983	4.496734314	6.90E-06	0.000780763	569842	sc:d0202
helz2	48.88818786	-0.853193836	0.191471784	-4.455976857	8.35E-06	0.00088903	helicase with zinc finger 2, transcriptional coactivator	list(gene = "ENSDARG00000016527")	49.63399122	-0.827380411	0.192590731	-4.2960552	1.74E-05	0.001590451	562461	helicase with zinc finger 2, transcriptional coactivator
esr1	34.86508216	1.145541001	0.257282289	4.452467379	8.49E-06	0.000895693	estrogen receptor 1	list(gene = "ENSDARG00000004111")	34.86965563	1.137012822	0.255414463	4.451638356	8.52E-06	0.000871163	259252	estrogen receptor 1
NA	105.3787494	-0.712554628	0.160329974	-4.444300776	8.82E-06	0.000920391	NA	NULL	82.46728127	-1.009341116	0.268079617	-3.765079672	0.000166496	0.008436279	NA	NA
golt1bb	56.11392083	0.830809953	0.187680319	4.426729226	9.57E-06	0.000982755	golgi transport 1Bb	list(gene = "ENSDARG00000059308")	54.70341806	0.848614532	0.183594307	4.622226828	3.80E-06	0.000497118	557646	golgi transport 1Bb
si:dkey-13a21.4	126.1196848	-0.765661488	0.173030416	-4.425010957	9.64E-06	0.000982755	si:dkey-13a21.4	list(gene = "ENSDARG00000026098")	126.1573389	-0.759858874	0.172536934	-4.404036041	1.06E-05	0.001049406	494576	si:dkey-13a21.4
selp	29.35744382	1.143114264	0.25988322	4.398568953	1.09E-05	0.001083997	selectin P	list(gene = "ENSDARG00000042138")	28.48492943	1.052117651	0.260934208	4.032118518	5.53E-05	0.003767193	796481	selectin P
mtdhb	32.50522712	0.871317855	0.198103116	4.398304644	1.09E-05	0.001083997	metadherin b	list(gene = "ENSDARG00000004939")	17.87440743	0.814475305	0.229973048	3.54161199	0.00039769	0.015858926	553275	metadherin b
pgls	38.97848704	0.942343941	0.214649786	4.390146183	1.13E-05	0.001116175	6-phosphogluconolactonase	list(gene = "ENSDARG00000021233")	38.67767069	0.962957182	0.217976878	4.417703349	9.98E-06	0.00099363	445494	6-phosphogluconolactonase
dscc1	8.747191008	1.200404079	0.2748118	4.368095106	1.25E-05	0.001224155	DNA replication and sister chromatid cohesion 1	list(gene = "ENSDARG00000019907")	8.761772453	1.181653081	0.272149969	4.341918851	1.41E-05	0.001360375	447872	DNA replication and sister chromatid cohesion 1
slc16a4	189.6586017	0.974526967	0.223185543	4.366443064	1.26E-05	0.001224155	solute carrier family 16, member 4	list(gene = "ENSDARG00000042807")	228.3188011	0.938655748	0.224078105	4.188966826	2.80E-05	0.002106948	567144	solute carrier family 16, member 4
ppiab	1295.107405	-0.412463128	0.094571877	-4.361371931	1.29E-05	0.001242775	peptidylprolyl isomerase Ab (cyclophilin A)	list(gene = "ENSDARG00000103994")	1295.652536	-0.408459165	0.093838191	-4.352803048	1.34E-05	0.001305325	335519	peptidylprolyl isomerase Ab (cyclophilin A)
slc43a2a	207.4936145	1.149329164	0.264426106	4.346504131	1.38E-05	0.001298616	solute carrier family 43 (amino acid system L transporter), member 2a	list(gene = "ENSDARG00000036848")	243.6093588	0.983463097	0.272364425	3.610835363	0.000305212	0.013125258	393221	solute carrier family 43 (amino acid system L transporter), member 2a
bmpr1aa	304.4759587	1.026775092	0.236197895	4.347096711	1.38E-05	0.001298616	bone morphogenetic protein receptor, type IAa	list(gene = "ENSDARG00000019728")	458.5653902	0.95177398	0.22522782	4.22582778	2.38E-05	0.001926665	58145	bone morphogenetic protein receptor, type IAa
si:ch211-24o10.6	157.150811	-0.79692159	0.183237195	-4.34912568	1.37E-05	0.001298616	si:ch211-24o10.6	list(gene = "ENSDARG00000088251")	140.5926724	-0.764992697	0.184105515	-4.155186213	3.25E-05	0.002397351	794824	si:ch211-24o10.6
pdk4	273.8943178	0.511941588	0.118056701	4.336404325	1.45E-05	0.001338633	pyruvate dehydrogenase kinase, isozyme 4	NULL	820.5436539	0.382238541	0.125157512	3.054059905	0.00225767	0.045952596	NA	pyruvate dehydrogenase kinase, isozyme 4
NA	38.89617514	0.882267338	0.20378962	4.329304588	1.50E-05	0.001361415	NA	NULL	82.46728127	-1.009341116	0.268079617	-3.765079672	0.000166496	0.008436279	NA	NA
si:ch73-18b11.2	22.21076554	-1.0381883	0.239731249	-4.330634008	1.49E-05	0.001361415	si:ch73-18b11.2	NULL	21.68025632	-1.031716656	0.240212819	-4.295010819	1.75E-05	0.001590451	NA	si:ch73-18b11.2
rpia	117.6157545	-0.630156101	0.145910462	-4.318786272	1.57E-05	0.001417117	ribose 5-phosphate isomerase A (ribose 5-phosphate epimerase)	list(gene = "ENSDARG00000056640")	241.7445978	-0.546852732	0.135321213	-4.04114564	5.32E-05	0.003667956	407673	ribose 5-phosphate isomerase A (ribose 5-phosphate epimerase)
tm4sf4	700.5782542	-0.568957828	0.131821186	-4.316133418	1.59E-05	0.001423463	transmembrane 4 L six family member 4	list(gene = "ENSDARG00000040747")	702.8059385	-0.561137243	0.131906616	-4.254049261	2.10E-05	0.00177292	445095	transmembrane 4 L six family member 4
ctr9	170.5400837	0.442164476	0.103237721	4.282973993	1.84E-05	0.001624366	CTR9 homolog, Paf1/RNA polymerase II complex component	list(gene = "ENSDARG00000009170")	170.7067238	0.445983214	0.10292614	4.333041293	1.47E-05	0.001393397	100036549	CTR9 homolog, Paf1/RNA polymerase II complex component
rnf213b	55.99729169	-0.701314097	0.163784782	-4.281924667	1.85E-05	0.001624366	ring finger protein 213b	list(gene = "ENSDARG00000103551")	55.88666081	-0.704044993	0.163213992	-4.31363136	1.61E-05	0.001509331	563001	ring finger protein 213b
tmem220	135.9149436	0.540706037	0.126462794	4.275613544	1.91E-05	0.001646857	transmembrane protein 220	list(gene = "ENSDARG00000088981")	128.5834795	0.437347328	0.128894453	3.393065559	0.000691151	0.022109869	100536710	transmembrane protein 220
sat2a	326.0334997	-1.185231863	0.277202483	-4.275689927	1.91E-05	0.001646857	spermidine/spermine N1-acetyltransferase family member 2a	list(gene = "ENSDARG00000036430")	327.004519	-1.169793444	0.273796802	-4.272487612	1.93E-05	0.001706643	494055	spermidine/spermine N1-acetyltransferase family member 2a
hykk.2	17.57430435	1.180089234	0.276340179	4.270422198	1.95E-05	0.001661583	hydroxylysine kinase, tandem duplicate 2	list(gene = "ENSDARG00000074341")	23.9397008	0.963463919	0.271389731	3.550111925	0.000385067	0.015539152	559560	hydroxylysine kinase, tandem duplicate 2
mat1a	14469.37679	0.466966526	0.109338207	4.270844901	1.95E-05	0.001661583	methionine adenosyltransferase I, alpha	list(gene = "ENSDARG00000039605")	14485.05069	0.470891797	0.109417483	4.30362481	1.68E-05	0.001554108	334195	methionine adenosyltransferase I, alpha
epha3	24.55395139	-1.123014413	0.263679799	-4.259008153	2.05E-05	0.001725542	eph receptor A3	list(gene = "ENSDARG00000039373")	60.67195213	-1.065547684	0.252459646	-4.220665363	2.44E-05	0.001931094	795902	eph receptor A3
fmo5	410.1823932	-0.642704796	0.150984483	-4.256760593	2.07E-05	0.001729337	flavin containing monooxygenase 5	list(gene = "ENSDARG00000016357")	342.2258698	-0.659266455	0.14530226	-4.537207164	5.70E-06	0.000684872	794311	flavin containing monooxygenase 5
papl	36.43747465	0.793619481	0.186540608	4.254405988	2.10E-05	0.001735498	iron/zinc purple acid phosphatase-like protein	list(gene = "ENSDARG00000102421")	23.67393718	0.715156301	0.211924796	3.37457586	0.000739295	0.023160613	571830	iron/zinc purple acid phosphatase-like protein
aclya	687.4338379	-0.583880881	0.137841876	-4.235874438	2.28E-05	0.001872026	ATP citrate lyase a	list(gene = "ENSDARG00000099079")	688.8205169	-0.579066447	0.136762424	-4.234104869	2.29E-05	0.00188995	436922	ATP citrate lyase a
stk11ip	120.8748892	-0.574491823	0.135728655	-4.232649479	2.31E-05	0.001877186	serine/threonine kinase 11 interacting protein	list(gene = "ENSDARG00000070122")	120.9284239	-0.569897793	0.135373044	-4.209832147	2.56E-05	0.001995238	795019	serine/threonine kinase 11 interacting protein
ifit8	42.01096408	-0.884700415	0.209041461	-4.232176773	2.31E-05	0.001877186	interferon-induced protein with tetratricopeptide repeats 8	list(gene = "ENSDARG00000057173")	42.13212466	-0.883908601	0.207613086	-4.2574802	2.07E-05	0.001771514	641567	interferon-induced protein with tetratricopeptide repeats 8
irge4	20.40109521	-0.983613949	0.2327068	-4.226838015	2.37E-05	0.001909276	immunity-related GTPase family, e4	list(gene = "ENSDARG00000070317")	21.99143942	-0.988352872	0.233470856	-4.23330299	2.30E-05	0.00188995	100033386	immunity-related GTPase family, e4
mrc1b	76.65660366	0.74166331	0.175647383	4.222455802	2.42E-05	0.001933725	mannose receptor, C type 1b	list(gene = "ENSDARG00000038822")	36.13182043	0.762718251	0.204895891	3.722467279	0.000197285	0.009500682	559502	mannose receptor, C type 1b
pitpnbl	413.8513279	0.566101182	0.134172981	4.219189117	2.45E-05	0.001948874	phosphatidylinositol transfer protein, beta, like	list(gene = "ENSDARG00000015310")	414.3297737	0.569322006	0.134145278	4.244070409	2.20E-05	0.001827193	406752	phosphatidylinositol transfer protein, beta, like
ncl1	143.5312063	0.587997651	0.139612702	4.211634347	2.54E-05	0.002001877	nicalin	list(gene = "ENSDARG00000058861")	143.6790094	0.591447097	0.139166093	4.249936774	2.14E-05	0.001792795	336844	nicalin
slc26a2	92.67037948	1.040191541	0.247752104	4.198517491	2.69E-05	0.002104774	solute carrier family 26 (anion exchanger), member 2	list(gene = "ENSDARG00000011618")	263.4795573	0.915342491	0.229188919	3.993833967	6.50E-05	0.004256551	557046	solute carrier family 26 (anion exchanger), member 2
ptges3a	322.737816	0.643778475	0.153378447	4.197320337	2.70E-05	0.002104774	prostaglandin E synthase 3a (cytosolic)	list(gene = "ENSDARG00000037284")	323.1356895	0.646731426	0.153214173	4.221093993	2.43E-05	0.001931094	406449	prostaglandin E synthase 3a (cytosolic)
adkb	256.5693321	0.630971469	0.150534762	4.1915333	2.77E-05	0.002145176	adenosine kinase b	list(gene = "ENSDARG00000095947")	256.8407429	0.634147773	0.149961649	4.22873301	2.35E-05	0.001915258	322229	adenosine kinase b
bcl6a	32.30712232	1.134283718	0.271802894	4.173184842	3.00E-05	0.002310532	B-cell CLL/lymphoma 6a (zinc finger protein 51)	list(gene = "ENSDARG00000070864")	32.06293377	1.15190706	0.269265859	4.277954372	1.89E-05	0.001677986	393707	B-cell CLL/lymphoma 6a (zinc finger protein 51)
oat	489.6039612	0.749819966	0.179974246	4.166262571	3.10E-05	0.002366517	ornithine aminotransferase	list(gene = "ENSDARG00000078425")	569.6256702	0.725981451	0.182852816	3.970305012	7.18E-05	0.00454637	572518	ornithine aminotransferase
si:dkey-202l16.5	541.3848814	0.715912563	0.172177989	4.157979586	3.21E-05	0.002438327	si:dkey-202l16.5	list(gene = "ENSDARG00000013252")	562.03924	0.72048159	0.169291891	4.255854111	2.08E-05	0.001771514	561497	si:dkey-202l16.5
shroom2b	34.11724607	-1.122556292	0.270452191	-4.150664439	3.32E-05	0.002501653	shroom family member 2b	list(gene = "ENSDARG00000076371")	45.60631307	-1.122954407	0.267949329	-4.19092076	2.78E-05	0.002102447	556551	shroom family member 2b
rnf216	144.0628509	0.547469704	0.131998996	4.147529298	3.36E-05	0.002520196	ring finger protein 216	list(gene = "ENSDARG00000087893")	144.2014971	0.550959873	0.131268692	4.197191781	2.70E-05	0.002059655	559441	ring finger protein 216
fasn	468.3334049	1.034398278	0.249679889	4.142897861	3.43E-05	0.002539708	fatty acid synthase	list(gene = "ENSDARG00000087657")	617.1997954	0.980731482	0.249434556	3.931818829	8.43E-05	0.005163725	559001	fatty acid synthase
cbln4	70.99091481	0.71288686	0.17203232	4.143912387	3.41E-05	0.002539708	cerebellin 4 precursor	list(gene = "ENSDARG00000061240")	71.07738489	0.714684084	0.171729525	4.161684397	3.16E-05	0.002344969	563847	cerebellin 4 precursor
slc25a17	188.6090803	-0.598572591	0.145884582	-4.103055871	4.08E-05	0.002937178	solute carrier family 25 (mitochondrial carrier
si:ch211-212k18.9	44.6636763	-0.838146385	0.204307677	-4.10237342	4.09E-05	0.002937178	si:ch211-212k18.9	list(gene = "ENSDARG00000100946")	61.81979522	-0.798649899	0.21378852	-3.735700582	0.000187193	0.009127827	100334500	si:ch211-212k18.9
si:dkey-22f5.9	8540.823966	1.057332198	0.258621016	4.088346001	4.34E-05	0.003083372	si:dkey-22f5.9	list(gene = "ENSDARG00000092044")	8557.41352	1.051986262	0.256683354	4.098381312	4.16E-05	0.002992988	100526813	si:dkey-22f5.9
cth	585.2307891	0.844336071	0.20669841	4.084869691	4.41E-05	0.003111378	cystathionase (cystathionine gamma-lyase)	list(gene = "ENSDARG00000074301")	586.1057465	0.844890944	0.205963745	4.102134295	4.09E-05	0.002963131	322055	cystathionase (cystathionine gamma-lyase)
chchd7	51.82442557	0.666737863	0.164072708	4.063673174	4.83E-05	0.003387987	coiled-coil-helix-coiled-coil-helix domain containing 7	list(gene = "ENSDARG00000068156")	51.87653863	0.669042136	0.163501623	4.091960226	4.28E-05	0.003058224	561510	coiled-coil-helix-coiled-coil-helix domain containing 7
got1	4667.382733	0.758621178	0.188124313	4.032552555	5.52E-05	0.00380256	glutamic-oxaloacetic transaminase 1, soluble	list(gene = "ENSDARG00000039093")	4673.592413	0.760431248	0.18744928	4.056730704	4.98E-05	0.003472781	406330	glutamic-oxaloacetic transaminase 1, soluble
phka2	29.27855289	0.949146765	0.236271688	4.017183655	5.89E-05	0.004025577	phosphorylase kinase, alpha 2 (liver)	list(gene = "ENSDARG00000030687")	134.1189896	0.851764314	0.201799096	4.220852964	2.43E-05	0.001931094	556199	phosphorylase kinase, alpha 2 (liver)
fam189a2	59.09193418	-0.686011056	0.170801039	-4.01643375	5.91E-05	0.004025577	family with sequence similarity 189, member A2	list(gene = "ENSDARG00000099946")	45.07652318	-0.65229965	0.178279524	-3.658859056	0.000253341	0.011344976	503960	family with sequence similarity 189, member A2
mical2b	44.16918571	-0.666608523	0.166605896	-4.001110039	6.30E-05	0.00424688	microtubule associated monoxygenase, calponin and LIM domain containing 2b	list(gene = "ENSDARG00000020395")	41.42415684	-0.67180991	0.165135828	-4.068226244	4.74E-05	0.003325769	569564	microtubule associated monoxygenase, calponin and LIM domain containing 2b
ano5b	164.4194569	-0.825125813	0.206314183	-3.999365432	6.35E-05	0.00425427	anoctamin 5b	list(gene = "ENSDARG00000036147")	164.8340789	-0.818017909	0.205623001	-3.978241269	6.94E-05	0.004464496	560102	anoctamin 5b
si:dkey-188i13.7	222.3726018	-0.631254254	0.158098856	-3.99278192	6.53E-05	0.004331003	si:dkey-188i13.7	list(gene = "ENSDARG00000078389")	222.4119077	-0.626426366	0.157105669	-3.987293212	6.68E-05	0.004336014	100302471	si:dkey-188i13.7
si:dkey-188i13.9	28.19996	-0.930868381	0.233190356	-3.991881985	6.56E-05	0.004331003	si:dkey-188i13.9	list(gene = "ENSDARG00000074754")	27.58772786	-0.972308884	0.23641127	-4.112785677	3.91E-05	0.002847315	558363	si:dkey-188i13.9
fb06f03	136.9426357	-0.599714997	0.150585811	-3.982546531	6.82E-05	0.00446659	high-mobility group nucleosome binding domain 1-like	list(gene = "ENSDARG00000087636")	137.4293586	-0.594641508	0.151273735	-3.930897247	8.46E-05	0.005163725	100151347	high-mobility group nucleosome binding domain 1-like
chs1	72.44673656	-1.101969363	0.277270832	-3.974342904	7.06E-05	0.004598097	chitin synthase 1	list(gene = "ENSDARG00000068515")	72.57037365	-1.101381892	0.273952307	-4.020341733	5.81E-05	0.003892287	322468	chitin synthase 1
atp13a1	209.1321333	0.585993991	0.147842745	3.963630343	7.38E-05	0.00477747	ATPase type 13A1	list(gene = "ENSDARG00000029931")	209.3750801	0.588831424	0.147695354	3.986797215	6.70E-05	0.004336014	334466	ATPase type 13A1
slc47a2	138.1330432	1.077759785	0.273501378	3.940600939	8.13E-05	0.005210078	solute carrier family 47 (multidrug and toxin extrusion), member 2	list(gene = "ENSDARG00000060051")	138.4233488	1.060785428	0.269638458	3.934102851	8.35E-05	0.005163725	560024	solute carrier family 47 (multidrug and toxin extrusion), member 2
tfdp1b	21.0402105	-0.842709346	0.214519279	-3.928361826	8.55E-05	0.005367011	transcription factor Dp-1, b	list(gene = "ENSDARG00000016304")	22.68056506	-0.92937663	0.215699564	-4.30866254	1.64E-05	0.001531287	393749	transcription factor Dp-1, b
tle3b	221.0220392	-0.882385887	0.225050801	-3.920829799	8.82E-05	0.005508587	transducin-like enhancer of split 3b	list(gene = "ENSDARG00000069006")	128.5442979	-0.808486065	0.222079457	-3.640526131	0.000272081	0.012010749	100007463	transducin-like enhancer of split 3b
grm6b	12.2308701	-0.947758586	0.241805418	-3.919509304	8.87E-05	0.005510006	glutamate receptor, metabotropic 6b	list(gene = "ENSDARG00000025671")	13.53465282	-1.047235092	0.232786722	-4.49868912	6.84E-06	0.000780763	565450	glutamate receptor, metabotropic 6b
dnase1l3	63.86734103	-0.737471814	0.188230361	-3.917921693	8.93E-05	0.005517675	deoxyribonuclease I-like 3	list(gene = "ENSDARG00000005464")	63.8891713	-0.731280387	0.187778281	-3.89438216	9.84E-05	0.005736643	792196	deoxyribonuclease I-like 3
hexa	139.5360508	0.639076581	0.163194809	3.916034981	9.00E-05	0.005532345	hexosaminidase A (alpha polypeptide)	list(gene = "ENSDARG00000052113")	139.8972851	0.639018732	0.163339882	3.912202728	9.15E-05	0.00546591	550460	hexosaminidase A (alpha polypeptide)
sestd1	85.38039585	-0.627298294	0.160634527	-3.905127409	9.42E-05	0.005758244	SEC14 and spectrin domains 1	list(gene = "ENSDARG00000040614")	85.41303204	-0.621945265	0.16029542	-3.879993973	0.000104459	0.006056546	360133	SEC14 and spectrin domains 1
slc20a1b	703.0269521	0.951937455	0.243935273	3.902418231	9.52E-05	0.005763979	solute carrier family 20 (phosphate transporter), member 1b	list(gene = "ENSDARG00000010641")	704.2516386	0.949563895	0.242364394	3.9179183	8.93E-05	0.005393264	321541	solute carrier family 20 (phosphate transporter), member 1b
sgk3	94.15487864	0.648283441	0.166082042	3.903392774	9.49E-05	0.005763979	serum/glucocorticoid regulated kinase family, member 3	list(gene = "ENSDARG00000062460")	94.26042556	0.650671508	0.165689142	3.927061836	8.60E-05	0.005219407	564523	serum/glucocorticoid regulated kinase family, member 3
si:ch211-235e9.8	207.6559255	0.56810922	0.146059083	3.889585019	0.000100416	0.006016369	si:ch211-235e9.8	list(gene = "ENSDARG00000071353")	1478.618144	0.570245149	0.125896804	4.529464873	5.91E-06	0.000703203	100002196	si:ch211-235e9.8
mettl2a	23.49101562	0.797074742	0.20526094	3.883226606	0.000103079	0.006114507	methyltransferase like 2A	list(gene = "ENSDARG00000008105")	23.58364466	0.800830598	0.205111108	3.904374586	9.45E-05	0.005567704	100006618	methyltransferase like 2A
baiap2l1b	119.9431682	-0.581861542	0.149812845	-3.883922916	0.000102785	0.006114507	BAI1-associated protein 2-like 1b	list(gene = "ENSDARG00000031119")	119.9806537	-0.577495664	0.149045056	-3.874638171	0.000106783	0.006101301	550528	BAI1-associated protein 2-like 1b
si:dkey-19a16.7	242.5677068	0.568186353	0.146512255	3.878080721	0.000105284	0.006183737	si:dkey-19a16.7	list(gene = "ENSDARG00000071644")	230.9353278	0.550929171	0.143908122	3.828339661	0.000129011	0.006896743	101883120	si:dkey-19a16.7
NA	72.3546459	-1.031877813	0.266032318	-3.87876864	0.000104987	0.006183737	NA	NULL	82.46728127	-1.009341116	0.268079617	-3.765079672	0.000166496	0.008436279	NA	NA
golga5	349.6200011	0.384207883	0.099187163	3.873564597	0.000107255	0.006242536	golgin A5	list(gene = "ENSDARG00000039279")	395.9608356	0.339652943	0.102026034	3.32908112	0.00087133	0.025259906	406720	golgin A5
yy1b	121.3660931	-0.5334018	0.137709308	-3.873389594	0.000107332	0.006242536	YY1 transcription factor b	list(gene = "ENSDARG00000027978")	121.5552201	-0.522283285	0.135124088	-3.865212289	0.000110993	0.006248831	406394	YY1 transcription factor b
slc10a4	227.7143111	0.54095475	0.139713473	3.871886775	0.000107996	0.006250669	solute carrier family 10, member 4	NULL	124.1570024	0.638190841	0.139392259	4.578380803	4.69E-06	0.000580951	NA	solute carrier family 10, member 4
cbsb	629.8556338	0.686987133	0.17762044	3.86772565	0.000109855	0.006297281	cystathionine-beta-synthase b	list(gene = "ENSDARG00000010946")	630.5768365	0.68986402	0.176742498	3.903215278	9.49E-05	0.005567704	266987	cystathionine-beta-synthase b
nucks1b	425.4657833	-0.422239454	0.109171875	-3.867657799	0.000109886	0.006297281	nuclear casein kinase and cyclin-dependent kinase substrate 1b	list(gene = "ENSDARG00000012777")	400.8283925	-0.434175391	0.111246144	-3.90283543	9.51E-05	0.005567704	553506	nuclear casein kinase and cyclin-dependent kinase substrate 1b
slc41a1	332.2604161	0.763511781	0.198165451	3.85290058	0.000116727	0.006564781	solute carrier family 41 (magnesium transporter), member 1	list(gene = "ENSDARG00000070214")	261.9936375	0.803683597	0.197415422	4.071027426	4.68E-05	0.003305939	325975	solute carrier family 41 (magnesium transporter), member 1
prmt1	427.0618197	0.69842247	0.181226083	3.853873902	0.000116263	0.006564781	protein arginine methyltransferase 1	list(gene = "ENSDARG00000010246")	427.6144164	0.700527913	0.180760664	3.875444455	0.00010643	0.006101301	321974	protein arginine methyltransferase 1
nsdhl	200.0313075	0.641621022	0.166790696	3.846863398	0.00011964	0.006697011	NAD(P) dependent steroid dehydrogenase-like	list(gene = "ENSDARG00000099315")	200.4063032	0.645335664	0.166661349	3.872137538	0.000107885	0.006133133	550369	NAD(P) dependent steroid dehydrogenase-like
gpd1b	6813.513573	-0.449782953	0.11710774	-3.84076195	0.000122653	0.006833607	glycerol-3-phosphate dehydrogenase 1b	list(gene = "ENSDARG00000043180")	6816.263828	-0.445380418	0.116259671	-3.830910705	0.00012767	0.006856517	325181	glycerol-3-phosphate dehydrogenase 1b
si:dkey-224e22.2	283.6223613	0.828096188	0.216273508	3.828930301	0.000128701	0.007104201	si:dkey-224e22.2	list(gene = "ENSDARG00000034941")	219.0995132	0.890991279	0.21170072	4.208730502	2.57E-05	0.001995238	799022	si:dkey-224e22.2
sympk	101.4378455	0.466999488	0.121951366	3.82939119	0.000128461	0.007104201	symplekin	list(gene = "ENSDARG00000059553")	101.5506724	0.470435587	0.122083934	3.853378341	0.000116499	0.00637409	570858	symplekin
ube4b	154.2583699	0.410601973	0.107274864	3.827569254	0.000129415	0.007110667	ubiquitination factor E4B, UFD2 homolog (S. cerevisiae)	list(gene = "ENSDARG00000037017")	212.8644969	0.393104696	0.090159254	4.360114798	1.30E-05	0.00127307	170784	ubiquitination factor E4B, UFD2 homolog (S. cerevisiae)
ube2d2	404.3848205	0.467603291	0.122456241	3.818533758	0.000134247	0.007275589	ubiquitin-conjugating enzyme E2D 2 (UBC4/5 homolog, yeast)	list(gene = "ENSDARG00000043484")	404.8302744	0.471361242	0.122533312	3.84680081	0.00011967	0.006516992	393934	ubiquitin-conjugating enzyme E2D 2 (UBC4/5 homolog, yeast)
hps3	41.95082156	-0.71689741	0.18773288	-3.818709922	0.000134151	0.007275589	Hermansky-Pudlak syndrome 3	list(gene = "ENSDARG00000015749")	42.97695396	-0.698799961	0.188884713	-3.699611001	0.00021593	0.01008197	777758	Hermansky-Pudlak syndrome 3
ptgdsa	592.7249808	-0.471100993	0.123661434	-3.809603198	0.00013919	0.007509332	prostaglandin D2 synthase a	list(gene = "ENSDARG00000069439")	624.0976399	-0.478669033	0.124047094	-3.858768624	0.00011396	0.006320526	555483	prostaglandin D2 synthase a
gde1	171.9437417	0.631069652	0.165805334	3.806087766	0.000141182	0.007550949	glycerophosphodiester phosphodiesterase 1	list(gene = "ENSDARG00000055108")	154.2678731	0.595351743	0.166124948	3.583758784	0.000338685	0.014046383	393213	glycerophosphodiester phosphodiesterase 1
eif2s1b	1367.088289	-0.400376133	0.10519583	-3.806007647	0.000141228	0.007550949	eukaryotic translation initiation factor 2, subunit 1 alpha b	list(gene = "ENSDARG00000052178")	1367.682895	-0.396161742	0.104264171	-3.799596153	0.000144932	0.007574163	321564	eukaryotic translation initiation factor 2, subunit 1 alpha b
dscama	445.1523717	0.554343262	0.145748171	3.803432031	0.000142705	0.007595864	Down syndrome cell adhesion molecule a	list(gene = "ENSDARG00000024865")	265.3044133	0.555303065	0.174966397	3.173769786	0.00150473	0.036306671	568643	Down syndrome cell adhesion molecule a
si:ch211-120k19.1	56.07700128	0.903221526	0.237714685	3.799603405	0.000144928	0.007679887	si:ch211-120k19.1	list(gene = "ENSDARG00000075517")	56.22799354	0.900771174	0.236939403	3.80169429	0.00014371	0.007544127	563199	si:ch211-120k19.1
fxyd1	596.60676	0.430355845	0.113444429	3.7935388	0.000148515	0.007835174	FXYD domain containing ion transport regulator 1 (phospholemman)	list(gene = "ENSDARG00000099014")	459.8015873	0.456886376	0.119501977	3.823253708	0.000131702	0.007008478	503884	FXYD domain containing ion transport regulator 1 (phospholemman)
rps17	2488.512966	-0.390703202	0.103048563	-3.791447375	0.000149772	0.007866653	ribosomal protein S17	list(gene = "ENSDARG00000104011")	2506.528185	-0.387786537	0.103280815	-3.754681216	0.000173562	0.008643993	393818	ribosomal protein S17
rab6ba	108.3719027	1.010577056	0.267396626	3.779318649	0.000157258	0.008091599	RAB6B, member RAS oncogene family a	list(gene = "ENSDARG00000034522")	106.4708304	0.993351148	0.265453205	3.742095136	0.000182492	0.008973698	558900	RAB6B, member RAS oncogene family a
lpar2a	24.27115622	0.838721812	0.22192866	3.779240639	0.000157307	0.008091599	lysophosphatidic acid receptor 2a	list(gene = "ENSDARG00000042338")	24.29741709	0.837177956	0.221029962	3.78762205	0.000152096	0.007843038	445184	lysophosphatidic acid receptor 2a
pebp1	640.2599494	0.37715676	0.099796059	3.77927509	0.000157286	0.008091599	phosphatidylethanolamine binding protein 1	list(gene = "ENSDARG00000042069")	640.938151	0.380676982	0.099014985	3.844640089	0.00012073	0.0065441	406627	phosphatidylethanolamine binding protein 1
coa3b	26.30390331	-0.760420886	0.201221807	-3.779018279	0.000157448	0.008091599	cytochrome C oxidase assembly factor 3b	list(gene = "ENSDARG00000097456")	26.30582713	-0.753563699	0.200655261	-3.75551428	0.000172986	0.008643993	335493	cytochrome C oxidase assembly factor 3b
ndnf	15.60241654	1.021600673	0.270769564	3.772952389	0.000161327	0.008255377	neuron-derived neurotrophic factor	list(gene = "ENSDARG00000062936")	15.64004873	1.009985125	0.268483527	3.761814128	0.000168685	0.008473532	561437	neuron-derived neurotrophic factor
smarcd1	598.3241331	-0.400799685	0.106427165	-3.765952859	0.000165915	0.008453871	SWI/SNF related, matrix associated, actin dependent regulator of chromatin, subfamily d, member 1	list(gene = "ENSDARG00000019004")	618.6427654	-0.400204119	0.105494618	-3.793597503	0.00014848	0.007724952	323115	SWI/SNF related, matrix associated, actin dependent regulator of chromatin, subfamily d, member 1
fabp7a	220.7080217	0.932945139	0.247953255	3.762584759	0.000168166	0.008532113	fatty acid binding protein 7, brain, a	list(gene = "ENSDARG00000007697")	221.2016564	0.930471052	0.246395012	3.776338841	0.00015915	0.008122634	58128	fatty acid binding protein 7, brain, a
sh2d5	69.03480125	-0.703063679	0.18718756	-3.755931646	0.000172698	0.008724899	SH2 domain containing 5	list(gene = "ENSDARG00000014324")	68.79864736	-0.695862393	0.186199169	-3.737193878	0.000186085	0.009111931	541529	SH2 domain containing 5
smarca1	56.87420544	-0.672014504	0.179756671	-3.738467682	0.000185145	0.009236348	SWI/SNF related, matrix associated, actin dependent regulator of chromatin, subfamily a, member 1	list(gene = "ENSDARG00000012776")	57.11346606	-0.675279112	0.178423193	-3.78470479	0.000153891	0.007900649	559803	SWI/SNF related, matrix associated, actin dependent regulator of chromatin, subfamily a, member 1
polh	45.05169135	-0.792224999	0.211885708	-3.738926078	0.000184808	0.009236348	polymerase (DNA directed), eta	list(gene = "ENSDARG00000070231")	47.69689619	-0.824165127	0.21045417	-3.916126376	9.00E-05	0.005405479	678520	polymerase (DNA directed), eta
acbd4	32.83922195	-0.985653626	0.263995372	-3.73360191	0.000188761	0.009377478	acyl-CoA binding domain containing 4	list(gene = "ENSDARG00000027070")	32.85344276	-0.972455609	0.262044737	-3.71102896	0.000206418	0.00981878	406368	acyl-CoA binding domain containing 4
oxnad1	81.34440183	0.651192414	0.174699157	3.727507477	0.000193383	0.0095277	oxidoreductase NAD-binding domain containing 1	list(gene = "ENSDARG00000062664")	79.67305019	0.658900141	0.178481721	3.691695358	0.000222764	0.010261241	558500	oxidoreductase NAD-binding domain containing 1
thop1	101.020233	0.645868928	0.17323375	3.728308885	0.000192769	0.0095277	thimet oligopeptidase 1	list(gene = "ENSDARG00000013776")	103.0281733	0.653312476	0.174530864	3.743248955	0.000181656	0.008970424	436628	thimet oligopeptidase 1
sephs1	162.1546543	0.910817786	0.244433291	3.726242783	0.000194355	0.009536202	selenophosphate synthetase 1	list(gene = "ENSDARG00000058292")	161.7252888	0.902822066	0.243454297	3.708384198	0.000208586	0.00988155	324947	selenophosphate synthetase 1
bco1	24.74455806	-1.028934527	0.277049163	-3.713905925	0.000204085	0.009931844	beta-carotene oxygenase 1	list(gene = "ENSDARG00000104256")	24.73614714	-1.011998362	0.273874968	-3.695110829	0.000219791	0.010164457	84039	beta-carotene oxygenase 1
clpxb	351.3720644	0.664312853	0.179214843	3.706795936	0.000209898	0.010132037	caseinolytic mitochondrial matrix peptidase chaperone subunit b	list(gene = "ENSDARG00000067796")	350.5764596	0.668646605	0.179170512	3.731900949	0.00019004	0.009228037	100332309	caseinolytic mitochondrial matrix peptidase chaperone subunit b
rpl21	7601.805263	-0.247381922	0.066728959	-3.707264799	0.00020951	0.010132037	ribosomal protein L21	list(gene = "ENSDARG00000010516")	7606.008203	-0.2431286	0.065674452	-3.702027089	0.000213884	0.010050813	336568	ribosomal protein L21
ptp4a3	17.39554199	-0.878230224	0.237161538	-3.703088757	0.00021299	0.010239853	protein tyrosine phosphatase type IVA, member 3	list(gene = "ENSDARG00000039997")	17.4771426	-0.852911556	0.23655072	-3.605618093	0.000311411	0.013293706	406460	protein tyrosine phosphatase type IVA, member 3
si:ch211-132b12.7	305.9709947	0.80346696	0.217182156	3.699507256	0.000216018	0.010343728	si:ch211-132b12.7	list(gene = "ENSDARG00000068374")	488.4173899	0.770144477	0.219113142	3.514825579	0.000440043	0.016678596	564531	si:ch211-132b12.7
prkag2a	116.5365546	-0.748736066	0.202516273	-3.697164945	0.000218021	0.010397843	protein kinase, AMP-activated, gamma 2 non-catalytic subunit a	list(gene = "ENSDARG00000012625")	116.2130168	-0.74400429	0.201238469	-3.697127553	0.000218053	0.010124252	570761	protein kinase, AMP-activated, gamma 2 non-catalytic subunit a
wdr62	42.60227406	-0.668935634	0.181273534	-3.690200217	0.000224078	0.010644133	WD repeat domain 62	list(gene = "ENSDARG00000060312")	42.6118317	-0.663491097	0.180689323	-3.67199947	0.00024066	0.010955679	570949	WD repeat domain 62
prpf4	106.0017199	0.683811601	0.185467103	3.686969761	0.00022694	0.010737339	PRP4 pre-mRNA processing factor 4 homolog (yeast)	list(gene = "ENSDARG00000067639")	113.7008734	0.673945704	0.185489443	3.633337261	0.000279779	0.012257683	326944	PRP4 pre-mRNA processing factor 4 homolog (yeast)
sept15	116.3852547	0.707707068	0.192083039	3.68438083	0.000229259	0.010804182	septin 15	list(gene = "ENSDARG00000102889")	116.526592	0.709090163	0.191497578	3.702867521	0.000213176	0.010050813	792259	septin 15
rpl29	2569.069091	-0.382390329	0.103851167	-3.682099506	0.000231321	0.010820663	ribosomal protein L29	list(gene = "ENSDARG00000077717")	2576.888114	-0.376177444	0.102574456	-3.667359882	0.000245068	0.011112917	445040	ribosomal protein L29
coro2a	15.60171388	-0.901819262	0.244927396	-3.681986073	0.000231424	0.010820663	coronin, actin binding protein, 2A	list(gene = "ENSDARG00000005210")	15.60296698	-0.891639554	0.243744516	-3.658090733	0.000254101	0.011344976	323538	coronin, actin binding protein, 2A
LOC100004199	32.38621558	0.960760899	0.261021602	3.68077159	0.000232529	0.010829867	uncharacterized LOC100004199	list(gene = "ENSDARG00000038587")	38.64957833	0.995908083	0.258157737	3.857750279	0.000114435	0.006320526	100004199	uncharacterized LOC100004199
pcsk7	81.7871451	0.530104166	0.144227645	3.675468508	0.000237413	0.011014316	proprotein convertase subtilisin/kexin type 7	list(gene = "ENSDARG00000069968")	76.99094542	0.495903045	0.150020677	3.30556464	0.000947852	0.026553538	100009656	proprotein convertase subtilisin/kexin type 7
sult1st3	948.2372122	0.689048325	0.187939489	3.666330736	0.000246056	0.011156947	sulfotransferase family 1, cytosolic sulfotransferase 3	list(gene = "ENSDARG00000018361")	934.635553	0.684610011	0.18592141	3.682254834	0.00023118	0.010606982	368270	sulfotransferase family 1, cytosolic sulfotransferase 3
akr1b1	354.8996114	0.557249657	0.151993168	3.666280962	0.000246104	0.011156947	aldo-keto reductase family 1, member B1 (aldose reductase)	list(gene = "ENSDARG00000006215")	382.6911897	0.518619552	0.147776625	3.509482994	0.000448979	0.016878705	415138	aldo-keto reductase family 1, member B1 (aldose reductase)
slc29a1b	150.3835846	-0.41529839	0.113188938	-3.669072236	0.000243432	0.011156947	solute carrier family 29 (equilibrative nucleoside transporter), member 1b	list(gene = "ENSDARG00000054447")	334.0739561	-0.380479739	0.094422681	-4.029537534	5.59E-05	0.003786648	100331439	solute carrier family 29 (equilibrative nucleoside transporter), member 1b
NA	49.71233028	-0.896601911	0.244308611	-3.669956243	0.000242592	0.011156947	NA	NULL	82.46728127	-1.009341116	0.268079617	-3.765079672	0.000166496	0.008436279	NA	NA
cyp46a1.1	81.73244085	-0.936324092	0.25545555	-3.665311219	0.000247038	0.011156947	cytochrome P450, family 46, subfamily A, polypeptide 1, tandem duplicate 1	list(gene = "ENSDARG00000012137")	65.22818478	-0.994971241	0.265739433	-3.744161069	0.000180998	0.008970424	553543	cytochrome P450, family 46, subfamily A, polypeptide 1, tandem duplicate 1
fut11	77.21951109	0.709335721	0.193767416	3.660758535	0.00025147	0.011314237	fucosyltransferase 11 (alpha (1,3) fucosyltransferase)	list(gene = "ENSDARG00000102402")	76.69161584	0.718771194	0.193467175	3.715210047	0.000203035	0.009697416	568888	fucosyltransferase 11 (alpha (1,3) fucosyltransferase)
krt4	392.4096866	-0.777567494	0.212495905	-3.659211668	0.000252992	0.011339953	keratin 4	list(gene = "ENSDARG00000017624")	392.5155578	-0.77116424	0.211462642	-3.646810762	0.000265515	0.011765458	794486	keratin 4
ppp1r13bb	111.0157398	-0.55493095	0.151758685	-3.656666824	0.000255516	0.011410183	protein phosphatase 1, regulatory subunit 13Bb	list(gene = "ENSDARG00000009142")	110.3657552	-0.531213077	0.152654296	-3.479843604	0.000501707	0.018077598	557278	protein phosphatase 1, regulatory subunit 13Bb
LOC101883230	10.83177469	0.943820966	0.258687842	3.648493717	0.000263782	0.011735362	gastrula zinc finger protein XlCGF8.2DB-like	list(gene = c("ENSDARG00000103512"	"ENSDARG00000104885"))	11.40949527	1.107331241	0.258582127	4.282319331	1.85E-05	0.001658053	101883230	gastrula zinc finger protein XlCGF8.2DB-like
ace	17.0335138	-1.008783691	0.277205452	-3.63911923	0.000273572	0.012080742	angiotensin I converting enzyme (peptidyl-dipeptidase A) 1	list(gene = "ENSDARG00000079166")	17.02610244	-0.99065063	0.273754079	-3.618761171	0.000296017	0.012824454	565980	angiotensin I converting enzyme (peptidyl-dipeptidase A) 1
zgc:92630	1233.767097	0.551196543	0.152078861	3.624412622	0.000289619	0.012742163	zgc:92630	list(gene = "ENSDARG00000004141")	1235.863883	0.555057573	0.151665475	3.659749023	0.000252462	0.011344976	436969	zgc:92630
rnf34a	63.20814098	0.700428462	0.193474362	3.620264995	0.000294301	0.012900574	ring finger protein 34a	list(gene = "ENSDARG00000038300")	109.4292852	0.62472121	0.194948429	3.204546001	0.001352757	0.033903283	334203	ring finger protein 34a
s100a10a	99.5935746	-0.968719752	0.267748552	-3.618020513	0.000296865	0.012965274	S100 calcium binding protein A10a	list(gene = "ENSDARG00000037425")	99.60019999	-0.95620617	0.265436886	-3.602386177	0.000315309	0.013379046	449788	S100 calcium binding protein A10a
klhl21	171.0158277	0.607125277	0.167906426	3.615854933	0.000299358	0.013026443	kelch-like family member 21	list(gene = "ENSDARG00000039255")	170.1242671	0.61742503	0.168492678	3.664402732	0.000247916	0.01119852	404613	kelch-like family member 21
abca12	17.52465576	-0.945170855	0.261489811	-3.614560934	0.000300857	0.013044068	ATP-binding cassette, sub-family A (ABC1), member 12	NULL	16.75034949	-0.930726073	0.259972709	-3.580091455	0.000343474	0.014144331	NA	ATP-binding cassette, sub-family A (ABC1), member 12
edem1	224.1606181	0.685468871	0.190020078	3.607349697	0.000309341	0.013197842	ER degradation enhancer, mannosidase alpha-like 1	list(gene = "ENSDARG00000025094")	224.3715015	0.687054065	0.189036127	3.634511956	0.000278507	0.012248017	394164	ER degradation enhancer, mannosidase alpha-like 1
ppfibp1a	199.7660036	-0.62463035	0.173123764	-3.607998894	0.000308568	0.013197842	PTPRF interacting protein, binding protein 1a (liprin beta 1)	list(gene = "ENSDARG00000045749")	172.3697319	-0.626476617	0.174521445	-3.58968272	0.000331081	0.013780051	565020	PTPRF interacting protein, binding protein 1a (liprin beta 1)
itgb1b.1	162.5972657	-0.650527458	0.180194611	-3.610138247	0.000306034	0.013197842	integrin, beta 1b.1	list(gene = "ENSDARG00000053232")	147.7976089	-0.696839678	0.192304905	-3.623618843	0.00029051	0.012680147	566771	integrin, beta 1b.1
egfl7	21.31995129	-0.745146011	0.206591987	-3.606848563	0.000309938	0.013197842	EGF-like-domain, multiple 7	list(gene = "ENSDARG00000100657")	20.29323564	-0.712227267	0.207786651	-3.427685389	0.00060875	0.020374726	678640	EGF-like-domain, multiple 7
itcha	71.94865493	0.583937866	0.16239478	3.595792101	0.000323406	0.013722313	itchy E3 ubiquitin protein ligase a	list(gene = "ENSDARG00000074903")	59.0699732	0.682615674	0.163946258	4.163655116	3.13E-05	0.002339713	100331274	itchy E3 ubiquitin protein ligase a
lrrc75ba	32.66192122	0.819832823	0.22853432	3.587351009	0.000334054	0.013975199	leucine rich repeat containing 75Ba	list(gene = "ENSDARG00000074308")	32.69265118	0.818686694	0.227401862	3.600175862	0.000318002	0.013379046	101885211	leucine rich repeat containing 75Ba
si:dkey-28b4.7	61.44068493	-0.508843139	0.141782324	-3.58890391	0.000332071	0.013975199	si:dkey-28b4.7	list(gene = "ENSDARG00000079632")	51.73451473	-0.504265383	0.150404237	-3.352733899	0.000800176	0.024284507	571834	si:dkey-28b4.7
mgat4b	25.16330268	-0.887377163	0.247642342	-3.583301452	0.000339279	0.014144125	mannosyl (alpha-1,3-)-glycoprotein beta-1,4-N-acetylglucosaminyltransferase, isozyme B	list(gene = "ENSDARG00000004115")	25.16252648	-0.877718114	0.246230465	-3.564620303	0.000364383	0.014796247	431727	mannosyl (alpha-1,3-)-glycoprotein beta-1,4-N-acetylglucosaminyltransferase, isozyme B
phactr2	50.21443664	-0.62642536	0.175011363	-3.579341071	0.000344462	0.014310162	phosphatase and actin regulator 2	list(gene = "ENSDARG00000027172")	62.70850792	-0.623991158	0.173691397	-3.592527712	0.000327486	0.013689473	570136	phosphatase and actin regulator 2
snrpd3	306.0587262	-0.789022955	0.220735965	-3.574510179	0.000350884	0.014526361	small nuclear ribonucleoprotein D3 polypeptide	list(gene = "ENSDARG00000013800")	312.714096	-0.774707637	0.220216447	-3.517937223	0.000434915	0.016678596	415171	small nuclear ribonucleoprotein D3 polypeptide
NA	182.7051433	0.631846588	0.176961228	3.57053686	0.00035625	0.014697483	NA	NULL	82.46728127	-1.009341116	0.268079617	-3.765079672	0.000166496	0.008436279	NA	NA
rps2	17071.06162	-0.369135228	0.103546834	-3.56491081	0.00036398	0.014913171	ribosomal protein S2	list(gene = "ENSDARG00000077291")	17079.80558	-0.364761112	0.102860435	-3.546175085	0.000390866	0.015695949	406565	ribosomal protein S2
hspa4a	428.0667412	0.914796062	0.256791655	3.562405731	0.000367472	0.014963887	heat shock protein 4a	list(gene = "ENSDARG00000004754")	403.899422	0.914406628	0.253862941	3.601969726	0.000315815	0.013379046	335865	heat shock protein 4a
prkcq	13.47218871	0.964564949	0.270993773	3.55936204	0.000371757	0.01507638	protein kinase C, theta	list(gene = "ENSDARG00000034173")	13.49606406	0.944471366	0.266797448	3.540031483	0.000400079	0.015858926	555521	protein kinase C, theta
serpinb1l3	37.27666522	-0.842626356	0.237033867	-3.554877483	0.000378155	0.015283882	serpin peptidase inhibitor, clade B (ovalbumin), member 1, like 3	list(gene = "ENSDARG00000014556")	37.2831558	-0.833298361	0.235933745	-3.531916809	0.000412559	0.016026547	335119	serpin peptidase inhibitor, clade B (ovalbumin), member 1, like 3
gne	351.7471695	0.514105008	0.144741592	3.551881664	0.000382487	0.015406725	glucosamine (UDP-N-acetyl)-2-epimerase/N-acetylmannosamine kinase	list(gene = "ENSDARG00000099771")	354.4026309	0.515813689	0.144060481	3.580535655	0.000342891	0.014144331	393857	glucosamine (UDP-N-acetyl)-2-epimerase/N-acetylmannosamine kinase
vtg5	260.5735697	0.859898922	0.243088056	3.537396846	0.000404092	0.016167748	vitellogenin 5	list(gene = "ENSDARG00000092126")	195.9704269	0.865184023	0.246678542	3.507333946	0.000452621	0.016906545	64260	vitellogenin 5
arhgef6	88.89009506	-0.627771625	0.177513291	-3.536476732	0.000405502	0.01616991	Rac/Cdc42 guanine nucleotide exchange factor (GEF) 6	list(gene = "ENSDARG00000006683")	88.82908608	-0.620962124	0.176547294	-3.517256532	0.000436032	0.016678596	558288	Rac/Cdc42 guanine nucleotide exchange factor (GEF) 6
lgals9l3	46.80140708	-0.627882384	0.177608648	-3.535201648	0.000407464	0.016193981	lectin, galactoside-binding, soluble, 9 (galectin 9)-like 3	list(gene = "ENSDARG00000041060")	46.81406008	-0.622217704	0.177169825	-3.511984649	0.000444774	0.016774733	327284	lectin, galactoside-binding, soluble, 9 (galectin 9)-like 3
slc26a6	39.17578857	0.798920932	0.226194278	3.532012131	0.00041241	0.016324264	solute carrier family 26, member 6	list(gene = "ENSDARG00000055835")	37.83055402	0.798179048	0.225705147	3.536379477	0.000405652	0.015917384	100005108	solute carrier family 26, member 6
psme4b	148.236635	0.412985324	0.116949051	3.53132685	0.00041348	0.016324264	proteasome activator subunit 4b	list(gene = "ENSDARG00000018742")	148.3803368	0.416778744	0.116725648	3.570584123	0.000356186	0.014513958	553346	proteasome activator subunit 4b
LOC101883938	113.1587782	-0.723282535	0.204942383	-3.529199393	0.000416819	0.016401757	serine-rich adhesin for platelets-like	list(gene = "ENSDARG00000098777")	113.4366766	-0.709991003	0.206089197	-3.445066571	0.000570919	0.019469433	101883938	serine-rich adhesin for platelets-like
col14a1a	16.20969848	-0.873410907	0.247818594	-3.524396181	0.000424449	0.016647062	collagen, type XIV, alpha 1a	list(gene = "ENSDARG00000005762")	15.93231675	-0.887545904	0.248516113	-3.571381719	0.000355103	0.014513958	321298	collagen, type XIV, alpha 1a
copb2	603.9578465	0.429823713	0.122011767	3.52280542	0.000427005	0.016692385	coatomer protein complex, subunit beta 2	list(gene = "ENSDARG00000038743")	606.2893003	0.434255693	0.120884007	3.592333699	0.00032773	0.013689473	114454	coatomer protein complex, subunit beta 2
zgc:103681	422.0530136	-0.437170957	0.124340661	-3.51591308	0.000438244	0.017075779	zgc:103681	list(gene = "ENSDARG00000042379")	422.2488589	-0.433079767	0.123687065	-3.501415189	0.000462794	0.017067735	449773	zgc:103681
grpel1	222.3264782	0.513043737	0.146185396	3.509541667	0.00044888	0.017418345	GrpE-like 1, mitochondrial	list(gene = "ENSDARG00000010021")	222.5829042	0.51631293	0.146142305	3.53294639	0.000410956	0.016017655	559037	GrpE-like 1, mitochondrial
prpf40a	143.7514686	0.45831577	0.130679222	3.507181644	0.00045288	0.017418345	PRP40 pre-mRNA processing factor 40 homolog A	list(gene = "ENSDARG00000058467")	143.8966146	0.461771736	0.13041292	3.540843459	0.00039885	0.015858926	321555	PRP40 pre-mRNA processing factor 40 homolog A
si:dkey-239i20.2	1684.134431	-0.479009245	0.136557237	-3.507754359	0.000451906	0.017418345	si:dkey-239i20.2	list(gene = "ENSDARG00000043518")	1686.286379	-0.474842118	0.136701455	-3.47357033	0.000513583	0.018300593	557525	si:dkey-239i20.2
oaz2a	581.549902	-0.512954714	0.146186742	-3.508900372	0.000449963	0.017418345	ornithine decarboxylase antizyme 2a	list(gene = "ENSDARG00000045929")	2684.106632	-0.678017625	0.128755613	-5.265926752	1.39E-07	4.06E-05	100002007	ornithine decarboxylase antizyme 2a
pgm2	942.6968212	0.611043473	0.174321049	3.505276479	0.000456133	0.017487067	phosphoglucomutase 2	list(gene = "ENSDARG00000018178")	943.9121967	0.613322047	0.174052753	3.52377103	0.000425452	0.016417929	405822	phosphoglucomutase 2
myo3a	40.50536828	0.933821283	0.266544253	3.503438076	0.000459293	0.017551781	myosin IIIA	list(gene = "ENSDARG00000010186")	45.86608035	0.89746845	0.263414507	3.407057804	0.000656672	0.02152195	402814	myosin IIIA
atp1a1a.1	2413.941036	0.521555767	0.149251016	3.494487208	0.000474973	0.017929364	ATPase, Na+/K+ transporting, alpha 1a polypeptide, tandem duplicate 1	list(gene = "ENSDARG00000002791")	1727.519316	0.470155852	0.152089109	3.09131835	0.001992699	0.043215333	64612	ATPase, Na+/K+ transporting, alpha 1a polypeptide, tandem duplicate 1
lmbr1l	279.6000525	0.386028785	0.110511104	3.493122154	0.000477408	0.017929364	limb development membrane protein 1-like	list(gene = "ENSDARG00000004745")	279.9331545	0.390340068	0.110435439	3.534554425	0.000408463	0.015973931	321314	limb development membrane protein 1-like
zgc:172253	1083.103723	0.366122891	0.10479664	3.493651052	0.000476463	0.017929364	zgc:172253	list(gene = "ENSDARG00000074191")	840.3347816	0.370796141	0.119332159	3.10726082	0.001888297	0.041757524	100007732	zgc:172253
rpl36a	6098.222371	-0.324747984	0.092972666	-3.492940442	0.000477733	0.017929364	ribosomal protein L36A	list(gene = "ENSDARG00000058105")	6101.361659	-0.320324582	0.092195573	-3.474403065	0.000511991	0.018300593	195819	ribosomal protein L36A
sele	65.32474393	-0.649551506	0.186010403	-3.492017092	0.000479388	0.017929364	selectin E	list(gene = "ENSDARG00000009123")	58.9491954	-0.613861373	0.189020105	-3.247598299	0.001163835	0.030207857	558139	selectin E
zgc:55558	136.8821849	0.562541531	0.16131939	3.487129042	0.000488236	0.018191358	zgc:55558	list(gene = "ENSDARG00000013161")	137.0601354	0.565023272	0.161435231	3.499999766	0.000465259	0.01710449	393228	zgc:55558
lonp1	253.9827133	0.587484653	0.16855499	3.48541833	0.000491368	0.018251037	lon peptidase 1, mitochondrial	list(gene = "ENSDARG00000102765")	258.3272211	0.591449573	0.168724176	3.505422794	0.000455883	0.016973984	563257	lon peptidase 1, mitochondrial
aldh1a2	17.97357255	-0.87486194	0.251721577	-3.475514297	0.000509875	0.018879619	aldehyde dehydrogenase 1 family, member A2	list(gene = "ENSDARG00000053493")	18.06077336	-0.874452776	0.249612983	-3.503234347	0.000459645	0.017008259	116713	aldehyde dehydrogenase 1 family, member A2
larsb	216.6570773	0.427353896	0.123027862	3.473635058	0.000513459	0.018953468	leucyl-tRNA synthetase b	NULL	216.8850407	0.431008947	0.123033292	3.503189598	0.000459722	0.017008259	NA	leucyl-tRNA synthetase b
mpp7a	101.5766907	-0.548374525	0.15796857	-3.471415386	0.000517722	0.019051867	membrane protein, palmitoylated 7a (MAGUK p55 subfamily member 7)	list(gene = "ENSDARG00000102470")	100.381153	-0.551883737	0.159166432	-3.467337493	0.000525641	0.018619531	30166	membrane protein, palmitoylated 7a (MAGUK p55 subfamily member 7)
get4	193.9373623	0.386680613	0.111470914	3.468892473	0.000522609	0.019172499	golgi to ER traffic protein 4 homolog (S. cerevisiae)	list(gene = "ENSDARG00000024398")	194.1190614	0.390613214	0.111147343	3.514372931	0.000440794	0.016678596	796309	golgi to ER traffic protein 4 homolog (S. cerevisiae)
tpt1	20691.16385	-0.294284048	0.084887434	-3.466756314	0.000526779	0.019233497	tumor protein, translationally-controlled 1	list(gene = "ENSDARG00000092693")	20709.29061	-0.289790939	0.08389106	-3.454372138	0.000551576	0.01913114	30723	tumor protein, translationally-controlled 1
syce2	23.86828836	0.709626509	0.204862185	3.463921418	0.000532362	0.019292864	synaptonemal complex central element protein 2	list(gene = "ENSDARG00000103187")	67.99785551	0.709658329	0.154995979	4.578559619	4.68E-06	0.000580951	553132	synaptonemal complex central element protein 2
skiv2l2	133.0763689	0.470320011	0.135770313	3.464085778	0.000532037	0.019292864	superkiller viralicidic activity 2-like 2	list(gene = "ENSDARG00000013457")	125.6124222	0.485088187	0.141546519	3.4270584	0.000610158	0.020374726	406795	superkiller viralicidic activity 2-like 2
azin1b	4406.032929	0.608860533	0.175828969	3.462799887	0.000534586	0.019314748	antizyme inhibitor 1b	list(gene = "ENSDARG00000035869")	4411.419431	0.611431049	0.175353395	3.486850352	0.000488745	0.017799473	317764	antizyme inhibitor 1b
eef2k	498.7492697	0.574058814	0.166062734	3.456879223	0.00054647	0.019664718	eukaryotic elongation factor 2 kinase	list(gene = "ENSDARG00000035835")	498.599939	0.576753204	0.166077494	3.472795676	0.000515067	0.018300593	437013	eukaryotic elongation factor 2 kinase
mbnl3	715.4929846	-0.407605986	0.118004209	-3.454164812	0.000552	0.019664718	muscleblind-like splicing regulator 3	list(gene = "ENSDARG00000016085")	715.8418644	-0.404056329	0.117346188	-3.443284647	0.000574694	0.019469433	567027	muscleblind-like splicing regulator 3
eppk1	100.2902499	-0.53810537	0.155761897	-3.454666261	0.000550974	0.019664718	epiplakin 1	list(gene = "ENSDARG00000096359")	103.6224146	-0.490427321	0.154877666	-3.166546433	0.001542607	0.036839229	101885652	epiplakin 1
steap4	1121.02167	-0.700387039	0.202781447	-3.453900973	0.00055254	0.019664718	STEAP family member 4	list(gene = "ENSDARG00000055901")	1121.400873	-0.695225242	0.201775475	-3.445538875	0.000569922	0.019469433	550429	STEAP family member 4
zgc:123068	149.4614439	-0.713266382	0.206557824	-3.453107554	0.000554168	0.019664718	zgc:123068	list(gene = "ENSDARG00000017489")	154.6379175	-0.723074933	0.203943854	-3.545460762	0.000391927	0.015695949	403118	zgc:123068
ftsj3	177.9853519	0.556057445	0.161284242	3.447686131	0.000565411	0.01988611	FtsJ homolog 3 (E. coli)	list(gene = "ENSDARG00000104938")	178.1649451	0.559172598	0.16064033	3.480897965	0.000499736	0.018077598	321247	FtsJ homolog 3 (E. coli)
raph1b	196.9947832	0.451956079	0.131089138	3.447700432	0.000565381	0.01988611	Ras association (RalGDS/AF-6) and pleckstrin homology domains 1b	list(gene = "ENSDARG00000061732")	301.1292787	0.4000537	0.132059027	3.02935521	0.002450763	0.048408809	560319	Ras association (RalGDS/AF-6) and pleckstrin homology domains 1b
sult1st5	37.39611201	-0.663776671	0.192852066	-3.441895577	0.000577653	0.020256938	sulfotransferase family 1, cytosolic sulfotransferase 5	list(gene = "ENSDARG00000003475")	38.87161334	-0.668174943	0.193264991	-3.457299426	0.000545618	0.019095	619193	sulfotransferase family 1, cytosolic sulfotransferase 5
tgfbi	1459.31224	-0.801292793	0.232974118	-3.439406924	0.00058299	0.020384142	transforming growth factor, beta-induced	list(gene = "ENSDARG00000071586")	1459.62539	-0.794665364	0.231526474	-3.432287253	0.000598513	0.020101076	321421	transforming growth factor, beta-induced
dnajb11	250.8819355	0.720255736	0.209756002	3.433778913	0.000595229	0.020690732	DnaJ (Hsp40) homolog, subfamily B, member 11	list(gene = "ENSDARG00000015088")	251.1261396	0.722586569	0.209111082	3.455515428	0.000549242	0.01913114	386709	DnaJ (Hsp40) homolog, subfamily B, member 11
hibadha	68.96325693	-0.657597724	0.19181133	-3.428357034	0.000607246	0.021047085	3-hydroxyisobutyrate dehydrogenase a	list(gene = "ENSDARG00000102906")	67.94055673	-0.63538918	0.195457819	-3.250773921	0.001150913	0.030073418	445252	3-hydroxyisobutyrate dehydrogenase a
serpina1	40794.6656	-0.436585187	0.127399017	-3.426911751	0.000610487	0.021098092	serpin peptidase inhibitor, clade A (alpha-1 antiproteinase, antitrypsin), member 1	list(gene = "ENSDARG00000090286")	40810.39503	-0.432019746	0.12685703	-3.405564094	0.000660275	0.021554191	322701	serpin peptidase inhibitor, clade A (alpha-1 antiproteinase, antitrypsin), member 1
isoc2	607.4472423	-0.349681081	0.102084578	-3.425405542	0.000613882	0.021154102	isochorismatase domain containing 2	list(gene = "ENSDARG00000013371")	608.5473438	-0.344192332	0.101654618	-3.3858996	0.000709453	0.022406421	492617	isochorismatase domain containing 2
park7	396.5522147	0.440550951	0.128755238	3.421615765	0.000622502	0.021266744	parkinson protein 7	list(gene = "ENSDARG00000034826")	396.936149	0.444035092	0.128283474	3.461358494	0.000537457	0.018923018	449674	parkinson protein 7
rpl5b	8294.322409	-0.331813823	0.096970179	-3.421813035	0.000622051	0.021266744	ribosomal protein L5b	list(gene = "ENSDARG00000015862")	8298.37735	-0.327532001	0.096106107	-3.40802486	0.000654349	0.02152195	415196	ribosomal protein L5b
fam219b	23.15672511	-0.661782246	0.193585109	-3.418559672	0.000629535	0.021445564	family with sequence similarity 219, member B	list(gene = "ENSDARG00000104637")	23.16685094	-0.65547048	0.193255888	-3.39172321	0.000694546	0.022109869	541542	family with sequence similarity 219, member B
qars	102.583203	0.707982136	0.207194071	3.416999975	0.000633153	0.021507355	glutaminyl-tRNA synthetase	list(gene = "ENSDARG00000010316")	172.261484	0.678180729	0.18722595	3.622258183	0.000292042	0.012699487	394188	glutaminyl-tRNA synthetase
rps27.1	4233.775098	-0.304462704	0.089196191	-3.413404766	0.000641566	0.021511571	ribosomal protein S27, isoform 1	list(gene = "ENSDARG00000023298")	4235.888782	-0.30017481	0.08823328	-3.402058828	0.000668802	0.0217205	554155	ribosomal protein S27, isoform 1
colec10	210.9723626	-0.440019152	0.128863313	-3.414619262	0.000638712	0.021511571	collectin sub-family member 10 (C-type lectin)	list(gene = "ENSDARG00000104752")	211.0703288	-0.435742045	0.12828695	-3.396620195	0.000682236	0.021905789	794040	collectin sub-family member 10 (C-type lectin)
NA	225.8249117	-0.475903568	0.139312455	-3.416087723	0.000635278	0.021511571	NA	NULL	82.46728127	-1.009341116	0.268079617	-3.765079672	0.000166496	0.008436279	NA	NA
aprt	66.45372595	0.505454861	0.148381918	3.406445129	0.000658148	0.021797489	adenine phosphoribosyltransferase	list(gene = "ENSDARG00000003519")	66.73995586	0.507884976	0.147648521	3.439824332	0.000582092	0.019606066	393641	adenine phosphoribosyltransferase
rpl19	8878.224955	-0.311343933	0.091358395	-3.407940039	0.000654553	0.021797489	ribosomal protein L19	list(gene = "ENSDARG00000013307")	8883.677603	-0.30683506	0.090453893	-3.392170847	0.000693412	0.022109869	406489	ribosomal protein L19
rpl18	6786.510997	-0.313139444	0.091915706	-3.406811048	0.000657266	0.021797489	ribosomal protein L18	list(gene = "ENSDARG00000029533")	6790.085374	-0.308822635	0.091236219	-3.384868858	0.000712123	0.02242994	445038	ribosomal protein L18
hmgb3b	432.0581751	0.362997396	0.106922913	3.394944891	0.000686424	0.022608385	high mobility group box 3b	list(gene = "ENSDARG00000006408")	432.54313	0.367342886	0.106762744	3.440740383	0.000580125	0.01959645	550466	high mobility group box 3b
zgc:110843	287.2574272	0.619704264	0.182583327	3.394090105	0.00068857	0.022616595	zgc:110843	list(gene = "ENSDARG00000073845")	409.3968738	0.673810578	0.174589567	3.859397737	0.000113667	0.006320526	541492	zgc:110843
baiap2l2a	19.92886492	-0.822648518	0.242464533	-3.392861245	0.000691667	0.022655883	BAI1-associated protein 2-like 2a	list(gene = "ENSDARG00000016483")	16.38620337	-0.781843718	0.248489103	-3.146390352	0.001652992	0.038451042	394210	BAI1-associated protein 2-like 2a
rrbp1b	2677.979609	0.350056312	0.103336575	3.38753547	0.000705236	0.022911522	ribosome binding protein 1b	list(gene = "ENSDARG00000041703")	2680.329791	0.353979058	0.10255666	3.451546288	0.000557384	0.019218209	567029	ribosome binding protein 1b
pkz	45.52027392	-0.527184708	0.155603469	-3.388000999	0.00070404	0.022911522	protein kinase containing Z-DNA binding domains	list(gene = "ENSDARG00000052396")	45.53816676	-0.522370806	0.155271358	-3.364244458	0.000767535	0.02378951	503703	protein kinase containing Z-DNA binding domains
zgc:174862	11.23338295	0.932797026	0.275981213	3.379929436	0.000725044	0.023406839	zgc:174862	list(gene = "ENSDARG00000077571")	11.3203064	0.922278275	0.27316169	3.376309005	0.000734654	0.023077232	100142646	zgc:174862
emilin1a	135.8898583	0.608845349	0.18024137	3.377944532	0.000730298	0.023406839	elastin microfibril interfacer 1a	list(gene = "ENSDARG00000024537")	128.0316026	0.61862068	0.181587366	3.406738544	0.000657441	0.02152195	566473	elastin microfibril interfacer 1a
rpl11	4957.249284	-0.352546616	0.104331618	-3.379096613	0.000727244	0.023406839	ribosomal protein L11	list(gene = "ENSDARG00000043509")	4959.572343	-0.348207251	0.103476635	-3.365080939	0.000765212	0.023780751	415229	ribosomal protein L11
gsta.1	429.3703185	-0.475996992	0.1408998	-3.378265925	0.000729445	0.023406839	glutathione S-transferase, alpha tandem duplicate 1	list(gene = "ENSDARG00000090228")	382.5373403	-0.482210199	0.139685576	-3.45211162	0.000556218	0.019218209	406703	glutathione S-transferase, alpha tandem duplicate 1
oxsr1b	74.6773302	-0.522948493	0.154752932	-3.379247725	0.000726845	0.023406839	oxidative stress responsive 1b	list(gene = "ENSDARG00000027500")	74.71627695	-0.517913677	0.154599007	-3.3500453	0.000807983	0.024424802	394150	oxidative stress responsive 1b
krt94	569.4438461	-0.525876716	0.155777504	-3.37581937	0.000735962	0.023462239	keratin 94	list(gene = "ENSDARG00000044975")	569.7309568	-0.520463651	0.155077848	-3.356144395	0.000790373	0.024049624	768289	keratin 94
vcp	895.861479	0.376915369	0.111776457	3.372046142	0.000746119	0.02372262	valosin containing protein	list(gene = "ENSDARG00000020008")	988.1075477	0.361487256	0.111339454	3.246713034	0.00116746	0.03023463	327197	valosin containing protein
si:rp71-46j2.7	55.78138925	-0.606668943	0.179969678	-3.370950874	0.000749092	0.023753792	si:rp71-46j2.7	list(gene = "ENSDARG00000105424")	55.65746092	-0.596588618	0.179645252	-3.320926166	0.000897193	0.025690132	368429	si:rp71-46j2.7
tars	219.2791801	0.609453338	0.181020917	3.366756429	0.000760578	0.023870304	threonyl-tRNA synthetase	list(gene = "ENSDARG00000013250")	222.202419	0.589345387	0.180049111	3.27324797	0.001063192	0.028549389	449661	threonyl-tRNA synthetase
slc33a1	62.52971738	0.572945548	0.170217556	3.365960381	0.000762777	0.023870304	solute carrier family 33 (acetyl-CoA transporter), member 1	list(gene = "ENSDARG00000020085")	44.84927871	0.593085518	0.186980081	3.171918174	0.001514357	0.036463456	394083	solute carrier family 33 (acetyl-CoA transporter), member 1
evi5a	26.32929578	-0.733211159	0.217710914	-3.367819951	0.000757651	0.023870304	ecotropic viral integration site 5a	list(gene = "ENSDARG00000077666")	29.89643511	-0.732252488	0.205047201	-3.571141102	0.000355429	0.014513958	100332570	ecotropic viral integration site 5a
creb3l3l	360.0939088	0.47181932	0.140263818	3.363799206	0.000768775	0.023971429	cAMP responsive element binding protein 3-like 3 like	list(gene = "ENSDARG00000020926")	360.5618554	0.475629399	0.140385713	3.38801854	0.000703995	0.022294452	406853	cAMP responsive element binding protein 3-like 3 like
btr04	39.94028159	-0.707698948	0.210414952	-3.363349133	0.000770029	0.023971429	bloodthirsty-related gene family, member 4	list(gene = "ENSDARG00000060962")	33.62487466	-0.682201586	0.210789451	-3.236412364	0.001210424	0.031208584	565512	bloodthirsty-related gene family, member 4
hspd1	793.6347769	0.781727215	0.232857678	3.357103025	0.000787638	0.024204816	heat shock 60 protein 1	list(gene = "ENSDARG00000056160")	794.649734	0.781154395	0.231570487	3.37328995	0.000742757	0.023206674	282676	heat shock 60 protein 1
tomm70a	381.8285463	0.426815656	0.127088721	3.358407035	0.000783931	0.024204816	translocase of outer mitochondrial membrane 70 homolog A (S. cerevisiae)	list(gene = "ENSDARG00000029639")	382.3326663	0.431376021	0.126803009	3.401938365	0.000669097	0.0217205	572969	translocase of outer mitochondrial membrane 70 homolog A (S. cerevisiae)
rgn	1238.238084	-0.275961904	0.082159913	-3.358838806	0.000782707	0.024204816	regucalcin	list(gene = "ENSDARG00000098645")	1238.903373	-0.271876309	0.081250724	-3.346140161	0.00081945	0.024486836	403070	regucalcin
si:ch211-175m2.5	97.99439632	-0.577595882	0.171939503	-3.359297144	0.00078141	0.024204816	si:ch211-175m2.5	list(gene = "ENSDARG00000089019")	98.03182062	-0.572351301	0.171451763	-3.3382643	0.000843035	0.02487274	568697	si:ch211-175m2.5
add1	39.51297443	-0.583130727	0.173840528	-3.354400348	0.000795372	0.024315948	adducin 1 (alpha)	list(gene = "ENSDARG00000103962")	39.52714702	-0.577839257	0.173457606	-3.331299612	0.000864415	0.02513412	555511	adducin 1 (alpha)
aqp10a	571.5686658	0.666701485	0.198943612	3.351208311	0.000804598	0.02441022	aquaporin 10a	list(gene = "ENSDARG00000007086")	574.3477522	0.667944353	0.198636665	3.362643819	0.000771999	0.023801261	436621	aquaporin 10a
si:ch211-242b18.1	378.5261434	0.409562716	0.12219936	3.351594619	0.000803476	0.02441022	si:ch211-242b18.1	list(gene = "ENSDARG00000054723")	383.048381	0.405411663	0.119282806	3.398743518	0.000676962	0.021854048	566905	si:ch211-242b18.1
cpeb4	1975.183917	-0.54655404	0.163140204	-3.350210599	0.000807501	0.024425458	cytoplasmic polyadenylation element binding protein 4	list(gene = "ENSDARG00000056691")	1973.399199	-0.541645878	0.162120136	-3.341015446	0.000834726	0.024816057	393956	cytoplasmic polyadenylation element binding protein 4
cox4i2	30.0837206	-0.726252333	0.216815716	-3.349629561	0.000809197	0.024425458	cytochrome c oxidase subunit IV isoform 2	list(gene = "ENSDARG00000022509")	30.09657967	-0.719031085	0.2162388	-3.32517145	0.000883642	0.025544749	393776	cytochrome c oxidase subunit IV isoform 2
si:dkey-188i13.10	184.4733814	-0.444694899	0.132869651	-3.346850823	0.000817352	0.024609308	si:dkey-188i13.10	list(gene = "ENSDARG00000075151")	174.522439	-0.451393708	0.136771394	-3.300351735	0.000965637	0.026835901	558285	si:dkey-188i13.10
paqr3b	22.0902272	0.67455512	0.201614772	3.345762383	0.000820567	0.024643875	progestin and adipoQ receptor family member IIIb	list(gene = "ENSDARG00000044253")	22.1147363	0.675075935	0.201054102	3.357682972	0.000785987	0.024004733	560764	progestin and adipoQ receptor family member IIIb
rsu1	20.46215023	-0.8962389	0.268241751	-3.341161081	0.000834288	0.024993006	Ras suppressor protein 1	list(gene = "ENSDARG00000102885")	50.78911802	-1.117791273	0.270942073	-4.125572888	3.70E-05	0.002710567	553276	Ras suppressor protein 1
cyp3a65	1660.477636	-0.621479571	0.186063482	-3.340148017	0.000837337	0.025021491	cytochrome P450, family 3, subfamily A, polypeptide 65	list(gene = "ENSDARG00000103295")	1661.139081	-0.616737718	0.18511808	-3.331590943	0.000863511	0.02513412	553969	cytochrome P450, family 3, subfamily A, polypeptide 65
zgc:91968	8.672419169	0.909416568	0.272392873	3.338621005	0.000841954	0.025066867	zgc:91968	list(gene = "ENSDARG00000011076")	8.95381689	0.948107773	0.268811861	3.527031022	0.000420248	0.016270979	431714	zgc:91968
caspa	51.0349907	0.734026258	0.220030683	3.336017721	0.000849877	0.025206689	caspase a	list(gene = "ENSDARG00000008165")	51.28213912	0.72625546	0.219293008	3.311803989	0.000926965	0.026220501	57933	caspase a
sdf2	69.9858931	0.629395232	0.188741432	3.334695647	0.000853928	0.025263981	stromal cell-derived factor 2	list(gene = "ENSDARG00000024026")	70.07372517	0.631070777	0.188422937	3.349224824	0.00081038	0.024424802	336879	stromal cell-derived factor 2
ndufa4l	2114.225664	-0.262880023	0.078870223	-3.333070632	0.000858931	0.025349105	NADH dehydrogenase (ubiquinone) 1 alpha subcomplex 4, like	list(gene = "ENSDARG00000099499")	2115.503517	-0.258546753	0.078627388	-3.288253124	0.001008112	0.027643605	406726	NADH dehydrogenase (ubiquinone) 1 alpha subcomplex 4, like
ilvbl	441.870749	-0.373331384	0.112054744	-3.331687447	0.000863211	0.025397129	ilvB (bacterial acetolactate synthase)-like	list(gene = "ENSDARG00000017126")	442.5183123	-0.367409046	0.111996576	-3.280538188	0.001036092	0.02821173	393639	ilvB (bacterial acetolactate synthase)-like
pllp	130.772097	-0.595141378	0.178658381	-3.331169652	0.000864819	0.025397129	plasmolipin	list(gene = "ENSDARG00000062756")	130.8145776	-0.590124183	0.177933492	-3.316543595	0.000911384	0.025986086	558650	plasmolipin
rps28	4458.970845	-0.310148364	0.093142422	-3.329829295	0.000868992	0.025456994	ribosomal protein S28	list(gene = "ENSDARG00000035860")	4464.174398	-0.304984823	0.092331523	-3.30314947	0.000956054	0.026719076	406307	ribosomal protein S28
slc13a3	48.87174469	0.919834422	0.276673238	3.324623768	0.000885379	0.025684615	solute carrier family 13 (sodium-dependent dicarboxylate transporter), member 3	list(gene = "ENSDARG00000069478")	48.96789851	1.096432776	0.272534933	4.023090781	5.74E-05	0.003869353	405838	solute carrier family 13 (sodium-dependent dicarboxylate transporter), member 3
atp2a2b	617.2898825	0.544965594	0.16403903	3.322170301	0.000893202	0.025709614	ATPase, Ca++ transporting, cardiac muscle, slow twitch 2b	list(gene = "ENSDARG00000005122")	618.0655144	0.547868601	0.163910084	3.342494784	0.000830289	0.024747289	568265	ATPase, Ca++ transporting, cardiac muscle, slow twitch 2b
mob1bb	141.9830307	0.464893295	0.139903158	3.322964981	0.000890661	0.025709614	MOB kinase activator 1Bb	list(gene = "ENSDARG00000012953")	142.1195992	0.468387025	0.139460576	3.358562245	0.000783491	0.024004733	407654	MOB kinase activator 1Bb
plpp2b	102.2126711	-0.415797948	0.125178104	-3.321650775	0.000894866	0.025709614	phospholipid phosphatase 2b	list(gene = "ENSDARG00000028896")	102.2615116	-0.411422699	0.124720579	-3.298755518	0.000971145	0.026835901	335485	phospholipid phosphatase 2b
elac2	115.6921847	0.447714046	0.134846757	3.320169178	0.000899629	0.025722489	elaC ribonuclease Z 2	list(gene = "ENSDARG00000034060")	115.795694	0.451270265	0.134196341	3.362761309	0.000771671	0.023801261	492652	elaC ribonuclease Z 2
mgat1a	171.292698	0.383947947	0.115630355	3.320477096	0.000898637	0.025722489	mannosyl (alpha-1,3-)-glycoprotein beta-1,2-N-acetylglucosaminyltransferase a	list(gene = "ENSDARG00000012407")	171.460635	0.387655324	0.115463509	3.357383891	0.000786838	0.024004733	393649	mannosyl (alpha-1,3-)-glycoprotein beta-1,2-N-acetylglucosaminyltransferase a
dnase2	50.99338501	0.569666853	0.171753325	3.316773356	0.000910635	0.025964656	deoxyribonuclease II, lysosomal	list(gene = "ENSDARG00000073893")	112.6507977	0.459439437	0.116274983	3.951318015	7.77E-05	0.004896064	100000399	deoxyribonuclease II, lysosomal
naca	8148.207541	-0.344154284	0.103779226	-3.316215575	0.000912454	0.025964656	nascent polypeptide-associated complex alpha subunit	list(gene = "ENSDARG00000005513")	8150.416588	-0.340025218	0.102779069	-3.308311906	0.000938602	0.026421423	195823	nascent polypeptide-associated complex alpha subunit
kif16bb	459.4407119	0.348370008	0.105199891	3.311505427	0.000927954	0.026280286	kinesin family member 16Bb	list(gene = "ENSDARG00000080018")	389.4444606	0.342239629	0.112401877	3.044785726	0.002328461	0.046947905	567045	kinesin family member 16Bb
lgals2b	858.8421972	-0.530951653	0.160732458	-3.303325656	0.000955454	0.026741487	lectin, galactoside-binding, soluble, 2b	list(gene = "ENSDARG00000038153")	861.2154755	-0.525394576	0.160299086	-3.277589343	0.001046976	0.02823649	393486	lectin, galactoside-binding, soluble, 2b
spink4	110.9943246	-0.715825394	0.216594921	-3.304903873	0.00095009	0.026741487	serine peptidase inhibitor, Kazal type 4	list(gene = "ENSDARG00000091609")	111.0610952	-0.708702805	0.215935804	-3.282006924	0.001030711	0.02813092	100331208	serine peptidase inhibitor, Kazal type 4
comtb	41.17816096	-0.853852943	0.2583856	-3.304568614	0.000951227	0.026741487	catechol-O-methyltransferase b	list(gene = "ENSDARG00000025679")	35.82643202	-0.904705781	0.255797484	-3.536804842	0.000404999	0.015917384	565370	catechol-O-methyltransferase b
zgc:154169	209.1993582	-0.909787585	0.275414784	-3.303336052	0.000955418	0.026741487	zgc:154169	list(gene = "ENSDARG00000070140")	209.1282113	-0.895309955	0.271731481	-3.294833388	0.000984801	0.027068078	777751	zgc:154169
copb1	539.0962997	0.437238308	0.132491624	3.300120364	0.000966434	0.026985454	coatomer protein complex, subunit beta 1	list(gene = "ENSDARG00000056557")	539.7625992	0.44108246	0.132700368	3.32389779	0.000887687	0.025544749	338138	coatomer protein complex, subunit beta 1
gpcpd1	182.9929006	0.720646263	0.218605049	3.296567326	0.000978742	0.027206237	glycerophosphocholine phosphodiesterase 1	list(gene = "ENSDARG00000016011")	182.8875785	0.722889354	0.217563373	3.322661083	0.000891632	0.025593784	492483	glycerophosphocholine phosphodiesterase 1
rps8a	9425.313799	-0.348912112	0.105929245	-3.293822321	0.00098835	0.027292336	ribosomal protein S8a	list(gene = "ENSDARG00000055996")	9432.187995	-0.344221864	0.105022201	-3.277610443	0.001046898	0.02823649	407690	ribosomal protein S8a
rpl32	7081.18445	-0.418521684	0.127048101	-3.294198669	0.000987027	0.027292336	ribosomal protein L32	list(gene = "ENSDARG00000054818")	7083.936028	-0.41394312	0.126304271	-3.27734856	0.001047869	0.02823649	556556	ribosomal protein L32
c3b.1	2681.146532	-0.555791363	0.168745078	-3.293674515	0.000988869	0.027292336	complement component c3b, tandem duplicate 1	list(gene = "ENSDARG00000093068")	2002.287003	-0.538047897	0.165413888	-3.252737135	0.001142992	0.029933543	563665	complement component c3b, tandem duplicate 1
clta	195.6758764	0.572243225	0.173873529	3.291146322	0.0009978	0.027411911	clathrin, light chain A	list(gene = "ENSDARG00000045618")	196.7094086	0.574074863	0.173599805	3.30688657	0.000943391	0.026492233	406318	clathrin, light chain A
acy3.2	171.7807235	-0.458866959	0.139402104	-3.291678868	0.000995913	0.027411911	aspartoacylase (aminocyclase) 3, tandem duplicate 2	list(gene = "ENSDARG00000005525")	166.7740952	-0.472453431	0.126745337	-3.727580383	0.000193327	0.00934868	436619	aspartoacylase (aminocyclase) 3, tandem duplicate 2
alg11	179.3624114	0.534652455	0.162614713	3.287847973	0.001009563	0.027607854	asparagine-linked glycosylation 11 (alpha-1,2-mannosyltransferase)	list(gene = "ENSDARG00000031202")	179.7220959	0.539081925	0.162580813	3.315778262	0.000913883	0.025986086	407614	asparagine-linked glycosylation 11 (alpha-1,2-mannosyltransferase)
cyp3c3	31.33324121	-0.879551525	0.2677226	-3.285309216	0.001018705	0.027794097	cytochrome P450, family 3, subfamily c, polypeptide 3	list(gene = "ENSDARG00000037873")	31.32793056	-0.868099087	0.265452679	-3.270259282	0.001074489	0.028672872	492759	cytochrome P450, family 3, subfamily c, polypeptide 3
dlg1l	63.13034897	-0.512342486	0.156189276	-3.280266731	0.00103709	0.028166794	discs, large (Drosophila) homolog 1, like	list(gene = "ENSDARG00000102216")	126.2168298	-0.489540032	0.158103178	-3.096332659	0.001959304	0.042952009	497648	discs, large (Drosophila) homolog 1, like
cox5ab	384.6277213	-0.280767093	0.085775628	-3.273273536	0.001063095	0.028677119	cytochrome c oxidase subunit Vab	list(gene = "ENSDARG00000099663")	384.8584126	-0.276443203	0.085574882	-3.23042457	0.001236065	0.031452191	326962	cytochrome c oxidase subunit Vab
rps18	6297.424728	-0.355545257	0.10871338	-3.270482957	0.00107364	0.028896188	ribosomal protein S18	list(gene = "ENSDARG00000100392")	6304.958404	-0.351269278	0.107922864	-3.254817985	0.001134651	0.029862898	192300	ribosomal protein S18
rpl38	3027.697012	-0.375369287	0.115133171	-3.260305289	0.001112924	0.029751989	ribosomal protein L38	list(gene = "ENSDARG00000006413")	3041.815649	-0.369909175	0.114327198	-3.235530828	0.001214168	0.031236006	436759	ribosomal protein L38
wu:fb55g09	383.4867556	-0.404278393	0.124175868	-3.255692109	0.001131163	0.030037554	wu:fb55g09	list(gene = "ENSDARG00000088449")	264.0204568	-0.394948676	0.129397304	-3.052217188	0.002271577	0.046105171	792924	wu:fb55g09
sh3gl1a	23.80443446	-0.662287792	0.203398595	-3.25610799	0.001129508	0.030037554	SH3-domain GRB2-like 1a	list(gene = "ENSDARG00000067958")	23.81026628	-0.656087138	0.202862582	-3.23414565	0.001220072	0.031272913	100005753	SH3-domain GRB2-like 1a
ak3	41.90498628	-0.653105453	0.200704789	-3.254060136	0.001137682	0.030076678	adenylate kinase 3	list(gene = "ENSDARG00000058226")	41.92062543	-0.646587508	0.200247089	-3.228948356	0.001242463	0.031546116	406404	adenylate kinase 3
abce1	503.3120352	0.509635756	0.156711273	3.25206826	0.001145685	0.030221245	ATP-binding cassette, sub-family E (OABP), member 1	list(gene = "ENSDARG00000007216")	503.4892031	0.5125912	0.156420263	3.277012777	0.001049116	0.02823649	406324	ATP-binding cassette, sub-family E (OABP), member 1
xiap	294.4361957	0.485478497	0.149453923	3.248348966	0.001160768	0.03055152	X-linked inhibitor of apoptosis	list(gene = "ENSDARG00000016143")	269.7434583	0.470800576	0.155894127	3.020002007	0.00252773	0.049400354	373108	X-linked inhibitor of apoptosis
adsl	228.8428435	0.5842086	0.180282998	3.240508561	0.001193167	0.031335086	adenylosuccinate lyase	list(gene = "ENSDARG00000017049")	229.1112649	0.586778394	0.17978372	3.263801602	0.001099281	0.029182283	334431	adenylosuccinate lyase
mgll	251.705439	-0.573228039	0.176987744	-3.238800756	0.001200334	0.031385047	monoglyceride lipase	list(gene = "ENSDARG00000036820")	1009.55342	-0.623329289	0.153874569	-4.050892188	5.10E-05	0.003539397	378960	monoglyceride lipase
nrxn3a	18.22951057	-0.779666411	0.240715964	-3.238947671	0.001199716	0.031385047	neurexin 3a	NULL	18.47579344	-0.730657864	0.238903506	-3.058380663	0.002225367	0.045491404	NA	neurexin 3a
zgc:158852	872.437852	0.745199975	0.230269716	3.236204867	0.001211304	0.031602581	zgc:158852	list(gene = "ENSDARG00000102076")	873.1751351	0.745465381	0.228989423	3.255457706	0.001132098	0.029862898	565497	zgc:158852
polr3h	107.2883332	0.578627724	0.17890463	3.234280326	0.001219497	0.031650849	polymerase (RNA) III (DNA directed) polypeptide H	list(gene = "ENSDARG00000102590")	107.3848227	0.581208055	0.177998565	3.265240118	0.001093713	0.029100761	436749	polymerase (RNA) III (DNA directed) polypeptide H
si:dkey-33i11.3	2096.772574	0.30073878	0.093005651	3.233553855	0.001222603	0.031650849	si:dkey-33i11.3	list(gene = "ENSDARG00000027609")	2060.40829	0.297626621	0.093928441	3.168652848	0.001531472	0.036755051	569259	si:dkey-33i11.3
rbp2b	7615.302969	-0.365842622	0.113149045	-3.233280673	0.001223773	0.031650849	retinol binding protein 2b, cellular	list(gene = "ENSDARG00000093774")	7650.71757	-0.358432887	0.111033133	-3.228161513	0.001245886	0.031564253	432384	retinol binding protein 2b, cellular
si:dkey-97a13.6	118.0287507	-0.589636985	0.182518831	-3.230554243	0.001235505	0.031885111	si:dkey-97a13.6	list(gene = "ENSDARG00000012600")	118.1992624	-0.586534021	0.181958124	-3.223456087	0.001266537	0.03201784	570654	si:dkey-97a13.6
clmn	37.88290923	-0.631677313	0.195687745	-3.227986055	0.001246651	0.032034082	calmin	list(gene = "ENSDARG00000096867")	36.46846181	-0.612733948	0.195066646	-3.141151815	0.001682848	0.038989876	100330495	calmin
gnpda1	11.46872162	-0.882177138	0.273267542	-3.228254377	0.001245482	0.032034082	glucosamine-6-phosphate deaminase 1	list(gene = "ENSDARG00000037307")	11.46811216	-0.867872775	0.270719588	-3.205799704	0.001346877	0.033828675	550565	glucosamine-6-phosphate deaminase 1
copg2	315.2007627	0.43065239	0.133778205	3.219152107	0.001285703	0.032966522	coatomer protein complex, subunit gamma 2	list(gene = "ENSDARG00000034823")	315.563332	0.433995676	0.13403329	3.237969276	0.001203838	0.031107594	30187	coatomer protein complex, subunit gamma 2
dcun1d4	177.2636245	-0.701560574	0.218423705	-3.211925068	0.001318488	0.033734609	DCN1, defective in cullin neddylation 1, domain containing 4 (S. cerevisiae)	list(gene = "ENSDARG00000092394")	177.3091536	-0.695319921	0.21731625	-3.199576292	0.001376298	0.03434555	556765	DCN1, defective in cullin neddylation 1, domain containing 4 (S. cerevisiae)
zgc:153031	870.4451078	0.549039427	0.171004747	3.210667756	0.001324269	0.033737746	zgc:153031	list(gene = "ENSDARG00000068876")	871.6133331	0.55208521	0.170716197	3.233935744	0.001220969	0.031272913	557552	zgc:153031
aspm	56.61579547	-0.854732304	0.266172717	-3.211194271	0.001321845	0.033737746	abnormal spindle microtubule assembly	list(gene = "ENSDARG00000103754")	56.63211606	-0.844124602	0.263984317	-3.197631633	0.001385612	0.034430527	554173	abnormal spindle microtubule assembly
bpifcl	14.82539088	-0.784976861	0.244773246	-3.206955317	0.001341478	0.034030736	BPI fold containing family C, like	list(gene = "ENSDARG00000099980")	14.82855623	-0.775052489	0.243673164	-3.180705151	0.001469171	0.035596083	100003132	BPI fold containing family C, like
glod5	609.7148915	0.487887647	0.152168911	3.206224213	0.001344892	0.034044887	glyoxalase domain containing 5	list(gene = "ENSDARG00000071871")	606.3952609	0.496645078	0.150563244	3.298581136	0.000971748	0.026835901	553706	glyoxalase domain containing 5
eif4g3a	147.7256734	-0.429500529	0.133987984	-3.205515281	0.001348209	0.034056556	eukaryotic translation initiation factor 4 gamma, 3a	list(gene = "ENSDARG00000077215")	148.4931962	-0.426397871	0.133488042	-3.194277657	0.001401812	0.034611694	566131	eukaryotic translation initiation factor 4 gamma, 3a
pls3	1129.494859	-0.430358083	0.134296461	-3.204537789	0.001352795	0.034100166	plastin 3 (T isoform)	list(gene = "ENSDARG00000037655")	1290.841776	-0.444721159	0.127164902	-3.497200509	0.000470168	0.017230633	436598	plastin 3 (T isoform)
or111-3	12.26413745	0.873171742	0.272811173	3.200645087	0.001371203	0.034346335	odorant receptor, family D, subfamily 111, member 3	list(gene = "ENSDARG00000086633")	12.27877171	0.861705169	0.270373886	3.187087264	0.001437134	0.035082565	80366	odorant receptor, family D, subfamily 111, member 3
depdc5	98.07133025	-0.41633949	0.130241171	-3.196681108	0.001390185	0.034676106	DEP domain containing 5	list(gene = "ENSDARG00000078105")	101.526537	-0.395621343	0.129051861	-3.065599681	0.00217234	0.044974895	562995	DEP domain containing 5
chchd3b	568.0243918	0.630481286	0.197338808	3.194917882	0.001398706	0.034743282	coiled-coil-helix-coiled-coil-helix domain containing 3b	list(gene = "ENSDARG00000034933")	542.4671903	0.656665032	0.197127767	3.331164572	0.000864835	0.02513412	325751	coiled-coil-helix-coiled-coil-helix domain containing 3b
NA	14.1649459	-0.836741356	0.262268091	-3.190404721	0.001420737	0.035217141	NA	NULL	82.46728127	-1.009341116	0.268079617	-3.765079672	0.000166496	0.008436279	NA	NA
tspeara	143.0918074	-0.65534114	0.205609951	-3.187302634	0.001436064	0.035523225	thrombospondin-type laminin G domain and EAR repeats a	list(gene = "ENSDARG00000077580")	128.4064746	-0.677993664	0.210416226	-3.222154848	0.001272304	0.032093994	570420	thrombospondin-type laminin G domain and EAR repeats a
NA	13.95626228	0.831128528	0.260842489	3.186323413	0.001440934	0.035569894	NA	NULL	82.46728127	-1.009341116	0.268079617	-3.765079672	0.000166496	0.008436279	NA	NA
cacna1ha	10.30031233	-0.818754691	0.257072211	-3.184921026	0.001447935	0.035595322	calcium channel, voltage-dependent, T type, alpha 1H subunit a	list(gene = "ENSDARG00000060496")	19.43569995	-0.889238618	0.246494509	-3.607539261	0.000309115	0.013244204	560875	calcium channel, voltage-dependent, T type, alpha 1H subunit a
p3h3	11.7885574	-0.787144121	0.247228777	-3.183869336	0.001453206	0.035651388	prolyl 3-hydroxylase 3	list(gene = "ENSDARG00000057879")	11.78853127	-0.77765877	0.24601911	-3.160968958	0.001572453	0.037095875	553311	prolyl 3-hydroxylase 3
rpl36	3450.404365	-0.356492952	0.112034551	-3.181991186	0.001462663	0.035736327	ribosomal protein L36	list(gene = "ENSDARG00000100588")	3460.941349	-0.355937087	0.111511802	-3.191923026	0.00141329	0.034821312	405888	ribosomal protein L36
sema4bb	186.4373503	-0.397614754	0.124935193	-3.182568057	0.001459752	0.035736327	sema domain, immunoglobulin domain (Ig), transmembrane domain (TM) and short cytoplasmic domain, (semaphorin) 4Bb	list(gene = "ENSDARG00000076104")	506.1164031	-0.460828598	0.115949578	-3.974387881	7.06E-05	0.004493508	561146	sema domain, immunoglobulin domain (Ig), transmembrane domain (TM) and short cytoplasmic domain, (semaphorin) 4Bb
tnfrsf19	25.0991062	-0.679304622	0.213977493	-3.174654554	0.00150015	0.036502624	tumor necrosis factor receptor superfamily, member 19	list(gene = "ENSDARG00000041869")	24.55763685	-0.693404533	0.212837217	-3.257910173	0.001122359	0.029727216	559725	tumor necrosis factor receptor superfamily, member 19
zfyve16	26.49269523	0.73393456	0.231241019	3.17389434	0.001504084	0.036523824	zinc finger, FYVE domain containing 16	list(gene = "ENSDARG00000075747")	26.47537748	0.730364474	0.229946937	3.176230493	0.001492024	0.036074776	794689	zinc finger, FYVE domain containing 16
rps7	8628.235228	-0.340202241	0.10721736	-3.173014512	0.00150865	0.036560228	ribosomal protein S7	list(gene = "ENSDARG00000042566")	8632.028534	-0.335943169	0.106258131	-3.161576112	0.001569178	0.037093714	393725	ribosomal protein S7
plcd3a	26.45195023	-0.659296068	0.207897849	-3.171250061	0.001517844	0.036708431	phospholipase C, delta 3a	list(gene = "ENSDARG00000052957")	22.99848881	-0.747874926	0.228657569	-3.270720185	0.00107274	0.028672872	569040	phospholipase C, delta 3a
stag2a	98.07180286	-0.443355212	0.139867208	-3.169829573	0.001525284	0.03681368	stromal antigen 2a	list(gene = "ENSDARG00000011783")	98.11166248	-0.439015346	0.139206173	-3.153706012	0.001612114	0.037878178	567168	stromal antigen 2a
si:ch73-194h10.2	16.17654877	-0.785611904	0.247915743	-3.168866547	0.001530346	0.036861254	si:ch73-194h10.2	list(gene = "ENSDARG00000044441")	16.29309039	-0.772089165	0.243683806	-3.168405719	0.001532775	0.036755051	558959	si:ch73-194h10.2
thrap3a	198.7156185	0.806369152	0.254820469	3.164459881	0.001553711	0.037348576	thyroid hormone receptor associated protein 3a	list(gene = "ENSDARG00000101989")	123.5076428	0.894369789	0.254386929	3.51578516	0.000438456	0.016678596	570454	thyroid hormone receptor associated protein 3a
cd9a	1327.570568	-0.461870948	0.146002862	-3.163437632	0.001559178	0.037404575	CD9 molecule a	list(gene = "ENSDARG00000005842")	1328.123714	-0.457735092	0.14517695	-3.152946057	0.001616317	0.037900513	322455	CD9 molecule a
sdf2l1	52.0011298	0.864557375	0.273677689	3.159034915	0.001582925	0.037898028	stromal cell-derived factor 2-like 1	list(gene = "ENSDARG00000035631")	52.08046984	0.857030153	0.270975343	3.162760655	0.001562808	0.037018211	445275	stromal cell-derived factor 2-like 1
b2m	2946.662996	-0.256944614	0.08139193	-3.15688072	0.001594666	0.038102602	beta-2-microglobulin	list(gene = "ENSDARG00000053136")	2949.006009	-0.252472673	0.080885877	-3.12134434	0.001800274	0.04058103	30400	beta-2-microglobulin
uvssa	47.57810318	0.492814354	0.156270401	3.153600104	0.001612699	0.038257387	UV-stimulated scaffold protein A	list(gene = "ENSDARG00000100916")	48.10292475	0.482085184	0.155943585	3.091407605	0.0019921	0.043215333	402864	UV-stimulated scaffold protein A
gorasp2	245.2311753	0.307420534	0.097468824	3.154039631	0.001610272	0.038257387	golgi reassembly stacking protein 2	list(gene = "ENSDARG00000015126")	245.4630555	0.311353808	0.097397313	3.1967392	0.001389905	0.034448206	393676	golgi reassembly stacking protein 2
dusp22a	94.64782402	-0.375972593	0.119228874	-3.153368638	0.001613978	0.038257387	dual specificity phosphatase 22a	list(gene = "ENSDARG00000056396")	94.69502656	-0.37159935	0.118852056	-3.126570642	0.00176858	0.040255923	436787	dual specificity phosphatase 22a
slc25a1a	13.28515235	0.816032809	0.259305493	3.146993923	0.001649584	0.038872103	solute carrier family 25 (mitochondrial carrier
ubl3a	733.0013611	0.478756354	0.152188044	3.145821051	0.001656213	0.038872103	ubiquitin-like 3a	list(gene = "ENSDARG00000099532")	738.1754521	0.480970037	0.151057552	3.184018473	0.001452457	0.035264456	324710	ubiquitin-like 3a
fryb	77.22922005	-0.60388429	0.191951677	-3.146022478	0.001655073	0.038872103	furry homolog b (Drosophila)	NULL	77.44385281	-0.599089193	0.191417781	-3.129746831	0.00174957	0.039901156	NA	furry homolog b (Drosophila)
slco2a1	1489.421236	0.558822974	0.177721563	3.144373507	0.001664429	0.038988175	solute carrier organic anion transporter family, member 2A1	list(gene = "ENSDARG00000061896")	2373.072209	0.546473868	0.170973118	3.196256082	0.001392235	0.034448206	100038802	solute carrier organic anion transporter family, member 2A1
abcf1	362.1443303	0.582241906	0.185471817	3.13924733	0.001693824	0.039444269	ATP-binding cassette, sub-family F (GCN20), member 1	list(gene = "ENSDARG00000031795")	362.7721479	0.583786313	0.185001422	3.155577445	0.001601807	0.037712046	406467	ATP-binding cassette, sub-family F (GCN20), member 1
plekha1a	103.8323626	-0.492727907	0.156916554	-3.140063272	0.001689113	0.039444269	pleckstrin homology domain containing, family A (phosphoinositide binding specific) member 1a	list(gene = "ENSDARG00000030064")	103.6161051	-0.485151929	0.156393828	-3.102116862	0.001921421	0.042329375	406745	pleckstrin homology domain containing, family A (phosphoinositide binding specific) member 1a
uroc1	2138.16611	0.430292808	0.137309923	3.133734242	0.001725971	0.039958742	urocanate hydratase 1	list(gene = "ENSDARG00000070394")	2420.364059	0.389292049	0.126493662	3.077561703	0.002087016	0.044391828	556744	urocanate hydratase 1
ryr1a	44.02333471	-0.716549071	0.22861795	-3.134264264	0.001722856	0.039958742	ryanodine receptor 1a (skeletal)	list(gene = "ENSDARG00000011422")	50.25809015	-0.723830606	0.230652682	-3.138184217	0.00169998	0.039201186	798565	ryanodine receptor 1a (skeletal)
adgra2	25.74914671	-0.764546256	0.243965574	-3.133828442	0.001725417	0.039958742	adhesion G protein-coupled receptor A2	list(gene = "ENSDARG00000076994")	25.76093826	-0.755225027	0.242859014	-3.109726153	0.001872609	0.041641899	560700	adhesion G protein-coupled receptor A2
zgc:153018	39.02262426	-0.700123471	0.223474273	-3.132904116	0.00173086	0.039994265	zgc:153018	list(gene = "ENSDARG00000060977")	115.6299664	-0.722625879	0.195346336	-3.699203642	0.000216277	0.01008197	767701	zgc:153018
ubqln4	479.0384183	0.36515591	0.116662322	3.130024366	0.001747918	0.040310303	ubiquilin 4	list(gene = "ENSDARG00000052975")	479.52261	0.369068565	0.1166439	3.164062298	0.001555835	0.036997944	334337	ubiquilin 4
cbln11	453.6725236	-0.746068376	0.238456834	-3.128735555	0.001755602	0.040409356	cerebellin 11	list(gene = "ENSDARG00000086654")	453.6651047	-0.739458123	0.236812509	-3.122546714	0.001792936	0.040519876	100149559	cerebellin 11
pxk	294.2165567	-0.385498203	0.123295749	-3.126613906	0.00176832	0.040623657	PX domain containing serine/threonine kinase	list(gene = "ENSDARG00000063195")	294.4418064	-0.379939536	0.122986445	-3.089279755	0.002006424	0.043381942	557065	PX domain containing serine/threonine kinase
hsf2	247.0395161	0.462550801	0.148083804	3.123574551	0.001786686	0.040966648	heat shock transcription factor 2	list(gene = "ENSDARG00000053097")	247.4397439	0.467951283	0.146905058	3.185399388	0.001445544	0.035169864	140427	heat shock transcription factor 2
apobb.1	139243.0568	-0.252408308	0.080832988	-3.122590328	0.001792671	0.041021907	apolipoprotein Bb, tandem duplicate 1	list(gene = "ENSDARG00000022767")	139325.1637	-0.248112943	0.080379292	-3.086776909	0.002023394	0.043506702	321166	apolipoprotein Bb, tandem duplicate 1
rps26	1973.13324	-0.31252581	0.100186702	-3.119434052	0.001811988	0.041229647	ribosomal protein S26	list(gene = "ENSDARG00000037071")	1976.936968	-0.307278474	0.099175454	-3.09833191	0.001946133	0.042792902	336662	ribosomal protein S26
si:dkey-10p5.10	15.02404071	-0.798710199	0.256109463	-3.118628221	0.001816951	0.041263815	si:dkey-10p5.10	NULL	15.02144095	-0.787914915	0.254558554	-3.095220739	0.001966665	0.043000958	NA	si:dkey-10p5.10
ahr1a	37.89050971	0.824657583	0.264553219	3.117170851	0.001825957	0.04138952	aryl hydrocarbon receptor 1a	list(gene = "ENSDARG00000020046")	37.83060631	0.813099369	0.262781916	3.094198337	0.001973455	0.043068625	246224	aryl hydrocarbon receptor 1a
idh3a	245.1103351	0.3534205	0.113474711	3.114530949	0.001842376	0.041682452	isocitrate dehydrogenase 3 (NAD+) alpha	list(gene = "ENSDARG00000030278")	244.4982341	0.359185224	0.112713036	3.186723005	0.001438945	0.035082565	393926	isocitrate dehydrogenase 3 (NAD+) alpha
smarca5	103.3704852	0.693581083	0.22295361	3.110876212	0.001865331	0.041962912	SWI/SNF related, matrix associated, actin dependent regulator of chromatin, subfamily a, member 5	list(gene = "ENSDARG00000052348")	103.510078	0.693724971	0.222033391	3.124417316	0.001781576	0.040463431	282615	SWI/SNF related, matrix associated, actin dependent regulator of chromatin, subfamily a, member 5
hacd1	30.89927761	0.764151517	0.245707223	3.110008356	0.001870821	0.042007143	3-hydroxyacyl-CoA dehydratase 1	list(gene = "ENSDARG00000103744")	30.93014619	0.761277027	0.244262339	3.116636933	0.001829267	0.041050202	553326	3-hydroxyacyl-CoA dehydratase 1
sema4e	14.06708976	-0.774075114	0.249066241	-3.107908607	0.001884163	0.042227215	semaphorin 4e	list(gene = "ENSDARG00000052997")	14.07158478	-0.764191047	0.247865169	-3.083091709	0.00204862	0.043726408	796377	semaphorin 4e
zgc:77086	224.7177922	-0.375094286	0.120729805	-3.106890507	0.001890664	0.042260879	zgc:77086	list(gene = "ENSDARG00000014015")	224.8334903	-0.370828553	0.120244899	-3.083944158	0.002042759	0.043726408	405841	zgc:77086
epdl2	37.48595024	-0.784669609	0.252748832	-3.104542969	0.001905732	0.042471118	ependymin-like 2	list(gene = "ENSDARG00000055539")	37.46032249	-0.769455364	0.248522832	-3.09611539	0.00196074	0.042952009	557419	ependymin-like 2
NA	31.73267101	0.766767101	0.247342383	3.100023101	0.001935055	0.04286354	NA	NULL	82.46728127	-1.009341116	0.268079617	-3.765079672	0.000166496	0.008436279	NA	NA
canx	1098.967788	0.655461114	0.211532196	3.098635224	0.001944142	0.04286354	calnexin	list(gene = "ENSDARG00000037488")	1100.406567	0.656319267	0.21067263	3.115351377	0.001837259	0.04109677	406757	calnexin
phldb1a	43.68863049	0.610740839	0.19710454	3.098563015	0.001944616	0.04286354	pleckstrin homology-like domain, family B, member 1a	list(gene = "ENSDARG00000061093")	40.98139773	0.634182031	0.194927076	3.253432229	0.001140199	0.029927661	566287	pleckstrin homology-like domain, family B, member 1a
glud1a	533.1212331	-0.488613168	0.157671722	-3.098927075	0.001942228	0.04286354	glutamate dehydrogenase 1a	list(gene = "ENSDARG00000008816")	533.3602676	-0.484396305	0.157096644	-3.083428717	0.002046301	0.043726408	317737	glutamate dehydrogenase 1a
hirip3	20.37972446	-0.663650659	0.214183247	-3.098518065	0.001944911	0.04286354	HIRA interacting protein 3	list(gene = "ENSDARG00000027749")	20.38378809	-0.656784843	0.213578404	-3.075146315	0.002103993	0.04450079	100000570	HIRA interacting protein 3
xpot	161.9453578	0.449276048	0.145063996	3.097088589	0.001954315	0.042912404	exportin, tRNA (nuclear export receptor for tRNAs)	list(gene = "ENSDARG00000099652")	162.1340785	0.452512908	0.145210016	3.11626512	0.001831575	0.041050202	558020	exportin, tRNA (nuclear export receptor for tRNAs)
rps15a	3957.032285	-0.22844249	0.073760442	-3.097086776	0.001954327	0.042912404	ribosomal protein S15a	list(gene = "ENSDARG00000010160")	3967.054739	-0.223398108	0.072840783	-3.066937206	0.002162643	0.044925917	336764	ribosomal protein S15a
magi1b	78.68432556	-0.627440546	0.202633309	-3.096433407	0.001958639	0.042928027	membrane associated guanylate kinase, WW and PDZ domain containing 1b	list(gene = "ENSDARG00000003169")	78.7119861	-0.621172707	0.201958289	-3.075747527	0.002099756	0.044491912	474349	membrane associated guanylate kinase, WW and PDZ domain containing 1b
cers5	26.01699815	-0.628713761	0.203130543	-3.095121749	0.001967321	0.043039213	ceramide synthase 5	list(gene = "ENSDARG00000002365")	26.07426919	-0.614463871	0.203705422	-3.016433562	0.002557673	0.049496557	323020	ceramide synthase 5
ube2h	457.1860057	0.366151603	0.118365345	3.093402065	0.001978759	0.043043396	ubiquitin-conjugating enzyme E2H (UBC8 homolog, yeast)	list(gene = "ENSDARG00000000019")	457.6104128	0.370101548	0.117948401	3.137825907	0.001702059	0.039201186	368425	ubiquitin-conjugating enzyme E2H (UBC8 homolog, yeast)
oaz1a	1528.78911	0.273673878	0.088440574	3.094438046	0.001971861	0.043043396	ornithine decarboxylase antizyme 1a	list(gene = "ENSDARG00000071403")	1531.414561	0.277912916	0.088221777	3.150162314	0.001631798	0.038135122	259192	ornithine decarboxylase antizyme 1a
cars	125.2240805	0.568193258	0.183746059	3.092274539	0.001986291	0.043059168	cysteinyl-tRNA synthetase	list(gene = "ENSDARG00000036164")	125.3841224	0.570300102	0.183500498	3.107894029	0.001884256	0.041747379	368284	cysteinyl-tRNA synthetase
ptmab	1077.455032	-0.300401049	0.097314796	-3.086900054	0.002022556	0.043615714	prothymosin, alpha b	list(gene = "ENSDARG00000101766")	1077.987585	-0.296200082	0.096368014	-3.073634799	0.002114681	0.044526827	559194	prothymosin, alpha b
LOC103910140	20.24767799	-0.801086194	0.259564716	-3.086267681	0.002026863	0.04362145	CD59 glycoprotein-like	list(gene = "ENSDARG00000101479")	20.24622752	-0.790749138	0.257764972	-3.067713709	0.002157032	0.044889369	103910140	CD59 glycoprotein-like
snrpd1	56.01556627	0.556247472	0.180385661	3.083656812	0.002044733	0.043868699	small nuclear ribonucleoprotein D1 polypeptide	list(gene = "ENSDARG00000011648")	56.06839613	0.558653842	0.17982686	3.106620678	0.001892391	0.041768786	192331	small nuclear ribonucleoprotein D1 polypeptide
NA	199.1461416	-0.510254241	0.165478126	-3.083514753	0.00204571	0.043868699	NA	NULL	82.46728127	-1.009341116	0.268079617	-3.765079672	0.000166496	0.008436279	NA	NA
zc3h15	302.339471	0.476106731	0.154574508	3.080111584	0.002069231	0.044293422	zinc finger CCCH-type containing 15	list(gene = "ENSDARG00000015889")	302.9085683	0.481637293	0.153778853	3.132012523	0.001736125	0.039672151	334307	zinc finger CCCH-type containing 15
plce1	105.7689719	-0.415994474	0.135400018	-3.072336911	0.002123899	0.045300971	phospholipase C, epsilon 1	list(gene = "ENSDARG00000087921")	142.4546734	-0.441862102	0.140933195	-3.135259246	0.001717023	0.039348432	568288	phospholipase C, epsilon 1
kat6b	69.54506885	0.422382259	0.137614141	3.069323078	0.002145444	0.045624997	K(lysine) acetyltransferase 6B	list(gene = "ENSDARG00000055429")	69.48231799	0.42131946	0.13754391	3.06316332	0.002190105	0.045244837	568932	K(lysine) acetyltransferase 6B
atl3	171.5953478	0.379908028	0.123783128	3.069142241	0.002146744	0.045624997	atlastin 3	list(gene = "ENSDARG00000004270")	175.2299064	0.395669701	0.124923828	3.167287688	0.00153868	0.036820901	449995	atlastin 3
zgc:103559	204.3439551	0.357273484	0.116509154	3.066484219	0.002165922	0.045950699	zgc:103559	list(gene = "ENSDARG00000038293")	171.6915527	0.375520971	0.117750463	3.189125223	0.00142704	0.035012062	494056	zgc:103559
ccdc51	29.55861858	0.726423694	0.237132108	3.063371297	0.002188583	0.046236878	coiled-coil domain containing 51	list(gene = "ENSDARG00000058828")	29.59507031	0.724745518	0.236058103	3.070199705	0.002139157	0.044757152	751752	coiled-coil domain containing 51
stbd1	103.489329	0.542272997	0.177100873	3.061944241	0.002199044	0.046236878	starch binding domain 1	list(gene = "ENSDARG00000098408")	104.2996486	0.546904807	0.175157603	3.122358359	0.001794084	0.040519876	792854	starch binding domain 1
srgn	197.5073351	-0.345545381	0.112864655	-3.061590738	0.002201643	0.046236878	serglycin	list(gene = "ENSDARG00000077069")	197.7712199	-0.341754397	0.112407655	-3.040312496	0.002363328	0.047404861	570867	serglycin
rps25	5554.200044	-0.388727931	0.126888158	-3.063547757	0.002187293	0.046236878	ribosomal protein S25	list(gene = "ENSDARG00000041811")	5556.67991	-0.384347943	0.126118751	-3.047508323	0.002307471	0.046605323	393788	ribosomal protein S25
chka	362.9030649	-0.472333617	0.154284294	-3.061449774	0.002202679	0.046236878	choline kinase alpha	list(gene = "ENSDARG00000041078")	359.8552779	-0.474312902	0.152450229	-3.111263959	0.001862883	0.041510598	558499	choline kinase alpha
zgc:158846	152.1701053	-0.845426687	0.276120516	-3.061803224	0.00220008	0.046236878	zgc:158846	list(gene = "ENSDARG00000058462")	152.1990593	-0.838151957	0.272969083	-3.070501423	0.002136997	0.044757152	100009654	zgc:158846
pxylp1	92.2257349	0.407677019	0.133390231	3.056273435	0.002241068	0.04696002	2-phosphoxylose phosphatase 1	list(gene = "ENSDARG00000040644")	50.79874764	0.511802209	0.153511926	3.333957312	0.000856198	0.025133832	436703	2-phosphoxylose phosphatase 1
sh3kbp1	56.16297133	-0.596904844	0.195468999	-3.053705945	0.002260335	0.047197857	SH3-domain kinase binding protein 1	list(gene = "ENSDARG00000075853")	56.11520087	-0.595169513	0.195022955	-3.051792088	0.002274796	0.046105171	793623	SH3-domain kinase binding protein 1
tmsb4x	2086.841549	-0.305804323	0.100205936	-3.051758564	0.00227505	0.047422067	thymosin, beta 4 x	list(gene = "ENSDARG00000077777")	2088.063039	-0.301538597	0.099477715	-3.031217554	0.002435697	0.048259206	793949	thymosin, beta 4 x
herpud2	110.8323081	0.350360765	0.114893663	3.049435073	0.002292722	0.047623907	HERPUD family member 2	list(gene = "ENSDARG00000021033")	110.9347464	0.353969315	0.114515096	3.091027531	0.001994651	0.043215333	393157	HERPUD family member 2
si:busm1-48c11.3	13.0931395	-0.838188766	0.27500468	-3.04790728	0.00230441	0.047783448	si:busm1-48c11.3	list(gene = "ENSDARG00000103716")	16.81853159	-0.833558726	0.271163402	-3.074008959	0.002112031	0.044526827	368614	si:busm1-48c11.3
zgc:92360	21.50707586	-0.678185709	0.223178141	-3.038764044	0.002375508	0.049086977	zgc:92360	list(gene = "ENSDARG00000038151")	21.60577182	-0.679102862	0.222728959	-3.049010174	0.002295967	0.046453472	436988	zgc:92360
adipor1a	103.6080655	0.371081841	0.122210674	3.03641106	0.002394127	0.049302873	adiponectin receptor 1a	list(gene = "ENSDARG00000002912")	103.6999675	0.374806529	0.121789092	3.077504923	0.002087414	0.044391828	436740	adiponectin receptor 1a
rxraa	124.9604443	-0.732677218	0.241510382	-3.033729701	0.002415507	0.049569872	retinoid X receptor, alpha a	list(gene = "ENSDARG00000057737")	125.0070678	-0.724688418	0.240144134	-3.017722761	0.002546818	0.049467692	555578	retinoid X receptor, alpha a
vars	154.46503	0.481041503	0.158704993	3.031042034	0.002437113	0.04992732	valyl-tRNA synthetase	list(gene = "ENSDARG00000044575")	154.6390891	0.484192777	0.1585525	3.053832489	0.002259382	0.045952596	114427	valyl-tRNA synthetase
