# Supplementary material for: Parental high dietary arachidonic acid levels modulated the hepatic transcriptome of adult zebrafish (Danio rerio) progeny
Source: PLoS One. 2018 Aug 2;13(8):e0201278. doi: 10.1371/journal.pone.0201278 (PMC6071982; doi:10.1371/journal.pone.0201278)
Supplement: S11 Table — (CSV) [file pone.0201278.s016.csv]

S11 Table. Concordant genes from the comparison of differentially expressed genes (adjusted p<0.05) between F0 and F1 control livers after mapping to the RefSeq and Ensembl reference genome (GRCz10).
Row.names	baseMean.x	log2FoldChange.x	lfcSE.x	stat.x	pvalue.x	padj.x	query	X_id.x	X_score.x	ensembl	name.x	symbol.x	notfound.x	ensembl.gene	Row.names	baseMean.y	log2FoldChange.y	lfcSE.y	stat.y	pvalue.y	padj.y	X_id.y	X_score.y	name.y	symbol.y	notfound.y
100000160	617.0740529	0.779761406	0.209944293	3.714134799	0.0002039	0.009567312	100000160	100000160	14.799049	list(gene = "ENSDARG00000069105")	fibroblast growth factor receptor 4	fgfr4	NA	NA	ENSDARG00000069105	626.5208068	0.770081062	0.210106928	3.665186426	0.000247158	0.01028536	100000160	14.802482	fibroblast growth factor receptor 4	fgfr4	NA
100000855	23.88263714	0.895801664	0.259814164	3.447855379	0.000565057	0.019653782	100000855	100000855	14.543775	list(gene = "ENSDARG00000041223")	family with sequence similarity 173, member A	fam173a	NA	NA	ENSDARG00000041223	23.97306536	0.877684033	0.255174926	3.439538706	0.000582706	0.018844598	100000855	14.542969	family with sequence similarity 173, member A	fam173a	NA
100000859	1776.018152	-0.556629601	0.133989536	-4.154276658	3.26E-05	0.002231084	100000859	100000859	14.547653	list(gene = "ENSDARG00000070029")	enoyl-CoA, hydratase/3-hydroxyacyl CoA dehydrogenase	ehhadh	NA	NA	ENSDARG00000070029	1779.927292	-0.556199486	0.134764618	-4.127192253	3.67E-05	0.002484993	100000859	14.541529	enoyl-CoA, hydratase/3-hydroxyacyl CoA dehydrogenase	ehhadh	NA
100001623	15.6427573	-1.011450724	0.304955963	-3.316710766	0.000910839	0.026324115	100001623	100001623	14.804419	list(gene = "ENSDARG00000098787")	cd7 antigen-like	cd7al	NA	NA	ENSDARG00000098787	12.94502603	-1.070958266	0.344935906	-3.104803669	0.001904054	0.041089477	100001623	14.809612	cd7 antigen-like	cd7al	NA
100001834	111.0174127	0.767738454	0.15657369	4.903368223	9.42E-07	0.000152323	100001834	100001834	14.8804035	list(gene = "ENSDARG00000088933")	golgi transport 1A	golt1a	NA	NA	ENSDARG00000088933	107.4804923	0.764651386	0.148997186	5.131985413	2.87E-07	6.45E-05	100001834	14.880964	golgi transport 1A	golt1a	NA
100002034	552.3478583	0.246787009	0.079399457	3.108169988	0.001882498	0.043566892	100002034	100002034	14.544127	list(gene = "ENSDARG00000054213")	HECT domain containing 1	hectd1	NA	NA	ENSDARG00000054213	554.1874922	0.243948485	0.079961744	3.050814974	0.002282212	0.045767585	100002034	14.544127	HECT domain containing 1	hectd1	NA
100002503	36.08877873	1.882648712	0.374574713	5.026096659	5.01E-07	9.36E-05	100002503	100002503	14.823884	list(gene = "ENSDARG00000059081")	inactive serine protease 35-like	LOC100002503	NA	NA	ENSDARG00000059081	28.0626285	1.897382599	0.390840121	4.854625967	1.21E-06	0.000183381	100002503	14.825785	inactive serine protease 35-like	LOC100002503	NA
100002738	2132.25564	0.38690413	0.12545913	3.083905738	0.002043023	0.045776727	100002738	100002738	14.540007	list(gene = "ENSDARG00000062501")	HHIP-like 1	hhipl1	NA	NA	ENSDARG00000062501	2021.101905	0.393586958	0.127272994	3.092462467	0.001985033	0.041947266	100002738	14.538123	HHIP-like 1	hhipl1	NA
100002795	17.8832467	1.180024617	0.356114325	3.313611764	0.000920993	0.026426091	100002795	100002795	14.533042	list(gene = "ENSDARG00000079962")	double C2-like domains, delta	doc2d	NA	NA	ENSDARG00000079962	17.89037394	1.179643588	0.355402777	3.319173801	0.000902842	0.024523372	100002795	14.5362015	double C2-like domains, delta	doc2d	NA
100003167	67.15588843	-0.957385219	0.266339392	-3.594606165	0.000324883	0.013497295	100003167	100003167	14.823151	list(gene = "ENSDARG00000078729")	atypical chemokine receptor 4a	ackr4a	NA	NA	ENSDARG00000078729	34.02174041	-1.028778731	0.324934157	-3.166114459	0.0015449	0.035795161	100003167	14.833489	atypical chemokine receptor 4a	ackr4a	NA
100003956	276.5269622	-0.513046437	0.1234046	-4.157433655	3.22E-05	0.002213131	100003956	100003956	14.827688	list(gene = "ENSDARG00000045768")	cryptochrome circadian clock 1aa	cry1aa	NA	NA	ENSDARG00000045768	276.7969238	-0.514131002	0.12285846	-4.184742354	2.85E-05	0.002101918	100003956	14.815489	cryptochrome circadian clock 1aa	cry1aa	NA
100004133	89.22244475	-0.84084615	0.242033534	-3.474089459	0.00051259	0.018434087	100004133	100004133	14.838869	list(gene = "ENSDARG00000041140")	damage-specific DNA binding protein 2	ddb2	NA	NA	ENSDARG00000041140	89.32259827	-0.842632841	0.241580311	-3.488002966	0.000486643	0.016905418	100004133	14.835336	damage-specific DNA binding protein 2	ddb2	NA
100004228	1166.782527	0.66276573	0.194083195	3.414853775	0.000638163	0.021210043	100004228	100004228	14.82419	list(gene = "ENSDARG00000100731")	solute carrier family 27 (fatty acid transporter), member 2b	slc27a2b	NA	NA	ENSDARG00000100731	2207.672843	0.605794105	0.165833929	3.65301665	0.000259177	0.010447693	100004228	14.831473	solute carrier family 27 (fatty acid transporter), member 2b	slc27a2b	NA
100004384	14.9234459	1.314325723	0.366947106	3.581785229	0.000341254	0.014079681	100004384	100004384	14.542969	list(gene = "ENSDARG00000069978")	cd28-like molecule	cd28l	NA	NA	ENSDARG00000069978	14.83004778	1.320082677	0.366067639	3.606116836	0.000310813	0.012111674	100004384	14.544415	cd28-like molecule	cd28l	NA
100004607	2351.720637	1.15237153	0.232520218	4.956005714	7.20E-07	0.000128502	100004607	100004607	14.853864	list(gene = "ENSDARG00000094929")	apolipoprotein A-IV b, tandem duplicate 3	apoa4b.3	NA	NA	ENSDARG00000094929	2333.955906	1.151608136	0.232307069	4.957266855	7.15E-07	0.000126811	100004607	14.852479	apolipoprotein A-IV b, tandem duplicate 3	apoa4b.3	NA
100005108	44.34358026	-1.471123663	0.284891787	-5.163798079	2.42E-07	5.36E-05	100005108	100005108	14.831455	list(gene = "ENSDARG00000055835")	solute carrier family 26, member 6	slc26a6	NA	NA	ENSDARG00000055835	43.02734684	-1.484662574	0.281464244	-5.274782167	1.33E-07	3.70E-05	100005108	14.830651	solute carrier family 26, member 6	slc26a6	NA
100005420	586.5099984	-0.413674587	0.093242048	-4.436566918	9.14E-06	0.000903851	100005420	100005420	14.804419	list(gene = "ENSDARG00000102260")	transmembrane protease serine 6	LOC100005420	NA	NA	ENSDARG00000102260	441.7633015	-0.524410588	0.102495197	-5.116440604	3.11E-07	6.88E-05	100005420	14.799049	transmembrane protease serine 6	LOC100005420	NA
100006523	59.19162916	1.701406527	0.43390066	3.921189072	8.81E-05	0.004792151	100006523	100006523	14.852479	list(gene = "ENSDARG00000076221")	zgc:198419	zgc:198419	NA	NA	ENSDARG00000076221	59.01136084	1.704813522	0.436816141	3.902817138	9.51E-05	0.005013947	100006523	14.566872	zgc:198419	zgc:198419	NA
100006612	32.00874673	-0.709247986	0.228243254	-3.107421467	0.001887271	0.04359305	100006612	100006612	14.809612	list(gene = "ENSDARG00000076729")	myosin IXAa	myo9aa	NA	NA	ENSDARG00000076729	32.0278739	-0.709212742	0.227862302	-3.112461938	0.001855339	0.040372598	100006612	14.802482	myosin IXAa	myo9aa	NA
100007318	84.90393851	1.05736333	0.234056279	4.517560206	6.26E-06	0.000690567	100007318	100007318	14.880765	list(gene = "ENSDARG00000099796")	si:dkey-285b23.3	si:dkey-285b23.3	NA	NA	ENSDARG00000099796	34.51629531	1.228717181	0.294246431	4.175809966	2.97E-05	0.002132596	100007318	14.879544	si:dkey-285b23.3	si:dkey-285b23.3	NA
100007333	85.40572138	1.259780141	0.2291141	5.498483697	3.83E-08	1.31E-05	100007333	100007333	14.799049	list(gene = "ENSDARG00000099796")	si:dkey-285b23.4	si:dkey-285b23.4	NA	NA	ENSDARG00000099796	34.51629531	1.228717181	0.294246431	4.175809966	2.97E-05	0.002132596	100007333	15.2045145	si:dkey-285b23.4	si:dkey-285b23.4	NA
100007732	754.7276735	0.385422245	0.125800644	3.063754137	0.002185785	0.047464453	100007732	100007732	14.545415	list(gene = "ENSDARG00000074191")	zgc:172253	zgc:172253	NA	NA	ENSDARG00000074191	564.3300181	0.501308677	0.141650834	3.539045004	0.000401577	0.01464569	100007732	14.545415	zgc:172253	zgc:172253	NA
100034551	40.91706605	-0.843852285	0.245032409	-3.443839488	0.000573516	0.019890202	100034551	100034551	14.825785	list(gene = "ENSDARG00000042182")	dynein regulatory complex subunit 1 homolog (Chlamydomonas)	drc1	NA	NA	ENSDARG00000042182	40.77700961	-0.835268581	0.247899377	-3.369385559	0.00075336	0.022328055	100034551	14.8207245	dynein regulatory complex subunit 1 homolog (Chlamydomonas)	drc1	NA
100037315	225.56891	-0.609759517	0.12090706	-5.043208538	4.58E-07	8.83E-05	100037315	100037315	14.552193	list(gene = "ENSDARG00000054510")	adrenoceptor beta 2, surface b	adrb2b	NA	NA	ENSDARG00000054510	225.7089396	-0.61015728	0.120864501	-5.048275329	4.46E-07	9.00E-05	100037315	14.552193	adrenoceptor beta 2, surface b	adrb2b	NA
100037388	279.1498101	-0.514627922	0.108010916	-4.764591779	1.89E-06	0.000258136	100037388	100037388	14.544415	list(gene = "ENSDARG00000071062")	Hermansky-Pudlak syndrome 5	hps5	NA	NA	ENSDARG00000071062	279.3230472	-0.514935637	0.108026809	-4.766739329	1.87E-06	0.00025185	100037388	14.546301	Hermansky-Pudlak syndrome 5	hps5	NA
100038796	70.21946703	-0.678949706	0.182942985	-3.711263963	0.000206227	0.009638692	100038796	100038796	14.533042	list(gene = "ENSDARG00000071036")	si:dkey-286j15.3	si:dkey-286j15.3	NA	NA	ENSDARG00000071036	70.26102759	-0.679268133	0.182623185	-3.719506544	0.000199612	0.008818347	100038796	14.538103	si:dkey-286j15.3	si:dkey-286j15.3	NA
100049706	8.894073351	-1.374503797	0.440267451	-3.121974597	0.001796424	0.042274701	100049706	100049706	14.531645	list(gene = "ENSDARG00000058341")	caspase 8, apoptosis-related cysteine peptidase, like 1	casp8l1	NA	NA	ENSDARG00000058341	9.948464356	-1.318564195	0.396613645	-3.324555802	0.000885595	0.024337234	100049706	14.536508	caspase 8, apoptosis-related cysteine peptidase, like 1	casp8l1	NA
100124614	77.33685426	0.428910108	0.137477828	3.119849329	0.001809436	0.042383215	100124614	100124614	14.799049	list(gene = "ENSDARG00000069674")	transmembrane protein 230b	tmem230b	NA	NA	ENSDARG00000069674	77.37853636	0.428609859	0.137309492	3.121487467	0.001799399	0.039522636	100124614	14.804419	transmembrane protein 230b	tmem230b	NA
100126232	608.4446899	0.916002981	0.177782565	5.15237803	2.57E-07	5.56E-05	100126232	100126232	14.829012	list(gene = "ENSDARG00000056410")	ferredoxin 1	fdx1	NA	NA	ENSDARG00000056410	609.1506363	0.913163716	0.177688096	5.13913838	2.76E-07	6.45E-05	100126232	14.829012	ferredoxin 1	fdx1	NA
100134974	808.7002476	-0.623581687	0.11906897	-5.237146918	1.63E-07	3.86E-05	100134974	100134974	14.549713	list(gene = "ENSDARG00000053620")	Epstein-Barr virus induced 3	ebi3	NA	NA	ENSDARG00000053620	809.1277437	-0.62366495	0.118575547	-5.259642206	1.44E-07	3.93E-05	100134974	14.552193	Epstein-Barr virus induced 3	ebi3	NA
100134976	14.21940705	-1.160567877	0.326537563	-3.554163473	0.000379183	0.015173679	100134976	100134976	14.549713	list(gene = "ENSDARG00000069961")	interleukin 21 receptor, tandem duplicate 1	il21r.1	NA	NA	ENSDARG00000069961	14.22928643	-1.160530908	0.326149235	-3.558281868	0.000373289	0.014006698	100134976	14.550584	interleukin 21 receptor, tandem duplicate 1	il21r.1	NA
100136865	409.677065	-0.81055086	0.19627473	-4.129675079	3.63E-05	0.002401437	100136865	100136865	14.837396	list(gene = "ENSDARG00000010936")	ATP-binding cassette, sub-family B (MDR/TAP), member 4	abcb4	NA	NA	ENSDARG00000010936	349.7832638	-0.807673296	0.195548287	-4.130301056	3.62E-05	0.002465879	100136865	14.839874	ATP-binding cassette, sub-family B (MDR/TAP), member 4	abcb4	NA
100141487	31.58650144	0.730826209	0.218133745	3.350358326	0.000807071	0.024697193	100141487	100141487	14.546743	list(gene = "ENSDARG00000078824")	si:ch211-66e2.3	si:ch211-66e2.3	NA	NA	ENSDARG00000078824	31.60925977	0.730726189	0.218120609	3.350101547	0.000807819	0.023293452	100141487	14.55516	si:ch211-66e2.3	si:ch211-66e2.3	NA
100144556	16.79448021	-1.375193653	0.339937111	-4.045435491	5.22E-05	0.00328886	100144556	100144556	14.593284	list(gene = "ENSDARG00000098618")	endoplasmic reticulum aminopeptidase 2	erap2	NA	NA	ENSDARG00000098618	16.80618811	-1.375501923	0.33962399	-4.050072911	5.12E-05	0.003138314	100144556	14.592884	endoplasmic reticulum aminopeptidase 2	erap2	NA
100145909	90.42625866	-0.559830576	0.166067301	-3.371106599	0.000748669	0.023543167	100145909	100145909	14.802482	list(gene = "ENSDARG00000059360")	serine/arginine-rich splicing factor 3b	srsf3b	NA	NA	ENSDARG00000059360	172.2988435	-0.588121051	0.143268061	-4.105039519	4.04E-05	0.002655324	100145909	14.804419	serine/arginine-rich splicing factor 3b	srsf3b	NA
100150696	49.47714582	0.673401757	0.196485135	3.427240225	0.000609749	0.020585547	100150696	100150696	14.823884	list(gene = "ENSDARG00000105127")	si:ch211-155e24.3	si:ch211-155e24.3	NA	NA	ENSDARG00000105127	49.59154876	0.665561096	0.1978988	3.363138613	0.000770617	0.022554021	100150696	14.824423	si:ch211-155e24.3	si:ch211-155e24.3	NA
100151129	34.12421722	-1.527964185	0.397122296	-3.847591028	0.000119285	0.006099336	100151129	100151129	14.833489	list(gene = "ENSDARG00000103207")	RAB11 family interacting protein 4 (class II) b	rab11fip4b	NA	NA	ENSDARG00000103207	34.25005529	-1.513210514	0.392982894	-3.850576039	0.00011784	0.00581163	100151129	14.823151	RAB11 family interacting protein 4 (class II) b	rab11fip4b	NA
100151267	201.3915575	-2.797852978	0.66383481	-4.21468253	2.50E-05	0.001883307	100151267	100151267	14.540007	list(gene = "ENSDARG00000096234")	tachykinin 4 (hemokinin)	tac4	NA	NA	ENSDARG00000096234	201.7147267	-2.799500327	0.663967696	-4.216320079	2.48E-05	0.001912564	100151267	14.538123	tachykinin 4 (hemokinin)	tac4	NA
100151416	25.2067413	-1.407872674	0.372347809	-3.781068773	0.000156157	0.007720714	100151416	100151416	14.817384	list(gene = "ENSDARG00000076554")	cyclin-dependent kinase inhibitor 1A	cdkn1a	NA	NA	ENSDARG00000076554	13.02891571	-1.396553378	0.394088624	-3.543754608	0.000394472	0.014568095	100151416	14.809612	cyclin-dependent kinase inhibitor 1A	cdkn1a	NA
100151606	33.98516852	0.750410782	0.210615026	3.562949886	0.000366711	0.014924128	100151606	100151606	14.804419	list(gene = "ENSDARG00000098660")	thiosulfate sulfurtransferase like domain containing 2	tstd2	NA	NA	ENSDARG00000098660	30.45533611	0.823270256	0.218308259	3.771136564	0.000162506	0.007609817	100151606	14.804419	thiosulfate sulfurtransferase like domain containing 2	tstd2	NA
100174951	2604.755651	1.28002497	0.286873904	4.461977718	8.12E-06	0.000828877	100174951	100174951	14.838266	list(gene = "ENSDARG00000041623")	metallothionein 2	mt2	NA	NA	ENSDARG00000041623	2612.403779	1.27985027	0.286732565	4.463567888	8.06E-06	0.000818519	100174951	14.842841	metallothionein 2	mt2	NA
100331020	62.52459421	-1.062809109	0.243065545	-4.372520628	1.23E-05	0.001088551	100331020	100331020	14.839825	list(gene = "ENSDARG00000100304")	choline dehydrogenase	chdh	NA	NA	ENSDARG00000100304	43.4026401	-1.28557958	0.30618994	-4.198634283	2.69E-05	0.002041348	100331020	14.835131	choline dehydrogenase	chdh	NA
100332245	1068.266384	0.444940053	0.145656962	3.054711882	0.002252768	0.048192302	100332245	100332245	14.815489	list(gene = "ENSDARG00000102829")	cordon-bleu WH2 repeat protein-like 1b	cobll1b	NA	NA	ENSDARG00000102829	1068.781215	0.444371658	0.14568683	3.050184144	0.002287011	0.045767585	100332245	14.815489	cordon-bleu WH2 repeat protein-like 1b	cobll1b	NA
100332293	106.8922422	0.793165031	0.238556764	3.324848212	0.000884667	0.02611071	100332293	100332293	14.833816	list(gene = "ENSDARG00000037357")	WD repeat domain phosphoinositide-interacting protein 1-like	LOC100332293	NA	NA	ENSDARG00000037357	69.96966523	0.96706429	0.273188604	3.53991446	0.000400257	0.014643143	100332293	14.825805	WD repeat domain phosphoinositide-interacting protein 1-like	LOC100332293	NA
100332617	107.1615586	-0.777467571	0.186877714	-4.160301162	3.18E-05	0.002198159	100332617	100332617	14.832098	list(gene = "ENSDARG00000099547")	neurobeachin-like 1	nbeal1	NA	NA	ENSDARG00000099547	107.4596825	-0.77700634	0.186746627	-4.160751669	3.17E-05	0.002250595	100332617	14.832098	neurobeachin-like 1	nbeal1	NA
100334431	126.426638	-0.650859383	0.155635666	-4.18194236	2.89E-05	0.0020959	100334431	100334431	14.835336	list(gene = "ENSDARG00000012593")	procollagen, type V, alpha 1	col5a1	NA	NA	ENSDARG00000012593	126.5111239	-0.651302764	0.155749935	-4.181720944	2.89E-05	0.002101918	100334431	14.82921	procollagen, type V, alpha 1	col5a1	NA
100533983	41.46740071	-0.931343041	0.211852913	-4.396177656	1.10E-05	0.001014022	100533983	100533983	14.815489	list(gene = "ENSDARG00000058038")	echinoderm microtubule associated protein like 3	eml3	NA	NA	ENSDARG00000058038	41.43681103	-0.928267017	0.212486623	-4.368590376	1.25E-05	0.001144278	100533983	14.825805	echinoderm microtubule associated protein like 3	eml3	NA
100534782	23.22769731	1.359808588	0.340014899	3.999261775	6.35E-05	0.003820045	100534782	100534782	14.854555	list(gene = "ENSDARG00000092354")	si:ch211-284e13.6	si:ch211-284e13.6	NA	NA	ENSDARG00000092354	23.23201782	1.358677056	0.339199842	4.005535642	6.19E-05	0.003612441	100534782	14.852479	si:ch211-284e13.6	si:ch211-284e13.6	NA
100535163	18.37166289	-0.998314183	0.286465015	-3.484942774	0.000492242	0.017956339	100535163	100535163	14.833816	list(gene = "ENSDARG00000089581")	NHL repeat containing 2	nhlrc2	NA	NA	ENSDARG00000089581	18.38386892	-0.9983926	0.286125072	-3.489357273	0.000484184	0.016905418	100535163	14.815489	NHL repeat containing 2	nhlrc2	NA
100535864	17.9200522	-1.144323526	0.3462361	-3.30503817	0.000949635	0.026926271	100535864	100535864	14.551187	list(gene = "ENSDARG00000075397")	CLOCK-interacting pacemaker a	cipca	NA	NA	ENSDARG00000075397	20.43620851	-1.149659819	0.348887066	-3.295220526	0.000983445	0.025930602	100535864	14.547653	CLOCK-interacting pacemaker a	cipca	NA
100537160	42.88371279	-0.694297506	0.204790032	-3.390289548	0.000698188	0.022517046	100537160	100537160	14.829012	list(gene = "ENSDARG00000105491")	Rho guanine nucleotide exchange factor (GEF) 5	arhgef5	NA	NA	ENSDARG00000105491	42.47226252	-0.701690363	0.207262831	-3.385509893	0.000710461	0.021381421	100537160	14.829012	Rho guanine nucleotide exchange factor (GEF) 5	arhgef5	NA
100537438	55.47519197	-1.173067081	0.246653895	-4.755923599	1.98E-06	0.000265571	100537438	100537438	14.839825	list(gene = "ENSDARG00000100480")	si:ch73-364h19.2	si:ch73-364h19.2	NA	NA	ENSDARG00000100480	43.32715343	-1.125476124	0.265907485	-4.232585345	2.31E-05	0.001827401	100537438	14.839825	si:ch73-364h19.2	si:ch73-364h19.2	NA
100538036	60.15506994	-1.233015806	0.213382178	-5.778438572	7.54E-09	3.76E-06	100538036	100538036	14.854555	list(gene = "ENSDARG00000063140")	exonuclease 3'-5' domain containing 3	exd3	NA	NA	ENSDARG00000063140	69.34643346	-1.231397718	0.208567606	-5.904069854	3.55E-09	2.27E-06	100538036	14.854555	exonuclease 3'-5' domain containing 3	exd3	NA
100538309	10.9635739	-1.630370427	0.414526809	-3.933088019	8.39E-05	0.004602766	100538309	100538309	14.824423	list(gene = "ENSDARG00000053272")	si:dkey-166d12.2	si:dkey-166d12.2	NA	NA	ENSDARG00000053272	10.80464474	-1.681158616	0.420439178	-3.99857745	6.37E-05	0.003656964	100538309	14.815266	si:dkey-166d12.2	si:dkey-166d12.2	NA
101882211	13.13988015	-1.611635923	0.407974809	-3.950331953	7.80E-05	0.004363472	101882211	101882211	14.804419	list(gene = "ENSDARG00000090882")	uncharacterized LOC101882211	LOC101882211	NA	NA	ENSDARG00000090882	62.39448272	-0.867354102	0.250484693	-3.462703016	0.000534778	0.017990372	101882211	14.804419	uncharacterized LOC101882211	LOC101882211	NA
101882554	98.04631281	-0.720945314	0.135913478	-5.304443114	1.13E-07	2.93E-05	101882554	101882554	14.831221	list(gene = "ENSDARG00000077400")	RNA binding motif protein 10	rbm10	NA	NA	ENSDARG00000077400	98.77334121	-0.717435103	0.135531028	-5.293511849	1.20E-07	3.51E-05	101882554	14.831221	RNA binding motif protein 10	rbm10	NA
101883120	140.0426027	0.72895945	0.218557311	3.335324029	0.000852001	0.025421913	101883120	101883120	14.835131	list(gene = "ENSDARG00000071644")	si:dkey-19a16.7	si:dkey-19a16.7	NA	NA	ENSDARG00000071644	134.1402655	0.741166181	0.217208038	3.412241041	0.000644311	0.020061038	101883120	14.82921	si:dkey-19a16.7	si:dkey-19a16.7	NA
101884647	43.65476045	1.339737928	0.33810069	3.962541245	7.42E-05	0.004205113	101884647	101884647	14.8207245	list(gene = "ENSDARG00000091431")	galanin receptor type 1-like	LOC101884647	NA	NA	ENSDARG00000091431	31.42363351	1.315719652	0.378478947	3.476335108	0.000508317	0.017427403	101884647	14.8207245	galanin receptor type 1-like	LOC101884647	NA
103909643	200.7944524	1.459992579	0.297056413	4.914866393	8.88E-07	0.000146803	103909643	103909643	14.592884	list(gene = "ENSDARG00000038475")	aminoacylase-1A-like	LOC103909643	NA	NA	ENSDARG00000038475	256.5958939	-0.555489068	0.147040813	-3.777788339	0.000158227	0.00746922	103909643	14.368719	aminoacylase-1A-like	LOC103909643	NA
114401	92.90470007	-0.808485193	0.216878099	-3.727832342	0.000193134	0.009170023	114401	114401	14.593083	list(gene = "ENSDARG00000008434")	bcl2-like 1	bcl2l1	NA	NA	ENSDARG00000008434	87.17394767	-0.812164058	0.219821375	-3.694654609	0.000220186	0.009547097	114401	14.8804035	bcl2-like 1	bcl2l1	NA
114426	177.7206845	-2.050145683	0.52494796	-3.905426514	9.41E-05	0.005005456	114426	114426	14.823884	list(gene = "ENSDARG00000007377")	ornithine decarboxylase 1	odc1	NA	NA	ENSDARG00000007377	178.1154365	-2.05420437	0.523844408	-3.921401733	8.80E-05	0.004816027	114426	14.825785	ornithine decarboxylase 1	odc1	NA
114447	24.14748623	-0.88689944	0.284934118	-3.112647396	0.001854174	0.043078042	114447	114447	14.852479	list(gene = "ENSDARG00000041959")	chemokine (C-X-C motif), receptor 4b	cxcr4b	NA	NA	ENSDARG00000041959	24.16577556	-0.887072326	0.28470367	-3.115774112	0.001834627	0.040070866	114447	14.854555	chemokine (C-X-C motif), receptor 4b	cxcr4b	NA
140427	232.6267944	-0.590322334	0.159299699	-3.705734136	0.000210779	0.009699902	140427	140427	15.2045145	list(gene = "ENSDARG00000053097")	heat shock transcription factor 2	hsf2	NA	NA	ENSDARG00000053097	232.9653716	-0.592910129	0.159094607	-3.726777053	0.000193944	0.008699237	140427	15.22285	heat shock transcription factor 2	hsf2	NA
140615	31780.20893	-0.512914479	0.151497195	-3.385636803	0.000710133	0.022840704	140615	140615	14.823164	list(gene = "ENSDARG00000019532")	fatty acid desaturase 2	fads2	NA	NA	ENSDARG00000019532	32788.32451	-0.514193892	0.151469394	-3.394704894	0.000687026	0.020890947	140615	14.543538	fatty acid desaturase 2	fads2	NA
140633	157.9076546	-0.858538497	0.219137906	-3.917800031	8.94E-05	0.004815973	140633	140633	15.22285	list(gene = "ENSDARG00000034503")	period circadian clock 2	per2	NA	NA	ENSDARG00000034503	157.9909705	-0.858441579	0.218780426	-3.92375861	8.72E-05	0.004816027	140633	15.209884	period circadian clock 2	per2	NA
140634	5377.499996	-0.327305828	0.058660658	-5.57964808	2.41E-08	9.64E-06	140634	140634	14.593284	list(gene = "ENSDARG00000098315")	cytochrome P450, family 1, subfamily A	cyp1a	NA	NA	ENSDARG00000098315	5380.822977	-0.327779343	0.058967704	-5.558624769	2.72E-08	1.06E-05	140634	14.592722	cytochrome P450, family 1, subfamily A	cyp1a	NA
171477	383.1506729	0.862261222	0.153868771	5.60387411	2.10E-08	8.96E-06	171477	171477	14.566941	list(gene = "ENSDARG00000101481")	retinol binding protein 1a, cellular	rbp5	NA	NA	ENSDARG00000101481	383.3951837	0.862127561	0.154063818	5.595911963	2.19E-08	9.18E-06	171477	14.566872	retinol binding protein 1a, cellular	rbp5	NA
192325	55.60776085	0.739902522	0.17069821	4.334565197	1.46E-05	0.001230613	192325	192325	14.823164	list(gene = "ENSDARG00000014898")	nuclear cap binding protein subunit 2	ncbp2	NA	NA	ENSDARG00000014898	55.63829837	0.739556506	0.170585467	4.335401606	1.45E-05	0.001281205	192325	14.82419	nuclear cap binding protein subunit 2	ncbp2	NA
246224	36.22273331	-1.381537697	0.43277378	-3.192286043	0.001411515	0.035630325	246224	246224	14.592722	list(gene = "ENSDARG00000020046")	aryl hydrocarbon receptor 1a	ahr1a	NA	NA	ENSDARG00000020046	36.24142514	-1.381819155	0.431869828	-3.199619573	0.001376091	0.03287734	246224	14.591863	aryl hydrocarbon receptor 1a	ahr1a	NA
266987	691.6663479	-1.190710551	0.216191494	-5.507666035	3.64E-08	1.31E-05	266987	266987	14.880566	list(gene = "ENSDARG00000010946")	cystathionine-beta-synthase b	cbsb	NA	NA	ENSDARG00000010946	692.0954569	-1.191499904	0.215673131	-5.524563476	3.30E-08	1.25E-05	266987	14.880566	cystathionine-beta-synthase b	cbsb	NA
30158	63.52270019	0.631370074	0.161795516	3.902271776	9.53E-05	0.005045104	30158	30158	14.835131	list(gene = "ENSDARG00000037879")	LFNG O-fucosylpeptide 3-beta-N-acetylglucosaminyltransferase	lfng	NA	NA	ENSDARG00000037879	63.56560821	0.630980189	0.162087678	3.892832557	9.91E-05	0.00510985	30158	14.839825	LFNG O-fucosylpeptide 3-beta-N-acetylglucosaminyltransferase	lfng	NA
30262	368.3888074	-2.754235111	0.847219373	-3.250911391	0.001150357	0.030861036	30262	30262	14.595437	list(gene = "ENSDARG00000035350")	preproinsulin	ins	NA	NA	ENSDARG00000035350	368.5374224	-2.754463356	0.847046421	-3.251844629	0.001146587	0.029152796	30262	14.853864	preproinsulin	ins	NA
30616	14.081308	-5.166776323	1.585825587	-3.258098724	0.001121614	0.030362238	30616	30616	14.593083	list(gene = "ENSDARG00000079564")	myosin heavy chain 7	myh7	NA	NA	ENSDARG00000079564	14.08240104	-5.16518802	1.58560713	-3.25754591	0.001123801	0.02890522	30616	14.593083	myosin heavy chain 7	myh7	NA
30630	38.46222282	-0.874944244	0.269383524	-3.247950106	0.001162397	0.031094437	30630	30630	14.853864	list(gene = "ENSDARG00000012896")	anosmin 1a	anos1a	NA	NA	ENSDARG00000012896	38.48820146	-0.875495097	0.269204941	-3.252150921	0.001145352	0.029152796	30630	14.854555	anosmin 1a	anos1a	NA
30674	371.8144417	-1.505022877	0.210967689	-7.133902276	9.76E-13	1.95E-09	30674	30674	14.829012	list(gene = "ENSDARG00000039117")	thyrotrophic embryonic factor a	tefa	NA	NA	ENSDARG00000039117	371.9761621	-1.504887512	0.210412771	-7.152073078	8.55E-13	1.67E-09	30674	14.829012	thyrotrophic embryonic factor a	tefa	NA
30739	78.79119965	-0.734604186	0.18331618	-4.00730686	6.14E-05	0.00372653	30739	30739	14.838266	list(gene = "ENSDARG00000034541")	transforming growth factor beta receptor 2b	tgfbr2b	NA	NA	ENSDARG00000034541	78.84075997	-0.73494127	0.183205728	-4.011562728	6.03E-05	0.003566386	30739	14.834426	transforming growth factor beta receptor 2b	tgfbr2b	NA
30750	601.1821073	0.933338208	0.220722894	4.228551878	2.35E-05	0.001822012	30750	30750	14.542969	list(gene = "ENSDARG00000044525")	peroxisome proliferator-activated receptor delta a	pparda	NA	NA	ENSDARG00000044525	561.7017122	0.937817672	0.220008435	4.262644174	2.02E-05	0.001665544	30750	14.543775	peroxisome proliferator-activated receptor delta a	pparda	NA
317640	62.63938611	1.053072511	0.220017018	4.786322996	1.70E-06	0.000244871	317640	317640	14.880566	list(gene = "ENSDARG00000007918")	tetratricopeptide repeat domain 27	ttc27	NA	NA	ENSDARG00000007918	62.66673048	1.052527592	0.219610075	4.792710852	1.65E-06	0.000226624	317640	14.879544	tetratricopeptide repeat domain 27	ttc27	NA
321099	47.01624887	-0.847809659	0.225022089	-3.76767304	0.000164776	0.008047137	321099	321099	15.2045145	list(gene = "ENSDARG00000011459")	gelsolin a	gsna	NA	NA	ENSDARG00000011459	50.34449916	-0.788709215	0.21384983	-3.688145162	0.000225895	0.009758487	321099	15.22285	gelsolin a	gsna	NA
321453	1995.887347	0.622811056	0.155347923	4.009136673	6.09E-05	0.003726445	321453	321453	14.8804035	list(gene = "ENSDARG00000007836")	cathepsin La	ctsla	NA	NA	ENSDARG00000007836	1997.170454	0.622181798	0.154612597	4.024133927	5.72E-05	0.003468752	321453	14.880566	cathepsin La	ctsla	NA
321541	718.9055641	-1.528432749	0.360480902	-4.239982588	2.24E-05	0.001783081	321541	321541	14.8804035	list(gene = "ENSDARG00000010641")	solute carrier family 20 (phosphate transporter), member 1b	slc20a1b	NA	NA	ENSDARG00000010641	719.3056057	-1.528259113	0.359932688	-4.245958105	2.18E-05	0.001769556	321541	14.8804035	solute carrier family 20 (phosphate transporter), member 1b	slc20a1b	NA
321622	381.7324614	-0.471299401	0.131393621	-3.586927576	0.000334597	0.013852787	321622	321622	14.831455	list(gene = "ENSDARG00000099175")	high mobility group box 1a	hmgb1a	NA	NA	ENSDARG00000099175	381.935778	-0.47156975	0.130938943	-3.601447651	0.00031645	0.012209905	321622	14.832098	high mobility group box 1a	hmgb1a	NA
322228	22391.55604	0.769821716	0.164221171	4.687712985	2.76E-06	0.000340787	322228	322228	14.825805	list(gene = "ENSDARG00000013430")	betaine-homocysteine methyltransferase	bhmt	NA	NA	ENSDARG00000013430	17962.25684	0.759574623	0.164458699	4.618634501	3.86E-06	0.000461439	322228	14.829012	betaine-homocysteine methyltransferase	bhmt	NA
322256	896.3881229	0.284175543	0.093151129	3.050693499	0.002283135	0.048608028	322256	322256	14.593083	list(gene = "ENSDARG00000003681")	eukaryotic translation initiation factor 5	eif5	NA	NA	ENSDARG00000003681	897.0172685	0.283611636	0.092528289	3.065134329	0.002175723	0.044686287	322256	14.593284	eukaryotic translation initiation factor 5	eif5	NA
322543	21946.45884	0.645068702	0.119826171	5.383370725	7.31E-08	2.19E-05	322543	322543	14.852479	list(gene = "ENSDARG00000040298")	apolipoprotein A-IV b, tandem duplicate 1	apoa4b.1	NA	NA	ENSDARG00000040298	17582.25158	0.68927813	0.122623856	5.621076931	1.90E-08	8.54E-06	322543	14.854625	apolipoprotein A-IV b, tandem duplicate 1	apoa4b.1	NA
322605	3020.552661	0.27033162	0.072574079	3.724905965	0.000195388	0.009204008	322605	322605	14.8804035	list(gene = "ENSDARG00000014572")	choline phosphotransferase 1	chpt1	NA	NA	ENSDARG00000014572	3022.162297	0.269804687	0.072152424	3.739371082	0.000184481	0.008469497	322605	14.593083	choline phosphotransferase 1	chpt1	NA
323107	1751.354228	0.396256402	0.115966093	3.41700227	0.000633148	0.021147566	323107	323107	14.854555	list(gene = "ENSDARG00000005423")	phosphoglycerate mutase 1a	pgam1a	NA	NA	ENSDARG00000005423	1756.51196	0.396126935	0.115597474	3.426778469	0.000610787	0.019273545	323107	14.853864	phosphoglycerate mutase 1a	pgam1a	NA
323641	23.43400149	-0.722369356	0.234109261	-3.085607773	0.002031366	0.045625671	323641	323641	14.823151	list(gene = "ENSDARG00000036616")	G protein-coupled receptor 182	gpr182	NA	NA	ENSDARG00000036616	23.44830991	-0.722524767	0.233820448	-3.090083747	0.002001001	0.042208495	323641	14.82342	G protein-coupled receptor 182	gpr182	NA
324365	887.4550245	0.326376995	0.072106846	4.526296944	6.00E-06	0.000684013	324365	324365	14.852479	list(gene = "ENSDARG00000053047")	eukaryotic translation initiation factor 2, subunit 2 beta	eif2s2	NA	NA	ENSDARG00000053047	887.9137712	0.325953256	0.071520063	4.557507953	5.18E-06	0.000582695	324365	14.854555	eukaryotic translation initiation factor 2, subunit 2 beta	eif2s2	NA
325065	49.97322621	0.573141761	0.172544988	3.321694636	0.000894726	0.02611071	325065	325065	14.823164	list(gene = "ENSDARG00000077434")	MON1 secretory trafficking family member Bb	mon1bb	NA	NA	ENSDARG00000077434	50.21876213	0.582889077	0.171380456	3.401140886	0.000671052	0.020511775	325065	14.823164	MON1 secretory trafficking family member Bb	mon1bb	NA
325255	286.1555971	0.421158675	0.124769177	3.375502554	0.00073681	0.023384437	325255	325255	14.551187	list(gene = "ENSDARG00000055291")	RAB18A, member RAS oncogene family	rab18a	NA	NA	ENSDARG00000055291	286.9364521	0.419975647	0.125544515	3.345232945	0.000822135	0.023499973	325255	14.547449	RAB18A, member RAS oncogene family	rab18a	NA
325484	440.7225525	0.622854243	0.147186871	4.231724203	2.32E-05	0.001822012	325484	325484	14.591863	list(gene = "ENSDARG00000068262")	vesicle-associated membrane protein 5	vamp5	NA	NA	ENSDARG00000068262	442.623808	0.625867444	0.147775254	4.235265556	2.28E-05	0.001818024	325484	14.592884	vesicle-associated membrane protein 5	vamp5	NA
325832	104.90311	0.654505554	0.149562699	4.376128265	1.21E-05	0.001088296	325832	325832	14.853864	list(gene = "ENSDARG00000032129")	general transcription factor IIF, polypeptide 1	gtf2f1	NA	NA	ENSDARG00000032129	124.3041205	0.692275631	0.137928204	5.019101306	5.19E-07	0.000101292	325832	14.854625	general transcription factor IIF, polypeptide 1	gtf2f1	NA
325896	257.4601141	-0.446182341	0.133804817	-3.334576069	0.000854295	0.025426973	325896	325896	14.823164	list(gene = "ENSDARG00000070822")	2',3'-cyclic nucleotide 3' phosphodiesterase	cnp	NA	NA	ENSDARG00000070822	257.6762475	-0.446869439	0.134061329	-3.333320968	0.000858159	0.023992241	325896	14.823164	2',3'-cyclic nucleotide 3' phosphodiesterase	cnp	NA
325906	908.7637031	0.490298937	0.148929285	3.292159342	0.000994213	0.027729031	325906	325906	14.854555	list(gene = "ENSDARG00000027584")	tocopherol (alpha) transfer protein	ttpa	NA	NA	ENSDARG00000027584	909.301972	0.489819826	0.14902314	3.286870925	0.001013073	0.026414344	325906	14.854625	tocopherol (alpha) transfer protein	ttpa	NA
326018	87.04163382	-2.653060044	0.86840527	-3.055094363	0.002249897	0.048192302	326018	326018	14.838266	list(gene = "ENSDARG00000040799")	somatostatin 1, tandem duplicate 1	sst1.1	NA	NA	ENSDARG00000040799	87.09408106	-2.653049955	0.868414854	-3.055049027	0.002250237	0.045498322	326018	14.838266	somatostatin 1, tandem duplicate 1	sst1.1	NA
327082	274.3830948	0.351034352	0.090468254	3.880193729	0.000104373	0.005406175	327082	327082	14.833097	list(gene = "ENSDARG00000020405")	N-ethylmaleimide-sensitive factor attachment protein, alpha b	napab	NA	NA	ENSDARG00000020405	274.5241592	0.35066855	0.090079528	3.892877288	9.91E-05	0.00510985	327082	14.833097	N-ethylmaleimide-sensitive factor attachment protein, alpha b	napab	NA
327253	107.778671	-0.679499496	0.16301317	-4.168371762	3.07E-05	0.002171989	327253	327253	14.552143	list(gene = "ENSDARG00000086458")	histone deacetylase 10	hdac10	NA	NA	ENSDARG00000086458	107.8478572	-0.679716954	0.162925065	-4.171960607	3.02E-05	0.002155729	327253	14.541529	histone deacetylase 10	hdac10	NA
327272	138.6256886	-0.92902643	0.280310182	-3.314279998	0.000918795	0.026426091	327272	327272	14.833017	list(gene = "ENSDARG00000000068")	solute carrier family 9, subfamily A (NHE3, cation proton antiporter 3), member 3 regulator 1a	slc9a3r1a	NA	NA	ENSDARG00000000068	138.7888288	-0.930477318	0.278962309	-3.335494747	0.000851478	0.023992241	327272	14.823151	solute carrier family 9, subfamily A (NHE3, cation proton antiporter 3), member 3 regulator 1a	slc9a3r1a	NA
327417	67.73747132	-1.769958648	0.43124888	-4.104262597	4.06E-05	0.002651958	327417	327417	14.833816	list(gene = "ENSDARG00000015709")	hydroxysteroid (17-beta) dehydrogenase 12a	hsd17b12a	NA	NA	ENSDARG00000015709	68.16465206	-1.767098101	0.431399532	-4.096198467	4.20E-05	0.00270155	327417	14.825805	hydroxysteroid (17-beta) dehydrogenase 12a	hsd17b12a	NA
327462	1789.04903	0.516691867	0.104707522	4.934620336	8.03E-07	0.000139257	327462	327462	14.827688	list(gene = "ENSDARG00000036966")	hydroxy-delta-5-steroid dehydrogenase, 3 beta- and steroid delta-isomerase	hsd3b7	NA	NA	ENSDARG00000036966	1796.208552	0.515517701	0.103654353	4.973430303	6.58E-07	0.000122233	327462	14.827688	hydroxy-delta-5-steroid dehydrogenase, 3 beta- and steroid delta-isomerase	hsd3b7	NA
327635	15.90577291	-1.484657697	0.355419519	-4.177197985	2.95E-05	0.002114453	327635	327635	14.552193	list(gene = "ENSDARG00000098296")	glucosamine (N-acetyl)-6-sulfatase (Sanfilippo disease IIID), b	gnsb	NA	NA	ENSDARG00000098296	15.91964761	-1.48520037	0.355268068	-4.180506226	2.91E-05	0.002101918	327635	14.549713	glucosamine (N-acetyl)-6-sulfatase (Sanfilippo disease IIID), b	gnsb	NA
334026	34.73906922	-0.846108957	0.213770187	-3.958030663	7.56E-05	0.004265086	334026	334026	14.817384	list(gene = "ENSDARG00000075504")	si:dkey-40c23.2	si:dkey-40c23.2	NA	NA	ENSDARG00000075504	60.19587758	-0.761960857	0.169904471	-4.484642763	7.30E-06	0.000763424	334026	14.802482	si:dkey-40c23.2	si:dkey-40c23.2	NA
334402	63.53132262	0.962471452	0.293042665	3.28440725	0.001021971	0.028436946	334402	334402	14.815489	list(gene = "ENSDARG00000017835")	BRF1, RNA polymerase III transcription initiation factor a	brf1a	NA	NA	ENSDARG00000017835	63.56050869	0.961893099	0.292620944	3.287164226	0.001012018	0.026414344	334402	14.829012	BRF1, RNA polymerase III transcription initiation factor a	brf1a	NA
335475	14783.0312	0.346371119	0.098012768	3.533938756	0.000409416	0.016061186	335475	335475	14.799049	list(gene = "ENSDARG00000100952")	wu:fj16a03	wu:fj16a03	NA	NA	ENSDARG00000100952	14790.48284	0.345825378	0.097506514	3.546689998	0.000390103	0.014453137	335475	14.817384	wu:fj16a03	wu:fj16a03	NA
335519	1227.447258	0.283536012	0.089017735	3.185163159	0.001446724	0.036201962	335519	335519	14.566941	list(gene = "ENSDARG00000103994")	peptidylprolyl isomerase Ab (cyclophilin A)	ppiab	NA	NA	ENSDARG00000103994	1228.109999	0.283316124	0.088623876	3.196837435	0.001389432	0.033094846	335519	14.566182	peptidylprolyl isomerase Ab (cyclophilin A)	ppiab	NA
335654	28.34734152	1.458303516	0.238134728	6.123859074	9.13E-10	6.07E-07	335654	335654	14.880566	list(gene = "ENSDARG00000044526")	calcium/calmodulin-dependent protein kinase IGa	camk1ga	NA	NA	ENSDARG00000044526	28.47788089	1.465192616	0.236650846	6.191368598	5.96E-10	4.99E-07	335654	14.8804035	calcium/calmodulin-dependent protein kinase IGa	camk1ga	NA
335894	378.4170178	0.40729644	0.110585405	3.683093972	0.00023042	0.010482803	335894	335894	14.536741	list(gene = "ENSDARG00000058494")	DnaJ (Hsp40) homolog, subfamily A, member 3A	dnaja3a	NA	NA	ENSDARG00000058494	379.2625858	0.407741705	0.111282743	3.664015596	0.000248292	0.01028536	335894	14.538103	DnaJ (Hsp40) homolog, subfamily A, member 3A	dnaja3a	NA
336526	96.7414125	0.683197398	0.177216764	3.855151084	0.000115658	0.005939271	336526	336526	14.823151	list(gene = "ENSDARG00000018971")	UDP-GlcNAc:betaGal beta-1,3-N-acetylglucosaminyltransferase 5a	b3gnt5a	NA	NA	ENSDARG00000018971	96.88089727	0.685095715	0.177084299	3.868754696	0.000109393	0.005520084	336526	14.82342	UDP-GlcNAc:betaGal beta-1,3-N-acetylglucosaminyltransferase 5a	b3gnt5a	NA
336553	41.05037567	-0.640529647	0.209668732	-3.054960278	0.002250903	0.048192302	336553	336553	14.815266	list(gene = "ENSDARG00000018966")	cytochrome b5 reductase 1	cyb5r1	NA	NA	ENSDARG00000018966	41.07527455	-0.640762613	0.209391102	-3.060123413	0.002212458	0.045112026	336553	14.815266	cytochrome b5 reductase 1	cyb5r1	NA
337172	1030.322675	-0.657297011	0.188151362	-3.49344807	0.000476826	0.017663219	337172	337172	14.854625	list(gene = "ENSDARG00000005185")	carboxypeptidase N, polypeptide 1	cpn1	NA	NA	ENSDARG00000005185	20.15475152	-1.173620183	0.289124431	-4.059221765	4.92E-05	0.003074885	337172	14.595437	carboxypeptidase N, polypeptide 1	cpn1	NA
338304	7490.235575	0.710682967	0.229147601	3.101420065	0.001925949	0.044230279	338304	338304	14.829012	list(gene = "ENSDARG00000007682")	pancreatic progenitor cell differentiation and proliferation factor a	ppdpfa	NA	NA	ENSDARG00000007682	7527.321987	0.707595498	0.22857563	3.095673398	0.001963665	0.041646066	338304	14.827688	pancreatic progenitor cell differentiation and proliferation factor a	ppdpfa	NA
338306	260.9565969	0.865134904	0.216906411	3.988516975	6.65E-05	0.003918884	338306	338306	14.833097	list(gene = "ENSDARG00000029524")	IMP (inosine 5'-monophosphate) dehydrogenase 1b	impdh1b	NA	NA	ENSDARG00000029524	277.1513139	0.881362667	0.217190783	4.058011376	4.95E-05	0.003074885	338306	14.833489	IMP (inosine 5'-monophosphate) dehydrogenase 1b	impdh1b	NA
359835	143.4580223	0.624111962	0.200263838	3.116448613	0.001830436	0.042775711	359835	359835	14.817384	list(gene = "ENSDARG00000061226")	TIMP metallopeptidase inhibitor 2a	timp2a	NA	NA	ENSDARG00000061226	135.9641515	0.614394457	0.20074792	3.060527131	0.002209477	0.045112026	359835	14.817384	TIMP metallopeptidase inhibitor 2a	timp2a	NA
360149	1126.102214	-0.561115406	0.13266354	-4.229612779	2.34E-05	0.001822012	360149	360149	14.853864	list(gene = "ENSDARG00000042824")	nuclear factor, erythroid 2-like 2a	nfe2l2a	NA	NA	ENSDARG00000042824	1126.927175	-0.561867498	0.133132812	-4.220353264	2.44E-05	0.001893781	360149	14.854555	nuclear factor, erythroid 2-like 2a	nfe2l2a	NA
368359	1559.250817	-1.098723521	0.150329862	-7.308750965	2.70E-13	8.07E-10	368359	368359	15.209884	list(gene = "ENSDARG00000036107")	thioredoxin interacting protein a	txnipa	NA	NA	ENSDARG00000036107	1560.161943	-1.098927975	0.150121745	-7.320245125	2.48E-13	9.66E-10	368359	15.22285	thioredoxin interacting protein a	txnipa	NA
368439	151.7383316	-0.501101043	0.121038373	-4.140017987	3.47E-05	0.002315796	368439	368439	14.835336	list(gene = "ENSDARG00000001220")	MYC binding protein 2	mycbp2	NA	NA	ENSDARG00000001220	151.8228647	-0.501324757	0.120684331	-4.154016955	3.27E-05	0.002290148	368439	14.835336	MYC binding protein 2	mycbp2	NA
368704	250.9654172	-0.59174942	0.178249065	-3.319789765	0.000900853	0.026225551	368704	368704	14.549713	list(gene = "ENSDARG00000101334")	cathepsin C	ctsc	NA	NA	ENSDARG00000101334	251.1226847	-0.591961808	0.178197213	-3.321947625	0.000893915	0.024491922	368704	14.552193	cathepsin C	ctsc	NA
368823	33.68853201	1.222602866	0.359433117	3.401475287	0.000670232	0.022031111	368823	368823	15.209884	list(gene = "ENSDARG00000037000")	FK506 binding protein 11	fkbp11	NA	NA	ENSDARG00000037000	14.26054682	1.343868005	0.425860091	3.155656124	0.001601375	0.036687478	368823	15.207947	FK506 binding protein 11	fkbp11	NA
368878	188.5523563	-1.221838693	0.349659339	-3.49436882	0.000475184	0.017659519	368878	368878	14.551187	list(gene = "ENSDARG00000031745")	si:busm1-266f07.2	si:busm1-266f07.2	NA	NA	ENSDARG00000031745	188.6741536	-1.221977255	0.349401484	-3.497344206	0.000469915	0.016570169	368878	14.547449	si:busm1-266f07.2	si:busm1-266f07.2	NA
373078	478.3277909	0.564670746	0.123873894	4.558432208	5.15E-06	0.000598965	373078	373078	14.82921	list(gene = "ENSDARG00000036299")	nucleobindin 2a	nucb2a	NA	NA	ENSDARG00000036299	478.5657102	0.564010592	0.123600661	4.563168071	5.04E-06	0.000572705	373078	14.839825	nucleobindin 2a	nucb2a	NA
373100	672.4777316	0.310641966	0.08269021	3.756695822	0.000172172	0.008319218	373100	373100	14.544415	list(gene = "ENSDARG00000101627")	signal sequence receptor, alpha	ssr1	NA	NA	ENSDARG00000101627	425.3676446	0.313482968	0.10171624	3.081936267	0.002056589	0.043070632	373100	14.544415	signal sequence receptor, alpha	ssr1	NA
373866	280.0767182	-0.378043739	0.121706127	-3.106201378	0.001895076	0.043688989	373866	373866	14.823884	list(gene = "ENSDARG00000036587")	carbonyl reductase 1	cbr1	NA	NA	ENSDARG00000036587	280.2375798	-0.378203462	0.121466389	-3.113647024	0.001847904	0.040285687	373866	14.8207245	carbonyl reductase 1	cbr1	NA
378737	53.36444924	0.593981184	0.192816534	3.080551082	0.002066179	0.046036933	378737	378737	14.815266	list(gene = "ENSDARG00000012135")	F-box and leucine-rich repeat protein 2	fbxl2	NA	NA	ENSDARG00000012135	53.45894349	0.589294127	0.192348699	3.063676172	0.002186354	0.044786389	378737	14.824423	F-box and leucine-rich repeat protein 2	fbxl2	NA
378960	215.5381477	0.871833741	0.255378684	3.413886106	0.000640433	0.021226554	378960	378960	15.207947	list(gene = "ENSDARG00000036820")	monoglyceride lipase	mgll	NA	NA	ENSDARG00000036820	834.221003	1.070825761	0.206716154	5.180174564	2.22E-07	5.30E-05	378960	15.2150755	monoglyceride lipase	mgll	NA
386589	203.2733685	-0.414039762	0.104185346	-3.974069082	7.07E-05	0.004064364	386589	386589	14.566941	list(gene = "ENSDARG00000089368")	HOP homeobox	hopx	NA	NA	ENSDARG00000089368	208.7938646	-0.413379833	0.103256665	-4.003420321	6.24E-05	0.003612441	386589	14.566941	HOP homeobox	hopx	NA
386639	64.78316721	0.588294483	0.174703113	3.367395535	0.000758818	0.023705623	386639	386639	14.815266	list(gene = "ENSDARG00000007531")	zinc finger, CCHC domain containing 9	zcchc9	NA	NA	ENSDARG00000007531	69.3112888	0.639697244	0.171197768	3.736598051	0.000186527	0.008496764	386639	14.825785	zinc finger, CCHC domain containing 9	zcchc9	NA
386663	42.79290974	-0.83337405	0.252025183	-3.306709439	0.000943988	0.026892407	386663	386663	14.825785	list(gene = "ENSDARG00000029075")	6-phosphofructo-2-kinase/fructose-2,6-biphosphatase 4b	pfkfb4b	NA	NA	ENSDARG00000029075	42.86955863	-0.836446285	0.252333924	-3.314838817	0.00091696	0.024791798	386663	14.825785	6-phosphofructo-2-kinase/fructose-2,6-biphosphatase 4b	pfkfb4b	NA
386920	133.5687065	-0.70568503	0.230882669	-3.056466017	0.002239629	0.048192302	386920	386920	14.544127	list(gene = "ENSDARG00000068996")	histone 2, H2, like	hist2h2l	NA	NA	ENSDARG00000068996	133.6659038	-0.706290372	0.230922346	-3.058562264	0.002224019	0.045112026	386920	14.544127	histone 2, H2, like	hist2h2l	NA
387291	38.2296904	-0.689160453	0.194829334	-3.537252009	0.000404314	0.015913201	387291	387291	14.592722	list(gene = "ENSDARG00000005186")	sp4 transcription factor	sp4	NA	NA	ENSDARG00000005186	38.81713358	-0.721048405	0.19595226	-3.679714658	0.000233495	0.010012919	387291	14.369939	sp4 transcription factor	sp4	NA
387527	976.3011041	0.316828006	0.103090614	3.073296345	0.002117081	0.046405059	387527	387527	14.825805	list(gene = "ENSDARG00000004964")	cytochrome P450, family 4, subfamily T, polypeptide 8	cyp4t8	NA	NA	ENSDARG00000004964	976.6777075	0.316438148	0.103451603	3.058803703	0.002222227	0.045112026	387527	14.815489	cytochrome P450, family 4, subfamily T, polypeptide 8	cyp4t8	NA
393096	189.8318599	-2.187326069	0.711989813	-3.072131131	0.002125363	0.046405059	393096	393096	14.854625	list(gene = "ENSDARG00000031044")	lipase, endothelial	lipg	NA	NA	ENSDARG00000031044	196.1367036	-2.1920134	0.699916095	-3.131823108	0.001737245	0.038795056	393096	14.854625	lipase, endothelial	lipg	NA
393191	10.08769344	-1.797450773	0.390958694	-4.597546494	4.27E-06	0.000506434	393191	393191	14.835131	list(gene = "ENSDARG00000013302")	glutathione peroxidase 8 (putative)	gpx8	NA	NA	ENSDARG00000013302	10.09383671	-1.797559133	0.390516091	-4.603034734	4.16E-06	0.000492378	393191	14.838869	glutathione peroxidase 8 (putative)	gpx8	NA
393212	100.8257764	0.80144263	0.184135508	4.352461075	1.35E-05	0.001158778	393212	393212	14.833489	list(gene = "ENSDARG00000102128")	epidermal growth factor receptor pathway substrate 8	eps8	NA	NA	ENSDARG00000102128	99.49197367	0.799069844	0.184511722	4.330726716	1.49E-05	0.001298411	393212	14.823151	epidermal growth factor receptor pathway substrate 8	eps8	NA
393253	159.0138622	-0.470336114	0.141595214	-3.321694989	0.000894724	0.02611071	393253	393253	14.82419	list(gene = "ENSDARG00000018061")	nei-like DNA glycosylase 1	neil1	NA	NA	ENSDARG00000018061	160.8129813	-0.463735032	0.14290587	-3.245038364	0.001174348	0.02956579	393253	14.823164	nei-like DNA glycosylase 1	neil1	NA
393330	182.8758326	-1.020837181	0.280300857	-3.64193386	0.000270598	0.011761386	393330	393330	14.591863	list(gene = "ENSDARG00000086998")	zgc:64002	zgc:64002	NA	NA	ENSDARG00000086998	182.9719502	-1.021569121	0.279757682	-3.651621335	0.00026059	0.010447693	393330	14.592722	zgc:64002	zgc:64002	NA
393372	123.4909708	0.561574353	0.155415969	3.613363277	0.000302251	0.012767646	393372	393372	14.531645	list(gene = "ENSDARG00000099753")	zgc:63863	zgc:63863	NA	NA	ENSDARG00000099753	123.5422321	0.561131208	0.154724749	3.62664157	0.000287131	0.011280025	393372	14.543792	zgc:63863	zgc:63863	NA
393426	58.91424509	-1.297719659	0.37108225	-3.49712135	0.000470308	0.017619984	393426	393426	14.833489	list(gene = "ENSDARG00000012340")	protein tyrosine phosphatase, non-receptor type 11, b	ptpn11b	NA	NA	ENSDARG00000012340	58.81545134	-1.293146327	0.371561378	-3.480303398	0.000500846	0.017245315	393426	14.833097	protein tyrosine phosphatase, non-receptor type 11, b	ptpn11b	NA
393429	22.03366585	0.778320408	0.239308799	3.252368539	0.001144475	0.030772239	393429	393429	14.82419	list(gene = "ENSDARG00000012271")	transmembrane protein 206	tmem206	NA	NA	ENSDARG00000012271	22.31746939	0.807017835	0.24027234	3.358762959	0.000782922	0.022800167	393429	14.823164	transmembrane protein 206	tmem206	NA
393432	20.46959814	-3.065765047	0.573530715	-5.345424345	9.02E-08	2.57E-05	393432	393432	14.552193	list(gene = "ENSDARG00000055575")	procollagen C-endopeptidase enhancer 2b	pcolce2b	NA	NA	ENSDARG00000055575	12.62750865	-3.081732218	0.654928412	-4.705448962	2.53E-06	0.000315476	393432	14.546743	procollagen C-endopeptidase enhancer 2b	pcolce2b	NA
393504	27.53915869	-2.243278124	0.47238003	-4.748884337	2.05E-06	0.000268939	393504	393504	14.835131	list(gene = "ENSDARG00000019274")	RAS, dexamethasone-induced 1	rasd1	NA	NA	ENSDARG00000019274	27.54562657	-2.242537049	0.471492126	-4.756255564	1.97E-06	0.00025782	393504	14.835336	RAS, dexamethasone-induced 1	rasd1	NA
393539	415.7268025	0.573665732	0.143829427	3.988514335	6.65E-05	0.003918884	393539	393539	14.880566	list(gene = "ENSDARG00000021135")	dehydrogenase/reductase (SDR family) member 4	dhrs4	NA	NA	ENSDARG00000021135	434.6148048	0.559738644	0.145157223	3.85608538	0.000115217	0.005739781	393539	14.880566	dehydrogenase/reductase (SDR family) member 4	dhrs4	NA
393621	31.71092783	0.737795379	0.230706829	3.197978066	0.001383948	0.035156982	393621	393621	14.595437	list(gene = "ENSDARG00000007429")	NADPH dependent diflavin oxidoreductase 1	ndor1	NA	NA	ENSDARG00000007429	31.77111183	0.739148253	0.229307477	3.223393597	0.001266814	0.031420733	393621	14.595437	NADPH dependent diflavin oxidoreductase 1	ndor1	NA
393694	60.64120887	0.572989859	0.163976945	3.494331828	0.00047525	0.017659519	393694	393694	14.549713	list(gene = "ENSDARG00000075025")	cell division cycle 123 homolog (S. cerevisiae)	cdc123	NA	NA	ENSDARG00000075025	60.75187971	0.575717628	0.164818225	3.493045925	0.000477544	0.016788625	393694	14.550584	cell division cycle 123 homolog (S. cerevisiae)	cdc123	NA
393707	22.85290007	-1.447957127	0.411645377	-3.517486669	0.000435654	0.016550503	393707	393707	14.543792	list(gene = "ENSDARG00000070864")	B-cell CLL/lymphoma 6a (zinc finger protein 51)	bcl6a	NA	NA	ENSDARG00000070864	22.58228017	-1.499440975	0.411097502	-3.647409599	0.000264897	0.010583674	393707	14.543792	B-cell CLL/lymphoma 6a (zinc finger protein 51)	bcl6a	NA
393749	18.86217269	1.083230333	0.296052999	3.658906812	0.000253293	0.011202711	393749	393749	14.531645	list(gene = "ENSDARG00000016304")	transcription factor Dp-1, b	tfdp1b	NA	NA	ENSDARG00000016304	20.36398134	1.202492615	0.301016362	3.994774923	6.48E-05	0.003698027	393749	14.823164	transcription factor Dp-1, b	tfdp1b	NA
393800	13.36453843	-2.404348229	0.473609175	-5.07665045	3.84E-07	7.66E-05	393800	393800	14.842841	list(gene = "ENSDARG00000005163")	EFR3 homolog A (S. cerevisiae)	efr3a	NA	NA	ENSDARG00000005163	283.5857857	-0.80097668	0.139247396	-5.752184281	8.81E-09	4.91E-06	393800	14.842841	EFR3 homolog A (S. cerevisiae)	efr3a	NA
393805	103.2081563	-1.913806062	0.389517154	-4.913277991	8.96E-07	0.000146803	393805	393805	14.833017	list(gene = "ENSDARG00000019302")	MID1 interacting protein 1b	mid1ip1b	NA	NA	ENSDARG00000019302	149.2515354	-1.939330232	0.393746042	-4.925332638	8.42E-07	0.000142888	393805	14.833489	MID1 interacting protein 1b	mid1ip1b	NA
393864	92.51611391	0.578166283	0.135499929	4.266912074	1.98E-05	0.001624145	393864	393864	14.838869	list(gene = "ENSDARG00000027930")	nicotinate phosphoribosyltransferase	naprt	NA	NA	ENSDARG00000027930	92.5622706	0.578029433	0.135100457	4.278515743	1.88E-05	0.001573284	393864	14.82921	nicotinate phosphoribosyltransferase	naprt	NA
393877	156.0480611	0.816796472	0.245366995	3.328876701	0.00087197	0.025824556	393877	393877	14.8804035	list(gene = "ENSDARG00000033871")	derlin 3	derl3	NA	NA	ENSDARG00000033871	156.1537121	0.816477455	0.245460238	3.326312484	0.000880032	0.024335422	393877	14.880566	derlin 3	derl3	NA
393902	391.4171343	0.307042646	0.09241002	3.322612038	0.000891789	0.02611071	393902	393902	14.833097	list(gene = "ENSDARG00000020497")	RAB7, member RAS oncogene family	rab7	NA	NA	ENSDARG00000020497	324.9805669	0.333489038	0.102937366	3.23972772	0.001196439	0.029865053	393902	14.833017	RAB7, member RAS oncogene family	rab7	NA
393904	72.20770054	-1.208075873	0.291855968	-4.139287892	3.48E-05	0.002315796	393904	393904	14.839825	list(gene = "ENSDARG00000009488")	GIPC PDZ domain containing family, member 2	gipc2	NA	NA	ENSDARG00000009488	72.24175478	-1.207927749	0.29124051	-4.147526558	3.36E-05	0.002342003	393904	14.839825	GIPC PDZ domain containing family, member 2	gipc2	NA
393939	72.11270809	-1.664268846	0.456186549	-3.648219897	0.000264064	0.011573336	393939	393939	14.592884	list(gene = "ENSDARG00000007823")	activating transcription factor 3	atf3	NA	NA	ENSDARG00000007823	72.14277395	-1.66452653	0.455514883	-3.654164975	0.00025802	0.010447693	393939	14.591863	activating transcription factor 3	atf3	NA
393970	180.8884392	-0.964775677	0.220478421	-4.375828128	1.21E-05	0.001088296	393970	393970	14.592884	list(gene = "ENSDARG00000038475")	aminoacylase 1	acy1	NA	NA	ENSDARG00000038475	256.5958939	-0.555489068	0.147040813	-3.777788339	0.000158227	0.00746922	393970	14.368719	aminoacylase 1	acy1	NA
394002	207.656473	0.492839848	0.12651149	3.895613345	9.80E-05	0.005140255	394002	394002	14.833816	list(gene = "ENSDARG00000096578")	cullin 4A	cul4a	NA	NA	ENSDARG00000096578	207.7635281	0.492319221	0.126311884	3.897647658	9.71E-05	0.005076427	394002	14.829012	cullin 4A	cul4a	NA
394099	331.7540954	-0.444461334	0.111168209	-3.998097457	6.39E-05	0.003820045	394099	394099	14.835336	list(gene = "ENSDARG00000011545")	arrestin, beta 2b	arrb2b	NA	NA	ENSDARG00000011545	331.9534803	-0.444708964	0.111087796	-4.003220677	6.25E-05	0.003612441	394099	14.835336	arrestin, beta 2b	arrb2b	NA
394113	195.14883	0.393736855	0.114415547	3.441288066	0.000578952	0.020020689	394113	394113	15.207947	list(gene = "ENSDARG00000011921")	thioredoxin-like 1	txnl1	NA	NA	ENSDARG00000011921	194.905006	0.390675433	0.113398005	3.445170241	0.0005707	0.018714798	394113	15.2045145	thioredoxin-like 1	txnl1	NA
394125	467.1526284	0.448676158	0.118543414	3.784910053	0.000153764	0.007633977	394125	394125	14.829012	list(gene = "ENSDARG00000021309")	ras homolog family member Ca	rhoca	NA	NA	ENSDARG00000021309	467.5174721	0.448823063	0.118759628	3.779256222	0.000157298	0.007455392	394125	14.833816	ras homolog family member Ca	rhoca	NA
402831	1442.058582	0.341419414	0.106925253	3.193066228	0.001407707	0.035609322	402831	402831	14.823151	list(gene = "ENSDARG00000033802")	cytochrome P450, family 27, subfamily A, polypeptide 7	cyp27a7	NA	NA	ENSDARG00000033802	1443.101707	0.340949727	0.107285556	3.177964861	0.001483127	0.034518828	402831	14.82342	cytochrome P450, family 27, subfamily A, polypeptide 7	cyp27a7	NA
402886	228.0787292	0.307894935	0.100169477	3.073740058	0.002113935	0.046405059	402886	402886	14.593284	list(gene = "ENSDARG00000005870")	methylmalonic aciduria (cobalamin deficiency) cblD type, with homocystinuria	mmadhc	NA	NA	ENSDARG00000005870	228.196438	0.307503211	0.099810898	3.080858063	0.00206405	0.043149706	402886	14.880566	methylmalonic aciduria (cobalamin deficiency) cblD type, with homocystinuria	mmadhc	NA
402954	140.7598444	0.561803282	0.174970829	3.210839697	0.001323477	0.034201743	402954	402954	15.22285	list(gene = "ENSDARG00000009074")	carbonyl reductase 4	cbr4	NA	NA	ENSDARG00000009074	140.8446707	0.561259561	0.175065188	3.206003252	0.001345925	0.032600519	402954	15.2045145	carbonyl reductase 4	cbr4	NA
402971	87.54752902	-1.15589961	0.290165635	-3.983585484	6.79E-05	0.003966482	402971	402971	14.842841	list(gene = "ENSDARG00000013784")	zgc:77158	zgc:77158	NA	NA	ENSDARG00000013784	67.79473	-1.137599506	0.304166972	-3.740049419	0.000183984	0.008469497	402971	14.837396	zgc:77158	zgc:77158	NA
403025	195.4921941	0.368191553	0.106702168	3.450647355	0.000559244	0.019609061	403025	403025	14.829012	list(gene = "ENSDARG00000029911")	cancer susceptibility candidate 3	casc3	NA	NA	ENSDARG00000029911	195.5890845	0.367888273	0.106229904	3.463132867	0.000533925	0.017990372	403025	14.829012	cancer susceptibility candidate 3	casc3	NA
403045	18.59112953	-1.573834007	0.436556575	-3.605108932	0.000312022	0.013099451	403045	403045	14.82419	list(gene = "ENSDARG00000052739")	epidermal growth factor	egf	NA	NA	ENSDARG00000052739	25.53374271	-1.655741084	0.401423239	-4.124676708	3.71E-05	0.002485783	403045	14.82419	epidermal growth factor	egf	NA
405805	130.801988	-1.347045186	0.284124939	-4.741031149	2.13E-06	0.000273565	405805	405805	15.2150755	list(gene = "ENSDARG00000016200")	tribbles pseudokinase 3	trib3	NA	NA	ENSDARG00000016200	130.8555762	-1.34698817	0.283528439	-4.750804455	2.03E-06	0.00025782	405805	15.207947	tribbles pseudokinase 3	trib3	NA
405860	132.2448068	0.95783663	0.146821073	6.523836186	6.85E-11	7.21E-08	405860	405860	14.545337	list(gene = "ENSDARG00000104138")	insulin-like growth factor binding protein 7	igfbp7	NA	NA	ENSDARG00000104138	50.7463987	1.13194577	0.17996424	6.289837191	3.18E-10	3.10E-07	405860	14.545337	insulin-like growth factor binding protein 7	igfbp7	NA
405864	1395.658124	0.50364884	0.160940367	3.129412777	0.001751561	0.041831184	405864	405864	14.829012	list(gene = "ENSDARG00000022689")	integrin, beta 1b.2	itgb1b.2	NA	NA	ENSDARG00000022689	1242.627776	0.534644509	0.161360662	3.313350987	0.000921852	0.024866643	405864	14.825805	integrin, beta 1b.2	itgb1b.2	NA
406204	204.1421334	-0.874129636	0.19351584	-4.517096053	6.27E-06	0.000690567	406204	406204	14.544127	list(gene = "ENSDARG00000012499")	period circadian clock 1b	per1b	NA	NA	ENSDARG00000012499	204.2534058	-0.874563083	0.193047668	-4.530296026	5.89E-06	0.000632619	406204	14.544127	period circadian clock 1b	per1b	NA
406248	2252.580361	0.307909179	0.093255334	3.301786233	0.000960713	0.027110674	406248	406248	15.209884	list(gene = "ENSDARG00000041505")	integral membrane protein 2Bb	itm2bb	NA	NA	ENSDARG00000041505	2254.371291	0.307384654	0.093055345	3.303245566	0.000955727	0.025393961	406248	15.209884	integral membrane protein 2Bb	itm2bb	NA
406304	430.9111787	-1.089007635	0.228594137	-4.763935109	1.90E-06	0.000258136	406304	406304	14.593083	list(gene = "ENSDARG00000027744")	growth arrest and DNA-damage-inducible, beta a	gadd45ba	NA	NA	ENSDARG00000027744	435.2961442	-1.091702789	0.227615829	-4.79625162	1.62E-06	0.000226624	406304	14.879544	growth arrest and DNA-damage-inducible, beta a	gadd45ba	NA
406363	86.7622607	-0.653089349	0.154893884	-4.216366278	2.48E-05	0.001883307	406363	406363	14.527583	list(gene = "ENSDARG00000058348")	scinderin like b	scinlb	NA	NA	ENSDARG00000058348	79.03181968	-0.678666641	0.160820165	-4.22003448	2.44E-05	0.001893781	406363	14.538103	scinderin like b	scinlb	NA
406384	149.4468971	-0.4635776	0.14128324	-3.281193146	0.001033689	0.028662768	406384	406384	14.546301	list(gene = "ENSDARG00000028327")	glia maturation factor, beta	gmfb	NA	NA	ENSDARG00000028327	134.8138354	-0.443357104	0.140899735	-3.14661417	0.001651728	0.037767139	406384	14.543775	glia maturation factor, beta	gmfb	NA
406391	21.26886741	2.717550208	0.879918769	3.088410321	0.002012304	0.045600794	406391	406391	14.880566	list(gene = "ENSDARG00000024276")	poly(rC) binding protein 4	pcbp4	NA	NA	ENSDARG00000024276	21.03622404	2.697829136	0.884061238	3.051631517	0.002276013	0.045767585	406391	14.593284	poly(rC) binding protein 4	pcbp4	NA
406465	1128.223043	0.3687239	0.087287351	4.224253527	2.40E-05	0.001838729	406465	406465	14.879544	list(gene = "ENSDARG00000038106")	solute carrier family 37 (glucose-6-phosphate transporter), member 4a	slc37a4a	NA	NA	ENSDARG00000038106	901.7570304	0.381677388	0.104408097	3.655630152	0.000256551	0.010447693	406465	14.8804035	solute carrier family 37 (glucose-6-phosphate transporter), member 4a	slc37a4a	NA
406680	76.33453048	0.526321186	0.153074462	3.438334391	0.000585304	0.020066383	406680	406680	14.566941	list(gene = "ENSDARG00000055989")	transmembrane protein 161B	tmem161b	NA	NA	ENSDARG00000055989	76.36894127	0.526017656	0.1525693	3.447729371	0.00056532	0.018614521	406680	14.566182	transmembrane protein 161B	tmem161b	NA
406714	166.59004	0.534262062	0.122153336	4.373700137	1.22E-05	0.001088551	406714	406714	14.527806	list(gene = "ENSDARG00000087346")	RAP1A, member of RAS oncogene family b	rap1ab	NA	NA	ENSDARG00000087346	168.4005943	0.531706164	0.120864015	4.399209844	1.09E-05	0.00105117	406714	14.527806	RAP1A, member of RAS oncogene family b	rap1ab	NA
406746	344.0573735	-0.560654821	0.166330189	-3.370733978	0.000749682	0.023543167	406746	406746	14.835336	list(gene = "ENSDARG00000044809")	folylpolyglutamate synthase	fpgs	NA	NA	ENSDARG00000044809	354.953737	-0.563956725	0.167300924	-3.370912187	0.000749197	0.022328055	406746	14.839825	folylpolyglutamate synthase	fpgs	NA
407654	138.2469419	-0.665149915	0.188660716	-3.525640779	0.00042246	0.016281797	407654	407654	15.22285	list(gene = "ENSDARG00000012953")	MOB kinase activator 1Bb	mob1bb	NA	NA	ENSDARG00000012953	138.3225206	-0.665575265	0.188272119	-3.535177	0.000407502	0.014815612	407654	15.22285	MOB kinase activator 1Bb	mob1bb	NA
407673	112.1448815	0.481240828	0.143777132	3.347130527	0.000816528	0.024796325	407673	407673	14.545806	list(gene = "ENSDARG00000056640")	ribose 5-phosphate isomerase A (ribose 5-phosphate epimerase)	rpia	NA	NA	ENSDARG00000056640	229.4598342	0.422844401	0.132281761	3.196543489	0.001390849	0.033094846	407673	14.545337	ribose 5-phosphate isomerase A (ribose 5-phosphate epimerase)	rpia	NA
407716	32.82251493	-1.491222087	0.46852554	-3.18279786	0.001458594	0.036358495	407716	407716	14.535736	list(gene = "ENSDARG00000057433")	ST6 (alpha-N-acetyl-neuraminyl-2,3-beta-galactosyl-1,3)-N-acetylgalactosaminide alpha-2,6-sialyltransferase 5b	st6galnac5b	NA	NA	ENSDARG00000057433	32.83903858	-1.492586897	0.467540021	-3.192425953	0.001410831	0.033434413	407716	14.545415	ST6 (alpha-N-acetyl-neuraminyl-2,3-beta-galactosyl-1,3)-N-acetylgalactosaminide alpha-2,6-sialyltransferase 5b	st6galnac5b	NA
415171	259.2174343	1.304436739	0.395956988	3.294389997	0.000986355	0.027638742	415171	415171	14.823164	list(gene = "ENSDARG00000013800")	small nuclear ribonucleoprotein D3 polypeptide	snrpd3	NA	NA	ENSDARG00000013800	264.451412	1.30460043	0.394975125	3.302993906	0.000956585	0.025393961	415171	14.531645	small nuclear ribonucleoprotein D3 polypeptide	snrpd3	NA
415186	116.7667167	0.412074064	0.123981842	3.32366463	0.00088843	0.02611071	415186	415186	14.55516	list(gene = "ENSDARG00000054433")	Yip1 domain family, member 6	yipf6	NA	NA	ENSDARG00000054433	116.8211	0.411759262	0.123481654	3.334578447	0.000854288	0.023992241	415186	14.546743	Yip1 domain family, member 6	yipf6	NA
415248	75.56521566	1.162529663	0.33566953	3.463316022	0.000533561	0.019000183	415248	415248	14.544127	list(gene = "ENSDARG00000037961")	reticulocalbin 3, EF-hand calcium binding domain	rcn3	NA	NA	ENSDARG00000037961	74.74363518	1.183718138	0.340798434	3.4733673	0.000513971	0.017440765	415248	14.546301	reticulocalbin 3, EF-hand calcium binding domain	rcn3	NA
431714	9.713178819	-1.955440415	0.598535321	-3.26704264	0.001086773	0.029755698	431714	431714	14.546301	list(gene = "ENSDARG00000011076")	zgc:91968	zgc:91968	NA	NA	ENSDARG00000011076	9.828385051	-1.975077442	0.601598436	-3.283049497	0.001026906	0.026715539	431714	14.542969	zgc:91968	zgc:91968	NA
432373	123.1360068	-0.807957717	0.165729697	-4.875153519	1.09E-06	0.000168946	432373	432373	14.533042	list(gene = "ENSDARG00000054224")	importin 11	ipo11	NA	NA	ENSDARG00000054224	123.425485	-0.806221975	0.165960165	-4.857924634	1.19E-06	0.000182726	432373	14.527583	importin 11	ipo11	NA
436618	561.5996081	0.468297026	0.111386656	4.204247117	2.62E-05	0.00193473	436618	436618	15.22285	list(gene = "ENSDARG00000040338")	hydrogen voltage-gated channel 1	hvcn1	NA	NA	ENSDARG00000040338	562.0341177	0.468064905	0.110436768	4.238306801	2.25E-05	0.00180586	436618	15.2150755	hydrogen voltage-gated channel 1	hvcn1	NA
436621	526.5687576	-0.818310542	0.220630311	-3.708967	0.000208107	0.009651143	436621	436621	14.815266	list(gene = "ENSDARG00000007086")	aquaporin 10a	aqp10a	NA	NA	ENSDARG00000007086	528.4245469	-0.817698764	0.220398042	-3.710099947	0.000207177	0.009118144	436621	14.824423	aquaporin 10a	aqp10a	NA
436747	12751.9134	0.370374901	0.118495991	3.125632323	0.001774232	0.041953931	436747	436747	14.829012	list(gene = "ENSDARG00000071076")	lactate dehydrogenase Bb	ldhbb	NA	NA	ENSDARG00000071076	12753.98552	0.369865268	0.118288181	3.126815086	0.00176711	0.039134498	436747	14.833816	lactate dehydrogenase Bb	ldhbb	NA
436808	175.8204287	0.430990857	0.136812277	3.150235243	0.00163139	0.039848996	436808	436808	14.835131	list(gene = "ENSDARG00000015930")	RWD domain containing 1	rwdd1	NA	NA	ENSDARG00000015930	176.4904356	0.425939349	0.136408759	3.122521994	0.001793087	0.039458027	436808	14.835131	RWD domain containing 1	rwdd1	NA
436883	403.3097499	-0.489488345	0.153936773	-3.179801267	0.001473761	0.036508382	436883	436883	14.824423	list(gene = "ENSDARG00000027734")	serine/arginine-rich splicing factor 5b	srsf5b	NA	NA	ENSDARG00000027734	417.0596586	-0.506819955	0.15323703	-3.307424817	0.00094158	0.025224428	436883	14.815266	serine/arginine-rich splicing factor 5b	srsf5b	NA
436933	676.5692116	-0.569328301	0.155547572	-3.660155506	0.000252062	0.011202711	436933	436933	14.839825	list(gene = "ENSDARG00000020693")	sestrin 1	sesn1	NA	NA	ENSDARG00000020693	202.8108234	-0.713623501	0.212331015	-3.360900904	0.000776887	0.022680836	436933	14.838869	sestrin 1	sesn1	NA
436961	166.2366688	0.629621277	0.183353864	3.433913329	0.000594934	0.020280313	436961	436961	14.82419	list(gene = "ENSDARG00000012627")	cell division cycle 34 homolog (S. cerevisiae) b	cdc34b	NA	NA	ENSDARG00000012627	128.4599238	0.619742676	0.190835954	3.247515279	0.001164174	0.029436256	436961	14.531645	cell division cycle 34 homolog (S. cerevisiae) b	cdc34b	NA
436977	310.1526203	0.339935746	0.100775487	3.373198728	0.000743003	0.023496522	436977	436977	14.5362015	list(gene = "ENSDARG00000057299")	polysaccharide biosynthesis domain containing 1	pbdc1	NA	NA	ENSDARG00000057299	311.85704	0.338104024	0.100335147	3.369746625	0.000752373	0.022328055	436977	14.533042	polysaccharide biosynthesis domain containing 1	pbdc1	NA
445049	242.1888929	1.805981225	0.534241751	3.380456922	0.000723654	0.023089393	445049	445049	14.82342	list(gene = "ENSDARG00000009443")	zgc:92137	zgc:92137	NA	NA	ENSDARG00000009443	242.3873569	1.806301998	0.534485591	3.37951486	0.000726139	0.021779319	445049	14.823151	zgc:92137	zgc:92137	NA
445056	22.68245826	1.984345942	0.614684952	3.228232505	0.001245577	0.032971964	445056	445056	15.22285	list(gene = "ENSDARG00000043168")	zgc:92511	zgc:92511	NA	NA	ENSDARG00000043168	22.70377928	1.984972784	0.614077684	3.232445722	0.001227354	0.030571573	445056	15.2150755	zgc:92511	zgc:92511	NA
445073	117.2940043	-1.599738301	0.438385676	-3.649157325	0.000263102	0.011573336	445073	445073	14.839874	list(gene = "ENSDARG00000038095")	suppressor of cytokine signaling 1a	socs1a	NA	NA	ENSDARG00000038095	117.3284964	-1.59927454	0.437719206	-3.65365403	0.000258535	0.010447693	445073	14.837396	suppressor of cytokine signaling 1a	socs1a	NA
445139	130.1624906	-1.049629448	0.267790231	-3.919595735	8.87E-05	0.004802113	445139	445139	14.543538	list(gene = "ENSDARG00000039486")	BCL2-associated athanogene 3	bag3	NA	NA	ENSDARG00000039486	130.2379802	-1.049582655	0.267521544	-3.923357496	8.73E-05	0.004816027	445139	14.531645	BCL2-associated athanogene 3	bag3	NA
445182	181.3033497	-0.478006273	0.133644049	-3.576711987	0.000347943	0.014258711	445182	445182	14.815266	list(gene = "ENSDARG00000042975")	AU RNA binding protein/enoyl-CoA hydratase	auh	NA	NA	ENSDARG00000042975	180.7795148	-0.476343716	0.134307105	-3.546675483	0.000390125	0.014453137	445182	14.8207245	AU RNA binding protein/enoyl-CoA hydratase	auh	NA
445494	32.0020518	-0.915467551	0.267961483	-3.41641471	0.000634515	0.021147566	445494	445494	14.833816	list(gene = "ENSDARG00000021233")	6-phosphogluconolactonase	pgls	NA	NA	ENSDARG00000021233	31.56664406	-0.949883736	0.278511774	-3.410569411	0.000648274	0.020113993	445494	14.815489	6-phosphogluconolactonase	pgls	NA
446167	77.76406051	-0.72447109	0.196557715	-3.685793204	0.000227991	0.010411899	446167	446167	14.593083	list(gene = "ENSDARG00000002013")	growth factor receptor-bound protein 10a	grb10a	NA	NA	ENSDARG00000002013	64.85738224	-0.73595334	0.214562367	-3.430020613	0.000603535	0.019160758	446167	14.879544	growth factor receptor-bound protein 10a	grb10a	NA
447817	322.7200381	-0.957105855	0.160780516	-5.952872156	2.63E-09	1.58E-06	447817	447817	14.82419	list(gene = "ENSDARG00000101749")	zgc:92161	zgc:92161	NA	NA	ENSDARG00000101749	323.0841233	-0.955204456	0.159026043	-6.006591368	1.89E-09	1.30E-06	447817	14.831473	zgc:92161	zgc:92161	NA
447920	29.74735672	-1.108020753	0.307673316	-3.601289734	0.000316642	0.013200791	447920	447920	15.22285	list(gene = "ENSDARG00000029381")	aldehyde dehydrogenase 3 family, member A2b	aldh3a2b	NA	NA	ENSDARG00000029381	97.65664039	-1.041206118	0.254087535	-4.097824462	4.17E-05	0.00269747	447920	15.2150755	aldehyde dehydrogenase 3 family, member A2b	aldh3a2b	NA
447923	360.2781583	-0.548880649	0.15437759	-3.555442542	0.000377343	0.015173679	447923	447923	14.823151	list(gene = "ENSDARG00000045141")	aquaporin 8a, tandem duplicate 1	aqp8a.1	NA	NA	ENSDARG00000045141	360.4725534	-0.549008134	0.154014357	-3.564655564	0.000364334	0.013803436	447923	14.823151	aquaporin 8a, tandem duplicate 1	aqp8a.1	NA
448925	211.3952949	0.517669949	0.115147803	4.495699743	6.93E-06	0.000734222	448925	448925	15.2150755	list(gene = "ENSDARG00000033418")	G patch domain containing 1	gpatch1	NA	NA	ENSDARG00000033418	211.5857328	0.516444016	0.115435782	4.473864216	7.68E-06	0.000795854	448925	15.209884	G patch domain containing 1	gpatch1	NA
449548	384.197809	0.518473256	0.102350324	5.065672833	4.07E-07	7.98E-05	449548	449548	14.543538	list(gene = "ENSDARG00000032430")	protein phosphatase 2, regulatory subunit A, beta b	ppp2r1bb	NA	NA	ENSDARG00000032430	384.4112729	0.518020077	0.102371676	5.060189474	4.19E-07	8.60E-05	449548	14.543792	protein phosphatase 2, regulatory subunit A, beta b	ppp2r1bb	NA
449662	3154.079068	-0.527530653	0.117754574	-4.479916454	7.47E-06	0.000770219	449662	449662	14.835336	list(gene = "ENSDARG00000014727")	acyl-CoA oxidase 1, palmitoyl	acox1	NA	NA	ENSDARG00000014727	3160.592435	-0.527131331	0.117334455	-4.492553616	7.04E-06	0.000742226	449662	14.82921	acyl-CoA oxidase 1, palmitoyl	acox1	NA
449677	2497.205222	0.695229801	0.211934835	3.280394187	0.001036621	0.028662768	449677	449677	14.552143	list(gene = "ENSDARG00000058285")	carnitine palmitoyltransferase 1B (muscle)	cpt1b	NA	NA	ENSDARG00000058285	2498.432225	0.694671564	0.21166357	3.281960914	0.001030879	0.026759423	449677	14.552143	carnitine palmitoyltransferase 1B (muscle)	cpt1b	NA
449771	10259.97033	-0.775994995	0.239377193	-3.241724845	0.001188087	0.031660262	449771	449771	14.834426	list(gene = "ENSDARG00000018149")	solute carrier family 38, member 4	slc38a4	NA	NA	ENSDARG00000018149	10266.38157	-0.776438138	0.238977968	-3.24899464	0.001158137	0.029346981	449771	14.838266	solute carrier family 38, member 4	slc38a4	NA
449784	80.90557229	-0.766660011	0.217082467	-3.531653303	0.00041297	0.016074934	449784	449784	14.543538	list(gene = "ENSDARG00000032618")	microsomal glutathione S-transferase 1.1	mgst1.1	NA	NA	ENSDARG00000032618	79.66569365	-0.750085668	0.213251527	-3.517375366	0.000435837	0.015603497	449784	14.82419	microsomal glutathione S-transferase 1.1	mgst1.1	NA
449790	18.77620448	-1.461433348	0.366888196	-3.983320704	6.80E-05	0.003966482	449790	449790	14.543775	list(gene = "ENSDARG00000102981")	cytochrome P450, family 2, subfamily K, polypeptide16	cyp2k16	NA	NA	ENSDARG00000102981	15.9292869	-1.46866059	0.374967176	-3.916771075	8.97E-05	0.004863982	449790	14.542969	cytochrome P450, family 2, subfamily K, polypeptide16	cyp2k16	NA
492332	492.7411166	-0.360572681	0.105003029	-3.433926476	0.000594906	0.020280313	492332	492332	14.829012	list(gene = "ENSDARG00000070801")	optic atrophy 1 (autosomal dominant)	opa1	NA	NA	ENSDARG00000070801	493.0295398	-0.36083536	0.104863107	-3.441013437	0.00057954	0.018841955	492332	14.829012	optic atrophy 1 (autosomal dominant)	opa1	NA
492356	26.92051651	-4.328250332	1.034224354	-4.185020701	2.85E-05	0.002080306	492356	492356	14.833489	list(gene = "ENSDARG00000045560")	myosin binding protein C, slow type	mybpc1	NA	NA	ENSDARG00000045560	26.53989241	-4.305794152	1.03629233	-4.154999538	3.25E-05	0.002290148	492356	14.833097	myosin binding protein C, slow type	mybpc1	NA
492511	37.3420264	0.629088597	0.198277876	3.172762435	0.00150996	0.037250875	492511	492511	14.825785	list(gene = "ENSDARG00000024651")	small nuclear ribonucleoprotein polypeptide A'	snrpa1	NA	NA	ENSDARG00000024651	46.15831679	0.547294159	0.170917735	3.202091099	0.001364338	0.03284688	492511	14.825785	small nuclear ribonucleoprotein polypeptide A'	snrpa1	NA
493629	9.304910923	-2.247368398	0.49302432	-4.558331724	5.16E-06	0.000598965	493629	493629	14.833017	list(gene = "ENSDARG00000102129")	crystallin, gamma N1	crygn1	NA	NA	ENSDARG00000102129	9.308603682	-2.246898381	0.491700218	-4.569650978	4.89E-06	0.000560716	493629	14.833017	crystallin, gamma N1	crygn1	NA
494042	171.020216	-1.287933923	0.395048752	-3.260189827	0.001113377	0.030207601	494042	494042	14.547449	list(gene = "ENSDARG00000061120")	solute carrier family 43 (amino acid system L transporter), member 2b	slc43a2b	NA	NA	ENSDARG00000061120	155.3134857	-1.310484197	0.392967481	-3.334841327	0.000853481	0.023992241	494042	14.547449	solute carrier family 43 (amino acid system L transporter), member 2b	slc43a2b	NA
494052	34.00487755	-2.823995094	0.822937432	-3.431603648	0.000600024	0.020337917	494052	494052	14.550584	list(gene = "ENSDARG00000079296")	glucagon a	gcga	NA	NA	ENSDARG00000079296	34.02138862	-2.823774279	0.822880708	-3.431571858	0.000600094	0.019160758	494052	14.552193	glucagon a	gcga	NA
494053	165.7524185	0.602499816	0.195259211	3.085640943	0.002031139	0.045625671	494053	494053	14.544127	list(gene = "ENSDARG00000043102")	latexin	lxn	NA	NA	ENSDARG00000043102	165.0943753	0.607297249	0.193215834	3.143102905	0.001671671	0.038148631	494053	14.542969	latexin	lxn	NA
494154	27.56022969	-0.818748249	0.266122261	-3.076586845	0.002093853	0.046335753	494154	494154	14.852479	list(gene = "ENSDARG00000013741")	LanC antibiotic synthetase component C-like 1 (bacterial)	lancl1	NA	NA	ENSDARG00000013741	25.55113386	-0.921757897	0.266507149	-3.458661058	0.000542868	0.018106413	494154	14.595437	LanC antibiotic synthetase component C-like 1 (bacterial)	lancl1	NA
494487	218.0197674	-1.486594817	0.335373297	-4.432657073	9.31E-06	0.000909881	494487	494487	14.369939	list(gene = "ENSDARG00000033160")	nuclear receptor subfamily 1, group d, member 1	nr1d1	NA	NA	ENSDARG00000033160	219.867184	-1.486201737	0.332843034	-4.46517303	8.00E-06	0.000818519	494487	14.592722	nuclear receptor subfamily 1, group d, member 1	nr1d1	NA
494572	272.4138898	0.697507843	0.147692165	4.72271391	2.33E-06	0.000293102	494572	494572	14.842841	list(gene = "ENSDARG00000045737")	guanylate cyclase activator 1g	guca1g	NA	NA	ENSDARG00000045737	349.3851155	0.649084618	0.146131597	4.441781448	8.92E-06	0.000892705	494572	14.837396	guanylate cyclase activator 1g	guca1g	NA
494576	118.5155676	0.723035715	0.212444623	3.403407932	0.000665508	0.02193611	494576	494576	14.854625	list(gene = "ENSDARG00000026098")	si:dkey-13a21.4	si:dkey-13a21.4	NA	NA	ENSDARG00000026098	118.5846718	0.722536331	0.212395164	3.401849259	0.000669315	0.020511775	494576	14.854555	si:dkey-13a21.4	si:dkey-13a21.4	NA
503707	88.66539982	-1.693115033	0.292482267	-5.788778417	7.09E-09	3.69E-06	503707	503707	15.2150755	list(gene = "ENSDARG00000040869")	uridine phosphorylase 1	upp1	NA	NA	ENSDARG00000040869	60.26112433	-1.809357598	0.329831113	-5.485709275	4.12E-08	1.46E-05	503707	15.2150755	uridine phosphorylase 1	upp1	NA
541423	119.4331897	0.434722429	0.124534809	3.490770441	0.00048163	0.01773139	541423	541423	14.542969	list(gene = "ENSDARG00000055151")	SET and MYND domain containing 2a	smyd2a	NA	NA	ENSDARG00000055151	119.6167714	0.436597471	0.124476749	3.50746204	0.000452403	0.016147197	541423	14.544415	SET and MYND domain containing 2a	smyd2a	NA
541486	45.51507678	-0.600995619	0.194248463	-3.093953021	0.001975088	0.04492761	541486	541486	14.835131	list(gene = "ENSDARG00000015349")	milk fat globule-EGF factor 8 protein a	mfge8a	NA	NA	ENSDARG00000015349	70.53666757	-0.627516981	0.17624888	-3.560402651	0.000370287	0.013983693	541486	14.839825	milk fat globule-EGF factor 8 protein a	mfge8a	NA
541523	36.38095663	-1.051674446	0.216881139	-4.849082084	1.24E-06	0.000185508	541523	541523	14.823884	list(gene = "ENSDARG00000038585")	eukaryotic translation initiation factor 4E family member 2	eif4e2	NA	NA	ENSDARG00000038585	35.27174826	-1.04544136	0.224086974	-4.665337481	3.08E-06	0.00037969	541523	14.815266	eukaryotic translation initiation factor 4E family member 2	eif4e2	NA
544667	66.81610961	-0.580412514	0.184737045	-3.141830676	0.001678951	0.040665281	544667	544667	15.209884	list(gene = "ENSDARG00000019371")	fms-related tyrosine kinase 1 (vascular endothelial growth factor/vascular permeability factor receptor)	flt1	NA	NA	ENSDARG00000019371	66.86901555	-0.580884432	0.185095913	-3.138288809	0.001699373	0.038383167	544667	15.207947	fms-related tyrosine kinase 1 (vascular endothelial growth factor/vascular permeability factor receptor)	flt1	NA
550259	191.7441984	-1.021089906	0.147630619	-6.916518471	4.63E-12	7.91E-09	550259	550259	14.833017	list(gene = "ENSDARG00000099755")	phosphofructokinase, liver b	pfklb	NA	NA	ENSDARG00000099755	613.1683974	-0.760256613	0.175363798	-4.335311052	1.46E-05	0.001281205	550259	14.82342	phosphofructokinase, liver b	pfklb	NA
550355	199.3836952	-0.301051809	0.097521121	-3.087042132	0.002021589	0.045625671	550355	550355	15.2045145	list(gene = "ENSDARG00000020618")	zgc:112056	zgc:112056	NA	NA	ENSDARG00000020618	200.5256816	-0.302809518	0.097693294	-3.099593684	0.001937863	0.041356303	550355	15.2045145	zgc:112056	zgc:112056	NA
550535	66.30989779	0.666874861	0.196431798	3.394943531	0.000686428	0.022352874	550535	550535	14.839874	list(gene = "ENSDARG00000040280")	zgc:110182	zgc:110182	NA	NA	ENSDARG00000040280	66.44128008	0.66117067	0.194989884	3.390794718	0.000696903	0.021039586	550535	14.842841	zgc:110182	zgc:110182	NA
553132	22.83637424	-0.982462121	0.311931413	-3.149609428	0.001634889	0.039848996	553132	553132	14.540007	list(gene = "ENSDARG00000103187")	synaptonemal complex central element protein 2	syce2	NA	NA	ENSDARG00000103187	62.98869833	-0.829890928	0.210775452	-3.937322486	8.24E-05	0.00461535	553132	14.829012	synaptonemal complex central element protein 2	syce2	NA
553273	25.7397966	0.766510079	0.216117709	3.546724997	0.000390052	0.015556555	553273	553273	14.852479	list(gene = "ENSDARG00000099985")	cysteine-rich, angiogenic inducer, 61 like 2	cyr61l2	NA	NA	ENSDARG00000099985	26.40679104	0.760368744	0.214754054	3.540649072	0.000399144	0.014643143	553273	14.566182	cysteine-rich, angiogenic inducer, 61 like 2	cyr61l2	NA
553283	73.46235602	-1.135312259	0.32907172	-3.450045049	0.000560493	0.019609061	553283	553283	14.538123	list(gene = "ENSDARG00000098766")	pyruvate carboxylase a	pcxa	NA	NA	ENSDARG00000098766	4224.943483	0.248762838	0.078651674	3.162842269	0.00156237	0.036005237	553283	14.540007	pyruvate carboxylase a	pcxa	NA
553293	77.68886641	-0.517329007	0.15509108	-3.335646423	0.000851013	0.025421913	553293	553293	14.823884	list(gene = "ENSDARG00000011824")	pre-B-cell leukemia homeobox interacting protein 1b	pbxip1b	NA	NA	ENSDARG00000011824	77.7375023	-0.517449311	0.154915898	-3.340195023	0.000837196	0.023788958	553293	14.824423	pre-B-cell leukemia homeobox interacting protein 1b	pbxip1b	NA
553326	29.60429705	-1.167253362	0.320701343	-3.639689655	0.000272967	0.011761386	553326	553326	14.842841	list(gene = "ENSDARG00000103744")	3-hydroxyacyl-CoA dehydratase 1	hacd1	NA	NA	ENSDARG00000103744	29.62460172	-1.167817006	0.320252988	-3.646545237	0.00026579	0.010583674	553326	14.834426	3-hydroxyacyl-CoA dehydratase 1	hacd1	NA
553512	1092.942685	0.804417007	0.141696071	5.677059382	1.37E-08	6.07E-06	553512	553512	14.823164	list(gene = "ENSDARG00000104949")	solute carrier family 27 (fatty acid transporter), member 1b	slc27a1b	NA	NA	ENSDARG00000104949	1134.765585	0.803345141	0.140612663	5.71317777	1.11E-08	5.90E-06	553512	14.82419	solute carrier family 27 (fatty acid transporter), member 1b	slc27a1b	NA
553553	242.4357497	0.683692005	0.163577408	4.179623665	2.92E-05	0.002104628	553553	553553	14.544127	list(gene = "ENSDARG00000039579")	complement factor D (adipsin)	cfd	NA	NA	ENSDARG00000039579	242.5754208	0.683774784	0.163394661	4.184804934	2.85E-05	0.002101918	553553	14.544127	complement factor D (adipsin)	cfd	NA
553602	8.441717204	-2.900192884	0.596276019	-4.863842906	1.15E-06	0.000176604	553602	553602	14.550584	list(gene = "ENSDARG00000069966")	arachidonate 5-lipoxygenase b, tandem duplicate 3	alox5b.3	NA	NA	ENSDARG00000069966	8.443236876	-2.900306959	0.595233397	-4.872554152	1.10E-06	0.000174283	553602	14.549713	arachidonate 5-lipoxygenase b, tandem duplicate 3	alox5b.3	NA
553636	188.8955128	0.481090091	0.119548936	4.024210552	5.72E-05	0.003557438	553636	553636	14.825805	list(gene = "ENSDARG00000101323")	tRNA selenocysteine 1 associated protein 1a	trnau1apa	NA	NA	ENSDARG00000101323	261.6173882	0.524774466	0.13004883	4.035210968	5.46E-05	0.003326328	553636	14.825805	tRNA selenocysteine 1 associated protein 1a	trnau1apa	NA
553656	11.69875752	-1.079912791	0.351449435	-3.072740153	0.002121031	0.046405059	553656	553656	14.839874	list(gene = "ENSDARG00000005651")	#NAVN?	hrasb	NA	NA	ENSDARG00000005651	11.70498144	-1.079955284	0.350885411	-3.07780047	0.002085345	0.043517171	553656	14.839874	#NAVN?	hrasb	NA
553658	37.61630117	-0.921408631	0.251123237	-3.669149224	0.000243359	0.010945204	553658	553658	14.542969	list(gene = "ENSDARG00000029751")	WW domain binding protein 1-like b	wbp1lb	NA	NA	ENSDARG00000029751	37.64554372	-0.921828099	0.251133082	-3.670675696	0.00024191	0.010150687	553658	14.542969	WW domain binding protein 1-like b	wbp1lb	NA
553686	22.22770197	-1.496157283	0.314980773	-4.749995597	2.03E-06	0.000268939	553686	553686	14.542969	list(gene = "ENSDARG00000098103")	thyrotrophic embryonic factor b	tefb	NA	NA	ENSDARG00000098103	22.24613052	-1.496562039	0.314830622	-4.753546621	2.00E-06	0.00025782	553686	14.544127	thyrotrophic embryonic factor b	tefb	NA
553701	1004.870426	-0.84220154	0.177608799	-4.741890861	2.12E-06	0.000273565	553701	553701	15.22285	list(gene = "ENSDARG00000002986")	guanine deaminase	gda	NA	NA	ENSDARG00000002986	1005.411782	-0.842428244	0.177247483	-4.752836139	2.01E-06	0.00025782	553701	15.2045145	guanine deaminase	gda	NA
553803	79.49360538	-0.684181385	0.207149212	-3.302843286	0.000957099	0.027072541	553803	553803	14.535469	list(gene = "ENSDARG00000070028")	transmembrane protein 41aa	tmem41aa	NA	NA	ENSDARG00000070028	79.71353478	-0.681260289	0.205232463	-3.319456771	0.000901928	0.024523372	553803	14.545806	transmembrane protein 41aa	tmem41aa	NA
553816	33.36391228	-1.351028663	0.417364237	-3.237049425	0.001207725	0.032040862	553816	553816	14.835131	list(gene = "ENSDARG00000024759")	inhibin, beta Ab	inhbab	NA	NA	ENSDARG00000024759	33.38787083	-1.351074016	0.417007904	-3.239924241	0.001195615	0.029865053	553816	14.838869	inhibin, beta Ab	inhbab	NA
553950	205.8252021	0.603610514	0.193480938	3.119741516	0.001810098	0.042383215	553950	553950	14.595437	list(gene = "ENSDARG00000089767")	ring finger protein 130	rnf130	NA	NA	ENSDARG00000089767	202.0081689	0.617386552	0.189725115	3.254110829	0.001137479	0.029075253	553950	14.566872	ring finger protein 130	rnf130	NA
554138	29.92731579	0.741215934	0.226010378	3.279565925	0.001039669	0.028662768	554138	554138	14.543538	list(gene = "ENSDARG00000038397")	RNA polymerase II associated protein 2	rpap2	NA	NA	ENSDARG00000038397	29.84506443	0.751551683	0.225519401	3.332536716	0.000860581	0.023992241	554138	14.543538	RNA polymerase II associated protein 2	rpap2	NA
554532	9.17478633	-1.91062591	0.517164405	-3.69442655	0.000220384	0.010103025	554532	554532	14.545415	list(gene = "ENSDARG00000076754")	solute carrier family 9, subfamily A (NHE7, cation proton antiporter 7), member 7	slc9a7	NA	NA	ENSDARG00000076754	9.179973925	-1.911095693	0.516441066	-3.700510706	0.000215166	0.009378708	554532	14.545337	solute carrier family 9, subfamily A (NHE7, cation proton antiporter 7), member 7	slc9a7	NA
554722	149.301024	-0.969764582	0.216234615	-4.484779571	7.30E-06	0.000766068	554722	554722	14.854555	list(gene = "ENSDARG00000001910")	RAR-related orphan receptor A, paralog b	rorab	NA	NA	ENSDARG00000001910	145.3927345	-0.947879618	0.2196394	-4.315617415	1.59E-05	0.001350185	554722	14.372293	RAR-related orphan receptor A, paralog b	rorab	NA
554836	110.7996278	-0.67110296	0.207256518	-3.238030668	0.001203579	0.03200182	554836	554836	14.835336	list(gene = "ENSDARG00000011583")	cryptochrome circadian clock 1ab	cry1ab	NA	NA	ENSDARG00000011583	110.8511282	-0.671173195	0.20672952	-3.246624835	0.001167822	0.029464859	554836	14.839825	cryptochrome circadian clock 1ab	cry1ab	NA
555510	383.0842822	-0.604534689	0.180042329	-3.357736444	0.000785835	0.024295907	555510	555510	14.833017	list(gene = "ENSDARG00000102805")	cytochrome P450, family 2, subfamily AA, polypeptide 12	cyp2aa12	NA	NA	ENSDARG00000102805	162.7362808	-0.592765072	0.161364446	-3.673455253	0.000239293	0.010076973	555510	14.82342	cytochrome P450, family 2, subfamily AA, polypeptide 12	cyp2aa12	NA
555521	12.44194212	-2.738048542	0.714339641	-3.832978578	0.000126601	0.006418563	555521	555521	14.543538	list(gene = "ENSDARG00000034173")	protein kinase C, theta	prkcq	NA	NA	ENSDARG00000034173	12.45108832	-2.738269171	0.71323264	-3.839237044	0.000123417	0.00599521	555521	14.543792	protein kinase C, theta	prkcq	NA
555595	153.3316132	0.864678374	0.235090965	3.678058718	0.000235016	0.010651382	555595	555595	14.823884	list(gene = "ENSDARG00000040452")	family with sequence similarity 214, member A	fam214a	NA	NA	ENSDARG00000040452	153.4174103	0.864112873	0.234975621	3.677457553	0.00023557	0.01002844	555595	14.8207245	family with sequence similarity 214, member A	fam214a	NA
556186	230.4575512	-0.580917241	0.162417707	-3.576686628	0.000347977	0.014258711	556186	556186	14.545415	list(gene = "ENSDARG00000059646")	5'-nucleotidase domain containing 2	nt5dc2	NA	NA	ENSDARG00000059646	230.9838082	-0.585311808	0.162543814	-3.600947901	0.000317059	0.012209905	556186	14.535736	5'-nucleotidase domain containing 2	nt5dc2	NA
556416	73.77784651	-0.785893112	0.179244081	-4.384485713	1.16E-05	0.001061872	556416	556416	14.831809	list(gene = "ENSDARG00000086302")	proline and serine rich 1	proser1	NA	NA	ENSDARG00000086302	73.82539527	-0.786430383	0.179145078	-4.389907847	1.13E-05	0.001070612	556416	14.830651	proline and serine rich 1	proser1	NA
556454	112.129353	-0.457033078	0.124885771	-3.659608878	0.000252601	0.011202711	556454	556454	14.829012	list(gene = "ENSDARG00000067996")	C-terminal Src kinase	csk	NA	NA	ENSDARG00000067996	112.0691955	-0.455324794	0.124683073	-3.651857333	0.000260351	0.010447693	556454	14.538123	C-terminal Src kinase	csk	NA
556522	625.8210487	-0.455234456	0.132398706	-3.438360306	0.000585248	0.020066383	556522	556522	14.5362015	list(gene = "ENSDARG00000059700")	agmatine ureohydrolase (agmatinase)	agmat	NA	NA	ENSDARG00000059700	626.2130935	-0.456351187	0.133026081	-3.430539222	0.000602383	0.019160758	556522	14.536741	agmatine ureohydrolase (agmatinase)	agmat	NA
556762	131.8807513	-0.676523209	0.201924786	-3.350372291	0.00080703	0.024697193	556762	556762	14.595437	list(gene = "ENSDARG00000040874")	adducin 3 (gamma) a	add3a	NA	NA	ENSDARG00000040874	140.972773	-0.622631327	0.198674815	-3.133921768	0.001724868	0.038787702	556762	14.853864	adducin 3 (gamma) a	add3a	NA
557073	63.23335358	-1.239819181	0.29777886	-4.163556741	3.13E-05	0.002192381	557073	557073	14.591863	list(gene = "ENSDARG00000076118")	cell death-inducing p53 target 1	cdip1	NA	NA	ENSDARG00000076118	63.42381651	-1.244857447	0.29766931	-4.18201476	2.89E-05	0.002101918	557073	14.593083	cell death-inducing p53 target 1	cdip1	NA
557086	51.17699801	-0.687712126	0.193354543	-3.556741489	0.000375483	0.015173679	557086	557086	14.552193	list(gene = "ENSDARG00000079000")	tumor protein p53 binding protein, 1	tp53bp1	NA	NA	ENSDARG00000079000	52.10917133	-0.666715544	0.194988564	-3.4192546	0.000627929	0.019761209	557086	14.552193	tumor protein p53 binding protein, 1	tp53bp1	NA
557602	87.31626934	-0.440817875	0.144054429	-3.060078593	0.002212789	0.047790654	557602	557602	14.824423	list(gene = "ENSDARG00000094646")	dual-specificity tyrosine-(Y)-phosphorylation regulated kinase 2	dyrk2	NA	NA	ENSDARG00000094646	87.366491	-0.441013822	0.143791859	-3.067029136	0.002161978	0.044482029	557602	14.823884	dual-specificity tyrosine-(Y)-phosphorylation regulated kinase 2	dyrk2	NA
557680	252.3905818	0.691826031	0.138358352	5.000247701	5.73E-07	0.00010405	557680	557680	14.880964	list(gene = "ENSDARG00000059933")	phospholipid phosphatase 3	plpp3	NA	NA	ENSDARG00000059933	252.2974638	0.689153081	0.138948885	4.959759692	7.06E-07	0.000126811	557680	14.880964	phospholipid phosphatase 3	plpp3	NA
557797	21.17887621	-1.024231904	0.325872846	-3.14304158	0.001672021	0.040579573	557797	557797	14.823151	list(gene = "ENSDARG00000016939")	integrin, beta 2	itgb2	NA	NA	ENSDARG00000016939	30.11218736	-0.891878265	0.286239431	-3.115846973	0.001834174	0.040070866	557797	14.82342	integrin, beta 2	itgb2	NA
557812	32.05328594	-1.362604327	0.285108802	-4.779243289	1.76E-06	0.000247209	557812	557812	14.540007	list(gene = "ENSDARG00000055099")	family with sequence similarity 184, member B	fam184b	NA	NA	ENSDARG00000055099	33.43907972	-1.308907753	0.28327856	-4.620567667	3.83E-06	0.000461439	557812	14.833816	family with sequence similarity 184, member B	fam184b	NA
558050	104.1488268	-0.968803396	0.169653486	-5.710483283	1.13E-08	5.18E-06	558050	558050	14.831809	list(gene = "ENSDARG00000092976")	si:ch211-127i16.2	si:ch211-127i16.2	NA	NA	ENSDARG00000092976	419.4129076	-0.618782271	0.128239588	-4.825204773	1.40E-06	0.000206546	558050	14.833983	si:ch211-127i16.2	si:ch211-127i16.2	NA
558218	164.842052	-0.351058108	0.114937418	-3.054341347	0.002255553	0.048192302	558218	558218	14.854555	list(gene = "ENSDARG00000016532")	SUN domain containing ossification factor	suco	NA	NA	ENSDARG00000016532	164.9497561	-0.351514899	0.115228573	-3.050587963	0.002283938	0.045767585	558218	14.854625	SUN domain containing ossification factor	suco	NA
558239	160.5330362	-0.828650374	0.26510434	-3.125751818	0.001773512	0.041953931	558239	558239	14.853864	list(gene = "ENSDARG00000073764")	si:ch211-113j14.1	si:ch211-113j14.1	NA	NA	ENSDARG00000073764	115.7562994	-0.922380279	0.296547167	-3.110399899	0.001868342	0.040580113	558239	14.852479	si:ch211-113j14.1	si:ch211-113j14.1	NA
558314	50.66825997	-0.898306046	0.247106408	-3.635300486	0.000277657	0.011907397	558314	558314	14.566872	list(gene = "ENSDARG00000060093")	death-associated protein kinase 1	dapk1	NA	NA	ENSDARG00000060093	50.7128378	-0.898860578	0.247393409	-3.63332468	0.000279793	0.011028726	558314	14.595437	death-associated protein kinase 1	dapk1	NA
558346	701.3117351	0.363983013	0.107301169	3.392162613	0.000693433	0.022424115	558346	558346	14.55516	list(gene = "ENSDARG00000060796")	solute carrier family 20 (phosphate transporter), member 2	slc20a2	NA	NA	ENSDARG00000060796	701.658937	0.363653391	0.107252257	3.390636253	0.000697306	0.021039586	558346	14.552193	solute carrier family 20 (phosphate transporter), member 2	slc20a2	NA
558551	355.5933345	0.690278026	0.095506066	7.22758309	4.92E-13	1.18E-09	558551	558551	14.880964	list(gene = "ENSDARG00000079467")	si:ch73-15b2.5	si:ch73-15b2.5	NA	NA	ENSDARG00000079467	357.6815141	0.694123034	0.095727158	7.25105655	4.14E-13	1.21E-09	558551	14.880566	si:ch73-15b2.5	si:ch73-15b2.5	NA
558559	18.32540448	-1.75863339	0.548640188	-3.205440341	0.00134856	0.034700044	558559	558559	14.527806	list(gene = "ENSDARG00000055463")	info leucine-rich repeat, immunoglobulin-like and transmembrane domains 3a	lrit3a	NA	NA	ENSDARG00000055463	19.96455614	-1.804297156	0.563442185	-3.202275591	0.001363465	0.03284688	558559	14.527806	info leucine-rich repeat, immunoglobulin-like and transmembrane domains 3a	lrit3a	NA
558851	3101.665677	0.379324977	0.10989291	3.451769347	0.000556924	0.019598796	558851	558851	14.538103	list(gene = "ENSDARG00000062132")	cytochrome P450, family 4, subfamily V, polypeptide 8	cyp4v8	NA	NA	ENSDARG00000062132	3108.679859	0.378828896	0.110030924	3.442931164	0.000575446	0.018817719	558851	14.538103	cytochrome P450, family 4, subfamily V, polypeptide 8	cyp4v8	NA
558924	701.849098	-0.48931526	0.093071751	-5.257398236	1.46E-07	3.57E-05	558924	558924	14.5362015	list(gene = "ENSDARG00000074635")	ATP-binding cassette, sub-family A (ABC1), member 1A	abca1a	NA	NA	ENSDARG00000074635	702.4977114	-0.488822269	0.093324875	-5.237856153	1.62E-07	4.32E-05	558924	14.5362015	ATP-binding cassette, sub-family A (ABC1), member 1A	abca1a	NA
559001	505.2605381	-1.774590495	0.397840041	-4.460562825	8.17E-06	0.000828877	559001	559001	14.853864	list(gene = "ENSDARG00000087657")	fatty acid synthase	fasn	NA	NA	ENSDARG00000087657	676.2263635	-1.750109183	0.395240144	-4.427964132	9.51E-06	0.000942391	559001	14.853864	fatty acid synthase	fasn	NA
559097	227.4639705	0.385017544	0.113086659	3.404623923	0.000662552	0.021899001	559097	559097	14.839874	list(gene = "ENSDARG00000004051")	cytochrome P450, family 7, subfamily A, polypeptide 1b	cyp7a1b	NA	NA	ENSDARG00000004051	208.4019191	0.410181685	0.112786906	3.636784636	0.000276063	0.010918461	559097	14.839874	cytochrome P450, family 7, subfamily A, polypeptide 1b	cyp7a1b	NA
559194	912.6703322	0.545451137	0.111857963	4.876283478	1.08E-06	0.000168946	559194	559194	14.825805	list(gene = "ENSDARG00000101766")	prothymosin, alpha b	ptmab	NA	NA	ENSDARG00000101766	913.1607211	0.5448564	0.111769542	4.874820019	1.09E-06	0.000174283	559194	15.239282	prothymosin, alpha b	ptmab	NA
559236	207.3524247	-0.492915191	0.100105058	-4.923978866	8.48E-07	0.000142909	559236	559236	14.883119	list(gene = "ENSDARG00000078703")	un-named hu7910	unm_hu7910	NA	NA	ENSDARG00000078703	200.7030552	-0.510767541	0.104041447	-4.909269859	9.14E-07	0.000150734	559236	14.852479	un-named hu7910	unm_hu7910	NA
559293	82.81078002	-2.252743993	0.464530994	-4.849502017	1.24E-06	0.000185508	559293	559293	14.82342	list(gene = "ENSDARG00000061517")	low density lipoprotein receptor-related protein 1Bb	lrp1bb	NA	NA	ENSDARG00000061517	44.44357028	-2.27964851	0.472936409	-4.820200913	1.43E-06	0.000207277	559293	14.823151	low density lipoprotein receptor-related protein 1Bb	lrp1bb	NA
559560	15.92584074	-2.266355931	0.636339567	-3.561551174	0.00036867	0.014953015	559560	559560	14.593284	list(gene = "ENSDARG00000074341")	hydroxylysine kinase, tandem duplicate 2	hykk.2	NA	NA	ENSDARG00000074341	22.53288937	-1.783555716	0.518426467	-3.440325353	0.000581015	0.018841955	559560	14.591863	hydroxylysine kinase, tandem duplicate 2	hykk.2	NA
559570	71.10967331	-0.707659949	0.182171611	-3.884578637	0.000102508	0.005332619	559570	559570	14.82342	list(gene = "ENSDARG00000101859")	MAX network transcriptional repressor a	mnta	NA	NA	ENSDARG00000101859	71.62345167	-0.71652057	0.179592923	-3.989692672	6.62E-05	0.00375982	559570	14.82342	MAX network transcriptional repressor a	mnta	NA
559575	212.3816474	-0.885214145	0.140977697	-6.279107699	3.41E-10	2.72E-07	559575	559575	14.835336	list(gene = "ENSDARG00000063511")	si:ch211-15d5.11	si:ch211-15d5.11	NA	NA	ENSDARG00000063511	207.2976324	-0.901943378	0.145487699	-6.199447685	5.67E-10	4.99E-07	559575	14.835336	si:ch211-15d5.11	si:ch211-15d5.11	NA
559632	72.59036428	-0.548628716	0.164696368	-3.331152498	0.000864872	0.025677902	559632	559632	14.824423	list(gene = "ENSDARG00000098967")	RAB GTPase activating protein 1	rabgap1	NA	NA	ENSDARG00000098967	70.04321906	-0.564108709	0.162989313	-3.461016547	0.00053814	0.018047015	559632	14.825785	RAB GTPase activating protein 1	rabgap1	NA
559634	199.0312491	-0.6997276	0.1580787	-4.42645087	9.58E-06	0.000916961	559634	559634	14.835336	list(gene = "ENSDARG00000060006")	neural precursor cell expressed, developmentally down-regulated 4-like	nedd4l	NA	NA	ENSDARG00000060006	146.5097339	-0.760585381	0.184661067	-4.118818303	3.81E-05	0.002533104	559634	14.838869	neural precursor cell expressed, developmentally down-regulated 4-like	nedd4l	NA
559822	39.84126551	-1.650654068	0.31697849	-5.207463979	1.91E-07	4.40E-05	559822	559822	14.535481	list(gene = "ENSDARG00000077217")	zgc:162184	zgc:162184	NA	NA	ENSDARG00000077217	39.87117401	-1.650529531	0.31669431	-5.21174356	1.87E-07	4.66E-05	559822	14.531645	zgc:162184	zgc:162184	NA
560078	18.49287219	-1.269856204	0.406134817	-3.126686388	0.001767884	0.041953931	560078	560078	14.592884	list(gene = "ENSDARG00000078050")	PHD finger protein 19	phf19	NA	NA	ENSDARG00000078050	18.50558556	-1.269699626	0.405618395	-3.130281172	0.001746391	0.038795056	560078	14.592884	PHD finger protein 19	phf19	NA
560126	15.29205789	1.009268648	0.315296562	3.201013809	0.00136945	0.035011678	560126	560126	14.854625	list(gene = "ENSDARG00000030156")	N-acetylglucosaminidase, alpha	naglu	NA	NA	ENSDARG00000030156	21.88264587	1.011155636	0.296045782	3.415538056	0.000636561	0.019872596	560126	14.854625	N-acetylglucosaminidase, alpha	naglu	NA
560226	250.6677305	-0.640585876	0.167877425	-3.815795223	0.000135745	0.006795772	560226	560226	14.531645	list(gene = "ENSDARG00000042329")	si:dkey-91m11.5	si:dkey-91m11.5	NA	NA	ENSDARG00000042329	108.5814843	-0.750324628	0.201111838	-3.730882456	0.00019081	0.008591598	560226	14.831473	si:dkey-91m11.5	si:dkey-91m11.5	NA
560275	33.63099159	-1.383821225	0.276776261	-4.999782927	5.74E-07	0.00010405	560275	560275	14.802482	list(gene = "ENSDARG00000063661")	NUAK family, SNF1-like kinase, 2	nuak2	NA	NA	ENSDARG00000063661	33.64598679	-1.383820365	0.276048011	-5.012969889	5.36E-07	0.000102861	560275	14.804419	NUAK family, SNF1-like kinase, 2	nuak2	NA
560413	223.1005163	-0.843574278	0.236347886	-3.569205934	0.000358065	0.014622001	560413	560413	14.544415	list(gene = "ENSDARG00000028943")	metastasis suppressor 1-like a	mtss1la	NA	NA	ENSDARG00000028943	319.9860314	-0.814509014	0.222511869	-3.660519408	0.000251704	0.01034025	560413	14.542969	metastasis suppressor 1-like a	mtss1la	NA
560541	94.45913315	0.437360145	0.117373472	3.726226537	0.000194368	0.009192134	560541	560541	14.544415	list(gene = "ENSDARG00000062216")	nuclear prelamin A recognition factor-like	narfl	NA	NA	ENSDARG00000062216	94.51476932	0.437120179	0.117385429	3.723802714	0.000196244	0.008715313	560541	14.542969	nuclear prelamin A recognition factor-like	narfl	NA
560753	4020.105223	0.473824305	0.147087491	3.221377312	0.001275761	0.033622196	560753	560753	14.839825	list(gene = "ENSDARG00000040988")	triosephosphate isomerase 1b	tpi1b	NA	NA	ENSDARG00000040988	4017.190497	0.473250069	0.147103344	3.217126525	0.001294815	0.031582836	560753	14.839825	triosephosphate isomerase 1b	tpi1b	NA
560773	329.2925018	-0.65882532	0.155373279	-4.240274296	2.23E-05	0.001783081	560773	560773	14.835336	list(gene = "ENSDARG00000075048")	LON peptidase N-terminal domain and ring finger 1	lonrf1	NA	NA	ENSDARG00000075048	329.477322	-0.658792355	0.155110854	-4.247235681	2.16E-05	0.001769556	560773	14.82921	LON peptidase N-terminal domain and ring finger 1	lonrf1	NA
560883	748.1730147	0.532035226	0.146879156	3.622264995	0.000292035	0.012390764	560883	560883	14.823164	list(gene = "ENSDARG00000103699")	protein tyrosine phosphatase, non-receptor type 13	ptpn13	NA	NA	ENSDARG00000103699	748.6046462	0.531767535	0.147518073	3.604761939	0.000312439	0.012111674	560883	14.823164	protein tyrosine phosphatase, non-receptor type 13	ptpn13	NA
560956	92.61897201	-0.497812249	0.159867055	-3.113913926	0.001846233	0.043060785	560956	560956	14.838266	list(gene = "ENSDARG00000077410")	myosin IXb	myo9b	NA	NA	ENSDARG00000077410	93.78793796	-0.505752719	0.158786675	-3.185108066	0.001447	0.034016114	560956	14.837396	myosin IXb	myo9b	NA
561372	969.8390152	-0.507016264	0.12379751	-4.095528777	4.21E-05	0.002738983	561372	561372	14.8804035	list(gene = "ENSDARG00000015337")	catechol-O-methyltransferase a	comta	NA	NA	ENSDARG00000015337	1022.786439	-0.475176997	0.114642734	-4.144850535	3.40E-05	0.0023555	561372	14.8804035	catechol-O-methyltransferase a	comta	NA
561376	20.20977613	0.870210519	0.270850091	3.212886195	0.001314083	0.034180454	561376	561376	14.852479	list(gene = "ENSDARG00000069780")	pseudouridylate synthase 7-like	pus7l	NA	NA	ENSDARG00000069780	20.61985276	0.859142161	0.271925114	3.159480743	0.001580505	0.036280348	561376	14.566872	pseudouridylate synthase 7-like	pus7l	NA
561437	13.19150509	-1.583628935	0.395043957	-4.008741066	6.10E-05	0.003726445	561437	561437	14.835131	list(gene = "ENSDARG00000062936")	neuron-derived neurotrophic factor	ndnf	NA	NA	ENSDARG00000062936	13.20038021	-1.583594728	0.394412265	-4.015074758	5.94E-05	0.003549548	561437	14.835336	neuron-derived neurotrophic factor	ndnf	NA
561510	56.92541754	-1.159300395	0.184208786	-6.293404468	3.11E-10	2.65E-07	561510	561510	14.546743	list(gene = "ENSDARG00000068156")	coiled-coil-helix-coiled-coil-helix domain containing 7	chchd7	NA	NA	ENSDARG00000068156	56.96357803	-1.159592392	0.184095687	-6.298856923	3.00E-10	3.10E-07	561510	14.546743	coiled-coil-helix-coiled-coil-helix domain containing 7	chchd7	NA
561607	57.10680792	-0.577275667	0.184294381	-3.132356313	0.001734093	0.041580002	561607	561607	14.540007	list(gene = "ENSDARG00000059231")	hephaestin-like 1a	hephl1a	NA	NA	ENSDARG00000059231	82.6230047	-0.552639572	0.150361952	-3.67539503	0.000237482	0.010065791	561607	14.540007	hephaestin-like 1a	hephl1a	NA
561773	42.73647655	-1.366562818	0.275911778	-4.95289772	7.31E-07	0.000128653	561773	561773	14.838266	list(gene = "ENSDARG00000035942")	histamine receptor H3	hrh3	NA	NA	ENSDARG00000035942	42.76617206	-1.367185252	0.275665496	-4.959580621	7.06E-07	0.000126811	561773	14.837396	histamine receptor H3	hrh3	NA
562087	85.32211718	-1.214847805	0.183093614	-6.635118374	3.24E-11	4.28E-08	562087	562087	14.830651	list(gene = "ENSDARG00000076011")	si:ch211-149b19.3	si:ch211-149b19.3	NA	NA	ENSDARG00000076011	85.56881546	-1.219615991	0.182892809	-6.668474275	2.58E-11	4.23E-08	562087	14.831809	si:ch211-149b19.3	si:ch211-149b19.3	NA
562273	33.68408498	-1.072181404	0.292289135	-3.668221896	0.000244243	0.010945204	562273	562273	14.831221	list(gene = "ENSDARG00000015278")	plexin C1	plxnc1	NA	NA	ENSDARG00000015278	31.35107156	-0.977478558	0.264175133	-3.700115705	0.000215501	0.009378708	562273	14.82419	plexin C1	plxnc1	NA
562291	399.4188018	-1.245879459	0.227711563	-5.471305206	4.47E-08	1.48E-05	562291	562291	14.879544	list(gene = "ENSDARG00000035990")	Cbp/p300-interacting transactivator, with Glu/Asp-rich carboxy-terminal domain, 4a	cited4a	NA	NA	ENSDARG00000035990	399.5765868	-1.246253746	0.226904284	-5.492420514	3.96E-08	1.45E-05	562291	14.8804035	Cbp/p300-interacting transactivator, with Glu/Asp-rich carboxy-terminal domain, 4a	cited4a	NA
562399	569.6027627	0.395816838	0.125089053	3.164280399	0.001554669	0.038196343	562399	562399	15.22285	list(gene = "ENSDARG00000005789")	ectonucleotide pyrophosphatase/phosphodiesterase 1	enpp1	NA	NA	ENSDARG00000005789	571.3214136	0.393639268	0.125743858	3.13048504	0.001745179	0.038795056	562399	15.207947	ectonucleotide pyrophosphatase/phosphodiesterase 1	enpp1	NA
562935	36.32823413	-0.70059189	0.210823318	-3.323123341	0.000890155	0.02611071	562935	562935	14.854555	list(gene = "ENSDARG00000037403")	si:dkey-4p15.3	si:dkey-4p15.3	NA	NA	ENSDARG00000037403	36.35361938	-0.700793474	0.21073097	-3.325536223	0.000882486	0.024335422	562935	14.595437	si:dkey-4p15.3	si:dkey-4p15.3	NA
563030	510.7817928	-0.646659019	0.154244857	-4.192418676	2.76E-05	0.002025946	563030	563030	14.531645	list(gene = "ENSDARG00000060010")	IQ motif containing GTPase activating protein 2	iqgap2	NA	NA	ENSDARG00000060010	565.0344429	-0.634274755	0.151351695	-4.190734397	2.78E-05	0.002086043	563030	14.536508	IQ motif containing GTPase activating protein 2	iqgap2	NA
563281	769.3006344	0.612878704	0.162147465	3.77976125	0.000156979	0.00772943	563281	563281	14.838266	list(gene = "ENSDARG00000103692")	prolyl 4-hydroxylase, alpha polypeptide III	p4ha3	NA	NA	ENSDARG00000103692	829.6688096	0.617622123	0.164170462	3.762078247	0.000168507	0.007828234	563281	14.842841	prolyl 4-hydroxylase, alpha polypeptide III	p4ha3	NA
563599	552.5294078	0.495698287	0.142149414	3.487163776	0.000488172	0.017917122	563599	563599	14.802482	list(gene = "ENSDARG00000079508")	family with sequence similarity 114, member A2	fam114a2	NA	NA	ENSDARG00000079508	552.8236086	0.494987768	0.142041354	3.484814476	0.000492478	0.017057528	563599	14.804419	family with sequence similarity 114, member A2	fam114a2	NA
563738	638.0831527	-0.774476081	0.208759478	-3.709896609	0.000207344	0.009651143	563738	563738	14.541529	list(gene = "ENSDARG00000070918")	si:ch211-284e20.8	si:ch211-284e20.8	NA	NA	ENSDARG00000070918	688.3693169	-0.765149028	0.204977067	-3.732851874	0.000189324	0.008557588	563738	14.541529	si:ch211-284e20.8	si:ch211-284e20.8	NA
563748	9.234423509	-2.376846961	0.537445552	-4.422488849	9.76E-06	0.000926531	563748	563748	14.829012	list(gene = "ENSDARG00000044341")	carbohydrate (N-acetylglucosamine 6-O) sulfotransferase 7	chst7	NA	NA	ENSDARG00000044341	9.11276525	-2.352997765	0.535840913	-4.391224537	1.13E-05	0.001070612	563748	14.833816	carbohydrate (N-acetylglucosamine 6-O) sulfotransferase 7	chst7	NA
563771	30.81702166	-2.815686087	0.480842691	-5.855732317	4.75E-09	2.58E-06	563771	563771	14.838869	list(gene = "ENSDARG00000041691")	basic helix-loop-helix family, member e41	bhlhe41	NA	NA	ENSDARG00000041691	81.09906514	-2.379140129	0.445070308	-5.345537736	9.01E-08	2.78E-05	563771	14.835131	basic helix-loop-helix family, member e41	bhlhe41	NA
563847	84.08644527	-1.364794254	0.302791711	-4.507369936	6.56E-06	0.00070751	563847	563847	14.829012	list(gene = "ENSDARG00000061240")	cerebellin 4 precursor	cbln4	NA	NA	ENSDARG00000061240	84.1287579	-1.364863186	0.302325452	-4.514549388	6.35E-06	0.000675297	563847	14.538123	cerebellin 4 precursor	cbln4	NA
563855	962.0764025	-1.115063879	0.337990332	-3.299099929	0.000969954	0.027307051	563855	563855	14.799049	list(gene = "ENSDARG00000070426")	ChaC, cation transport regulator homolog 1 (E. coli)	chac1	NA	NA	ENSDARG00000070426	977.3027731	-1.125057561	0.33633769	-3.345023753	0.000822755	0.023499973	563855	14.817384	ChaC, cation transport regulator homolog 1 (E. coli)	chac1	NA
563926	78.19593105	-1.736745006	0.266540126	-6.515885739	7.23E-11	7.21E-08	563926	563926	14.545415	list(gene = "ENSDARG00000056885")	period circadian clock 1a	per1a	NA	NA	ENSDARG00000056885	77.69692368	-1.736393259	0.265419214	-6.54207821	6.07E-11	7.89E-08	563926	14.545337	period circadian clock 1a	per1a	NA
563962	12.59073099	-2.072255582	0.651951145	-3.178544279	0.001480166	0.036591296	563962	563962	14.543775	list(gene = "ENSDARG00000007371")	solute carrier family 26 (anion exchanger), member 3	slc26a3.1	NA	NA	ENSDARG00000007371	12.59632811	-2.071810215	0.650990039	-3.182552868	0.001459829	0.034112203	563962	14.546301	solute carrier family 26 (anion exchanger), member 3	slc26a3.1	NA
564009	300.4756309	-0.811995016	0.22844662	-3.554419045	0.000378815	0.015173679	564009	564009	14.540007	list(gene = "ENSDARG00000058094")	circadian associated repressor of transcription a	ciarta	NA	NA	ENSDARG00000058094	300.6541514	-0.812331794	0.228220904	-3.559410114	0.000371689	0.013991511	564009	14.527806	circadian associated repressor of transcription a	ciarta	NA
564054	38.72051347	-1.354105711	0.246222451	-5.499521685	3.81E-08	1.31E-05	564054	564054	14.839874	list(gene = "ENSDARG00000074120")	ubiquitin specific peptidase 2b	usp2b	NA	NA	ENSDARG00000074120	32.24197168	-1.423994182	0.263227254	-5.409752073	6.31E-08	2.11E-05	564054	14.837396	ubiquitin specific peptidase 2b	usp2b	NA
564107	101.5772038	-0.952744854	0.235631915	-4.043360829	5.27E-05	0.003300739	564107	564107	14.829012	list(gene = "ENSDARG00000105151")	cytochrome P450, family 2, subfamily k, polypeptide 21	cyp2k21	NA	NA	ENSDARG00000105151	101.6291217	-0.952850938	0.235144887	-4.0521865	5.07E-05	0.003126459	564107	14.833816	cytochrome P450, family 2, subfamily k, polypeptide 21	cyp2k21	NA
564424	141.2874852	-1.040322057	0.337061067	-3.086449785	0.002025622	0.045625671	564424	564424	14.543775	list(gene = "ENSDARG00000062297")	sterol O-acyltransferase 1	soat1	NA	NA	ENSDARG00000062297	113.2315998	-1.124078627	0.343791592	-3.269651299	0.001076801	0.027828065	564424	14.543775	sterol O-acyltransferase 1	soat1	NA
564531	416.6318129	-1.800499988	0.313508827	-5.743059943	9.30E-09	4.45E-06	564531	564531	14.593284	list(gene = "ENSDARG00000068374")	si:ch211-132b12.7	si:ch211-132b12.7	NA	NA	ENSDARG00000068374	674.7465633	-1.80088189	0.315747098	-5.703558016	1.17E-08	5.97E-06	564531	14.592722	si:ch211-132b12.7	si:ch211-132b12.7	NA
564542	100.975251	-1.499496687	0.23269399	-6.444071394	1.16E-10	1.07E-07	564542	564542	14.838266	list(gene = "ENSDARG00000058508")	cilia and flagella associated protein 70	cfap70	NA	NA	ENSDARG00000058508	101.0416442	-1.499587553	0.232509151	-6.449585092	1.12E-10	1.31E-07	564542	14.837396	cilia and flagella associated protein 70	cfap70	NA
564619	6970.103051	-0.310790814	0.069363063	-4.480638582	7.44E-06	0.000770219	564619	564619	14.8207245	list(gene = "ENSDARG00000042620")	glutathione S-transferase rho	gstr	NA	NA	ENSDARG00000042620	9410.253112	-0.323974201	0.074994759	-4.319957877	1.56E-05	0.001333564	564619	14.824423	glutathione S-transferase rho	gstr	NA
564690	2277.356953	-0.878591999	0.172037026	-5.106993647	3.27E-07	6.64E-05	564690	564690	14.545806	list(gene = "ENSDARG00000059049")	zgc:174904	zgc:174904	NA	NA	ENSDARG00000059049	2279.280203	-0.87951367	0.172557982	-5.096916752	3.45E-07	7.35E-05	564690	14.535736	zgc:174904	zgc:174904	NA
564833	603.940316	0.33206705	0.099165567	3.348612426	0.000812173	0.024742385	564833	564833	14.815266	list(gene = "ENSDARG00000096667")	hemogen	hemgn	NA	NA	ENSDARG00000096667	604.3884902	0.331436262	0.098469686	3.365871026	0.000763024	0.022554021	564833	14.8207245	hemogen	hemgn	NA
564991	50.78765881	-0.571796005	0.17109458	-3.341987838	0.000831807	0.025132756	564991	564991	14.82419	list(gene = "ENSDARG00000060994")	F-box and WD repeat domain containing 7	fbxw7	NA	NA	ENSDARG00000060994	50.81440518	-0.571983936	0.170693727	-3.35093706	0.000805386	0.023280628	564991	14.82419	F-box and WD repeat domain containing 7	fbxw7	NA
565056	18.44735459	-1.579626114	0.35788874	-4.41373515	1.02E-05	0.00095569	565056	565056	14.544415	list(gene = "ENSDARG00000063014")	D site albumin promoter binding protein a	dbpa	NA	NA	ENSDARG00000063014	53.94277129	-1.267710561	0.264475886	-4.793293567	1.64E-06	0.000226624	565056	14.544415	D site albumin promoter binding protein a	dbpa	NA
565370	31.97026365	2.222225348	0.548622761	4.050552592	5.11E-05	0.00323478	565370	565370	14.531645	list(gene = "ENSDARG00000025679")	catechol-O-methyltransferase b	comtb	NA	NA	ENSDARG00000025679	27.62847086	2.423534343	0.543119447	4.462249246	8.11E-06	0.000818519	565370	14.831473	catechol-O-methyltransferase b	comtb	NA
565734	26.63582214	0.810981893	0.253845467	3.1947858	0.001399347	0.035472843	565734	565734	14.535481	list(gene = "ENSDARG00000079415")	DnaJ (Hsp40) homolog, subfamily C, member 30b	dnajc30b	NA	NA	ENSDARG00000079415	27.42075849	0.748664906	0.243341026	3.076607834	0.002093706	0.043613899	565734	14.531645	DnaJ (Hsp40) homolog, subfamily C, member 30b	dnajc30b	NA
565809	20.88956385	-4.185144541	0.535188799	-7.819940461	5.28E-15	3.16E-11	565809	565809	14.839874	list(gene = "ENSDARG00000068397")	tensin 2b	tns2b	NA	NA	ENSDARG00000068397	20.90721008	-4.185488146	0.534839955	-7.825683372	5.05E-15	2.96E-11	565809	14.839874	tensin 2b	tns2b	NA
565869	170.7741054	-1.077789563	0.350339791	-3.076412071	0.002095081	0.046335753	565869	565869	14.545415	list(gene = "ENSDARG00000068194")	Kruppel-like factor 9	klf9	NA	NA	ENSDARG00000068194	175.8657712	-1.065851186	0.348531128	-3.058123362	0.002227279	0.045112026	565869	14.545806	Kruppel-like factor 9	klf9	NA
565971	204.9962449	-0.861583718	0.143637824	-5.998306672	1.99E-09	1.26E-06	565971	565971	14.543775	list(gene = "ENSDARG00000019420")	ethanolamine kinase 1	etnk1	NA	NA	ENSDARG00000019420	438.0225689	-0.788874089	0.110050328	-7.168302904	7.59E-13	1.67E-09	565971	14.544415	ethanolamine kinase 1	etnk1	NA
566154	17.07098269	0.940645635	0.272056687	3.457535427	0.000545141	0.019297653	566154	566154	14.592884	list(gene = "ENSDARG00000061095")	serine/threonine kinase 36 (fused homolog, Drosophila)	stk36	NA	NA	ENSDARG00000061095	16.81188408	0.904117388	0.272455849	3.318399635	0.000905349	0.024534526	566154	14.592884	serine/threonine kinase 36 (fused homolog, Drosophila)	stk36	NA
566287	54.84648226	-1.412692545	0.268330731	-5.264743768	1.40E-07	3.50E-05	566287	566287	14.824423	list(gene = "ENSDARG00000061093")	pleckstrin homology-like domain, family B, member 1a	phldb1a	NA	NA	ENSDARG00000061093	50.99213957	-1.416232813	0.267056194	-5.303126619	1.14E-07	3.42E-05	566287	14.825785	pleckstrin homology-like domain, family B, member 1a	phldb1a	NA
566323	324.6827941	-1.167005002	0.219192241	-5.324116387	1.01E-07	2.76E-05	566323	566323	14.834426	list(gene = "ENSDARG00000040190")	quinoid dihydropteridine reductase a	qdpra	NA	NA	ENSDARG00000040190	1445.789735	-0.375220991	0.10801504	-3.473784673	0.000513173	0.017440765	566323	14.837396	quinoid dihydropteridine reductase a	qdpra	NA
566703	126.9294893	-0.760657075	0.161414701	-4.712439877	2.45E-06	0.000305068	566703	566703	14.595437	list(gene = "ENSDARG00000024195")	zinc finger protein 395b	znf395b	NA	NA	ENSDARG00000024195	127.0075868	-0.760905678	0.161230416	-4.719368067	2.37E-06	0.000297809	566703	14.854625	zinc finger protein 395b	znf395b	NA
566771	146.2896539	0.777470106	0.146464224	5.308259505	1.11E-07	2.93E-05	566771	566771	14.538103	list(gene = "ENSDARG00000053232")	integrin, beta 1b.1	itgb1b.1	NA	NA	ENSDARG00000053232	133.082119	0.852965887	0.168034075	5.07614831	3.85E-07	8.05E-05	566771	14.538103	integrin, beta 1b.1	itgb1b.1	NA
566781	29.66022778	-1.803052488	0.565263841	-3.189753806	0.00142394	0.035811965	566781	566781	14.825785	list(gene = "ENSDARG00000006060")	crystallin beta-gamma domain containing 1b	aim1b	NA	NA	ENSDARG00000006060	29.68391053	-1.80293865	0.564679233	-3.192854534	0.001408739	0.033434413	566781	14.823884	crystallin beta-gamma domain containing 1b	aim1b	NA
566822	129.0490159	-1.006031029	0.26728698	-3.763860966	0.00016731	0.008137656	566822	566822	14.879544	list(gene = "ENSDARG00000013921")	furry homolog a (Drosophila)	frya	NA	NA	ENSDARG00000013921	129.1062058	-1.006058473	0.26673953	-3.771688706	0.000162146	0.007609817	566822	14.880964	furry homolog a (Drosophila)	frya	NA
566880	98.25686765	-0.836931282	0.197928448	-4.228453727	2.35E-05	0.001822012	566880	566880	14.880566	list(gene = "ENSDARG00000075752")	myosin XVIIIAa	myo18aa	NA	NA	ENSDARG00000075752	96.08962394	-0.847247474	0.198427458	-4.269809645	1.96E-05	0.001624366	566880	14.880765	myosin XVIIIAa	myo18aa	NA
566942	215.2030778	-0.986230166	0.218354409	-4.516648748	6.28E-06	0.000690567	566942	566942	14.823884	list(gene = "ENSDARG00000020455")	si:ch211-171h4.3	si:ch211-171h4.3	NA	NA	ENSDARG00000020455	211.5787735	-0.98920239	0.217559876	-4.546805265	5.45E-06	0.000594073	566942	14.825785	si:ch211-171h4.3	si:ch211-171h4.3	NA
567041	444.344765	0.360822051	0.107189106	3.366219444	0.000762061	0.023744934	567041	567041	14.839825	list(gene = "ENSDARG00000008184")	melanoma inhibitory activity family, member 3	mia3	NA	NA	ENSDARG00000008184	444.687794	0.36108941	0.107320176	3.364599506	0.000766548	0.022554021	567041	14.835336	melanoma inhibitory activity family, member 3	mia3	NA
567105	78.44641244	0.567087134	0.169904146	3.337688621	0.000844784	0.025421913	567105	567105	14.825785	list(gene = "ENSDARG00000052471")	TATA box binding protein (TBP)-associated factor, RNA polymerase I, A	taf1a	NA	NA	ENSDARG00000052471	77.63498825	0.564478854	0.166138644	3.397637301	0.000679705	0.020722143	567105	14.8207245	TATA box binding protein (TBP)-associated factor, RNA polymerase I, A	taf1a	NA
567241	33.64941051	-1.56166766	0.235883023	-6.620517405	3.58E-11	4.28E-08	567241	567241	14.543792	list(gene = "ENSDARG00000070961")	leptin receptor	lepr	NA	NA	ENSDARG00000070961	74.29782066	-1.110801659	0.204886333	-5.421550768	5.91E-08	2.03E-05	567241	14.543792	leptin receptor	lepr	NA
567406	18713.0296	0.517914994	0.154956002	3.342335818	0.000830765	0.025132756	567406	567406	14.54133	list(gene = "ENSDARG00000069293")	alpha-2-HS-glycoprotein 2	ahsg2	NA	NA	ENSDARG00000069293	18724.61478	0.51727699	0.155253491	3.331821955	0.000862794	0.023992241	567406	14.527806	alpha-2-HS-glycoprotein 2	ahsg2	NA
567508	80.46238994	-0.629664613	0.187923773	-3.350638409	0.000806255	0.024697193	567508	567508	14.815489	list(gene = "ENSDARG00000087599")	si:dkey-237h12.3	si:dkey-237h12.3	NA	NA	ENSDARG00000087599	18.12034044	-0.879392075	0.278250418	-3.160433974	0.001575343	0.03623289	567508	14.825805	si:dkey-237h12.3	si:dkey-237h12.3	NA
567649	58.80296888	-0.866319525	0.219528598	-3.946271842	7.94E-05	0.004396998	567649	567649	14.879544	list(gene = "ENSDARG00000074244")	Rho guanine nucleotide exchange factor (GEF) 10-like b	arhgef10lb	NA	NA	ENSDARG00000074244	367.0602318	-0.360181091	0.101536692	-3.547299828	0.000389201	0.014453137	567649	14.880566	Rho guanine nucleotide exchange factor (GEF) 10-like b	arhgef10lb	NA
567870	33.56768892	0.574877608	0.187380113	3.067975562	0.002155142	0.046884144	567870	567870	14.564795	list(gene = "ENSDARG00000095086")	craniofacial development protein 1	cfdp1	NA	NA	ENSDARG00000095086	33.58378954	0.574682324	0.187077019	3.071902299	0.002126993	0.044072054	567870	14.372293	craniofacial development protein 1	cfdp1	NA
568263	181.6284729	-0.683404355	0.170387771	-4.010876776	6.05E-05	0.003726445	568263	568263	14.547653	list(gene = "ENSDARG00000091418")	sorting nexin 17	snx17	NA	NA	ENSDARG00000091418	181.7420002	-0.683586928	0.170310739	-4.013762906	5.98E-05	0.003551225	568263	14.541529	sorting nexin 17	snx17	NA
568448	56.86017641	-1.498663017	0.290983194	-5.150342182	2.60E-07	5.56E-05	568448	568448	15.2045145	list(gene = "ENSDARG00000026376")	aconitase 1, soluble	aco1	NA	NA	ENSDARG00000026376	54.70728918	-1.619065514	0.301078225	-5.377557652	7.55E-08	2.46E-05	568448	15.2150755	aconitase 1, soluble	aco1	NA
568634	501.0502831	0.988857482	0.114605141	8.628386768	6.22E-18	7.45E-14	568634	568634	14.802482	list(gene = "ENSDARG00000062998")	peptidoglycan recognition protein 2	pglyrp2	NA	NA	ENSDARG00000062998	533.5232187	0.987865457	0.110743515	8.920300754	4.65E-19	5.44E-15	568634	14.802482	peptidoglycan recognition protein 2	pglyrp2	NA
568664	43.88764527	-1.035963466	0.26193722	-3.955006716	7.65E-05	0.004299114	568664	568664	14.833816	list(gene = "ENSDARG00000099006")	NACHT, LRR and PYD domains-containing protein 12	LOC568664	NA	NA	ENSDARG00000099006	45.99211882	-1.362827789	0.275568314	-4.945517026	7.59E-07	0.000132695	568664	14.827688	NACHT, LRR and PYD domains-containing protein 12	LOC568664	NA
568891	809.4222433	-0.452912198	0.128262879	-3.53112453	0.000413797	0.016074934	568891	568891	14.566941	list(gene = "ENSDARG00000079175")	si:ch211-79k12.1	si:ch211-79k12.1	NA	NA	ENSDARG00000079175	809.8164551	-0.453144038	0.127555755	-3.552517402	0.000381564	0.014271461	568891	14.566941	si:ch211-79k12.1	si:ch211-79k12.1	NA
569109	74.70444549	-1.279944804	0.290080087	-4.412384241	1.02E-05	0.00095569	569109	569109	14.546301	list(gene = "ENSDARG00000057652")	D site albumin promoter binding protein b	dbpb	NA	NA	ENSDARG00000057652	151.3998544	-1.188247221	0.29538378	-4.022723323	5.75E-05	0.003471612	569109	14.544127	D site albumin promoter binding protein b	dbpb	NA
569131	550.8426201	-0.33086705	0.09513939	-3.477708351	0.00050572	0.018280779	569131	569131	14.544127	list(gene = "ENSDARG00000056726")	methyltransferase like 7A	mettl7a	NA	NA	ENSDARG00000056726	556.2116887	-0.326257865	0.095123376	-3.429838991	0.00060394	0.019160758	569131	14.544415	methyltransferase like 7A	mettl7a	NA
569275	84.96250987	0.564810107	0.164588342	3.431653172	0.000599914	0.020337917	569275	569275	14.817384	list(gene = "ENSDARG00000061314")	neugrin, neurite outgrowth associated	ngrn	NA	NA	ENSDARG00000061314	85.0060521	0.56437869	0.164306264	3.434918897	0.000592731	0.019063473	569275	14.817384	neugrin, neurite outgrowth associated	ngrn	NA
569389	99.39122455	-0.594306144	0.171090173	-3.473642779	0.000513444	0.018434087	569389	569389	14.809612	list(gene = "ENSDARG00000074546")	si:ch211-213a13.9	si:ch211-213a13.9	NA	NA	ENSDARG00000074546	37.68352856	-0.766145109	0.196056612	-3.907774917	9.32E-05	0.004975251	569389	14.802482	si:ch211-213a13.9	si:ch211-213a13.9	NA
569398	36.85344949	-1.843813065	0.508052533	-3.629177978	0.000284325	0.012149824	569398	569398	14.82342	list(gene = "ENSDARG00000062956")	diacylglycerol lipase, alpha	dagla	NA	NA	ENSDARG00000062956	35.39751503	-1.836343375	0.575603299	-3.190293347	0.001421284	0.033614096	569398	14.823151	diacylglycerol lipase, alpha	dagla	NA
569894	141.5397962	-0.478000921	0.137314298	-3.481071728	0.000499412	0.018152922	569894	569894	14.831455	list(gene = "ENSDARG00000086216")	proline rich 13	prr13	NA	NA	ENSDARG00000086216	141.697604	-0.475821172	0.136575622	-3.483939271	0.000494092	0.017062921	569894	14.831455	proline rich 13	prr13	NA
570019	63.68448784	-0.929435285	0.248715236	-3.736945504	0.000186269	0.008914847	570019	570019	14.82342	list(gene = "ENSDARG00000079283")	si:ch211-247j9.1	si:ch211-247j9.1	NA	NA	ENSDARG00000079283	31.00241505	-1.504122883	0.347631035	-4.32677964	1.51E-05	0.001306016	570019	14.833017	si:ch211-247j9.1	si:ch211-247j9.1	NA
570222	75.29264611	-0.710531687	0.157577687	-4.509088182	6.51E-06	0.00070751	570222	570222	14.815489	list(gene = "ENSDARG00000017211")	plexin b1b	plxnb1b	NA	NA	ENSDARG00000017211	106.0154031	-0.490359884	0.147123809	-3.332974362	0.000859229	0.023992241	570222	14.827688	plexin b1b	plxnb1b	NA
570454	198.064535	-1.351010017	0.381172545	-3.5443529	0.000393578	0.0156377	570454	570454	14.802482	list(gene = "ENSDARG00000101989")	thyroid hormone receptor associated protein 3a	thrap3a	NA	NA	ENSDARG00000101989	119.1003677	-1.427823712	0.383470168	-3.723428391	0.000196536	0.008715313	570454	14.799049	thyroid hormone receptor associated protein 3a	thrap3a	NA
570654	165.5324084	-0.594114591	0.151138126	-3.930937932	8.46E-05	0.004622922	570654	570654	14.831473	list(gene = "ENSDARG00000012600")	si:dkey-97a13.6	si:dkey-97a13.6	NA	NA	ENSDARG00000012600	165.6563537	-0.590548158	0.151608188	-3.895226022	9.81E-05	0.005104627	570654	14.831473	si:dkey-97a13.6	si:dkey-97a13.6	NA
570832	465.9077417	2.370495746	0.49572994	4.781828887	1.74E-06	0.000247209	570832	570832	14.831809	list(gene = "ENSDARG00000057121")	complement component 7b	c7b	NA	NA	ENSDARG00000057121	414.9199548	2.33304079	0.501692439	4.650340747	3.31E-06	0.00040412	570832	14.831809	complement component 7b	c7b	NA
571403	60.74281204	-1.263858328	0.285324014	-4.429554705	9.44E-06	0.000911153	571403	571403	14.545806	list(gene = "ENSDARG00000060113")	zinc finger protein 395a	znf395a	NA	NA	ENSDARG00000060113	60.9170461	-1.268757792	0.286630443	-4.426458607	9.58E-06	0.000942391	571403	14.535469	zinc finger protein 395a	znf395a	NA
571461	72.25669703	1.248217179	0.38828838	3.214665293	0.001305967	0.034043345	571461	571461	15.209884	list(gene = "ENSDARG00000042920")	sulfotransferase family 3, cytosolic sulfotransferase 3	sult3st3	NA	NA	ENSDARG00000042920	72.29796501	1.24891178	0.387730203	3.221084581	0.001277065	0.031474936	571461	15.2150755	sulfotransferase family 3, cytosolic sulfotransferase 3	sult3st3	NA
572313	124.5839276	-0.900796788	0.269928295	-3.337170659	0.00084636	0.025421913	572313	572313	14.593083	list(gene = "ENSDARG00000078179")	fibronectin type III domain containing 3Ba	fndc3ba	NA	NA	ENSDARG00000078179	124.6920145	-0.901754651	0.270079983	-3.338842967	0.000841281	0.023847161	572313	14.592722	fibronectin type III domain containing 3Ba	fndc3ba	NA
572452	735.9149217	0.478849651	0.113844104	4.206187529	2.60E-05	0.001930116	572452	572452	14.879544	list(gene = "ENSDARG00000028071")	bone morphogenetic protein 1a	bmp1a	NA	NA	ENSDARG00000028071	907.7432361	0.499930044	0.099473363	5.025767976	5.01E-07	9.95E-05	572452	14.879544	bone morphogenetic protein 1a	bmp1a	NA
572477	64.79350902	-0.672858243	0.190698078	-3.528395519	0.000418087	0.01618903	572477	572477	14.804419	list(gene = "ENSDARG00000077009")	WDFY family member 4	wdfy4	NA	NA	ENSDARG00000077009	67.76579175	-0.647414128	0.19159726	-3.37903647	0.000727404	0.021779319	572477	14.817384	WDFY family member 4	wdfy4	NA
572485	414.2335375	0.85769366	0.270417874	3.171734354	0.001515315	0.03730607	572485	572485	14.835131	list(gene = "ENSDARG00000043394")	si:dkey-71h2.2	si:dkey-71h2.2	NA	NA	ENSDARG00000043394	408.6038427	0.870582833	0.270610998	3.217100707	0.001294931	0.031582836	572485	14.835131	si:dkey-71h2.2	si:dkey-71h2.2	NA
572757	81.47686841	1.157423129	0.342556508	3.378780151	0.000728082	0.023168888	572757	572757	14.544127	list(gene = "ENSDARG00000088524")	acyl-CoA thioesterase 17	acot17	NA	NA	ENSDARG00000088524	79.77597121	1.187909761	0.348800259	3.405702058	0.000659942	0.020278047	572757	14.544415	acyl-CoA thioesterase 17	acot17	NA
572992	235.2940618	0.375378302	0.118770823	3.160526241	0.001574844	0.038612727	572992	572992	14.833816	list(gene = "ENSDARG00000018814")	epithelial splicing regulatory protein 2	esrp2	NA	NA	ENSDARG00000018814	234.6004177	0.371047647	0.118674189	3.126607818	0.001768356	0.039134498	572992	14.833816	epithelial splicing regulatory protein 2	esrp2	NA
574001	130.5244784	1.841631766	0.421910702	4.364979973	1.27E-05	0.001118502	574001	574001	14.833097	list(gene = "ENSDARG00000052578")	six-cysteine containing astacin protease 4	c6ast4	NA	NA	ENSDARG00000052578	131.1349593	1.848840155	0.422157005	4.37950841	1.19E-05	0.001114013	574001	14.833489	six-cysteine containing astacin protease 4	c6ast4	NA
58031	304.8784681	-0.481905495	0.136060892	-3.541836948	0.000397351	0.015690775	58031	58031	14.544415	list(gene = "ENSDARG00000036080")	CD81 molecule a	cd81a	NA	NA	ENSDARG00000036080	305.0781074	-0.482342279	0.136187179	-3.541759827	0.000397467	0.014632542	58031	14.542969	CD81 molecule a	cd81a	NA
58125	907.6273547	-0.323155349	0.071552078	-4.51636569	6.29E-06	0.000690567	58125	58125	14.823151	list(gene = "ENSDARG00000002758")	death effector domain-containing 1	dedd1	NA	NA	ENSDARG00000002758	767.7482332	-0.31014768	0.074004326	-4.190939868	2.78E-05	0.002086043	58125	14.823151	death effector domain-containing 1	dedd1	NA
619256	177.4220341	-0.427013174	0.130183153	-3.280095487	0.00103772	0.028662768	619256	619256	14.566941	list(gene = "ENSDARG00000094730")	acyl-CoA binding domain containing 7	acbd7	NA	NA	ENSDARG00000094730	177.5231994	-0.427326117	0.129893745	-3.289812885	0.00100254	0.026256687	619256	14.852479	acyl-CoA binding domain containing 7	acbd7	NA
641478	12.73947886	-1.251416202	0.362860381	-3.448754028	0.000563179	0.019645604	641478	641478	15.2150755	list(gene = "ENSDARG00000040387")	monocyte to macrophage differentiation-associated	mmd	NA	NA	ENSDARG00000040387	12.75043543	-1.25173436	0.362636591	-3.451759674	0.000556944	0.018470646	641478	15.22285	monocyte to macrophage differentiation-associated	mmd	NA
64271	44.30954372	-0.823089255	0.26240265	-3.136741398	0.001708367	0.041127999	64271	64271	14.566182	list(gene = "ENSDARG00000054454")	eph receptor A4a	epha4a	NA	NA	ENSDARG00000054454	44.34234997	-0.823261554	0.262292765	-3.138712399	0.001696919	0.038383167	64271	14.566941	eph receptor A4a	epha4a	NA
65239	103.4427617	-1.227098609	0.250654334	-4.895581052	9.80E-07	0.000156368	65239	65239	14.542969	list(gene = "ENSDARG00000099184")	mitogen-activated protein kinase kinase 6	map2k6	NA	NA	ENSDARG00000099184	64.98132748	-1.091235396	0.225688051	-4.835149189	1.33E-06	0.000199688	65239	14.546301	mitogen-activated protein kinase kinase 6	map2k6	NA
677744	11.29207908	-1.531566914	0.476925717	-3.211332203	0.001321211	0.034201743	677744	677744	14.535469	list(gene = "ENSDARG00000057789")	lysozyme	lyz	NA	NA	ENSDARG00000057789	11.30571318	-1.53241654	0.476751851	-3.214285452	0.001307696	0.031827853	677744	14.545337	lysozyme	lyz	NA
678524	71.21607345	-1.326512552	0.376306914	-3.525081529	0.000423352	0.016281797	678524	678524	14.833097	list(gene = "ENSDARG00000008553")	zgc:136872	zgc:136872	NA	NA	ENSDARG00000008553	71.24776218	-1.326492631	0.375661254	-3.53108716	0.000413855	0.015000014	678524	14.833489	zgc:136872	zgc:136872	NA
678588	42.13671084	0.648545009	0.1991745	3.256164866	0.001129282	0.030454824	678588	678588	14.804419	list(gene = "ENSDARG00000056914")	EMG1 N1-specific pseudouridine methyltransferase	emg1	NA	NA	ENSDARG00000056914	42.24208538	0.65350234	0.196757548	3.321358427	0.000895804	0.024491922	678588	14.802482	EMG1 N1-specific pseudouridine methyltransferase	emg1	NA
678601	195.3739985	0.391663872	0.113393466	3.454025041	0.000552286	0.019492929	678601	678601	14.834426	list(gene = "ENSDARG00000039466")	heterogeneous nuclear ribonucleoprotein H3 (2H9)	hnrnph3	NA	NA	ENSDARG00000039466	143.6459317	0.348468771	0.103606299	3.363393665	0.000769905	0.022554021	678601	14.839874	heterogeneous nuclear ribonucleoprotein H3 (2H9)	hnrnph3	NA
692064	130.1964024	-0.56989651	0.13299637	-4.285053118	1.83E-05	0.001518022	692064	692064	14.831473	list(gene = "ENSDARG00000027279")	numb homolog (Drosophila)	numb	NA	NA	ENSDARG00000027279	130.2784191	-0.57025825	0.132952733	-4.289180355	1.79E-05	0.001510403	692064	14.831473	numb homolog (Drosophila)	numb	NA
692252	183.2166486	0.707583162	0.203305125	3.480400031	0.000500666	0.018152922	692252	692252	14.82342	list(gene = "ENSDARG00000052388")	polycomb group ring finger 5b	pcgf5b	NA	NA	ENSDARG00000052388	183.7168116	0.704475614	0.203022334	3.469941462	0.000520572	0.017613683	692252	14.833489	polycomb group ring finger 5b	pcgf5b	NA
692276	102.8644658	1.143485103	0.23650056	4.835020698	1.33E-06	0.000196657	692276	692276	14.829012	list(gene = "ENSDARG00000029259")	zgc:136493	zgc:136493	NA	NA	ENSDARG00000029259	102.9924945	1.140101667	0.236369717	4.823382967	1.41E-06	0.000206546	692276	14.829012	zgc:136493	zgc:136493	NA
692277	185.7974007	0.431571773	0.134134406	3.217457669	0.001293321	0.033820014	692277	692277	14.535481	list(gene = "ENSDARG00000078326")	Rho GTPase activating protein 10	arhgap10	NA	NA	ENSDARG00000078326	185.9040077	0.431391323	0.134031729	3.218576136	0.001288288	0.031582836	692277	14.543792	Rho GTPase activating protein 10	arhgap10	NA
724009	38.95958951	-1.013662684	0.228340824	-4.439252975	9.03E-06	0.000903851	724009	724009	14.55516	list(gene = "ENSDARG00000059923")	solute carrier family 25, member 47a	slc25a47a	NA	NA	ENSDARG00000059923	43.45457393	-1.10384547	0.22692477	-4.86436747	1.15E-06	0.000179232	724009	14.550584	solute carrier family 25, member 47a	slc25a47a	NA
735292	249.3915242	-0.764445613	0.244880375	-3.121710401	0.001798037	0.042274701	735292	735292	14.804419	list(gene = "ENSDARG00000103467")	LIM domain kinase 1a	limk1a	NA	NA	ENSDARG00000103467	67.46337852	-0.891144749	0.195864745	-4.5497966	5.37E-06	0.000593057	735292	14.799049	LIM domain kinase 1a	limk1a	NA
751703	763.7744883	0.357532198	0.114847324	3.113108647	0.001851279	0.043078042	751703	751703	14.804419	list(gene = "ENSDARG00000067851")	lipocalin 15	lcn15	NA	NA	ENSDARG00000067851	727.7692126	0.359611979	0.116945255	3.075045506	0.002104704	0.043687543	751703	14.809612	lipocalin 15	lcn15	NA
751742	676.8764101	0.443196554	0.138146296	3.208168207	0.001335833	0.034446654	751742	751742	14.833489	list(gene = "ENSDARG00000100719")	urate (5-hydroxyiso-) hydrolase a	uraha	NA	NA	ENSDARG00000100719	676.2246437	0.443124411	0.138234323	3.20560336	0.001347796	0.032600519	751742	14.82342	urate (5-hydroxyiso-) hydrolase a	uraha	NA
767674	19.09648863	-2.309480051	0.458773089	-5.034035576	4.80E-07	9.12E-05	767674	767674	14.854625	list(gene = "ENSDARG00000016866")	family with sequence similarity 102, member Ab	fam102ab	NA	NA	ENSDARG00000016866	18.88039829	-2.288124835	0.458136245	-4.994420023	5.90E-07	0.00011143	767674	14.854555	family with sequence similarity 102, member Ab	fam102ab	NA
768121	17.7965508	-4.889905503	0.796446567	-6.139652936	8.27E-10	5.82E-07	768121	768121	14.369939	list(gene = "ENSDARG00000099555")	forkhead box O1 a	foxo1a	NA	NA	ENSDARG00000099555	228.7597101	-1.398771601	0.374451899	-3.735517442	0.00018733	0.008500262	768121	14.37014	forkhead box O1 a	foxo1a	NA
777609	15.07723654	-2.597527409	0.69150942	-3.756315289	0.000172433	0.008319218	777609	777609	14.545337	list(gene = "ENSDARG00000070581")	gamma-glutamylamine cyclotransferase, tandem duplicate 1	ggact.1	NA	NA	ENSDARG00000070581	15.09997163	-2.599536004	0.690966377	-3.762174383	0.000168443	0.007828234	777609	14.545337	gamma-glutamylamine cyclotransferase, tandem duplicate 1	ggact.1	NA
777639	75.34038208	0.69334794	0.225283058	3.077674571	0.002086226	0.046311122	777639	777639	14.540007	list(gene = "ENSDARG00000061145")	glucose-fructose oxidoreductase domain containing 2	gfod2	NA	NA	ENSDARG00000061145	75.38911975	0.692911006	0.225295091	3.075570813	0.002101	0.043687543	777639	14.54133	glucose-fructose oxidoreductase domain containing 2	gfod2	NA
777765	647.7961811	1.029548069	0.19665532	5.235292222	1.65E-07	3.86E-05	777765	777765	14.542969	list(gene = "ENSDARG00000062864")	glycerol kinase 5 (putative)	gk5	NA	NA	ENSDARG00000062864	647.1633104	1.026313296	0.196588597	5.220614574	1.78E-07	4.64E-05	777765	14.543775	glycerol kinase 5 (putative)	gk5	NA
791518	824.065583	2.109045057	0.357507499	5.899302992	3.65E-09	2.08E-06	791518	791518	14.8207245	list(gene = "ENSDARG00000027529")	heme oxygenase 1a	hmox1a	NA	NA	ENSDARG00000027529	824.5757708	2.108402443	0.357472986	5.898074897	3.68E-09	2.27E-06	791518	14.8207245	heme oxygenase 1a	hmox1a	NA
792085	3274.477485	0.570803267	0.182555258	3.126742419	0.001767547	0.041953931	792085	792085	14.543775	list(gene = "ENSDARG00000032849")	N-myc downstream regulated 1a	ndrg1a	NA	NA	ENSDARG00000032849	3277.752118	0.570322025	0.182564775	3.123943398	0.001784448	0.039409583	792085	14.546301	N-myc downstream regulated 1a	ndrg1a	NA
792097	172.6627446	-1.472513557	0.363442635	-4.051570772	5.09E-05	0.00323478	792097	792097	14.833489	list(gene = "ENSDARG00000043856")	adenosylmethionine decarboxylase 1	amd1	NA	NA	ENSDARG00000043856	173.1715332	-1.468627186	0.361970807	-4.05730837	4.96E-05	0.003074885	792097	14.82342	adenosylmethionine decarboxylase 1	amd1	NA
792539	62.05050982	-0.69486214	0.187437969	-3.707157861	0.000209598	0.009682794	792539	792539	14.854555	list(gene = "ENSDARG00000059064")	Ras association (RalGDS/AF-6) domain family member 3	rassf3	NA	NA	ENSDARG00000059064	61.79055189	-0.694997908	0.189440585	-3.668685391	0.000243801	0.010193489	792539	14.883119	Ras association (RalGDS/AF-6) domain family member 3	rassf3	NA
792854	108.0322513	-0.922487681	0.239832041	-3.846390481	0.000119871	0.006103203	792854	792854	14.830651	list(gene = "ENSDARG00000098408")	starch binding domain 1	stbd1	NA	NA	ENSDARG00000098408	108.8833048	-0.92473131	0.238112437	-3.883590968	0.000102925	0.00526176	792854	14.830651	starch binding domain 1	stbd1	NA
792957	50.24200191	-1.373578585	0.316039429	-4.346225379	1.39E-05	0.001183683	792957	792957	14.82419	list(gene = "ENSDARG00000076142")	tribbles pseudokinase 1	trib1	NA	NA	ENSDARG00000076142	50.27127554	-1.373532002	0.315616821	-4.351897334	1.35E-05	0.001215407	792957	14.823164	tribbles pseudokinase 1	trib1	NA
793004	79.26864857	-1.090238555	0.247212228	-4.41013199	1.03E-05	0.000958198	793004	793004	14.839825	list(gene = "ENSDARG00000097615")	si:ch211-108d22.2	si:ch211-108d22.2	NA	NA	ENSDARG00000097615	78.40737037	-1.093141832	0.252680799	-4.326176893	1.52E-05	0.001306016	793004	14.835336	si:ch211-108d22.2	si:ch211-108d22.2	NA
793309	797.0338041	-1.164368036	0.366170606	-3.179851184	0.001473507	0.036508382	793309	793309	14.838869	list(gene = "ENSDARG00000045015")	cytochrome P450, family 27, subfamily B, polypeptide 1	cyp27b1	NA	NA	ENSDARG00000045015	750.1692767	-1.145378027	0.36842978	-3.108809575	0.001878427	0.040723611	793309	14.835336	cytochrome P450, family 27, subfamily B, polypeptide 1	cyp27b1	NA
793418	475.8938282	0.901410775	0.194948729	4.623835108	3.77E-06	0.000455286	793418	793418	14.8804035	list(gene = "ENSDARG00000090980")	apolipoprotein F	apof	NA	NA	ENSDARG00000090980	867.098407	0.991162643	0.1929973	5.135629577	2.81E-07	6.45E-05	793418	14.8804035	apolipoprotein F	apof	NA
793673	128.5880269	0.416257069	0.132400747	3.143917828	0.001667022	0.040540495	793673	793673	14.823164	list(gene = "ENSDARG00000076995")	SHANK-associated RH domain interacting protein	sharpin	NA	NA	ENSDARG00000076995	128.6617746	0.415754768	0.132473432	3.138401122	0.001698722	0.038383167	793673	14.831473	SHANK-associated RH domain interacting protein	sharpin	NA
793910	93.66059932	-0.503744874	0.148399497	-3.394518744	0.000687493	0.022352874	793910	793910	14.531645	list(gene = "ENSDARG00000029587")	methionine sulfoxide reductase A	msra	NA	NA	ENSDARG00000029587	96.07293092	-0.506320208	0.146853437	-3.447792699	0.000565188	0.018614521	793910	14.831473	methionine sulfoxide reductase A	msra	NA
794635	7379.885342	-0.580962977	0.142540335	-4.075779511	4.59E-05	0.002966056	794635	794635	14.842841	list(gene = "ENSDARG00000038424")	si:dkey-8k3.2	si:dkey-8k3.2	NA	NA	ENSDARG00000038424	7452.975742	-0.584228693	0.143544982	-4.070004281	4.70E-05	0.002974988	794635	14.838266	si:dkey-8k3.2	si:dkey-8k3.2	NA
795310	42.69989618	0.765110873	0.2261319	3.383471649	0.000715756	0.02295984	795310	795310	14.880566	list(gene = "ENSDARG00000041215")	centrin 4	cetn4	NA	NA	ENSDARG00000041215	44.89521593	0.779567114	0.222634101	3.501562023	0.000462539	0.016406697	795310	14.880964	centrin 4	cetn4	NA
795332	166.3176097	-0.865487494	0.22739024	-3.806176972	0.000141131	0.007035989	795332	795332	14.535736	list(gene = "ENSDARG00000076381")	slc25a1 solute carrier family 25 (mitochondrial carrier
795685	217.2915364	0.992481616	0.223955507	4.431601743	9.35E-06	0.000909881	795685	795685	14.823151	list(gene = "ENSDARG00000089717")	glutaminyl-peptide cyclotransferase	qpct	NA	NA	ENSDARG00000089717	493.8837126	1.063480462	0.204006129	5.212982893	1.86E-07	4.66E-05	795685	14.833017	glutaminyl-peptide cyclotransferase	qpct	NA
795902	19.99618902	2.563082896	0.476515735	5.37880013	7.50E-08	2.19E-05	795902	795902	14.831221	list(gene = "ENSDARG00000039373")	eph receptor A3	epha3	NA	NA	ENSDARG00000039373	47.09080059	2.733358728	0.450709175	6.064573082	1.32E-09	1.03E-06	795902	14.823164	eph receptor A3	epha3	NA
796731	41.11949497	-1.18251604	0.357793303	-3.305025644	0.000949677	0.026926271	796731	796731	14.8207245	list(gene = "ENSDARG00000102048")	solute carrier family 25, member 43	slc25a43	NA	NA	ENSDARG00000102048	38.65241691	-1.132920801	0.361672117	-3.132452705	0.001733524	0.038795056	796731	14.823884	solute carrier family 25, member 43	slc25a43	NA
797096	65.98551997	-1.715246034	0.359042608	-4.777277114	1.78E-06	0.000247209	797096	797096	14.835336	list(gene = "ENSDARG00000079031")	si:ch211-22d5.2	si:ch211-22d5.2	NA	NA	ENSDARG00000079031	60.28422784	-1.685346084	0.36666553	-4.596412665	4.30E-06	0.000503198	797096	14.839825	si:ch211-22d5.2	si:ch211-22d5.2	NA
797213	52.76984473	-0.740993086	0.226194867	-3.275905838	0.001053237	0.028970062	797213	797213	14.538103	list(gene = "ENSDARG00000077648")	si:ch211-42i9.8	si:ch211-42i9.8	NA	NA	ENSDARG00000077648	32.74602457	-0.973941997	0.254786221	-3.822585042	0.00013206	0.006388535	797213	14.5362015	si:ch211-42i9.8	si:ch211-42i9.8	NA
797938	120.029189	0.727588303	0.205950469	3.532831484	0.000411134	0.016074934	797938	797938	14.546301	list(gene = "ENSDARG00000075121")	heparin-binding EGF-like growth factor a	hbegfa	NA	NA	ENSDARG00000075121	120.0977583	0.726862862	0.205930519	3.529650992	0.000416108	0.015035119	797938	14.544127	heparin-binding EGF-like growth factor a	hbegfa	NA
798456	319.0853737	-0.6624832	0.169880968	-3.899690522	9.63E-05	0.00507673	798456	798456	14.815266	list(gene = "ENSDARG00000068637")	si:ch211-281l24.3	si:ch211-281l24.3	NA	NA	ENSDARG00000068637	319.3063637	-0.662915026	0.170022175	-3.898991557	9.66E-05	0.005070976	798456	14.824423	si:ch211-281l24.3	si:ch211-281l24.3	NA
798487	26.47666134	-1.47253217	0.285119969	-5.164605542	2.41E-07	5.36E-05	798487	798487	14.809612	list(gene = "ENSDARG00000079470")	cyclin-dependent kinase 17	cdk17	NA	NA	ENSDARG00000079470	28.41969772	-1.416947503	0.277958113	-5.097701539	3.44E-07	7.35E-05	798487	14.809612	cyclin-dependent kinase 17	cdk17	NA
798492	88.78263456	0.545322861	0.159135377	3.426785864	0.000610771	0.020585547	798492	798492	14.842841	list(gene = "ENSDARG00000089933")	RAS protein activator like 3	rasal3	NA	NA	ENSDARG00000089933	88.81776672	0.539649165	0.161333105	3.344937576	0.000823011	0.023499973	798492	14.834426	RAS protein activator like 3	rasal3	NA
798813	29.84671547	1.309256758	0.425308353	3.07837067	0.002081359	0.046288949	798813	798813	14.832098	list(gene = "ENSDARG00000073718")	si:ch73-233k15.2	si:ch73-233k15.2	NA	NA	ENSDARG00000073718	28.09611082	1.652714725	0.392746782	4.208092345	2.58E-05	0.001970568	798813	14.833983	si:ch73-233k15.2	si:ch73-233k15.2	NA
798920	186.4116599	-0.95709125	0.250785466	-3.816374468	0.000135427	0.006795772	798920	798920	14.823884	list(gene = "ENSDARG00000031422")	insulin-like growth factor binding protein 2b	igfbp2b	NA	NA	ENSDARG00000031422	186.5994437	-0.957769127	0.251371198	-3.810178467	0.000138867	0.006690166	798920	14.8207245	insulin-like growth factor binding protein 2b	igfbp2b	NA
799085	21.4840292	-1.552468629	0.363967448	-4.265405153	2.00E-05	0.001624145	799085	799085	14.879544	list(gene = "ENSDARG00000060756")	abhydrolase domain containing 6a	abhd6a	NA	NA	ENSDARG00000060756	14.04635542	-1.873906483	0.426404197	-4.394671759	1.11E-05	0.001064572	799085	14.880964	abhydrolase domain containing 6a	abhd6a	NA
799099	592.0219524	-1.245810721	0.313956513	-3.968099627	7.24E-05	0.004127814	799099	799099	14.825785	list(gene = "ENSDARG00000020239")	lipin 1	lpin1	NA	NA	ENSDARG00000020239	1091.801342	-1.111620242	0.319905553	-3.474838841	0.00051116	0.017440765	799099	14.824423	lipin 1	lpin1	NA
799147	313.9505895	1.273653957	0.411274584	3.096845774	0.001955916	0.044661327	799147	799147	14.544415	list(gene = "ENSDARG00000074613")	si:ch211-240l19.6	si:ch211-240l19.6	NA	NA	ENSDARG00000074613	314.2044353	1.274165365	0.411106213	3.099358082	0.001939405	0.041356303	799147	14.542969	si:ch211-240l19.6	si:ch211-240l19.6	NA
799637	560.7572549	0.994692234	0.266160239	3.737193187	0.000186086	0.008914847	799637	799637	14.804419	list(gene = "ENSDARG00000094557")	nuclear protein 1	nupr1	NA	NA	ENSDARG00000094557	561.0367955	0.993913503	0.26596657	3.736986583	0.000186239	0.008496764	799637	14.804419	nuclear protein 1	nupr1	NA
799942	25.66563009	-2.328988517	0.437472093	-5.323741911	1.02E-07	2.76E-05	799942	799942	14.819327	list(gene = "ENSDARG00000060280")	phosphodiesterase 9A	pde9a	NA	NA	ENSDARG00000060280	19.1803678	-2.425029663	0.429351269	-5.648125064	1.62E-08	7.60E-06	799942	14.823164	phosphodiesterase 9A	pde9a	NA
799957	54.6247232	-0.697992623	0.204022257	-3.421159207	0.000623548	0.020898471	799957	799957	14.838869	list(gene = "ENSDARG00000042956")	cytochrome P450, family 2, subfamily AD, polypeptide 6	cyp2ad6	NA	NA	ENSDARG00000042956	60.34986027	-0.655503006	0.209246494	-3.132683337	0.001732162	0.038795056	799957	14.838869	cytochrome P450, family 2, subfamily AD, polypeptide 6	cyp2ad6	NA
80965	64.1323613	-0.72859453	0.200196078	-3.639404613	0.000273269	0.011761386	80965	80965	14.82921	list(gene = "ENSDARG00000019530")	HDGF like 2	hdgfl2	NA	NA	ENSDARG00000019530	48.73118506	-0.827156523	0.214758414	-3.851567473	0.000117364	0.00581163	80965	14.838869	HDGF like 2	hdgfl2	NA
83774	55.23332739	-1.146299326	0.205820733	-5.569406498	2.56E-08	9.87E-06	83774	83774	14.54133	list(gene = "ENSDARG00000102403")	cryptochrome circadian clock 2	cry2	NA	NA	ENSDARG00000102403	75.65649331	-1.237787861	0.205048035	-6.0365751	1.57E-09	1.15E-06	83774	14.54133	cryptochrome circadian clock 2	cry2	NA
83780	116.5020268	0.717477621	0.183721159	3.90525307	9.41E-05	0.005005456	83780	83780	14.825785	list(gene = "ENSDARG00000091131")	cryptochrome circadian clock 1bb	cry1bb	NA	NA	ENSDARG00000091131	126.959309	0.698624869	0.180166832	3.877655288	0.000105468	0.005345082	83780	14.8207245	cryptochrome circadian clock 1bb	cry1bb	NA
