# Supplementary material for: Parental high dietary arachidonic acid levels modulated the hepatic transcriptome of adult zebrafish (Danio rerio) progeny
Source: PLoS One. 2018 Aug 2;13(8):e0201278. doi: 10.1371/journal.pone.0201278 (PMC6071982; doi:10.1371/journal.pone.0201278)
Supplement: S12 Table — (CSV) [file pone.0201278.s017.csv]

S12 Table. Concordant genes from the comparison of differentially expressed genes (adjusted p<0.05) between F0 and F1 high ARA livers after mapping to the RefSeq and Ensembl reference genome (GRCz10).
Row.names	baseMean.x	log2FoldChange.x	lfcSE.x	stat.x	pvalue.x	padj.x	query	X_id.x	X_score.x	ensembl	name.x	symbol.x	notfound.x	ensembl.gene	Row.names	baseMean.y	log2FoldChange.y	lfcSE.y	stat.y	pvalue.y	padj.y	X_id.y	X_score.y	name.y	symbol.y	notfound.y
100000104	378.5791257	0.320071757	0.106456283	3.00660279	0.002641847	0.018612946	100000104	100000104	14.552193	list(gene = "ENSDARG00000062467")	STRA6-like	stra6l	NA	NA	ENSDARG00000062467	378.9302098	0.316675035	0.1072299	2.953234465	0.00314463	0.021475307	100000104	14.546743	STRA6-like	stra6l	NA
100000135	12.53751665	-1.695511781	0.354116177	-4.78800996	1.68E-06	5.66E-05	100000135	100000135	14.535469	list(gene = "ENSDARG00000078139")	adaptor protein, phosphotyrosine interaction, PH domain and leucine zipper containing 2	appl2	NA	NA	ENSDARG00000078139	11.60844555	-1.891366149	0.379259328	-4.986999683	6.13E-07	2.67E-05	100000135	14.545415	adaptor protein, phosphotyrosine interaction, PH domain and leucine zipper containing 2	appl2	NA
100000230	128.6758629	-0.570530017	0.161526099	-3.532122801	0.000412238	0.004637022	100000230	100000230	14.82419	list(gene = "ENSDARG00000079745")	si:ch211-166a6.5	si:ch211-166a6.5	NA	NA	ENSDARG00000079745	100.8686104	-0.551102079	0.174164588	-3.16426023	0.001554777	0.012839894	100000230	14.82419	si:ch211-166a6.5	si:ch211-166a6.5	NA
100000341	5173.354346	-0.354983484	0.118367694	-2.998989601	0.002708766	0.018944562	100000341	100000341	15.207947	list(gene = "ENSDARG00000021838")	ribosomal protein S23	rps23	NA	NA	ENSDARG00000021838	5177.660898	-0.359625152	0.11849008	-3.035065495	0.002404835	0.017829143	100000341	15.2150755	ribosomal protein S23	rps23	NA
100000479	241.6416532	0.404402418	0.152923941	2.644467664	0.008181952	0.042174276	100000479	100000479	14.533042	list(gene = "ENSDARG00000069527")	ubiquitin-conjugating enzyme E2G 1b (UBC7 homolog, yeast)	ube2g1b	NA	NA	ENSDARG00000069527	241.7559048	0.40034079	0.153245163	2.61242039	0.008990363	0.045802458	100000479	14.533042	ubiquitin-conjugating enzyme E2G 1b (UBC7 homolog, yeast)	ube2g1b	NA
100000517	72.10924727	-0.559269993	0.168967799	-3.309920559	0.000933225	0.008549876	100000517	100000517	14.825785	list(gene = "ENSDARG00000103658")	human immunodeficiency virus type I enhancer binding protein 1	hivep1	NA	NA	ENSDARG00000103658	72.25717482	-0.563931667	0.169826237	-3.32063925	0.000898115	0.008656061	100000517	14.824423	human immunodeficiency virus type I enhancer binding protein 1	hivep1	NA
100000576	24.32280533	-0.785635848	0.284476858	-2.761686319	0.00575037	0.03257755	100000576	100000576	14.8804035	list(gene = "ENSDARG00000052331")	ATP-binding cassette, sub-family F (GCN20), member 2b	abcf2b	NA	NA	ENSDARG00000052331	24.3543003	-0.790263543	0.285522167	-2.767783506	0.005643893	0.032590928	100000576	14.593284	ATP-binding cassette, sub-family F (GCN20), member 2b	abcf2b	NA
100000656	83.64835074	-1.640898764	0.263111031	-6.23652591	4.47E-10	5.39E-08	100000656	100000656	14.536741	list(gene = "ENSDARG00000076773")	leucine rich repeat containing 58a	lrrc58a	NA	NA	ENSDARG00000076773	83.73215703	-1.644560092	0.262209293	-6.271936712	3.57E-10	4.85E-08	100000656	14.5362015	leucine rich repeat containing 58a	lrrc58a	NA
100000842	89.48295877	0.410446744	0.155711675	2.635940723	0.008390439	0.042858929	100000842	100000842	14.595437	list(gene = "ENSDARG00000053496")	gem (nuclear organelle) associated protein 8	gemin8	NA	NA	ENSDARG00000053496	89.53806765	0.405992685	0.15706474	2.584874773	0.009741437	0.048348018	100000842	14.852479	gem (nuclear organelle) associated protein 8	gemin8	NA
100000859	2075.396764	-0.605593666	0.123644995	-4.897842127	9.69E-07	3.64E-05	100000859	100000859	14.547449	list(gene = "ENSDARG00000070029")	enoyl-CoA, hydratase/3-hydroxyacyl CoA dehydrogenase	ehhadh	NA	NA	ENSDARG00000070029	2080.231516	-0.61020819	0.123108191	-4.956682291	7.17E-07	3.02E-05	100000859	14.547653	enoyl-CoA, hydratase/3-hydroxyacyl CoA dehydrogenase	ehhadh	NA
100000934	158.0418802	-0.600767565	0.169252574	-3.549532818	0.000385915	0.004457006	100000934	100000934	14.55516	list(gene = "ENSDARG00000069114")	unc-93 homolog B1, TLR signaling regulator	unc93b1	NA	NA	ENSDARG00000069114	158.3159786	-0.601822188	0.167804018	-3.586458753	0.000335199	0.004156537	100000934	14.546743	unc-93 homolog B1, TLR signaling regulator	unc93b1	NA
100001168	21.72416884	-0.753991363	0.272159611	-2.770401386	0.005598725	0.031951468	100001168	100001168	14.82921	list(gene = "ENSDARG00000089871")	junctional cadherin 5 associated a	jcada	NA	NA	ENSDARG00000089871	22.26668678	-0.74968981	0.270369793	-2.772831242	0.005557093	0.032276879	100001168	14.839825	junctional cadherin 5 associated a	jcada	NA
100001302	19.16012878	-1.101309184	0.333421847	-3.303050458	0.000956392	0.008734143	100001302	100001302	14.831809	list(gene = "ENSDARG00000061222")	ubiquitin-like modifier activating enzyme 7	uba7	NA	NA	ENSDARG00000061222	18.47887697	-1.127013514	0.33675855	-3.34665152	0.00081794	0.008076071	100001302	14.831809	ubiquitin-like modifier activating enzyme 7	uba7	NA
100001422	63.27389668	-0.81090567	0.271117813	-2.990971565	0.002780914	0.019261329	100001422	100001422	14.879544	list(gene = "ENSDARG00000086421")	si:ch211-212k18.8	si:ch211-212k18.8	NA	NA	ENSDARG00000086421	63.34999889	-0.816049439	0.271078203	-3.010383828	0.002609177	0.018860492	100001422	14.880765	si:ch211-212k18.8	si:ch211-212k18.8	NA
100001584	92.96935862	0.688905104	0.186235946	3.699098469	0.000216367	0.002849746	100001584	100001584	14.817384	list(gene = "ENSDARG00000075405")	aarF domain containing kinase 5	adck5	NA	NA	ENSDARG00000075405	138.536666	0.883380034	0.170210718	5.189920152	2.10E-07	1.14E-05	100001584	14.802482	aarF domain containing kinase 5	adck5	NA
100001718	50.28107733	-0.750068057	0.202267227	-3.708302462	0.000208653	0.002774664	100001718	100001718	14.854625	list(gene = "ENSDARG00000097019")	si:ch211-108p6.4	si:ch211-108p6.4	NA	NA	ENSDARG00000097019	50.32656158	-0.754234958	0.202520882	-3.724233024	0.00019591	0.002740703	100001718	14.854555	si:ch211-108p6.4	si:ch211-108p6.4	NA
100001834	135.3779466	0.652514769	0.18343819	3.557136976	0.000374919	0.004363617	100001834	100001834	14.879544	list(gene = "ENSDARG00000088933")	golgi transport 1A	golt1a	NA	NA	ENSDARG00000088933	130.9310791	0.65509302	0.184940368	3.542185114	0.000396827	0.004704931	100001834	14.8804035	golgi transport 1A	golt1a	NA
100001853	287.6214514	0.4293186	0.160478563	2.675239568	0.007467587	0.039577253	100001853	100001853	14.825785	list(gene = "ENSDARG00000068894")	nuclear receptor interacting protein 1b	nrip1b	NA	NA	ENSDARG00000068894	287.7247754	0.424599639	0.160367366	2.647668601	0.008104893	0.042470062	100001853	14.823884	nuclear receptor interacting protein 1b	nrip1b	NA
100001980	46.61852188	0.743929918	0.255475539	2.911941866	0.003591895	0.023018925	100001980	100001980	14.542969	list(gene = "ENSDARG00000043179")	BCL2-associated athanogene 4	bag4	NA	NA	ENSDARG00000043179	46.64326158	0.739761034	0.256173126	2.887738641	0.003880221	0.024831437	100001980	14.544127	BCL2-associated athanogene 4	bag4	NA
100002007	790.9220812	-0.953166849	0.136420646	-6.986969164	2.81E-12	6.34E-10	100002007	100002007	14.8804035	list(gene = "ENSDARG00000045929")	ornithine decarboxylase antizyme 2a	oaz2a	NA	NA	ENSDARG00000045929	3132.152838	-0.775539633	0.132196196	-5.866580566	4.45E-09	4.38E-07	100002007	14.593083	ornithine decarboxylase antizyme 2a	oaz2a	NA
100002072	1076.310608	0.795902891	0.251744124	3.161554993	0.001569292	0.012626591	100002072	100002072	14.538103	list(gene = "ENSDARG00000076066")	membrane-associated ring finger (C3HC4) 6	march6	NA	NA	ENSDARG00000076066	1051.265061	0.782330561	0.25042606	3.123998198	0.001784115	0.014248226	100002072	14.538103	membrane-associated ring finger (C3HC4) 6	march6	NA
100002175	32.83924517	0.644732664	0.212261828	3.037440465	0.002385965	0.017321633	100002175	100002175	14.842841	list(gene = "ENSDARG00000099527")	NFKB inhibitor interacting Ras-like 1	nkiras1	NA	NA	ENSDARG00000099527	37.61048015	0.692679041	0.216391296	3.201048542	0.001369285	0.011725391	100002175	14.834426	NFKB inhibitor interacting Ras-like 1	nkiras1	NA
100002263	166.5247468	-0.285117249	0.103652441	-2.750704641	0.005946723	0.033491148	100002263	100002263	14.880765	list(gene = "ENSDARG00000075253")	phosphatidylinositol-4,5-bisphosphate 3-kinase, catalytic subunit beta	pik3cb	NA	NA	ENSDARG00000075253	166.2607157	-0.293230575	0.105147642	-2.788750846	0.005291175	0.031148003	100002263	14.879544	phosphatidylinositol-4,5-bisphosphate 3-kinase, catalytic subunit beta	pik3cb	NA
100002293	33.41675983	0.89998999	0.280194182	3.212022401	0.001318041	0.011116883	100002293	100002293	14.595437	list(gene = "ENSDARG00000058865")	endonuclease G	endog	NA	NA	ENSDARG00000058865	33.42516002	0.895896067	0.280734018	3.191262934	0.001416523	0.012026052	100002293	14.566872	endonuclease G	endog	NA
100002448	86.08475034	-0.914938392	0.266611898	-3.431723791	0.000599758	0.006190681	100002448	100002448	14.815266	list(gene = "ENSDARG00000060235")	macrophage stimulating 1 receptor a	mst1ra	NA	NA	ENSDARG00000060235	122.6889783	-0.856675946	0.265106499	-3.231440758	0.001231679	0.010836445	100002448	14.8207245	macrophage stimulating 1 receptor a	mst1ra	NA
100002535	36.32534343	0.785896473	0.295042343	2.663673506	0.007729254	0.040531215	100002535	100002535	14.825785	list(gene = "ENSDARG00000078773")	transmembrane protein 70	tmem70	NA	NA	ENSDARG00000078773	36.41004621	0.786107502	0.297139134	2.64558724	0.008154926	0.042671774	100002535	14.815266	transmembrane protein 70	tmem70	NA
100002917	40.35192635	-2.302618106	0.338197181	-6.808507677	9.86E-12	2.01E-09	100002917	100002917	14.8207245	list(gene = c("ENSDARG00000094901"	ATP-binding cassette, sub-family C (CFTR/MRP), member 6b, tandem duplicate 2	abcc6b.2	NA	NA	ENSDARG00000094901	40.09146422	-2.357253947	0.331617256	-7.108357322	1.17E-12	3.39E-10	100002917	9.264928	ATP-binding cassette, sub-family C (CFTR/MRP), member 6b, tandem duplicate 2	abcc6b.2	NA
100002917	40.35192635	-2.302618106	0.338197181	-6.808507677	9.86E-12	2.01E-09	100002917	100002917	14.8207245	list(gene = c("ENSDARG00000094901"	ATP-binding cassette, sub-family C (CFTR/MRP), member 6b, tandem duplicate 2	abcc6b.2	NA	NA	ENSDARG00000105403	337.5642983	-0.805682673	0.202836322	-3.972082826	7.12E-05	0.001267484	100002917	9.2652645	ATP-binding cassette, sub-family C (CFTR/MRP), member 6b, tandem duplicate 2	abcc6b.2	NA
100002928	50.18649911	-0.840311032	0.28364678	-2.962526255	0.003051258	0.020573297	100002928	100002928	14.531645	list(gene = "ENSDARG00000078888")	IQ motif containing GTPase activating protein 1	iqgap1	NA	NA	ENSDARG00000078888	50.64127406	-0.85584813	0.281621556	-3.039000793	0.002373642	0.017642133	100002928	14.543792	IQ motif containing GTPase activating protein 1	iqgap1	NA
100003313	179.2858461	0.678815925	0.120972643	5.611317655	2.01E-08	1.38E-06	100003313	100003313	14.551187	list(gene = "ENSDARG00000055360")	LLP homolog, long-term synaptic facilitation (Aplysia)	llph	NA	NA	ENSDARG00000055360	179.4251926	0.675544012	0.121830322	5.54495793	2.94E-08	2.11E-06	100003313	14.547653	LLP homolog, long-term synaptic facilitation (Aplysia)	llph	NA
100003354	34.20298151	-0.88261893	0.20143863	-4.381577309	1.18E-05	0.000276862	100003354	100003354	14.854625	list(gene = "ENSDARG00000074238")	bromodomain and PHD finger containing, 3b	brpf3b	NA	NA	ENSDARG00000074238	34.15490002	-0.881206717	0.201791902	-4.366908236	1.26E-05	0.00030482	100003354	14.854625	bromodomain and PHD finger containing, 3b	brpf3b	NA
100003383	39.25474279	0.825268724	0.211292312	3.905815208	9.39E-05	0.00148802	100003383	100003383	14.566941	list(gene = "ENSDARG00000070798")	phosphomevalonate kinase	pmvk	NA	NA	ENSDARG00000070798	40.66495341	0.818094075	0.20815626	3.930192044	8.49E-05	0.001450349	100003383	14.566941	phosphomevalonate kinase	pmvk	NA
100003481	352.0433241	0.404937424	0.139562263	2.901482216	0.003714019	0.023642806	100003481	100003481	14.824423	list(gene = "ENSDARG00000011496")	protein phosphatase, Mg2+/Mn2+ dependent, 1Bb	ppm1bb	NA	NA	ENSDARG00000011496	348.6359821	0.409847645	0.139881585	2.92996139	0.003390041	0.022628292	100003481	14.8207245	protein phosphatase, Mg2+/Mn2+ dependent, 1Bb	ppm1bb	NA
100003553	77.16568589	0.787166943	0.182724574	4.307942419	1.65E-05	0.000367703	100003553	100003553	14.82921	list(gene = "ENSDARG00000060559")	DIS3 exosome endoribonuclease and 3'-5' exoribonuclease	dis3	NA	NA	ENSDARG00000060559	77.19643944	0.782945988	0.183684675	4.262445889	2.02E-05	0.000450307	100003553	14.82921	DIS3 exosome endoribonuclease and 3'-5' exoribonuclease	dis3	NA
100003587	42.00209649	-0.567418315	0.194586557	-2.916020117	0.003545276	0.022802615	100003587	100003587	14.566941	list(gene = "ENSDARG00000075887")	HECT and RLD domain containing E3 ubiquitin protein ligase 3	herc3	NA	NA	ENSDARG00000075887	42.03734229	-0.5715505	0.195235372	-2.927494606	0.00341705	0.022733421	100003587	14.852479	HECT and RLD domain containing E3 ubiquitin protein ligase 3	herc3	NA
100003785	319.7450821	-0.395308291	0.145971033	-2.708128331	0.006766385	0.036707673	100003785	100003785	14.833097	list(gene = "ENSDARG00000093199")	si:ch211-212c13.10	si:ch211-212c13.10	NA	NA	ENSDARG00000093199	299.4983153	-0.412048611	0.151852527	-2.71347879	0.006658083	0.036798666	100003785	14.82342	si:ch211-212c13.10	si:ch211-212c13.10	NA
100003787	123.053323	0.888832292	0.18332829	4.848309514	1.25E-06	4.47E-05	100003787	100003787	14.802482	list(gene = "ENSDARG00000069422")	NHP2 ribonucleoprotein homolog (yeast)	nhp2	NA	NA	ENSDARG00000069422	123.0938893	0.884679271	0.183951565	4.809305496	1.51E-06	5.44E-05	100003787	14.799049	NHP2 ribonucleoprotein homolog (yeast)	nhp2	NA
100003956	331.3297133	-0.469512949	0.120061292	-3.910610501	9.21E-05	0.001466623	100003956	100003956	14.827688	list(gene = "ENSDARG00000045768")	cryptochrome circadian clock 1aa	cry1aa	NA	NA	ENSDARG00000045768	331.6280343	-0.474199434	0.120356006	-3.939973185	8.15E-05	0.001405306	100003956	14.829012	cryptochrome circadian clock 1aa	cry1aa	NA
100003994	351.0604717	1.62793303	0.221481886	7.35018587	1.98E-13	5.58E-11	100003994	100003994	14.592884	list(gene = "ENSDARG00000098540")	zgc:162198	zgc:162198	NA	NA	ENSDARG00000098540	351.0836223	1.624130488	0.221413366	7.335286566	2.21E-13	7.24E-11	100003994	14.592722	zgc:162198	zgc:162198	NA
100004124	83.00068456	-0.699073976	0.166150001	-4.207487049	2.58E-05	0.000540272	100004124	100004124	14.854625	list(gene = "ENSDARG00000101366")	G protein-coupled receptor 1	gpr1	NA	NA	ENSDARG00000101366	74.61172065	-0.718015512	0.168307024	-4.266105438	1.99E-05	0.000443803	100004124	14.852479	G protein-coupled receptor 1	gpr1	NA
100004133	114.425113	-0.824900752	0.2357099	-3.49964406	0.00046588	0.005115195	100004133	100004133	14.835336	list(gene = "ENSDARG00000041140")	damage-specific DNA binding protein 2	ddb2	NA	NA	ENSDARG00000041140	114.7416046	-0.82972711	0.235267712	-3.526736005	0.000420716	0.00491038	100004133	14.838869	damage-specific DNA binding protein 2	ddb2	NA
100004228	1706.227311	0.871557239	0.214386712	4.065351024	4.80E-05	0.000876351	100004228	100004228	14.831221	list(gene = "ENSDARG00000100731")	solute carrier family 27 (fatty acid transporter), member 2b	slc27a2b	NA	NA	ENSDARG00000100731	3429.157304	0.805118527	0.139689858	5.763614758	8.23E-09	7.39E-07	100004228	14.823164	solute carrier family 27 (fatty acid transporter), member 2b	slc27a2b	NA
100004270	80.96665059	0.429807444	0.139338179	3.084635156	0.00203802	0.015343272	100004270	100004270	14.541529	list(gene = "ENSDARG00000078571")	WD repeat domain 6	wdr6	NA	NA	ENSDARG00000078571	80.9213651	0.429360538	0.140842544	3.04851451	0.002299758	0.017198499	100004270	14.552143	WD repeat domain 6	wdr6	NA
100004272	15.49187317	-2.531268857	0.679021142	-3.727820387	0.000193143	0.002607535	100004272	100004272	14.831221	list(gene = "ENSDARG00000100315")	solute carrier family 15 (oligopeptide transporter), member 1a	slc15a1a	NA	NA	ENSDARG00000100315	15.51728497	-2.535471373	0.677490418	-3.742446102	0.000182238	0.002582233	100004272	14.82419	solute carrier family 15 (oligopeptide transporter), member 1a	slc15a1a	NA
100004299	451.1892236	-0.452299313	0.120830459	-3.743255766	0.000181651	0.002490327	100004299	100004299	14.829012	list(gene = "ENSDARG00000062577")	Rho GTPase activating protein 35a	arhgap35a	NA	NA	ENSDARG00000062577	451.4155022	-0.457750561	0.121312751	-3.773309534	0.000161096	0.002354259	100004299	14.829012	Rho GTPase activating protein 35a	arhgap35a	NA
100004398	22.48707417	0.710298694	0.250274888	2.838074171	0.004538663	0.027536038	100004398	100004398	14.82921	list(gene = "ENSDARG00000012827")	methyltransferase like 3	mettl3	NA	NA	ENSDARG00000012827	22.49286239	0.706379682	0.251621316	2.807312567	0.004995674	0.029932044	100004398	14.82921	methyltransferase like 3	mettl3	NA
100004401	21.6803724	-0.821820747	0.262944644	-3.125451556	0.001775323	0.013801024	100004401	100004401	14.837396	list(gene = "ENSDARG00000089477")	si:ch211-132g1.3	si:ch211-132g1.3	NA	NA	ENSDARG00000089477	17.53166134	-0.777979567	0.268320302	-2.899443546	0.003738257	0.024154122	100004401	15.245339	si:ch211-132g1.3	si:ch211-132g1.3	NA
100004411	256.6082337	-0.39049989	0.109694724	-3.559878513	0.000371026	0.004326433	100004411	100004411	14.839825	list(gene = "ENSDARG00000011463")	coagulation factor IX-like	LOC100004411	NA	NA	ENSDARG00000011463	258.411111	-0.394819806	0.111794166	-3.531667362	0.000412948	0.00484305	100004411	14.835131	coagulation factor IX-like	LOC100004411	NA
100004428	52.3707938	-0.661804741	0.2515826	-2.630566425	0.008524271	0.043326763	100004428	100004428	14.82419	list(gene = "ENSDARG00000102565")	vasorin b	vasnb	NA	NA	ENSDARG00000102565	52.41598401	-0.666197084	0.251347197	-2.650505322	0.008037146	0.042188052	100004428	14.82419	vasorin b	vasnb	NA
100004621	104.9488628	0.660428844	0.170211998	3.880036953	0.000104441	0.001617772	100004621	100004621	14.823151	list(gene = "ENSDARG00000089355")	si:dkeyp-121d4.3	si:dkeyp-121d4.3	NA	NA	ENSDARG00000089355	104.9924039	0.656286844	0.170997714	3.837986078	0.000124048	0.001936644	100004621	14.833489	si:dkeyp-121d4.3	si:dkeyp-121d4.3	NA
100004718	57.40418329	0.576285678	0.187100226	3.080090758	0.002069375	0.015532207	100004718	100004718	14.815266	list(gene = "ENSDARG00000024818")	Rab interacting lysosomal protein-like 2	rilpl2	NA	NA	ENSDARG00000024818	57.43195394	0.572157607	0.18808902	3.04195113	0.002350501	0.017502344	100004718	14.824423	Rab interacting lysosomal protein-like 2	rilpl2	NA
100004948	34.84089546	-1.369228123	0.313871422	-4.36238545	1.29E-05	0.000297796	100004948	100004948	14.802482	list(gene = "ENSDARG00000088612")	si:ch211-153b23.7	si:ch211-153b23.7	NA	NA	ENSDARG00000088612	34.88012039	-1.37376761	0.313401143	-4.383416087	1.17E-05	0.000288274	100004948	14.809612	si:ch211-153b23.7	si:ch211-153b23.7	NA
100004977	26.63840664	1.036949056	0.369377457	2.807288412	0.004996049	0.029489048	100004977	100004977	14.533042	list(gene = "ENSDARG00000098646")	methylenetetrahydrofolate dehydrogenase (NADP+ dependent) 2, methenyltetrahydrofolate cyclohydrolase	mthfd2	NA	NA	ENSDARG00000098646	26.6555857	1.033013419	0.369880898	2.792827166	0.00522496	0.030908394	100004977	14.538103	methylenetetrahydrofolate dehydrogenase (NADP+ dependent) 2, methenyltetrahydrofolate cyclohydrolase	mthfd2	NA
100005069	99.78470999	0.475949079	0.162347521	2.931668284	0.003371466	0.02208542	100005069	100005069	14.831221	list(gene = "ENSDARG00000091124")	ribosomal protein S19 binding protein 1	rps19bp1	NA	NA	ENSDARG00000091124	99.82615165	0.471309835	0.16289481	2.893338565	0.003811702	0.02452404	100005069	14.819327	ribosomal protein S19 binding protein 1	rps19bp1	NA
100005086	16.50573651	-1.165051848	0.373124596	-3.122420397	0.001793706	0.013926477	100005086	100005086	14.799049	list(gene = "ENSDARG00000070558")	si:ch211-93g23.2	si:ch211-93g23.2	NA	NA	ENSDARG00000070558	16.5253501	-1.169444645	0.373608901	-3.130130573	0.001747286	0.014037382	100005086	14.817384	si:ch211-93g23.2	si:ch211-93g23.2	NA
100005174	24.28479013	-0.729582524	0.223553122	-3.263575635	0.001100158	0.009653226	100005174	100005174	14.823884	list(gene = "ENSDARG00000074121")	dynamin binding protein	dnmbp	NA	NA	ENSDARG00000074121	58.33096726	-0.445992228	0.149791427	-2.977421579	0.00290684	0.020344521	100005174	14.815266	dynamin binding protein	dnmbp	NA
100005419	185.6327734	0.417619891	0.151880224	2.749666018	0.005965603	0.033546629	100005419	100005419	14.543775	list(gene = "ENSDARG00000053447")	protein phosphatase 4, regulatory subunit 2b	ppp4r2b	NA	NA	ENSDARG00000053447	185.7399066	0.41302229	0.152792851	2.703151937	0.006868534	0.037652621	100005419	14.546301	protein phosphatase 4, regulatory subunit 2b	ppp4r2b	NA
100005420	732.5630411	-0.448035888	0.09921924	-4.515614989	6.31E-06	0.000163362	100005420	100005420	14.804419	list(gene = "ENSDARG00000102260")	transmembrane protease serine 6	LOC100005420	NA	NA	ENSDARG00000102260	563.3929731	-0.504506468	0.100155629	-5.037225276	4.72E-07	2.14E-05	100005420	14.802482	transmembrane protease serine 6	LOC100005420	NA
100005536	199.2810455	0.468838072	0.149780798	3.130161391	0.001747103	0.013641476	100005536	100005536	14.833097	list(gene = "ENSDARG00000038239")	transportin-2	LOC100005536	NA	NA	ENSDARG00000038239	647.817656	0.453857923	0.136242485	3.331251064	0.000864566	0.008406273	100005536	14.322271	transportin-2	LOC100005536	NA
100005603	46.22110353	-0.850430358	0.280856622	-3.027987556	0.002461882	0.017710917	100005603	100005603	14.545337	list(gene = "ENSDARG00000058237")	single stranded DNA binding protein 3a	ssbp3a	NA	NA	ENSDARG00000058237	26.64366491	-0.89442492	0.331448528	-2.698533393	0.006964575	0.038007129	100005603	14.535469	single stranded DNA binding protein 3a	ssbp3a	NA
100005752	142.8090209	-0.639558142	0.12766457	-5.009676092	5.45E-07	2.24E-05	100005752	100005752	14.566182	list(gene = "ENSDARG00000058690")	cingulin b	cgnb	NA	NA	ENSDARG00000058690	142.936676	-0.643881058	0.127865407	-5.035615755	4.76E-07	2.15E-05	100005752	14.595437	cingulin b	cgnb	NA
100005893	62.06956301	0.547718475	0.164392143	3.331780133	0.000862924	0.008052751	100005893	100005893	14.880566	list(gene = "ENSDARG00000038635")	mago homolog, exon junction complex core component	magoh	NA	NA	ENSDARG00000038635	62.09561219	0.543286197	0.165366002	3.285356054	0.001018536	0.009513925	100005893	14.593083	mago homolog, exon junction complex core component	magoh	NA
100005939	40.03100527	0.517541013	0.187384657	2.761917757	0.005746295	0.032569339	100005939	100005939	14.824423	list(gene = "ENSDARG00000023309")	SPRY domain containing 4	spryd4	NA	NA	ENSDARG00000023309	40.05496717	0.51302537	0.188876144	2.716199937	0.006603603	0.036547576	100005939	14.823884	SPRY domain containing 4	spryd4	NA
100006233	32.55230214	-0.902207835	0.200700557	-4.495293132	6.95E-06	0.000176271	100006233	100006233	14.835131	list(gene = "ENSDARG00000052950")	Rho GTPase activating protein 23a	arhgap23a	NA	NA	ENSDARG00000052950	32.38892675	-0.909005871	0.200203846	-4.54040163	5.61E-06	0.000156733	100006233	14.835336	Rho GTPase activating protein 23a	arhgap23a	NA
100006303	160.7518474	-1.043368622	0.381436168	-2.735368877	0.006231041	0.034574472	100006303	100006303	14.833489	list(gene = "ENSDARG00000069095")	glutaminase 2a (liver, mitochondrial)	gls2a	NA	NA	ENSDARG00000069095	61.09235013	-1.534168633	0.419936098	-3.653338308	0.000258853	0.003393941	100006303	14.823151	glutaminase 2a (liver, mitochondrial)	gls2a	NA
100006379	17.2408914	-4.102835711	0.762748878	-5.37901245	7.49E-08	4.34E-06	100006379	100006379	14.842841	list(gene = "ENSDARG00000104387")	solute carrier family 4 (sodium bicarbonate cotransporter), member 5	slc4a5	NA	NA	ENSDARG00000104387	17.17306979	-4.098412148	0.759583336	-5.395605661	6.83E-08	4.26E-06	100006379	14.839874	solute carrier family 4 (sodium bicarbonate cotransporter), member 5	slc4a5	NA
100006417	110.026935	-0.325920876	0.113880154	-2.861963776	0.00421025	0.026040167	100006417	100006417	14.593284	list(gene = "ENSDARG00000078348")	transcription factor 20	tcf20	NA	NA	ENSDARG00000078348	109.0321666	-0.335227436	0.115318215	-2.906977329	0.003649396	0.023808529	100006417	14.593083	transcription factor 20	tcf20	NA
100006475	25.37593178	1.28035846	0.497335228	2.574437497	0.010040323	0.048966306	100006475	100006475	14.566941	list(gene = "ENSDARG00000071553")	zgc:171500	zgc:171500	NA	NA	ENSDARG00000071553	25.37310564	1.275298435	0.496094531	2.570676262	0.010150016	0.049925881	100006475	14.595437	zgc:171500	zgc:171500	NA
100006618	25.85798256	1.145520038	0.251478014	4.555149855	5.23E-06	0.000140581	100006618	100006618	14.879544	list(gene = "ENSDARG00000008105")	methyltransferase like 2A	mettl2a	NA	NA	ENSDARG00000008105	25.93591781	1.146979246	0.253731686	4.520441508	6.17E-06	0.000169915	100006618	14.879544	methyltransferase like 2A	mettl2a	NA
100007015	15.19739294	-1.338131026	0.395176429	-3.386161031	0.000708778	0.006968151	100007015	100007015	14.853864	list(gene = "ENSDARG00000080675")	si:dkey-71b5.7	si:dkey-71b5.7	NA	NA	ENSDARG00000080675	15.19997573	-1.551760212	0.422687836	-3.671173101	0.00024144	0.00322451	100007015	14.853864	si:dkey-71b5.7	si:dkey-71b5.7	NA
100007318	107.1856284	1.550589655	0.230721367	6.720615767	1.81E-11	3.21E-09	100007318	100007318	14.8804035	list(gene = "ENSDARG00000099796")	si:dkey-285b23.3	si:dkey-285b23.3	NA	NA	ENSDARG00000099796	44.58410065	1.561490543	0.274492607	5.688643343	1.28E-08	1.06E-06	100007318	14.880964	si:dkey-285b23.3	si:dkey-285b23.3	NA
100007333	110.7296048	1.898734207	0.243143087	7.80912273	5.76E-15	2.55E-12	100007333	100007333	14.809612	list(gene = "ENSDARG00000099796")	si:dkey-285b23.4	si:dkey-285b23.4	NA	NA	ENSDARG00000099796	44.58410065	1.561490543	0.274492607	5.688643343	1.28E-08	1.06E-06	100007333	15.2045145	si:dkey-285b23.4	si:dkey-285b23.4	NA
100007463	313.227399	-1.546439533	0.274925354	-5.624943328	1.86E-08	1.30E-06	100007463	100007463	14.546135	list(gene = "ENSDARG00000069006")	transducin-like enhancer of split 3b	tle3b	NA	NA	ENSDARG00000069006	200.2730898	-1.647196163	0.258121146	-6.381484769	1.75E-10	2.66E-08	100007463	14.546135	transducin-like enhancer of split 3b	tle3b	NA
100007472	41.13305285	0.568503429	0.194860647	2.917487124	0.003528642	0.022749712	100007472	100007472	14.833097	list(gene = "ENSDARG00000101236")	centrosomal protein 83	cep83	NA	NA	ENSDARG00000101236	41.22955862	0.556485486	0.194943077	2.854605012	0.004309038	0.026849925	100007472	14.823151	centrosomal protein 83	cep83	NA
100007552	87.68338748	-1.032562703	0.223695232	-4.61593524	3.91E-06	0.00011265	100007552	100007552	14.82921	list(gene = "ENSDARG00000092361")	si:dkey-79f11.7	si:dkey-79f11.7	NA	NA	ENSDARG00000092361	80.89405862	-0.958252945	0.199726109	-4.797835154	1.60E-06	5.72E-05	100007552	14.835336	si:dkey-79f11.7	si:dkey-79f11.7	NA
100007703	25995.57763	0.47854	0.157084278	3.046390171	0.002316071	0.016898181	100007703	100007703	15.22285	list(gene = "ENSDARG00000038405")	uncharacterized LOC100007703	LOC100007703	NA	NA	ENSDARG00000038405	26002.75952	0.473544066	0.157612602	3.00448098	0.002660344	0.019082337	100007703	15.2045145	uncharacterized LOC100007703	LOC100007703	NA
100007704	52.49635252	-1.562107804	0.344790165	-4.530604294	5.88E-06	0.000154275	100007704	100007704	14.546743	list(gene = "ENSDARG00000075831")	solute carrier family 7 (amino acid transporter light chain, L system), member 8a	slc7a8a	NA	NA	ENSDARG00000075831	37.1094419	-1.439024128	0.335148119	-4.293695975	1.76E-05	0.000409401	100007704	14.55516	solute carrier family 7 (amino acid transporter light chain, L system), member 8a	slc7a8a	NA
100007732	1123.901184	0.725872456	0.110870214	6.547046571	5.87E-11	8.99E-09	100007732	100007732	14.535469	list(gene = "ENSDARG00000074191")	zgc:172253	zgc:172253	NA	NA	ENSDARG00000074191	844.4094021	0.851583604	0.14360188	5.930170303	3.03E-09	3.19E-07	100007732	14.535469	zgc:172253	zgc:172253	NA
100008009	34.44320479	-2.217204747	0.549513441	-4.034850801	5.46E-05	0.000973967	100008009	100008009	14.802482	list(gene = "ENSDARG00000068220")	mannose binding lectin 2	mbl2	NA	NA	ENSDARG00000068220	34.49691381	-2.22189077	0.547817198	-4.055898169	4.99E-05	0.000946866	100008009	14.799049	mannose binding lectin 2	mbl2	NA
100009635	118.4732839	0.700038734	0.191382393	3.657801133	0.000254388	0.003217325	100009635	100009635	14.595437	list(gene = "ENSDARG00000062612")	DEAH (Asp-Glu-Ala-His) box polypeptide 37	dhx37	NA	NA	ENSDARG00000062612	118.5205566	0.695301782	0.191975534	3.621824963	0.000292532	0.003742371	100009635	14.854555	DEAH (Asp-Glu-Ala-His) box polypeptide 37	dhx37	NA
100009654	195.3437558	-1.781754546	0.600621068	-2.966520223	0.003011906	0.020375524	100009654	100009654	14.593083	list(gene = "ENSDARG00000058462")	zgc:158846	zgc:158846	NA	NA	ENSDARG00000058462	195.6121048	-1.785397527	0.600660469	-2.972390593	0.002954905	0.020573951	100009654	14.593284	zgc:158846	zgc:158846	NA
100009656	95.40272193	0.514673788	0.152914677	3.365757946	0.000763337	0.007358755	100009656	100009656	14.535736	list(gene = "ENSDARG00000069968")	proprotein convertase subtilisin/kexin type 7	pcsk7	NA	NA	ENSDARG00000069968	89.57114056	0.484221145	0.154462691	3.134874451	0.001719277	0.013876774	100009656	14.535469	proprotein convertase subtilisin/kexin type 7	pcsk7	NA
100009663	67.07524801	-0.465930061	0.170879232	-2.726662894	0.006397836	0.035310479	100009663	100009663	14.823164	list(gene = "ENSDARG00000044551")	ATG9 autophagy related 9 homolog A (S. cerevisiae)	atg9a	NA	NA	ENSDARG00000044551	67.24079442	-0.463665165	0.171184642	-2.708567546	0.006757436	0.037211969	100009663	14.543538	ATG9 autophagy related 9 homolog A (S. cerevisiae)	atg9a	NA
100034406	302.7387201	-0.429063404	0.118689657	-3.615002486	0.000300345	0.003677819	100034406	100034406	14.842841	list(gene = "ENSDARG00000042980")	cytochrome P450, family 2, subfamily P, polypeptide 7	cyp2p7	NA	NA	ENSDARG00000042980	393.2383998	-0.355603699	0.122735819	-2.897309869	0.003763778	0.024293112	100034406	14.842841	cytochrome P450, family 2, subfamily P, polypeptide 7	cyp2p7	NA
100034614	77.79336667	0.625985855	0.237080268	2.640396265	0.008280914	0.042505369	100034614	100034614	14.545337	list(gene = "ENSDARG00000071468")	mitochondrial ribosomal protein L54	mrpl54	NA	NA	ENSDARG00000071468	77.83177227	0.622282232	0.237405506	2.621178594	0.008762634	0.044945493	100034614	14.535469	mitochondrial ribosomal protein L54	mrpl54	NA
100036549	190.5270604	0.536190865	0.106847084	5.018301351	5.21E-07	2.16E-05	100036549	100036549	14.823164	list(gene = "ENSDARG00000009170")	CTR9 homolog, Paf1/RNA polymerase II complex component	ctr9	NA	NA	ENSDARG00000009170	190.6106793	0.532009202	0.108036994	4.924324384	8.47E-07	3.40E-05	100036549	14.82419	CTR9 homolog, Paf1/RNA polymerase II complex component	ctr9	NA
100037312	659.6043901	0.510642118	0.144480177	3.534340327	0.000408794	0.004615024	100037312	100037312	14.5362015	list(gene = "ENSDARG00000061375")	sphingosine-1-phosphate lyase 1	sgpl1	NA	NA	ENSDARG00000061375	659.9585637	0.506434514	0.145284848	3.485804077	0.00049066	0.005560663	100037312	14.527583	sphingosine-1-phosphate lyase 1	sgpl1	NA
100037314	161.3848401	0.394644017	0.133564124	2.95471573	0.003129573	0.020999788	100037314	100037314	14.538123	list(gene = "ENSDARG00000074663")	zgc:162183	zgc:162183	NA	NA	ENSDARG00000074663	156.8928328	0.385212218	0.136707297	2.817788261	0.004835569	0.029247586	100037314	14.527806	zgc:162183	zgc:162183	NA
100037349	216.5067822	-0.417872406	0.112006129	-3.730799468	0.000190873	0.00258533	100037349	100037349	14.542969	list(gene = "ENSDARG00000104732")	malonyl-CoA decarboxylase	mlycd	NA	NA	ENSDARG00000104732	223.1404253	-0.415932283	0.11446267	-3.633781051	0.000279298	0.0036112	100037349	14.543775	malonyl-CoA decarboxylase	mlycd	NA
100037368	84.0692929	0.372552162	0.128602581	2.896926009	0.003768386	0.023878635	100037368	100037368	14.551187	list(gene = "ENSDARG00000079571")	major facilitator superfamily domain containing 4B	mfsd4b	NA	NA	ENSDARG00000079571	84.10596685	0.368335713	0.129402706	2.846429763	0.004421248	0.027384162	100037368	14.547449	major facilitator superfamily domain containing 4B	mfsd4b	NA
100037388	293.0323956	-0.490602738	0.180495414	-2.718089768	0.006566002	0.035902273	100037388	100037388	14.543775	list(gene = "ENSDARG00000071062")	Hermansky-Pudlak syndrome 5	hps5	NA	NA	ENSDARG00000071062	293.3616236	-0.495659905	0.181055977	-2.737605873	0.00618882	0.034728631	100037388	14.542969	Hermansky-Pudlak syndrome 5	hps5	NA
100037389	25.06740704	0.691480135	0.227768384	3.035891647	0.002398255	0.017400675	100037389	100037389	14.538103	list(gene = "ENSDARG00000056886")	TBCC domain containing 1	tbccd1	NA	NA	ENSDARG00000056886	25.07454889	0.687652056	0.229092109	3.001640076	0.002685295	0.019170504	100037389	14.538103	TBCC domain containing 1	tbccd1	NA
100038774	123.8920527	-0.773513609	0.133447601	-5.796384511	6.78E-09	5.72E-07	100038774	100038774	14.815266	list(gene = "ENSDARG00000042521")	si:dkey-251i10.1	si:dkey-251i10.1	NA	NA	ENSDARG00000042521	76.79544371	-0.804230464	0.159061003	-5.05611337	4.28E-07	1.97E-05	100038774	14.815266	si:dkey-251i10.1	si:dkey-251i10.1	NA
100038802	1630.575252	0.796729304	0.182444882	4.366958904	1.26E-05	0.000292723	100038802	100038802	14.55516	list(gene = "ENSDARG00000061896")	solute carrier organic anion transporter family, member 2A1	slco2a1	NA	NA	ENSDARG00000061896	2639.410128	0.704745416	0.184112515	3.827797451	0.000129295	0.001997972	100038802	14.549713	solute carrier organic anion transporter family, member 2A1	slco2a1	NA
100073329	27.71488934	-0.862509714	0.277269836	-3.110723214	0.001866298	0.014399973	100073329	100073329	14.824423	list(gene = "ENSDARG00000102482")	zgc:165573	zgc:165573	NA	NA	ENSDARG00000102482	33.69633963	-0.779799957	0.282241086	-2.762886045	0.005729277	0.032917558	100073329	14.824423	zgc:165573	zgc:165573	NA
100093703	156.6611325	0.385681333	0.138699652	2.780694302	0.005424279	0.031258257	100093703	100093703	14.535481	list(gene = "ENSDARG00000070607")	mitochondrial ribosomal protein L36	mrpl36	NA	NA	ENSDARG00000070607	191.7722795	0.40046505	0.138603651	2.889282121	0.003861225	0.024750655	100093703	14.543538	mitochondrial ribosomal protein L36	mrpl36	NA
100093704	60.60415969	-0.461340487	0.157638781	-2.926567208	0.003427254	0.022344691	100093704	100093704	14.541529	list(gene = "ENSDARG00000074848")	small integral membrane protein 7	smim7	NA	NA	ENSDARG00000074848	68.53233893	-0.471902021	0.151908706	-3.106484376	0.001893263	0.014884415	100093704	14.551187	small integral membrane protein 7	smim7	NA
100124609	1053.364787	-0.645585561	0.186426813	-3.462943726	0.0005343	0.00569507	100124609	100124609	14.55516	list(gene = "ENSDARG00000074362")	zgc:165582	zgc:165582	NA	NA	ENSDARG00000074362	2460.272905	-0.585357111	0.187069068	-3.129096203	0.001753449	0.014077557	100124609	14.55516	zgc:165582	zgc:165582	NA
100126015	67.80542207	0.765877054	0.213045524	3.594898585	0.000324518	0.003901731	100126015	100126015	14.552143	list(gene = "ENSDARG00000074985")	aurora kinase A interacting protein 1	aurkaip1	NA	NA	ENSDARG00000074985	67.82669189	0.761970503	0.213410501	3.570445209	0.000356375	0.004347918	100126015	14.551187	aurora kinase A interacting protein 1	aurkaip1	NA
100126024	146.3853667	0.629342787	0.228506403	2.754158215	0.005884331	0.033226874	100126024	100126024	14.538123	list(gene = "ENSDARG00000079416")	zgc:174895	zgc:174895	NA	NA	ENSDARG00000079416	145.4854502	0.63872469	0.228007216	2.801335423	0.005089159	0.030357048	100126024	14.546135	zgc:174895	zgc:174895	NA
100126131	43.53839672	-3.894419331	1.099265669	-3.542746253	0.000395984	0.004534617	100126131	100126131	14.854625	list(gene = "ENSDARG00000038682")	zgc:171687	zgc:171687	NA	NA	ENSDARG00000038682	43.54469936	-3.933437103	1.107436687	-3.551839261	0.000382548	0.004575044	100126131	14.854625	zgc:171687	zgc:171687	NA
100126232	1152.968071	1.917975998	0.165039346	11.62132574	3.21E-31	3.98E-27	100126232	100126232	14.825805	list(gene = "ENSDARG00000056410")	ferredoxin 1	fdx1	NA	NA	ENSDARG00000056410	1154.301171	1.915212117	0.165339566	11.5835076	5.00E-31	6.05E-27	100126232	14.825805	ferredoxin 1	fdx1	NA
100126812	144.1089475	0.393524882	0.12200445	3.225496131	0.001257545	0.01073065	100126812	100126812	14.8804035	list(gene = "ENSDARG00000078745")	patatin-like phospholipase domain containing 8	pnpla8	NA	NA	ENSDARG00000078745	144.1740831	0.389337725	0.122756806	3.171618231	0.001515921	0.012630941	100126812	14.880566	patatin-like phospholipase domain containing 8	pnpla8	NA
100126813	117.1109837	0.450959707	0.121288082	3.718087534	0.000200737	0.002683772	100126813	100126813	14.835336	list(gene = "ENSDARG00000059866")	cactin	cactin	NA	NA	ENSDARG00000059866	117.1553639	0.446712941	0.121928601	3.66372565	0.000248573	0.003285928	100126813	14.82921	cactin	cactin	NA
100134974	916.1915078	-0.396567207	0.136090532	-2.913995568	0.00356835	0.022939127	100134974	100134974	14.546743	list(gene = "ENSDARG00000053620")	Epstein-Barr virus induced 3	ebi3	NA	NA	ENSDARG00000053620	917.1566574	-0.400825538	0.136241804	-2.942015781	0.003260833	0.022045197	100134974	14.552193	Epstein-Barr virus induced 3	ebi3	NA
100136858	30.37452686	-1.158868312	0.307340217	-3.770636738	0.000162832	0.002285352	100136858	100136858	14.527806	list(gene = "ENSDARG00000076972")	plasmalemma vesicle associated protein a	plvapa	NA	NA	ENSDARG00000076972	30.40302745	-1.162385505	0.307147067	-3.784459075	0.000154043	0.002287051	100136858	14.538123	plasmalemma vesicle associated protein a	plvapa	NA
100136865	451.4144447	-0.684141821	0.163201853	-4.191997863	2.77E-05	0.00056148	100136865	100136865	14.839874	list(gene = "ENSDARG00000010936")	ATP-binding cassette, sub-family B (MDR/TAP), member 4	abcb4	NA	NA	ENSDARG00000010936	392.8251949	-0.689748287	0.160863403	-4.287788727	1.80E-05	0.000414854	100136865	14.838266	ATP-binding cassette, sub-family B (MDR/TAP), member 4	abcb4	NA
100141330	4335.160159	-0.81740689	0.239384458	-3.414619713	0.000638711	0.006492486	100141330	100141330	14.566872	list(gene = "ENSDARG00000105265")	zgc:171534	zgc:171534	NA	NA	ENSDARG00000105265	4339.183368	-0.821969579	0.238401923	-3.447831156	0.000565107	0.006178947	100141330	14.852479	zgc:171534	zgc:171534	NA
100141350	14706.84742	0.526704755	0.125625945	4.192643126	2.76E-05	0.000561259	100141350	100141350	14.829012	list(gene = "ENSDARG00000042613")	C-reactive protein 3	crp3	NA	NA	ENSDARG00000042613	8482.574594	0.512557084	0.135798809	3.774385719	0.000160402	0.002346951	100141350	14.829012	C-reactive protein 3	crp3	NA
100141362	26.30131394	1.800174647	0.55904899	3.220066002	0.001281611	0.010868726	100141362	100141362	14.536741	list(gene = "ENSDARG00000055629")	deleted in autism 1b	dia1b	NA	NA	ENSDARG00000055629	26.30940545	1.798051916	0.557742768	3.223801399	0.001265011	0.011049465	100141362	14.527583	deleted in autism 1b	dia1b	NA
100144552	141.9390913	0.427183003	0.139439893	3.063563756	0.002187176	0.016220139	100144552	100144552	14.82921	list(gene = "ENSDARG00000036929")	ring finger protein 139	rnf139	NA	NA	ENSDARG00000036929	137.80894	0.427448227	0.144275996	2.962712016	0.003049417	0.021002666	100144552	14.835131	ring finger protein 139	rnf139	NA
100144569	2425.274548	-0.378975545	0.126508604	-2.995650357	0.002738602	0.019067265	100144569	100144569	14.550584	list(gene = "ENSDARG00000079543")	dihydropyrimidinase	dpys	NA	NA	ENSDARG00000079543	2427.06647	-0.383257835	0.126071439	-3.040005229	0.00236574	0.017594196	100144569	14.550584	dihydropyrimidinase	dpys	NA
100147904	94.42795204	-3.158286832	0.872203749	-3.621042488	0.000293418	0.003618729	100147904	100147904	14.823164	list(gene = "ENSDARG00000056781")	zonadhesin	LOC100147904	NA	NA	ENSDARG00000056781	87.11585413	-3.12541205	0.907986918	-3.442133349	0.000577146	0.00626534	100147904	14.831221	zonadhesin	LOC100147904	NA
100148022	27.29935379	-1.244827117	0.424509224	-2.932391213	0.003363627	0.02205736	100148022	100148022	14.566872	list(gene = "ENSDARG00000060350")	apolipoprotein Da, duplicate 2	apoda.2	NA	NA	ENSDARG00000060350	27.33490116	-1.249835986	0.423794879	-2.949153111	0.003186461	0.021675447	100148022	14.852479	apolipoprotein Da, duplicate 2	apoda.2	NA
100148154	19.81227171	-1.154016049	0.260001133	-4.43850393	9.06E-06	0.000221241	100148154	100148154	14.536741	list(gene = "ENSDARG00000062123")	ArfGAP with GTPase domain, ankyrin repeat and PH domain 1	agap1	NA	NA	ENSDARG00000062123	28.96053236	-0.997414189	0.220906924	-4.515087946	6.33E-06	0.000173627	100148154	14.538103	ArfGAP with GTPase domain, ankyrin repeat and PH domain 1	agap1	NA
100148281	31.24904654	0.837996713	0.295460791	2.836236607	0.004564861	0.027637987	100148281	100148281	14.592722	list(gene = "ENSDARG00000077265")	WD repeat domain 89	wdr89	NA	NA	ENSDARG00000077265	31.26401562	0.834035819	0.296135513	2.816399191	0.004856528	0.029330428	100148281	14.591863	WD repeat domain 89	wdr89	NA
100148292	296.45309	0.686610145	0.119218109	5.759277254	8.45E-09	6.72E-07	100148292	100148292	14.8207245	list(gene = "ENSDARG00000009390")	N-acetylneuraminate pyruvate lyase (dihydrodipicolinate synthase)	npl	NA	NA	ENSDARG00000009390	296.56002	0.682409938	0.1200476	5.684494662	1.31E-08	1.07E-06	100148292	14.824423	N-acetylneuraminate pyruvate lyase (dihydrodipicolinate synthase)	npl	NA
100148935	40.54686645	-1.139084946	0.228431516	-4.986548985	6.15E-07	2.46E-05	100148935	100148935	14.879544	list(gene = "ENSDARG00000089071")	Usher syndrome 1C binding protein 1	ushbp1	NA	NA	ENSDARG00000089071	43.51120501	-1.222421359	0.231192255	-5.287466747	1.24E-07	7.15E-06	100148935	14.880765	Usher syndrome 1C binding protein 1	ushbp1	NA
100149419	33.08309445	-1.039096195	0.345274911	-3.009474952	0.002616997	0.018511446	100149419	100149419	14.543538	list(gene = "ENSDARG00000070057")	si:dkey-69o16.5	si:dkey-69o16.5	NA	NA	ENSDARG00000070057	33.03323709	-1.054555982	0.345889593	-3.048822522	0.002297402	0.017191489	100149419	14.536508	si:dkey-69o16.5	si:dkey-69o16.5	NA
100149555	26.89607786	-1.076322605	0.266422317	-4.03991158	5.35E-05	0.00095456	100149555	100149555	14.829012	list(gene = "ENSDARG00000091548")	StAR-related lipid transfer (START) domain containing 9	stard9	NA	NA	ENSDARG00000091548	38.35268768	-0.832792941	0.212686014	-3.915598055	9.02E-05	0.001528021	100149555	14.825805	StAR-related lipid transfer (START) domain containing 9	stard9	NA
100149559	538.1699388	-1.069456787	0.330656423	-3.234344515	0.001219223	0.010491829	100149559	100149559	14.545806	list(gene = "ENSDARG00000086654")	cerebellin 11	cbln11	NA	NA	ENSDARG00000086654	538.6842212	-1.074764145	0.328911643	-3.267637883	0.00108449	0.009915924	100149559	14.545806	cerebellin 11	cbln11	NA
100150142	115.7139869	-0.964574006	0.31663756	-3.046303178	0.002316741	0.016898181	100150142	100150142	14.8207245	list(gene = "ENSDARG00000070979")	alpha-(1,3)-fucosyltransferase 9-like	LOC100150142	NA	NA	ENSDARG00000070979	48.32763125	-0.942564887	0.324031888	-2.9088646	0.003627439	0.023716366	100150142	14.824423	alpha-(1,3)-fucosyltransferase 9-like	LOC100150142	NA
100150296	29.11229854	0.616624748	0.229230958	2.689971516	0.007145812	0.038214693	100150296	100150296	14.833489	list(gene = "ENSDARG00000067658")	uncharacterized LOC100150296	LOC100150296	NA	NA	ENSDARG00000067658	29.1255584	0.61214369	0.230479055	2.655962344	0.007908244	0.041669542	100150296	14.823151	uncharacterized LOC100150296	LOC100150296	NA
100150664	101.4469121	-0.902096174	0.178637241	-5.049877443	4.42E-07	1.91E-05	100150664	100150664	14.566182	list(gene = "ENSDARG00000070903")	MET proto-oncogene, receptor tyrosine kinase	met	NA	NA	ENSDARG00000070903	98.932929	-0.928369574	0.176740401	-5.252729808	1.50E-07	8.52E-06	100150664	14.566182	MET proto-oncogene, receptor tyrosine kinase	met	NA
100150691	20.57891183	0.723446647	0.261655784	2.764879247	0.005694387	0.032327469	100150691	100150691	14.835336	list(gene = "ENSDARG00000101319")	si:ch73-299h12.6	si:ch73-299h12.6	NA	NA	ENSDARG00000101319	20.58226419	0.718685329	0.262711893	2.735640628	0.006225898	0.034887489	100150691	14.839825	si:ch73-299h12.6	si:ch73-299h12.6	NA
100150844	28.77645711	-1.393659477	0.227913016	-6.114874441	9.66E-10	1.08E-07	100150844	100150844	14.825805	list(gene = "ENSDARG00000070651")	protein kinase C, delta b	prkcdb	NA	NA	ENSDARG00000070651	81.58041552	-0.911524855	0.182912729	-4.983386677	6.25E-07	2.69E-05	100150844	14.827688	protein kinase C, delta b	prkcdb	NA
100150917	52.02992137	-0.741758484	0.213751705	-3.470187452	0.000520095	0.005569919	100150917	100150917	14.831221	list(gene = "ENSDARG00000003495")	MAP-kinase activating death domain	madd	NA	NA	ENSDARG00000003495	36.30155862	-0.8455672	0.23751605	-3.560042357	0.000370795	0.004479292	100150917	14.819327	MAP-kinase activating death domain	madd	NA
100151009	104.9309885	-4.457949925	1.276292794	-3.492889676	0.000477824	0.005211161	100151009	100151009	14.834426	list(gene = "ENSDARG00000037533")	meprin A, beta	mep1b	NA	NA	ENSDARG00000037533	105.0894277	-4.46222265	1.276057282	-3.496882712	0.000470729	0.005375004	100151009	14.839874	meprin A, beta	mep1b	NA
100151049	24.72139578	-0.742973405	0.264338217	-2.810692357	0.004943503	0.029332396	100151049	100151049	14.536508	list(gene = "ENSDARG00000101785")	lysosomal-associated protein transmembrane 5	LOC100151049	NA	NA	ENSDARG00000101785	24.74670616	-0.747676557	0.265202651	-2.819265019	0.004813376	0.029157024	100151049	14.543538	lysosomal-associated protein transmembrane 5	LOC100151049	NA
100151075	130.9348695	-0.587393994	0.130690759	-4.494533509	6.97E-06	0.000176541	100151075	100151075	14.592722	list(gene = "ENSDARG00000074041")	ATP-binding cassette, sub-family A (ABC1), member 5	abca5	NA	NA	ENSDARG00000074041	131.126021	-0.589998878	0.131527178	-4.485756389	7.27E-06	0.00019431	100151075	14.593083	ATP-binding cassette, sub-family A (ABC1), member 5	abca5	NA
100151347	154.0682655	-0.608097363	0.138526037	-4.389769427	1.13E-05	0.000269184	100151347	100151347	14.540007	list(gene = "ENSDARG00000087636")	high-mobility group nucleosome binding domain 1-like	fb06f03	NA	NA	ENSDARG00000087636	154.3907638	-0.608524668	0.1398648	-4.350806405	1.36E-05	0.000326042	100151347	14.527806	high-mobility group nucleosome binding domain 1-like	fb06f03	NA
100151416	48.48238692	-1.238983069	0.378655823	-3.272056032	0.001067684	0.00945374	100151416	100151416	14.804419	list(gene = "ENSDARG00000076554")	cyclin-dependent kinase inhibitor 1A	cdkn1a	NA	NA	ENSDARG00000076554	29.58936616	-1.343119503	0.400711626	-3.351835623	0.000802777	0.007984926	100151416	14.809612	cyclin-dependent kinase inhibitor 1A	cdkn1a	NA
100151755	229.7655492	0.41235618	0.098125606	4.202330027	2.64E-05	0.000548111	100151755	100151755	14.809612	list(gene = "ENSDARG00000059725")	huntingtin interacting protein K	hypk	NA	NA	ENSDARG00000059725	229.2969761	0.407630531	0.098272388	4.147966085	3.35E-05	0.000683005	100151755	14.809612	huntingtin interacting protein K	hypk	NA
100170826	238.8929898	0.274356314	0.088683016	3.093673686	0.001976948	0.014985329	100170826	100170826	14.546743	list(gene = "ENSDARG00000093058")	si:dkey-13i19.8	si:dkey-13i19.8	NA	NA	ENSDARG00000093058	240.7790788	0.269205208	0.090086214	2.988306369	0.002805282	0.01985163	100170826	14.552193	si:dkey-13i19.8	si:dkey-13i19.8	NA
100174951	2519.380358	1.146222708	0.371827383	3.082674269	0.002051496	0.015435359	100174951	100174951	14.842841	list(gene = "ENSDARG00000041623")	metallothionein 2	mt2	NA	NA	ENSDARG00000041623	2523.438708	1.141606557	0.369923062	3.086064845	0.002028246	0.015701954	100174951	14.838266	metallothionein 2	mt2	NA
100301982	57.08227406	-1.268237552	0.42542293	-2.981121753	0.002871946	0.019740849	100301982	100301982	14.852479	list(gene = "ENSDARG00000079420")	dipeptidyl-peptidase 4	dpp4	NA	NA	ENSDARG00000079420	57.1389321	-1.272355187	0.423878344	-3.001698966	0.002684775	0.019170504	100301982	14.566182	dipeptidyl-peptidase 4	dpp4	NA
100317105	56.44899983	-0.548947624	0.206913275	-2.653032406	0.007977221	0.041428792	100317105	100317105	14.853864	list(gene = "ENSDARG00000069998")	si:ch211-145b13.6	si:ch211-145b13.6	NA	NA	ENSDARG00000069998	56.48686358	-0.553135914	0.206643408	-2.676765351	0.007433668	0.03993742	100317105	14.853864	si:ch211-145b13.6	si:ch211-145b13.6	NA
100319820	149.0851091	2.0431611	0.35682725	5.725911065	1.03E-08	7.83E-07	100319820	100319820	14.833097	list(gene = "ENSDARG00000040027")	oxysterol binding protein-like 10b	osbpl10b	NA	NA	ENSDARG00000040027	148.8056907	2.036239157	0.355264637	5.731612288	9.95E-09	8.61E-07	100319820	14.833489	oxysterol binding protein-like 10b	osbpl10b	NA
100319849	61.67136912	-0.791184254	0.28814979	-2.745739478	0.006037469	0.033818001	100319849	100319849	14.833816	list(gene = "ENSDARG00000070145")	membrane associated guanylate kinase, WW and PDZ domain containing 1a	magi1a	NA	NA	ENSDARG00000070145	62.20573758	-0.79550218	0.289433472	-2.748480242	0.005987224	0.03391081	100319849	14.833816	membrane associated guanylate kinase, WW and PDZ domain containing 1a	magi1a	NA
100320289	1444.910186	-0.358316376	0.124713841	-2.873108329	0.004064547	0.025328396	100320289	100320289	14.82342	list(gene = "ENSDARG00000076270")	ADAM metallopeptidase with thrombospondin type 1 motif, 13	adamts13	NA	NA	ENSDARG00000076270	1381.488165	-0.340086918	0.127522393	-2.666879989	0.0076559	0.040733963	100320289	14.82342	ADAM metallopeptidase with thrombospondin type 1 motif, 13	adamts13	NA
100321011	144.8510642	-0.689450043	0.228996413	-3.010746042	0.002606067	0.018476272	100321011	100321011	14.835336	list(gene = "ENSDARG00000021987")	si:ch211-165e15.1	si:ch211-165e15.1	NA	NA	ENSDARG00000021987	146.596683	-0.683739747	0.228854006	-2.987667815	0.002811149	0.019881536	100321011	14.838869	si:ch211-165e15.1	si:ch211-165e15.1	NA
100329375	1084.989082	-0.271470852	0.104381396	-2.600758982	0.009301778	0.046089121	100329375	100329375	14.880765	list(gene = "ENSDARG00000098957")	CD59 glycoprotein-like	LOC100329375	NA	NA	ENSDARG00000098957	1085.795759	-0.275920562	0.104364894	-2.643806264	0.008197956	0.042791142	100329375	14.880964	CD59 glycoprotein-like	LOC100329375	NA
100329390	238.9818595	0.322293216	0.106616619	3.022917238	0.002503507	0.017933609	100329390	100329390	14.831455	list(gene = "ENSDARG00000087950")	IWS1, SUPT6H interacting protein	iws1	NA	NA	ENSDARG00000087950	238.9645481	0.316214319	0.107691385	2.936300984	0.003321519	0.022344431	100329390	14.833983	IWS1, SUPT6H interacting protein	iws1	NA
100329505	196.6922115	-0.522983189	0.145924977	-3.583918248	0.000338478	0.004037978	100329505	100329505	14.833816	list(gene = "ENSDARG00000077804")	heparan-alpha-glucosaminide N-acetyltransferase	hgsnat	NA	NA	ENSDARG00000077804	114.0357107	-0.696255469	0.133005048	-5.234804833	1.65E-07	9.22E-06	100329505	14.829012	heparan-alpha-glucosaminide N-acetyltransferase	hgsnat	NA
100329719	58.15183297	-1.378045726	0.247664028	-5.56417392	2.63E-08	1.73E-06	100329719	100329719	14.831221	list(gene = "ENSDARG00000102503")	solute carrier family 9, subfamily A (NHE3, cation proton antiporter 3), member 3 regulator 1b	slc9a3r1b	NA	NA	ENSDARG00000102503	63.67206399	-1.420551735	0.250265451	-5.676179952	1.38E-08	1.10E-06	100329719	14.823164	solute carrier family 9, subfamily A (NHE3, cation proton antiporter 3), member 3 regulator 1b	slc9a3r1b	NA
100330160	81.34696476	-0.680660155	0.265224297	-2.566356717	0.010277308	0.049828275	100330160	100330160	14.824423	list(gene = "ENSDARG00000030598")	nicotinamide phosphoribosyltransferase a	nampta	NA	NA	ENSDARG00000030598	59.07369922	-0.725845143	0.261167528	-2.779231974	0.00544876	0.031855261	100330160	14.825785	nicotinamide phosphoribosyltransferase a	nampta	NA
100330322	20.05797194	1.830772135	0.39978183	4.579428066	4.66E-06	0.000128712	100330322	100330322	14.835336	list(gene = "ENSDARG00000076747")	transmembrane and coiled-coil domain family 1a	tmcc1a	NA	NA	ENSDARG00000076747	37.24862785	2.002329178	0.389492447	5.140867795	2.73E-07	1.39E-05	100330322	14.839825	transmembrane and coiled-coil domain family 1a	tmcc1a	NA
100330353	327.8762861	-0.432694566	0.15209634	-2.844871647	0.004442932	0.027074391	100330353	100330353	14.527806	list(gene = "ENSDARG00000079438")	plakophilin 3b	pkp3b	NA	NA	ENSDARG00000079438	328.1503918	-0.437432931	0.151965971	-2.878492649	0.003995806	0.025424994	100330353	14.538123	plakophilin 3b	pkp3b	NA
100330495	65.80028675	-1.615263955	0.220988297	-7.309273721	2.69E-13	7.41E-11	100330495	100330495	14.837396	list(gene = "ENSDARG00000096867")	calmin	clmn	NA	NA	ENSDARG00000096867	64.47138934	-1.64017879	0.21917452	-7.48343736	7.24E-14	2.74E-11	100330495	14.837396	calmin	clmn	NA
100330496	77.62506545	-0.719291301	0.239707029	-3.000710095	0.002693509	0.018875872	100330496	100330496	14.854625	list(gene = "ENSDARG00000074750")	glutamine and serine rich 1	qser1	NA	NA	ENSDARG00000074750	63.76716055	-0.80585462	0.253635254	-3.17721849	0.00148695	0.012449478	100330496	14.853864	glutamine and serine rich 1	qser1	NA
100330530	15.48506195	-1.202985817	0.315907946	-3.808026455	0.00014008	0.002037487	100330530	100330530	14.834426	list(gene = "ENSDARG00000104539")	olfactomedin-like protein 2A	LOC100330530	NA	NA	ENSDARG00000104539	20.82040219	-1.275669067	0.304054113	-4.195533006	2.72E-05	0.000573578	100330530	14.842841	olfactomedin-like protein 2A	LOC100330530	NA
100330772	379.1131151	-0.289804666	0.108708188	-2.665895461	0.007678357	0.040383794	100330772	100330772	14.833816	list(gene = "ENSDARG00000104491")	adenosine monophosphate deaminase 2a	ampd2a	NA	NA	ENSDARG00000104491	376.103852	-0.289688532	0.111633787	-2.594989733	0.009459374	0.047355505	100330772	14.833816	adenosine monophosphate deaminase 2a	ampd2a	NA
100330881	70.79164956	0.576509771	0.197634896	2.917044425	0.003533654	0.022753617	100330881	100330881	14.8207245	list(gene = "ENSDARG00000098215")	zgc:171572	zgc:171572	NA	NA	ENSDARG00000098215	70.82209143	0.572487895	0.198249932	2.887707904	0.003880601	0.024831437	100330881	14.8207245	zgc:171572	zgc:171572	NA
100330943	39.67350088	1.158928321	0.343604239	3.372858045	0.000743923	0.007233426	100330943	100330943	14.540007	list(gene = "ENSDARG00000077492")	ATPase phospholipid transporting 8A2	atp8a2	NA	NA	ENSDARG00000077492	53.63957574	1.16302867	0.337427189	3.446754462	0.000567364	0.006190719	100330943	14.546135	ATPase phospholipid transporting 8A2	atp8a2	NA
100331020	104.4695597	-1.780600115	0.170691457	-10.43168854	1.78E-25	5.51E-22	100331020	100331020	14.835131	list(gene = "ENSDARG00000100304")	choline dehydrogenase	chdh	NA	NA	ENSDARG00000100304	77.32853589	-1.883874511	0.195358399	-9.643171345	5.25E-22	1.06E-18	100331020	14.82921	choline dehydrogenase	chdh	NA
100331323	107.0566726	-0.530335619	0.150072389	-3.533865367	0.00040953	0.004619122	100331323	100331323	14.823151	list(gene = "ENSDARG00000051763")	syntrophin, beta 2	sntb2	NA	NA	ENSDARG00000051763	107.1553454	-0.534809235	0.150500297	-3.553542724	0.000380079	0.004550062	100331323	14.833489	syntrophin, beta 2	sntb2	NA
100331428	194.0878929	-1.038894425	0.141062797	-7.364765545	1.77E-13	5.34E-11	100331428	100331428	14.880964	list(gene = "ENSDARG00000093198")	complement component c3a, duplicate 4	c3a.4	NA	NA	ENSDARG00000093198	189.5793729	-1.068490758	0.142488503	-7.498785773	6.44E-14	2.52E-11	100331428	14.880566	complement component c3a, duplicate 4	c3a.4	NA
100331439	177.9703868	-0.518972613	0.101874416	-5.094238915	3.50E-07	1.59E-05	100331439	100331439	14.5362015	list(gene = "ENSDARG00000054447")	solute carrier family 29 (equilibrative nucleoside transporter), member 1b	slc29a1b	NA	NA	ENSDARG00000054447	374.1800858	-0.348555538	0.097695819	-3.567763096	0.000360042	0.004388236	100331439	14.538103	solute carrier family 29 (equilibrative nucleoside transporter), member 1b	slc29a1b	NA
100331563	10.40812055	-1.094708528	0.361560852	-3.027729691	0.002463984	0.017711847	100331563	100331563	14.832098	list(gene = "ENSDARG00000079895")	EH domain binding protein 1-like 1b	ehbp1l1b	NA	NA	ENSDARG00000079895	20.74991216	-0.848947379	0.313052653	-2.711835761	0.006691174	0.036964692	100331563	14.833983	EH domain binding protein 1-like 1b	ehbp1l1b	NA
100331745	376.6863608	-0.654412528	0.153973903	-4.250152242	2.14E-05	0.000455404	100331745	100331745	14.833489	list(gene = "ENSDARG00000104393")	natriuretic peptide receptor 2	npr2	NA	NA	ENSDARG00000104393	335.9380302	-0.675217707	0.157552661	-4.285663608	1.82E-05	0.000417256	100331745	14.833097	natriuretic peptide receptor 2	npr2	NA
100332262	25.32134427	-0.934691295	0.2546005	-3.671207614	0.000241407	0.003079319	100332262	100332262	14.799049	list(gene = "ENSDARG00000060521")	RNA binding motif protein 27	rbm27	NA	NA	ENSDARG00000060521	22.62988063	-1.019002472	0.278629345	-3.657197234	0.000254988	0.003357806	100332262	14.804419	RNA binding motif protein 27	rbm27	NA
100332309	422.8985174	0.567561128	0.204432621	2.776274763	0.005498572	0.03153989	100332309	100332309	14.880765	list(gene = "ENSDARG00000067796")	caseinolytic mitochondrial matrix peptidase chaperone subunit b	clpxb	NA	NA	ENSDARG00000067796	421.3325412	0.568604898	0.203537835	2.793607868	0.005212364	0.030864024	100332309	14.880964	caseinolytic mitochondrial matrix peptidase chaperone subunit b	clpxb	NA
100332329	70.240586	-0.805858096	0.179689422	-4.484727524	7.30E-06	0.000184106	100332329	100332329	14.838266	list(gene = "ENSDARG00000078313")	myosin IXb-like	LOC100332329	NA	NA	ENSDARG00000078313	50.56076473	-0.872504373	0.191441818	-4.557543293	5.18E-06	0.000148231	100332329	14.842841	myosin IXb-like	LOC100332329	NA
100332358	19.94443825	-1.116387531	0.32270204	-3.459499453	0.00054118	0.005748651	100332358	100332358	14.830651	list(gene = "ENSDARG00000077910")	counting factor associated protein D-like	LOC100332358	NA	NA	ENSDARG00000077910	20.04085475	-1.105029237	0.317849916	-3.476575523	0.000507861	0.005697404	100332358	14.833983	counting factor associated protein D-like	LOC100332358	NA
100332549	33.95503705	0.688144422	0.233641078	2.945305805	0.003226356	0.021486527	100332549	100332549	14.854625	list(gene = "ENSDARG00000095817")	zinc finger HIT-type containing 6	znhit6	NA	NA	ENSDARG00000095817	33.96591915	0.6840873	0.234476309	2.917511382	0.003528368	0.023289928	100332549	14.853864	zinc finger HIT-type containing 6	znhit6	NA
100332577	58.76014117	0.515031737	0.188446433	2.733040523	0.006275261	0.034726657	100332577	100332577	14.837396	list(gene = "ENSDARG00000078442")	NOP9 nucleolar protein	nop9	NA	NA	ENSDARG00000078442	58.78348164	0.510734952	0.189104688	2.700805345	0.006917181	0.037850789	100332577	14.839874	NOP9 nucleolar protein	nop9	NA
100332617	100.8492986	-0.907754199	0.247181923	-3.672413369	0.000240271	0.00307007	100332617	100332617	14.832098	list(gene = "ENSDARG00000099547")	neurobeachin-like 1	nbeal1	NA	NA	ENSDARG00000099547	101.1042733	-0.911606884	0.247390499	-3.684890434	0.000228801	0.003121537	100332617	14.830651	neurobeachin-like 1	nbeal1	NA
100332784	425.9402922	-0.441439247	0.135745187	-3.251969779	0.001146082	0.009978555	100332784	100332784	14.833983	list(gene = "ENSDARG00000074282")	si:ch73-12o23.1	si:ch73-12o23.1	NA	NA	ENSDARG00000074282	567.7618802	-0.358522153	0.129984475	-2.7581921	0.005812203	0.033245911	100332784	14.831455	si:ch73-12o23.1	si:ch73-12o23.1	NA
100332997	79.84782811	-0.604254883	0.227268602	-2.658769748	0.007842654	0.040901139	100332997	100332997	14.838266	list(gene = "ENSDARG00000002299")	arylsulfatase H	arsh	NA	NA	ENSDARG00000002299	67.15899467	-0.70321809	0.250299067	-2.809511436	0.004961676	0.029757772	100332997	14.834426	arylsulfatase H	arsh	NA
100333040	27.62560227	-1.408183621	0.345949356	-4.070490652	4.69E-05	0.000859771	100333040	100333040	14.880964	list(gene = "ENSDARG00000073876")	si:ch1073-165f9.2	si:ch1073-165f9.2	NA	NA	ENSDARG00000073876	14.0141347	-1.817076336	0.393828406	-4.613878297	3.95E-06	0.000119405	100333040	14.880765	si:ch1073-165f9.2	si:ch1073-165f9.2	NA
100333125	17.54446269	-0.933306678	0.307506338	-3.035081108	0.00240471	0.017421927	100333125	100333125	14.880566	list(gene = "ENSDARG00000074590")	WD repeat containing planar cell polarity effector	wdpcp	NA	NA	ENSDARG00000074590	17.64500981	-0.948807136	0.308544249	-3.0751088	0.002104258	0.016138212	100333125	14.8804035	WD repeat containing planar cell polarity effector	wdpcp	NA
100333160	19.38588072	-1.13474367	0.259390165	-4.374659577	1.22E-05	0.00028364	100333160	100333160	14.817384	list(gene = "ENSDARG00000073688")	neuron navigator 2a	nav2a	NA	NA	ENSDARG00000073688	20.05353038	-1.157042655	0.257596396	-4.491688057	7.07E-06	0.000189813	100333160	14.799049	neuron navigator 2a	nav2a	NA
100333177	12.22752049	-0.901874081	0.330066929	-2.732397587	0.006287522	0.034778992	100333177	100333177	14.825805	list(gene = "ENSDARG00000078283")	si:zfos-323e3.4	si:zfos-323e3.4	NA	NA	ENSDARG00000078283	12.02887416	-0.899929892	0.337282466	-2.668178705	0.007626368	0.040648241	100333177	14.827688	si:zfos-323e3.4	si:zfos-323e3.4	NA
100333266	14.02423968	0.971044351	0.341070537	2.847048471	0.004412664	0.026916384	100333266	100333266	14.819327	list(gene = "ENSDARG00000102467")	uncharacterized LOC100333266	LOC100333266	NA	NA	ENSDARG00000102467	13.42007205	1.017996628	0.341145782	2.984051629	0.002844588	0.020036151	100333266	14.823164	uncharacterized LOC100333266	LOC100333266	NA
100333695	19.81452816	-0.765463719	0.260086878	-2.9431078	0.003249353	0.021593314	100333695	100333695	14.815489	list(gene = "ENSDARG00000090946")	si:zfos-364h11.1	si:zfos-364h11.1	NA	NA	ENSDARG00000090946	27.18961258	-0.738402127	0.259357855	-2.847039768	0.004412785	0.027359718	100333695	14.825805	si:zfos-364h11.1	si:zfos-364h11.1	NA
100333708	173.5858356	-1.005026814	0.36554147	-2.749419416	0.005970094	0.033546629	100333708	100333708	14.833983	list(gene = "ENSDARG00000090185")	si:dkeyp-73b11.8	si:dkeyp-73b11.8	NA	NA	ENSDARG00000090185	174.1698648	-1.014412445	0.364161347	-2.785612624	0.005342668	0.031359699	100333708	14.832098	si:dkeyp-73b11.8	si:dkeyp-73b11.8	NA
100334151	85.81585462	0.568189549	0.20082462	2.829282327	0.004665252	0.028043501	100334151	100334151	14.819327	list(gene = "ENSDARG00000098024")	si:dkey-262k9.2	si:dkey-262k9.2	NA	NA	ENSDARG00000098024	1403.993911	0.793263745	0.145125012	5.466071874	4.60E-08	3.08E-06	100334151	14.819327	si:dkey-262k9.2	si:dkey-262k9.2	NA
100334259	245.2733988	-0.724915986	0.211148968	-3.433196916	0.000596509	0.006167403	100334259	100334259	14.837396	list(gene = "ENSDARG00000088492")	centriolin	cntrl	NA	NA	ENSDARG00000088492	215.8781281	-0.717004765	0.219013626	-3.273790672	0.001061152	0.009761469	100334259	14.842841	centriolin	cntrl	NA
100334824	131.8184482	-0.67877248	0.151976896	-4.4662873	7.96E-06	0.000196705	100334824	100334824	14.853864	list(gene = c("ENSDARG00000076144"	si:ch211-74m13.3	si:ch211-74m13.3	NA	NA	ENSDARG00000076144	122.1592182	-0.508398293	0.165457216	-3.072687347	0.002121406	0.016215039	100334824	9.2828	si:ch211-74m13.3	si:ch211-74m13.3	NA
100334908	42.13658448	-1.633031135	0.466093183	-3.503658059	0.000458914	0.005052128	100334908	100334908	14.853864	list(gene = "ENSDARG00000077058")	elastase-1-like	LOC100334908	NA	NA	ENSDARG00000077058	42.26320577	-1.624496107	0.466751268	-3.480432122	0.000500606	0.005646962	100334908	14.852479	elastase-1-like	LOC100334908	NA
100526683	17587.00157	-0.609581513	0.186578961	-3.26715032	0.00108636	0.009559196	100526683	100526683	14.547653	list(gene = "ENSDARG00000077004")	aldehyde dehydrogenase 1 family, member L1	aldh1l1	NA	NA	ENSDARG00000077004	19806.69813	-0.589618464	0.187884988	-3.138188254	0.001699957	0.013757498	100526683	14.547449	aldehyde dehydrogenase 1 family, member L1	aldh1l1	NA
100526813	10023.61531	1.426146987	0.388157859	3.674141732	0.00023865	0.003058259	100526813	100526813	14.823151	list(gene = "ENSDARG00000092044")	si:dkey-22f5.9	si:dkey-22f5.9	NA	NA	ENSDARG00000092044	10029.00588	1.422639822	0.387050635	3.675590977	0.000237299	0.003185955	100526813	14.833017	si:dkey-22f5.9	si:dkey-22f5.9	NA
100526816	1872.73812	-0.578158977	0.22462024	-2.573939802	0.010054777	0.04901753	100526816	100526816	14.552143	list(gene = "ENSDARG00000104205")	complement factor H like 3	cfhl3	NA	NA	ENSDARG00000104205	1874.400502	-0.582689257	0.223502305	-2.607083876	0.009131699	0.046366526	100526816	14.541529	complement factor H like 3	cfhl3	NA
100533983	44.86951994	-0.977342659	0.203676698	-4.798500105	1.60E-06	5.46E-05	100533983	100533983	14.815489	list(gene = "ENSDARG00000058038")	echinoderm microtubule associated protein like 3	eml3	NA	NA	ENSDARG00000058038	45.00517567	-0.986011682	0.203253792	-4.851135494	1.23E-06	4.60E-05	100533983	14.833816	echinoderm microtubule associated protein like 3	eml3	NA
100535184	77.64776686	-0.474732699	0.154565284	-3.071405733	0.002130534	0.01586647	100535184	100535184	14.883119	list(gene = "ENSDARG00000024631")	NLR family, CARD domain containing 5	nlrc5	NA	NA	ENSDARG00000024631	77.78629555	-0.47595086	0.155999026	-3.050986099	0.002280911	0.017099778	100535184	14.883119	NLR family, CARD domain containing 5	nlrc5	NA
100535764	56.4483272	-0.56491307	0.162646454	-3.473257833	0.000514181	0.005518551	100535764	100535764	14.552193	list(gene = "ENSDARG00000100854")	argonaute RISC catalytic component 4	ago4	NA	NA	ENSDARG00000100854	70.63410337	-0.431879108	0.140961019	-3.063819421	0.002185308	0.01651591	100535764	14.55516	argonaute RISC catalytic component 4	ago4	NA
100535864	28.72394767	-0.735623062	0.237139864	-3.102064118	0.001921763	0.014709017	100535864	100535864	14.547449	list(gene = "ENSDARG00000075397")	CLOCK-interacting pacemaker a	cipca	NA	NA	ENSDARG00000075397	32.19502518	-0.737639282	0.226274979	-3.259924206	0.00111442	0.010083045	100535864	14.552143	CLOCK-interacting pacemaker a	cipca	NA
100536352	59.85692433	1.205833355	0.243928643	4.943385651	7.68E-07	2.96E-05	100536352	100536352	14.552143	list(gene = "ENSDARG00000060308")	URB1 ribosome biogenesis 1 homolog (S. cerevisiae)	urb1	NA	NA	ENSDARG00000060308	60.25208519	1.206919496	0.241665059	4.994182856	5.91E-07	2.58E-05	100536352	14.551187	URB1 ribosome biogenesis 1 homolog (S. cerevisiae)	urb1	NA
100536353	84.62594509	-0.553993934	0.172450816	-3.212474994	0.001315966	0.011108148	100536353	100536353	14.823164	list(gene = "ENSDARG00000074556")	glucosidase, alpha
100536594	11.25518211	-1.883170465	0.424871739	-4.432326962	9.32E-06	0.000226784	100536594	100536594	14.592884	list(gene = "ENSDARG00000102299")	chemokine (C-X-C motif) ligand 8b, duplicate 1	cxcl8b.1	NA	NA	ENSDARG00000102299	11.26546973	-1.88712521	0.425363399	-4.436501155	9.14E-06	0.000234804	100536594	14.592884	chemokine (C-X-C motif) ligand 8b, duplicate 1	cxcl8b.1	NA
100536657	65.55803713	-0.979067311	0.25381036	-3.857475759	0.000114564	0.001727091	100536657	100536657	14.834426	list(gene = "ENSDARG00000089904")	adhesion G protein-coupled receptor E1-like	LOC100536657	NA	NA	ENSDARG00000089904	70.8686694	-0.621051819	0.190360329	-3.262506548	0.001104316	0.01002859	100536657	14.839874	adhesion G protein-coupled receptor E1-like	LOC100536657	NA
100536873	28.37625934	-1.659268672	0.555100416	-2.989132457	0.002797708	0.019359267	100536873	100536873	14.854625	list(gene = "ENSDARG00000054534")	acyl-CoA thioesterase 12	acot12	NA	NA	ENSDARG00000054534	26.80780609	-1.705773997	0.543466687	-3.138690998	0.001697043	0.013743099	100536873	14.852479	acyl-CoA thioesterase 12	acot12	NA
100536895	46.46466506	-1.287969788	0.255672692	-5.03757275	4.71E-07	2.00E-05	100536895	100536895	14.809612	list(gene = "ENSDARG00000068621")	si:ch211-181d7.3	si:ch211-181d7.3	NA	NA	ENSDARG00000068621	258.5120498	-0.414333804	0.145222563	-2.853095247	0.004329564	0.026940252	100536895	14.802482	si:ch211-181d7.3	si:ch211-181d7.3	NA
100537160	58.9244712	-0.712176527	0.193747454	-3.675798119	0.000237107	0.003045327	100537160	100537160	14.827688	list(gene = "ENSDARG00000105491")	Rho guanine nucleotide exchange factor (GEF) 5	arhgef5	NA	NA	ENSDARG00000105491	57.61045857	-0.697025455	0.189276969	-3.682568779	0.000230896	0.003132474	100537160	14.825805	Rho guanine nucleotide exchange factor (GEF) 5	arhgef5	NA
100537329	43.39665951	-1.25838894	0.246000707	-5.115387497	3.13E-07	1.44E-05	100537329	100537329	14.804419	list(gene = "ENSDARG00000105237")	mutated in colorectal cancers	mcc	NA	NA	ENSDARG00000105237	78.69415692	-0.777663103	0.1543602	-5.037976772	4.70E-07	2.14E-05	100537329	14.817384	mutated in colorectal cancers	mcc	NA
100537389	15.47068008	-1.069748948	0.299252795	-3.574733353	0.000350585	0.004158421	100537389	100537389	14.839874	list(gene = "ENSDARG00000061455")	multidrug and toxin extrusion protein 1-like	LOC100537389	NA	NA	ENSDARG00000061455	21.67387081	-1.0909973	0.285864157	-3.816488616	0.000135364	0.002073247	100537389	14.838266	multidrug and toxin extrusion protein 1-like	LOC100537389	NA
100537539	803.5154861	0.469571071	0.118315777	3.968795053	7.22E-05	0.001216071	100537539	100537539	14.879544	list(gene = "ENSDARG00000074894")	myogenesis regulating glycosidase (putative)	myorg	NA	NA	ENSDARG00000074894	414.2579972	0.436958539	0.131433354	3.324563562	0.00088557	0.008568554	100537539	14.880566	myogenesis regulating glycosidase (putative)	myorg	NA
100537632	3549.670281	0.641150919	0.243563362	2.632378343	0.008478938	0.043184806	100537632	100537632	14.547653	list(gene = "ENSDARG00000095590")	secreted phosphoprotein 2	spp2	NA	NA	ENSDARG00000095590	3543.698043	0.635762287	0.24378629	2.607867276	0.009110827	0.046299359	100537632	14.547449	secreted phosphoprotein 2	spp2	NA
100537961	31.46547197	-0.715999656	0.266494711	-2.686731207	0.007215499	0.038504386	100537961	100537961	14.827688	list(gene = "ENSDARG00000074225")	si:ch211-269e2.1	si:ch211-269e2.1	NA	NA	ENSDARG00000074225	31.49362319	-0.720515497	0.26673728	-2.701217831	0.006908607	0.037820957	100537961	14.825805	si:ch211-269e2.1	si:ch211-269e2.1	NA
100538306	30.18904671	-0.686698594	0.233693107	-2.938463198	0.003298438	0.021825985	100538306	100538306	14.835336	list(gene = "ENSDARG00000057907")	si:ch73-181d5.4	si:ch73-181d5.4	NA	NA	ENSDARG00000057907	30.22236808	-0.691145111	0.234789751	-2.94367667	0.003243386	0.02193949	100538306	14.835336	si:ch73-181d5.4	si:ch73-181d5.4	NA
100538309	10.84941901	-1.604651357	0.429229545	-3.738445721	0.000185161	0.002523727	100538309	100538309	14.825785	list(gene = "ENSDARG00000053272")	si:dkey-166d12.2	si:dkey-166d12.2	NA	NA	ENSDARG00000053272	10.46256039	-1.538283099	0.443962872	-3.46489131	0.000530446	0.005884937	100538309	14.823884	si:dkey-166d12.2	si:dkey-166d12.2	NA
100884140	253.3203055	-0.438218785	0.099759242	-4.392763773	1.12E-05	0.000266011	100884140	100884140	14.817384	list(gene = "ENSDARG00000076426")	desmoglein 2 like	dsg2l	NA	NA	ENSDARG00000076426	247.088826	-0.442593916	0.098720568	-4.483299944	7.35E-06	0.000196128	100884140	14.804419	desmoglein 2 like	dsg2l	NA
101101687	13.96449513	-1.200446725	0.39073452	-3.07228224	0.002124288	0.015838964	101101687	101101687	15.207947	list(gene = "ENSDARG00000014946")	angiopoietin 2a	angpt2a	NA	NA	ENSDARG00000014946	13.97493988	-1.204462913	0.390902663	-3.081234866	0.00206144	0.015907225	101101687	15.2150755	angiopoietin 2a	angpt2a	NA
101882035	70.27486015	1.178678044	0.322384282	3.656127511	0.000256054	0.003228519	101882035	101882035	14.833017	list(gene = "ENSDARG00000088650")	si:ch211-208k15.1	si:ch211-208k15.1	NA	NA	ENSDARG00000088650	105.6431182	1.30229067	0.295411426	4.408396412	1.04E-05	0.000262842	101882035	14.82342	si:ch211-208k15.1	si:ch211-208k15.1	NA
101882554	107.6357046	-1.054147251	0.166155992	-6.344322824	2.23E-10	2.98E-08	101882554	101882554	14.82419	list(gene = "ENSDARG00000077400")	RNA binding motif protein 10	rbm10	NA	NA	ENSDARG00000077400	108.6256859	-1.048978597	0.165710889	-6.330173015	2.45E-10	3.49E-08	101882554	14.82419	RNA binding motif protein 10	rbm10	NA
101883120	242.2663921	1.169899647	0.348032657	3.361465146	0.000775301	0.007456867	101883120	101883120	14.835336	list(gene = "ENSDARG00000071644")	si:dkey-19a16.7	si:dkey-19a16.7	NA	NA	ENSDARG00000071644	230.3180593	1.137963219	0.346355833	3.285532132	0.001017899	0.009513925	101883120	14.82921	si:dkey-19a16.7	si:dkey-19a16.7	NA
101883257	15.49394168	-1.307096915	0.390362928	-3.348414568	0.000812753	0.007739289	101883257	101883257	14.839825	list(gene = "ENSDARG00000078095")	CLOCK-interacting pacemaker b	cipcb	NA	NA	ENSDARG00000078095	231.0176943	-0.473046804	0.165345556	-2.860958675	0.004223621	0.02643938	101883257	14.839825	CLOCK-interacting pacemaker b	cipcb	NA
101883535	47.83605679	-0.932114873	0.215576097	-4.323832211	1.53E-05	0.000347174	101883535	101883535	14.82419	list(gene = "ENSDARG00000092423")	chemokine (C-X-C motif) ligand 11, duplicate 5	cxcl11.5	NA	NA	ENSDARG00000092423	49.34767224	-0.95885025	0.206824977	-4.636046698	3.55E-06	0.000109478	101883535	14.82419	chemokine (C-X-C motif) ligand 11, duplicate 5	cxcl11.5	NA
101883672	24.16184736	-0.803467259	0.27328199	-2.94006663	0.003281417	0.021783059	101883672	101883672	14.802482	list(gene = "ENSDARG00000095783")	si:dkey-249d8.1	si:dkey-249d8.1	NA	NA	ENSDARG00000095783	40.36910349	-0.785360534	0.26295799	-2.98663879	0.002820628	0.019905357	101883672	14.799049	si:dkey-249d8.1	si:dkey-249d8.1	NA
101883863	15.67989955	0.909505511	0.305310139	2.978956127	0.002892322	0.019822524	101883863	101883863	14.835131	list(gene = "ENSDARG00000087674")	si:ch1073-127d16.1	si:ch1073-127d16.1	NA	NA	ENSDARG00000087674	16.98135346	0.889184741	0.294653078	3.017734444	0.00254672	0.018541772	101883863	14.82921	si:ch1073-127d16.1	si:ch1073-127d16.1	NA
101883945	11.14944045	-1.606249711	0.349360675	-4.597683219	4.27E-06	0.000120192	101883945	101883945	14.823151	list(gene = "ENSDARG00000090949")	discs, large homolog 5b (Drosophila), tandem duplicate 1	dlg5b.1	NA	NA	ENSDARG00000090949	14.51537053	-1.316894376	0.350983806	-3.752008932	0.000175423	0.002500297	101883945	14.833097	discs, large homolog 5b (Drosophila), tandem duplicate 1	dlg5b.1	NA
101885211	35.57946048	1.224729177	0.256034023	4.78346262	1.72E-06	5.73E-05	101885211	101885211	14.82342	list(gene = "ENSDARG00000074308")	leucine rich repeat containing 75Ba	lrrc75ba	NA	NA	ENSDARG00000074308	35.58099817	1.220586006	0.25669003	4.755097053	1.98E-06	6.81E-05	101885211	14.833097	leucine rich repeat containing 75Ba	lrrc75ba	NA
101885644	34.68017596	-0.923523919	0.281183983	-3.284411537	0.001021956	0.009128441	101885644	101885644	14.842841	list(gene = "ENSDARG00000040898")	glycoprotein A33 (transmembrane)	gpa33	NA	NA	ENSDARG00000040898	27.19221361	-0.850588565	0.313220736	-2.71562022	0.006615175	0.036594909	101885644	14.834426	glycoprotein A33 (transmembrane)	gpa33	NA
101886060	115.5046531	-0.37443585	0.134784795	-2.778027372	0.005469001	0.031413841	101886060	101886060	14.799049	list(gene = "ENSDARG00000101878")	keratinocyte differentiation factor 1b	kdf1b	NA	NA	ENSDARG00000101878	85.77449593	-0.485024621	0.155615576	-3.116812817	0.001828176	0.014494996	101886060	14.802482	keratinocyte differentiation factor 1b	kdf1b	NA
101886283	23.11163718	-1.347597392	0.278205352	-4.843894561	1.27E-06	4.54E-05	101886283	101886283	14.809612	list(gene = "ENSDARG00000079552")	mastermind-like transcriptional coactivator 3	maml3	NA	NA	ENSDARG00000079552	36.27461164	-1.073517979	0.287559668	-3.733200792	0.000189062	0.002660259	101886283	14.809612	mastermind-like transcriptional coactivator 3	maml3	NA
101886323	15.97347583	-0.824774261	0.306251989	-2.693122958	0.007078616	0.037969903	101886323	101886323	14.825805	list(gene = "ENSDARG00000058835")	pleckstrin homology and RhoGEF domain containing G3	plekhg3	NA	NA	ENSDARG00000058835	15.98054741	-0.979970628	0.319259864	-3.06950775	0.002144118	0.016326835	101886323	14.815489	pleckstrin homology and RhoGEF domain containing G3	plekhg3	NA
101886448	48.52592108	-0.982436629	0.28460977	-3.451872464	0.000556711	0.005863422	101886448	101886448	14.815266	list(gene = "ENSDARG00000074561")	solute carrier family 47 (multidrug and toxin extrusion), member 3	slc47a3	NA	NA	ENSDARG00000074561	46.50918443	-1.02687839	0.277149654	-3.70514044	0.000211274	0.002928581	101886448	14.824423	solute carrier family 47 (multidrug and toxin extrusion), member 3	slc47a3	NA
101886606	20.86449369	-0.920442766	0.34517784	-2.666575484	0.00766284	0.040353502	101886606	101886606	14.815489	list(gene = "ENSDARG00000052059")	si:dkey-37f13.4	si:dkey-37f13.4	NA	NA	ENSDARG00000052059	22.00871263	-0.969651262	0.353478069	-2.743172339	0.006084874	0.034287558	101886606	14.829012	si:dkey-37f13.4	si:dkey-37f13.4	NA
101887155	115.3417385	-1.002315024	0.267832193	-3.742324675	0.000182326	0.002495983	101887155	101887155	14.831809	list(gene = "ENSDARG00000089390")	patatin-like phospholipase domain containing 2	pnpla2	NA	NA	ENSDARG00000089390	164.6729897	-1.006206538	0.273615798	-3.677443137	0.000235584	0.003181823	101887155	14.831809	patatin-like phospholipase domain containing 2	pnpla2	NA
103908660	16.26421965	0.791004481	0.272644033	2.901235259	0.003716947	0.023649314	103908660	103908660	14.854555	list(gene = "ENSDARG00000090998")	si:cabz01071911.3	si:cabz01071911.3	NA	NA	ENSDARG00000090998	15.59064709	0.765233655	0.282752585	2.706371919	0.006802282	0.037390945	103908660	14.853864	si:cabz01071911.3	si:cabz01071911.3	NA
103908677	21.80058497	1.944752265	0.386900442	5.02649275	5.00E-07	2.09E-05	103908677	103908677	14.825805	list(gene = "ENSDARG00000075295")	tubby-related protein 1-like	LOC103908677	NA	NA	ENSDARG00000075295	24.59676489	1.777756935	0.356727362	4.983517168	6.24E-07	2.69E-05	103908677	14.825805	tubby-related protein 1-like	LOC103908677	NA
103910098	4742.783951	0.654790114	0.199165426	3.287669579	0.001010203	0.009069169	103910098	103910098	14.804419	list(gene = "ENSDARG00000105027")	complement C1q-like protein 3	LOC103910098	NA	NA	ENSDARG00000105027	4629.482742	0.649382929	0.200109972	3.245130281	0.001173969	0.010488668	103910098	14.809612	complement C1q-like protein 3	LOC103910098	NA
103910140	49.17441598	-2.588389837	0.845956975	-3.059718063	0.002215454	0.016371139	103910140	103910140	14.8804035	list(gene = "ENSDARG00000101479")	CD59 glycoprotein-like	LOC103910140	NA	NA	ENSDARG00000101479	49.25951426	-2.593392027	0.845852131	-3.066011107	0.002169353	0.016453645	103910140	14.8804035	CD59 glycoprotein-like	LOC103910140	NA
103910413	462.3300215	-0.708748192	0.1565259	-4.527993094	5.95E-06	0.000155864	103910413	103910413	14.880566	list(gene = "ENSDARG00000099821")	thymidine phosphorylase	tymp	NA	NA	ENSDARG00000099821	466.1113016	-0.711824144	0.153965152	-4.623280884	3.78E-06	0.000115266	103910413	14.880765	thymidine phosphorylase	tymp	NA
103911540	51.72914594	-1.145734578	0.408269109	-2.80632199	0.005011059	0.029530721	103911540	103911540	14.842841	list(gene = "ENSDARG00000101337")	H-2 class II histocompatibility antigen, E-S beta chain-like	LOC103911540	NA	NA	ENSDARG00000101337	51.84409885	-1.151984611	0.406825425	-2.831643604	0.004630943	0.028335292	103911540	14.837396	H-2 class II histocompatibility antigen, E-S beta chain-like	LOC103911540	NA
103911798	15.44051456	1.47919017	0.47571434	3.10940841	0.001874624	0.014428325	103911798	103911798	14.82342	list(gene = "ENSDARG00000104649")	si:dkey-40c23.3	si:dkey-40c23.3	NA	NA	ENSDARG00000104649	15.44415101	1.474554643	0.47594262	3.098177346	0.001947149	0.015228991	103911798	14.833017	si:dkey-40c23.3	si:dkey-40c23.3	NA
114401	121.6289109	-0.664857272	0.194282019	-3.422124576	0.000621338	0.006376299	114401	114401	14.8804035	list(gene = "ENSDARG00000008434")	bcl2-like 1	bcl2l1	NA	NA	ENSDARG00000008434	115.2705236	-0.63988338	0.199083413	-3.214147126	0.001308326	0.011313613	114401	14.879544	bcl2-like 1	bcl2l1	NA
114425	96.72247783	-0.46159445	0.143648488	-3.213361008	0.001311913	0.011087808	114425	114425	14.824423	list(gene = "ENSDARG00000013207")	zinc finger E-box binding homeobox 1b	zeb1b	NA	NA	ENSDARG00000013207	96.81215536	-0.466208632	0.144348595	-3.22974139	0.001239022	0.010893147	114425	14.824423	zinc finger E-box binding homeobox 1b	zeb1b	NA
114446	78.98879829	-0.485680701	0.156865201	-3.096166002	0.001960406	0.014958644	114446	114446	14.827688	list(gene = "ENSDARG00000009677")	discs, large homolog 1 (Drosophila)	dlg1	NA	NA	ENSDARG00000009677	79.64610908	-0.48242161	0.158119018	-3.051003078	0.002280782	0.017099778	114446	14.825805	discs, large homolog 1 (Drosophila)	dlg1	NA
114454	693.7642628	0.434803632	0.094973067	4.578178268	4.69E-06	0.000128712	114454	114454	14.593284	list(gene = "ENSDARG00000038743")	coatomer protein complex, subunit beta 2	copb2	NA	NA	ENSDARG00000038743	695.6210812	0.432592901	0.094915777	4.557650099	5.17E-06	0.000148231	114454	14.593284	coatomer protein complex, subunit beta 2	copb2	NA
114464	140.7172776	0.466970444	0.173012975	2.699048697	0.0069538	0.037456595	114464	114464	15.2150755	list(gene = "ENSDARG00000030108")	SEC22 homolog B, vesicle trafficking protein a	sec22ba	NA	NA	ENSDARG00000030108	140.9530193	0.463381855	0.173542978	2.670127366	0.007582248	0.040448672	114464	15.2150755	SEC22 homolog B, vesicle trafficking protein a	sec22ba	NA
114549	30.44476184	-1.012344994	0.240755783	-4.204862626	2.61E-05	0.000545659	114549	114549	14.543538	list(gene = "ENSDARG00000031796")	acetylcholinesterase	ache	NA	NA	ENSDARG00000031796	83.00169397	-0.52619901	0.181590278	-2.89772677	0.003758779	0.024273778	114549	14.543538	acetylcholinesterase	ache	NA
116713	28.52731615	-1.858010093	0.508541799	-3.653603491	0.000258585	0.003253824	116713	116713	14.833816	list(gene = "ENSDARG00000053493")	aldehyde dehydrogenase 1 family, member A2	aldh1a2	NA	NA	ENSDARG00000053493	28.5646916	-1.861891029	0.507199073	-3.670927507	0.000241672	0.00322451	116713	14.833816	aldehyde dehydrogenase 1 family, member A2	aldh1a2	NA
116991	428.4972457	-0.687392143	0.144932642	-4.742838714	2.11E-06	6.74E-05	116991	116991	15.2150755	list(gene = "ENSDARG00000019838")	UDP-glucose 6-dehydrogenase	ugdh	NA	NA	ENSDARG00000019838	430.8134371	-0.688887103	0.145475026	-4.73543207	2.19E-06	7.34E-05	116991	15.2045145	UDP-glucose 6-dehydrogenase	ugdh	NA
118437	130.6536268	-0.813747167	0.120468433	-6.75485805	1.43E-11	2.69E-09	118437	118437	14.595437	list(gene = "ENSDARG00000015472")	glypican 4	gpc4	NA	NA	ENSDARG00000015472	433.0460398	-0.385412287	0.089912286	-4.286536402	1.81E-05	0.000416408	118437	14.595437	glypican 4	gpc4	NA
140421	17.26386009	-0.93705851	0.344186106	-2.722534389	0.006478329	0.035643738	140421	140421	14.833489	list(gene = "ENSDARG00000030289")	jagged 1a	jag1a	NA	NA	ENSDARG00000030289	17.27920042	-0.941329415	0.344624013	-2.731467857	0.006305289	0.035267118	140421	14.833489	jagged 1a	jag1a	NA
140620	324.7463763	0.898382321	0.187235462	4.798141929	1.60E-06	5.46E-05	140620	140620	15.2150755	list(gene = "ENSDARG00000015524")	phosphoribosyl pyrophosphate synthetase 1A	prps1a	NA	NA	ENSDARG00000015524	324.8676472	0.894420432	0.187606916	4.767523764	1.87E-06	6.46E-05	140620	15.2045145	phosphoribosyl pyrophosphate synthetase 1A	prps1a	NA
140633	186.6363562	-1.007020637	0.188755871	-5.335042731	9.55E-08	5.34E-06	140633	140633	15.207947	list(gene = "ENSDARG00000034503")	period circadian clock 2	per2	NA	NA	ENSDARG00000034503	186.8677593	-1.011832183	0.188822119	-5.358652845	8.38E-08	4.96E-06	140633	15.2150755	period circadian clock 2	per2	NA
140634	5770.864999	-0.584005278	0.16045586	-3.639663121	0.000272995	0.003407493	140634	140634	14.592722	list(gene = "ENSDARG00000098315")	cytochrome P450, family 1, subfamily A	cyp1a	NA	NA	ENSDARG00000098315	5776.119141	-0.588662819	0.160122132	-3.676336374	0.000236607	0.003185738	140634	14.591863	cytochrome P450, family 1, subfamily A	cyp1a	NA
140817	828.4084755	-0.520384949	0.188457647	-2.761283279	0.005757471	0.032588023	140817	140817	14.372293	list(gene = "ENSDARG00000087303")	CCAAT/enhancer binding protein (C/EBP), delta	cebpd	NA	NA	ENSDARG00000087303	1118.39691	-0.523557758	0.191339657	-2.736274159	0.006213923	0.034852629	140817	14.372293	CCAAT/enhancer binding protein (C/EBP), delta	cebpd	NA
170784	181.9103371	0.32558271	0.108760221	2.993582659	0.002757228	0.019150884	170784	170784	14.543775	list(gene = "ENSDARG00000037017")	ubiquitination factor E4B, UFD2 homolog (S. cerevisiae)	ube4b	NA	NA	ENSDARG00000037017	245.139133	0.371822628	0.091004303	4.085769751	4.39E-05	0.000854291	170784	14.544415	ubiquitination factor E4B, UFD2 homolog (S. cerevisiae)	ube4b	NA
170846	169.7350078	-0.765320461	0.147200703	-5.199163104	2.00E-07	1.03E-05	170846	170846	14.531645	list(gene = "ENSDARG00000055543")	amyloid beta (A4) precursor protein b	appb	NA	NA	ENSDARG00000055543	113.6817618	-0.778288839	0.168307943	-4.624195527	3.76E-06	0.000115048	170846	14.536508	amyloid beta (A4) precursor protein b	appb	NA
171473	6007.156208	-0.625050534	0.151693128	-4.120493406	3.78E-05	0.000722156	171473	171473	14.549713	list(gene = "ENSDARG00000076667")	cyclin G1	ccng1	NA	NA	ENSDARG00000076667	6014.201505	-0.629131136	0.151812408	-4.144135158	3.41E-05	0.000692196	171473	14.546743	cyclin G1	ccng1	NA
171477	339.6839385	1.012748582	0.172542681	5.869553977	4.37E-09	3.89E-07	171477	171477	14.852479	list(gene = "ENSDARG00000101481")	retinol binding protein 1a, cellular	rbp5	NA	NA	ENSDARG00000101481	339.6484504	1.008085722	0.171757937	5.869223526	4.38E-09	4.38E-07	171477	14.566872	retinol binding protein 1a, cellular	rbp5	NA
192301	6041.865834	-0.288544408	0.110869672	-2.602554896	0.0092532	0.045958548	192301	192301	14.833983	list(gene = "ENSDARG00000099104")	ribosomal protein L24	rpl24	NA	NA	ENSDARG00000099104	6049.562712	-0.29324173	0.111141717	-2.638448799	0.008328628	0.043212558	192301	14.831455	ribosomal protein L24	rpl24	NA
192302	351.4528035	0.378497426	0.092652155	4.085144312	4.40E-05	0.000818146	192302	192302	14.593083	list(gene = "ENSDARG00000015427")	histone deacetylase 1	hdac1	NA	NA	ENSDARG00000015427	352.0316104	0.37238726	0.093391704	3.987369777	6.68E-05	0.001204242	192302	14.8804035	histone deacetylase 1	hdac1	NA
192303	72.73750747	0.921396618	0.174919947	5.26753315	1.38E-07	7.43E-06	192303	192303	14.839874	list(gene = "ENSDARG00000040838")	DCN1, defective in cullin neddylation 1, domain containing 2a	dcun1d2a	NA	NA	ENSDARG00000040838	73.2115279	0.930837146	0.173571493	5.362845762	8.19E-08	4.89E-06	192303	14.837396	DCN1, defective in cullin neddylation 1, domain containing 2a	dcun1d2a	NA
192305	280.9087981	0.368515748	0.099150121	3.716745321	0.000201806	0.002695159	192305	192305	14.835131	list(gene = "ENSDARG00000012399")	adenylosuccinate synthase, like	adssl	NA	NA	ENSDARG00000012399	349.0306252	0.375863742	0.097801658	3.843122393	0.000121479	0.001903902	192305	14.835131	adenylosuccinate synthase, like	adssl	NA
192313	49.3905234	0.703381951	0.228733795	3.075111627	0.002104238	0.015736756	192313	192313	14.592722	list(gene = "ENSDARG00000070828")	actin-like 6A	actl6a	NA	NA	ENSDARG00000070828	49.39780509	0.699372685	0.228834983	3.056231511	0.002241381	0.016866045	192313	14.592722	actin-like 6A	actl6a	NA
192325	73.78894344	0.781361828	0.22959151	3.403269693	0.000665845	0.006705472	192325	192325	14.543792	list(gene = "ENSDARG00000014898")	nuclear cap binding protein subunit 2	ncbp2	NA	NA	ENSDARG00000014898	73.87509867	0.779487139	0.229966039	3.389575004	0.000700011	0.007223704	192325	14.531645	nuclear cap binding protein subunit 2	ncbp2	NA
192329	288.1168173	0.667236702	0.120216504	5.550292019	2.85E-08	1.84E-06	192329	192329	14.833489	list(gene = "ENSDARG00000032651")	protein phosphatase 1, regulatory subunit 10	ppp1r10	NA	NA	ENSDARG00000032651	288.1904402	0.662964794	0.120343017	5.508959401	3.61E-08	2.50E-06	192329	14.833489	protein phosphatase 1, regulatory subunit 10	ppp1r10	NA
192331	60.63076866	0.811384372	0.180014488	4.507328159	6.56E-06	0.000167848	192331	192331	14.852479	list(gene = "ENSDARG00000011648")	small nuclear ribonucleoprotein D1 polypeptide	snrpd1	NA	NA	ENSDARG00000011648	60.63783948	0.807220447	0.18041878	4.47414868	7.67E-06	0.000203374	192331	14.853864	small nuclear ribonucleoprotein D1 polypeptide	snrpd1	NA
192339	107.7010957	0.731269361	0.186304038	3.925139613	8.67E-05	0.001395982	192339	192339	14.823151	list(gene = "ENSDARG00000005699")	DEAD/H (Asp-Glu-Ala-Asp/His) box polypeptide 19 (DBP5 homolog, yeast)	ddx19	NA	NA	ENSDARG00000005699	202.7175144	0.70395986	0.16027413	4.392223865	1.12E-05	0.00027911	192339	14.823151	DEAD/H (Asp-Glu-Ala-Asp/His) box polypeptide 19 (DBP5 homolog, yeast)	ddx19	NA
195815	141.9172751	-0.836434004	0.177983481	-4.699503564	2.61E-06	8.01E-05	195815	195815	14.854555	list(gene = "ENSDARG00000013415")	lamin A	lmna	NA	NA	ENSDARG00000013415	142.1008785	-0.841381268	0.178687437	-4.708676122	2.49E-06	8.12E-05	195815	14.852479	lamin A	lmna	NA
245697	200.2957724	-0.336367538	0.112208717	-2.997695254	0.002720295	0.019003775	245697	245697	14.839874	list(gene = "ENSDARG00000037998")	flotillin 1b	flot1b	NA	NA	ENSDARG00000037998	186.9780418	-0.322405336	0.111372198	-2.894845781	0.003793449	0.024458557	245697	14.837396	flotillin 1b	flot1b	NA
245698	157.781862	-0.540359915	0.131811502	-4.099489843	4.14E-05	0.000779555	245698	245698	14.592884	list(gene = "ENSDARG00000004830")	flotillin 2a	flot2a	NA	NA	ENSDARG00000004830	157.9068241	-0.544849215	0.131586401	-4.140619474	3.46E-05	0.000700545	245698	14.592722	flotillin 2a	flot2a	NA
245950	11.44417934	-1.408572476	0.506860997	-2.779011378	0.005452462	0.031391504	245950	245950	14.543775	list(gene = "ENSDARG00000039577")	protein tyrosine kinase 2 beta, b	ptk2bb	NA	NA	ENSDARG00000039577	11.45426424	-1.413088759	0.506367615	-2.7906381	0.005260425	0.031062693	245950	14.544127	protein tyrosine kinase 2 beta, b	ptk2bb	NA
246090	393.5397788	-0.560202029	0.1487165	-3.766912403	0.000165279	0.002314639	246090	246090	14.831455	list(gene = "ENSDARG00000099371")	cytoglobin 1	cygb1	NA	NA	ENSDARG00000099371	404.0186009	-0.572015315	0.148156833	-3.860877049	0.000112981	0.001791573	246090	14.831455	cytoglobin 1	cygb1	NA
259190	369.1292748	0.415676922	0.156974828	2.648048277	0.008095796	0.041851894	259190	259190	14.531645	list(gene = "ENSDARG00000037846")	histocompatibility (minor) 13	hm13	NA	NA	ENSDARG00000037846	369.1834494	0.411155495	0.156407844	2.628739609	0.008570196	0.044219727	259190	14.543538	histocompatibility (minor) 13	hm13	NA
259192	1702.042564	0.368777819	0.095140689	3.876131491	0.00010613	0.001634483	259192	259192	14.533042	list(gene = "ENSDARG00000071403")	ornithine decarboxylase antizyme 1a	oaz1a	NA	NA	ENSDARG00000071403	1703.78843	0.365504931	0.095336017	3.833859874	0.000126148	0.001959338	259192	14.5362015	ornithine decarboxylase antizyme 1a	oaz1a	NA
259196	14.94790012	-0.838486348	0.319835498	-2.621617527	0.008751358	0.044227333	259196	259196	14.823884	list(gene = "ENSDARG00000006052")	MALT paracaspase 2	malt2	NA	NA	ENSDARG00000006052	14.96204886	-0.842684612	0.321032171	-2.624922636	0.008666866	0.044589928	259196	14.815266	MALT paracaspase 2	malt2	NA
259251	49.19463513	-0.490661834	0.181846533	-2.698219345	0.006971149	0.037512815	259251	259251	14.593284	list(gene = "ENSDARG00000013704")	ceramide synthase 2a	cers2a	NA	NA	ENSDARG00000013704	49.24546505	-0.494797592	0.183090792	-2.70247119	0.006882615	0.037712745	259251	14.880566	ceramide synthase 2a	cers2a	NA
259252	38.94277832	1.818362163	0.357531525	5.085879254	3.66E-07	1.64E-05	259252	259252	14.833489	list(gene = "ENSDARG00000004111")	estrogen receptor 1	esr1	NA	NA	ENSDARG00000004111	38.88355617	1.811650866	0.356812797	5.077314721	3.83E-07	1.81E-05	259252	14.82342	estrogen receptor 1	esr1	NA
260437	19.46158515	-0.826350172	0.288380755	-2.86548307	0.004163735	0.025791046	260437	260437	14.833017	list(gene = "ENSDARG00000104541")	mutS homolog 6 (E. coli)	msh6	NA	NA	ENSDARG00000104541	19.18535589	-0.795621901	0.289843612	-2.745004098	0.006051014	0.034144405	260437	14.833017	mutS homolog 6 (E. coli)	msh6	NA
266599	565.789194	0.57300282	0.174615584	3.281510197	0.001032528	0.00921624	266599	266599	14.535469	list(gene = "ENSDARG00000055283")	inhibitor of DNA binding 2a	id2a	NA	NA	ENSDARG00000055283	572.5525607	0.563940479	0.173857865	3.243686904	0.001179934	0.010518688	266599	14.545806	inhibitor of DNA binding 2a	id2a	NA
266798	53.55781778	-0.490919556	0.171831559	-2.856981338	0.00427691	0.02636798	266798	266798	14.825805	list(gene = "ENSDARG00000029928")	adaptor-related protein complex 3, mu 1 subunit	ap3m1	NA	NA	ENSDARG00000029928	53.61221612	-0.495484278	0.172942185	-2.865028443	0.004169718	0.02621491	266798	14.833816	adaptor-related protein complex 3, mu 1 subunit	ap3m1	NA
266985	1418.818233	0.931250535	0.106682836	8.729150529	2.57E-18	2.12E-15	266985	266985	14.852479	list(gene = "ENSDARG00000014329")	nucleophosmin 1a	npm1a	NA	NA	ENSDARG00000014329	1419.481028	0.927073096	0.107604787	8.615537655	6.96E-18	6.02E-15	266985	14.852479	nucleophosmin 1a	npm1a	NA
266987	1142.21707	-0.595571817	0.21239451	-2.804082919	0.005045993	0.029656859	266987	266987	14.593284	list(gene = "ENSDARG00000010946")	cystathionine-beta-synthase b	cbsb	NA	NA	ENSDARG00000010946	1143.206305	-0.599360594	0.211658162	-2.83173863	0.004629567	0.028335292	266987	14.593083	cystathionine-beta-synthase b	cbsb	NA
266989	795.6797761	0.831318515	0.194460395	4.275001669	1.91E-05	0.00041531	266989	266989	14.531645	list(gene = "ENSDARG00000043976")	eukaryotic translation termination factor 1b	etf1b	NA	NA	ENSDARG00000043976	796.4147949	0.826634064	0.19473021	4.245022203	2.19E-05	0.000476258	266989	14.543792	eukaryotic translation termination factor 1b	etf1b	NA
266990	193.2144103	0.810269853	0.12000878	6.75175478	1.46E-11	2.70E-09	266990	266990	15.22285	list(gene = "ENSDARG00000037109")	PWP2 periodic tryptophan protein homolog (yeast)	pwp2h	NA	NA	ENSDARG00000037109	223.4007053	0.803223087	0.119182687	6.739427546	1.59E-11	3.63E-09	266990	15.207947	PWP2 periodic tryptophan protein homolog (yeast)	pwp2h	NA
282615	109.604728	1.210807828	0.238290781	5.081219768	3.75E-07	1.67E-05	282615	282615	14.823884	list(gene = "ENSDARG00000052348")	SWI/SNF related, matrix associated, actin dependent regulator of chromatin, subfamily a, member 5	smarca5	NA	NA	ENSDARG00000052348	109.6332463	1.20703538	0.238459393	5.06180681	4.15E-07	1.93E-05	282615	14.825785	SWI/SNF related, matrix associated, actin dependent regulator of chromatin, subfamily a, member 5	smarca5	NA
282667	1034.923588	-0.23481669	0.086391626	-2.718049193	0.006566807	0.035902273	282667	282667	15.209884	list(gene = "ENSDARG00000002731")	syndecan 2	sdc2	NA	NA	ENSDARG00000002731	1408.995688	-0.24387247	0.08278808	-2.945743777	0.003221792	0.021842197	282667	15.2150755	syndecan 2	sdc2	NA
282673	908.7751462	-0.376617419	0.068101535	-5.530233926	3.20E-08	2.06E-06	282673	282673	14.566941	list(gene = "ENSDARG00000090912")	Niemann-Pick disease, type C2	npc2	NA	NA	ENSDARG00000090912	910.9708851	-0.381750737	0.069009722	-5.531839947	3.17E-08	2.25E-06	282673	14.566872	Niemann-Pick disease, type C2	npc2	NA
286774	23.72554827	0.622844608	0.236423919	2.634439906	0.008427622	0.042994041	286774	286774	15.22285	list(gene = "ENSDARG00000045155")	PHD finger protein 5A	phf5a	NA	NA	ENSDARG00000045155	23.82310698	0.626633982	0.235375649	2.662271921	0.007761515	0.041133313	286774	15.2150755	PHD finger protein 5A	phf5a	NA
286777	162.3080023	0.761116598	0.152690815	4.984691442	6.21E-07	2.46E-05	286777	286777	14.833097	list(gene = "ENSDARG00000105286")	DEAD (Asp-Glu-Ala-Asp) box polypeptide 54	ddx54	NA	NA	ENSDARG00000105286	173.988648	0.725110584	0.149630979	4.845992378	1.26E-06	4.69E-05	286777	14.833097	DEAD (Asp-Glu-Ala-Asp) box polypeptide 54	ddx54	NA
286787	114.3315092	1.048112884	0.205618572	5.097364858	3.44E-07	1.57E-05	286787	286787	14.827688	list(gene = "ENSDARG00000017696")	digestive organ expansion factor homolog	diexf	NA	NA	ENSDARG00000017696	118.3787372	1.041822971	0.202426083	5.146683463	2.65E-07	1.37E-05	286787	14.829012	digestive organ expansion factor homolog	diexf	NA
286832	92.90077734	-0.487178346	0.153559527	-3.172569984	0.001510961	0.012260626	286832	286832	14.842841	list(gene = "ENSDARG00000036279")	laminin, gamma 1	lamc1	NA	NA	ENSDARG00000036279	92.97863487	-0.491360045	0.153988233	-3.19089346	0.001418336	0.012029395	286832	14.842841	laminin, gamma 1	lamc1	NA
30081	177.2123933	0.460317366	0.166471907	2.76513541	0.005689917	0.032327469	30081	30081	14.823151	list(gene = "ENSDARG00000007923")	protein tyrosine phosphatase, non-receptor type 1	ptpn1	NA	NA	ENSDARG00000007923	177.3087551	0.456193898	0.16711614	2.729801554	0.006337246	0.035421934	30081	14.833097	protein tyrosine phosphatase, non-receptor type 1	ptpn1	NA
30101	66.90199389	-0.533800863	0.172761636	-3.08981135	0.002002837	0.015151948	30101	30101	14.852479	list(gene = "ENSDARG00000042151")	v-ski avian sarcoma viral oncogene homolog a	skia	NA	NA	ENSDARG00000042151	67.08983329	-0.537299769	0.172452554	-3.115638221	0.001835473	0.014533514	30101	14.854625	v-ski avian sarcoma viral oncogene homolog a	skia	NA
30116	951.7180282	0.660739329	0.164707437	4.011593781	6.03E-05	0.001058372	30116	30116	14.815266	list(gene = "ENSDARG00000005774")	DEAD (Asp-Glu-Ala-Asp) box helicase 3b	ddx3b	NA	NA	ENSDARG00000005774	958.7120036	0.652443238	0.165354904	3.945714473	7.96E-05	0.001380943	30116	14.824423	DEAD (Asp-Glu-Ala-Asp) box helicase 3b	ddx3b	NA
30126	591.2935949	0.449922487	0.122006568	3.687690717	0.000226298	0.002946336	30126	30126	14.82419	list(gene = "ENSDARG00000003411")	forkhead box A2	foxa2	NA	NA	ENSDARG00000003411	591.9091756	0.444054843	0.122523997	3.624227519	0.000289826	0.003719052	30126	14.531645	forkhead box A2	foxa2	NA
30163	83.5371767	-0.55550856	0.175758917	-3.160628038	0.001574294	0.012642243	30163	30163	14.817384	list(gene = "ENSDARG00000079402")	TAP binding protein (tapasin), tandem duplicate 1	tapbp.1	NA	NA	ENSDARG00000079402	40.66001662	-0.842597077	0.212812164	-3.959346414	7.52E-05	0.001321487	30163	14.804419	TAP binding protein (tapasin), tandem duplicate 1	tapbp.1	NA
30166	125.5726469	-0.793606107	0.128246535	-6.188129018	6.09E-10	7.13E-08	30166	30166	14.802482	list(gene = "ENSDARG00000102470")	membrane protein, palmitoylated 7a (MAGUK p55 subfamily member 7)	mpp7a	NA	NA	ENSDARG00000102470	124.7210132	-0.81803807	0.130904244	-6.249133277	4.13E-10	5.49E-08	30166	14.802482	membrane protein, palmitoylated 7a (MAGUK p55 subfamily member 7)	mpp7a	NA
30187	366.6289329	0.404602027	0.132369311	3.056615043	0.002238516	0.016492437	30187	30187	15.207947	list(gene = "ENSDARG00000034823")	coatomer protein complex, subunit gamma 2	copg2	NA	NA	ENSDARG00000034823	366.8618686	0.399952559	0.132686088	3.014276518	0.002575929	0.018664702	30187	15.2150755	coatomer protein complex, subunit gamma 2	copg2	NA
30227	48.74321967	-0.57253595	0.16293108	-3.513976272	0.000441452	0.004885904	30227	30227	14.591863	list(gene = "ENSDARG00000105112")	netrin 1a	ntn1a	NA	NA	ENSDARG00000105112	48.78576737	-0.576845535	0.163709033	-3.523602366	0.000425723	0.004954495	30227	14.593284	netrin 1a	ntn1a	NA
30228	326.5430228	0.932191392	0.172216057	5.412917976	6.20E-08	3.66E-06	30228	30228	14.823164	list(gene = "ENSDARG00000018902")	pescadillo	pes	NA	NA	ENSDARG00000018902	326.7337451	0.92648562	0.172720117	5.364086324	8.14E-08	4.88E-06	30228	14.531645	pescadillo	pes	NA
30236	61.98684999	-0.489436748	0.18726068	-2.613665332	0.008957673	0.044877937	30236	30236	14.8207245	list(gene = "ENSDARG00000041799")	connexin 43	cx43	NA	NA	ENSDARG00000041799	62.25432348	-0.501689575	0.187482644	-2.675925433	0.007452322	0.039950549	30236	14.8207245	connexin 43	cx43	NA
30291	1039.900453	-0.575318268	0.136943351	-4.201140562	2.66E-05	0.000549282	30291	30291	15.2045145	list(gene = "ENSDARG00000018693")	cadherin 2, type 1, N-cadherin (neuronal)	cdh2	NA	NA	ENSDARG00000018693	1041.056721	-0.57955016	0.136503103	-4.245692209	2.18E-05	0.000475693	30291	15.2150755	cadherin 2, type 1, N-cadherin (neuronal)	cdh2	NA
30314	15726.35989	-0.612745538	0.207534871	-2.952494375	0.003152178	0.021117211	30314	30314	14.815266	list(gene = "ENSDARG00000040295")	apolipoprotein Eb	apoeb	NA	NA	ENSDARG00000040295	15703.67075	-0.614953457	0.207755511	-2.959986258	0.003076528	0.021117356	30314	14.815266	apolipoprotein Eb	apoeb	NA
30380	144.2934606	0.719397901	0.155000604	4.641258695	3.46E-06	0.000101332	30380	30380	14.835131	list(gene = "ENSDARG00000038225")	NRAS proto-oncogene, GTPase	nras	NA	NA	ENSDARG00000038225	144.3377652	0.71530823	0.155501201	4.600017412	4.22E-06	0.00012606	30380	14.839825	NRAS proto-oncogene, GTPase	nras	NA
30387	273.8390982	0.42998887	0.146589214	2.933291317	0.00335389	0.022042619	30387	30387	14.527806	list(gene = "ENSDARG00000075445")	proteasome subunit beta 5	psmb5	NA	NA	ENSDARG00000075445	229.0224809	0.448727539	0.153922761	2.915277343	0.003553726	0.023398581	30387	14.540007	proteasome subunit beta 5	psmb5	NA
30396	69.26023681	-0.684481441	0.243216641	-2.814287043	0.004888556	0.029048041	30396	30396	14.372293	list(gene = "ENSDARG00000020759")	E74-like ETS transcription factor 1	elf1	NA	NA	ENSDARG00000020759	70.53478885	-0.690702135	0.243339745	-2.838427135	0.004533647	0.027909112	30396	14.854625	E74-like ETS transcription factor 1	elf1	NA
30400	3475.417249	-0.344079834	0.118140523	-2.912462431	0.003585913	0.023004357	30400	30400	14.880566	list(gene = "ENSDARG00000053136")	beta-2-microglobulin	b2m	NA	NA	ENSDARG00000053136	3479.188251	-0.348460493	0.118117175	-2.950125525	0.003176448	0.021631632	30400	14.880566	beta-2-microglobulin	b2m	NA
30427	129.9230528	0.686912375	0.210727141	3.259724266	0.001115206	0.009757657	30427	30427	14.829012	list(gene = "ENSDARG00000033172")	nuclear receptor subfamily 2, group F, member 5	nr2f5	NA	NA	ENSDARG00000033172	129.9839403	0.682953021	0.211140023	3.234597637	0.001218143	0.010761843	30427	14.825805	nuclear receptor subfamily 2, group F, member 5	nr2f5	NA
30428	640.0181813	0.272832155	0.081533622	3.34625333	0.000819115	0.007769696	30428	30428	14.536508	list(gene = "ENSDARG00000077776")	casein kinase 2, beta polypeptide	csnk2b	NA	NA	ENSDARG00000077776	640.5955177	0.269118072	0.082161182	3.275489291	0.001054791	0.00972511	30428	14.536508	casein kinase 2, beta polypeptide	csnk2b	NA
30467	233.3113962	0.459501171	0.14958334	3.071873989	0.002127195	0.015851116	30467	30467	14.825785	list(gene = "ENSDARG00000024844")	myc associated factor X	max	NA	NA	ENSDARG00000024844	255.2858218	0.446815726	0.144603478	3.089937613	0.002001985	0.015576369	30467	14.824423	myc associated factor X	max	NA
30496	90.62777785	-1.5451251	0.476032692	-3.24583821	0.001171054	0.010132251	30496	30496	14.538123	list(gene = "ENSDARG00000101251")	lactate dehydrogenase A4	ldha	NA	NA	ENSDARG00000101251	90.74132448	-1.548991041	0.474181877	-3.266660148	0.001088242	0.009935235	30496	14.527806	lactate dehydrogenase A4	ldha	NA
30497	754.3302445	-0.649534184	0.241089098	-2.694166552	0.007056489	0.037867588	30497	30497	14.879544	list(gene = "ENSDARG00000019644")	lactate dehydrogenase Ba	ldhba	NA	NA	ENSDARG00000019644	754.9047741	-0.654396638	0.239888867	-2.727915832	0.006373587	0.035550647	30497	14.879544	lactate dehydrogenase Ba	ldhba	NA
30498	66.19331776	-1.870564579	0.385568835	-4.851441316	1.23E-06	4.41E-05	30498	30498	14.823164	list(gene = "ENSDARG00000037421")	early growth response 1	egr1	NA	NA	ENSDARG00000037421	171.6653965	-1.668562427	0.332428892	-5.019306282	5.19E-07	2.33E-05	30498	14.82419	early growth response 1	egr1	NA
30502	380.9188501	0.284990499	0.106474798	2.676600521	0.007437325	0.039443389	30502	30502	14.854625	list(gene = "ENSDARG00000002082")	casein kinase 2, alpha 1 polypeptide	csnk2a1	NA	NA	ENSDARG00000002082	381.1992124	0.281416313	0.106892615	2.63270117	0.008470884	0.043794917	30502	14.595437	casein kinase 2, alpha 1 polypeptide	csnk2a1	NA
30530	396.6525193	-0.365003787	0.123829518	-2.947631483	0.003202185	0.021359954	30530	30530	14.547653	list(gene = "ENSDARG00000078954")	retinoid x receptor, beta a	rxrba	NA	NA	ENSDARG00000078954	66.84631726	-1.195121979	0.179759566	-6.648447194	2.96E-11	5.98E-09	30530	14.541529	retinoid x receptor, beta a	rxrba	NA
30606	26.11888963	-1.000445528	0.233594692	-4.28282646	1.85E-05	0.000404508	30606	30606	14.825805	list(gene = "ENSDARG00000034117")	retinoic acid receptor gamma a	rarga	NA	NA	ENSDARG00000034117	26.2620946	-1.013359929	0.234227965	-4.326383175	1.52E-05	0.000360779	30606	14.827688	retinoic acid receptor gamma a	rarga	NA
30607	52.90036961	-0.725298264	0.186423457	-3.890595514	1.00E-04	0.001563707	30607	30607	14.544415	list(gene = "ENSDARG00000021163")	thyroid hormone receptor beta	thrb	NA	NA	ENSDARG00000021163	207.3280306	-0.383633075	0.112391055	-3.413377295	0.00064163	0.006800834	30607	14.543775	thyroid hormone receptor beta	thrb	NA
30630	31.46603912	-0.902516261	0.295211267	-3.057187726	0.002234243	0.016470739	30630	30630	14.854625	list(gene = "ENSDARG00000012896")	anosmin 1a	anos1a	NA	NA	ENSDARG00000012896	31.49815844	-0.906584219	0.295410791	-3.068893376	0.002148533	0.016350171	30630	14.852479	anosmin 1a	anos1a	NA
30639	155.3912319	0.344550942	0.117249107	2.938623162	0.003296736	0.021825985	30639	30639	14.838266	list(gene = "ENSDARG00000006389")	SMAD family member 2	smad2	NA	NA	ENSDARG00000006389	155.4528301	0.34012652	0.117475065	2.895308213	0.003787864	0.024435556	30639	14.837396	SMAD family member 2	smad2	NA
30649	105.1235835	1.027180878	0.220435642	4.659776732	3.17E-06	9.37E-05	30649	30649	14.880566	list(gene = "ENSDARG00000012234")	proteasome activator subunit 3	psme3	NA	NA	ENSDARG00000012234	105.2212723	1.02033564	0.220566425	4.625978962	3.73E-06	0.000114351	30649	14.8804035	proteasome activator subunit 3	psme3	NA
30674	443.0257404	-1.417734736	0.21847432	-6.489251154	8.63E-11	1.24E-08	30674	30674	14.825805	list(gene = "ENSDARG00000039117")	thyrotrophic embryonic factor a	tefa	NA	NA	ENSDARG00000039117	443.5332251	-1.421894277	0.218109874	-6.519165105	7.07E-11	1.23E-08	30674	14.829012	thyrotrophic embryonic factor a	tefa	NA
30679	2285.639346	0.632198285	0.192940683	3.276645835	0.00105048	0.009356289	30679	30679	14.542969	list(gene = "ENSDARG00000055158")	prospero homeobox 1a	prox1a	NA	NA	ENSDARG00000055158	1230.464761	0.689499297	0.230549227	2.990681457	0.002783557	0.019732471	30679	14.544127	prospero homeobox 1a	prox1a	NA
30687	36.55235439	1.536673815	0.394221296	3.89799798	9.70E-05	0.001525184	30687	30687	14.832098	list(gene = "ENSDARG00000010767")	eph receptor A4, like	epha4l	NA	NA	ENSDARG00000010767	88.93084886	1.192759328	0.333027452	3.581564586	0.000341543	0.004205071	30687	14.832098	eph receptor A4, like	epha4l	NA
30688	85.57579286	0.574479391	0.15535022	3.69796315	0.000217336	0.002859484	30688	30688	14.833983	list(gene = "ENSDARG00000100725")	eph receptor B4a	ephb4a	NA	NA	ENSDARG00000100725	88.47609917	0.612250092	0.156881822	3.902619717	9.52E-05	0.001577979	30688	14.832098	eph receptor B4a	ephb4a	NA
30692	18.95827089	-0.814033182	0.252070403	-3.229388182	0.001240554	0.010622189	30692	30692	14.8804035	list(gene = "ENSDARG00000042525")	early B-cell factor 2	ebf2	NA	NA	ENSDARG00000042525	18.92229491	-0.832051969	0.253382765	-3.283774915	0.001024267	0.009541298	30692	14.593284	early B-cell factor 2	ebf2	NA
30704	54.5965022	-0.816207515	0.197998243	-4.122296758	3.75E-05	0.000720439	30704	30704	14.823151	list(gene = "ENSDARG00000032155")	protein phosphatase, Mg2+/Mn2+ dependent, 1Aa	ppm1aa	NA	NA	ENSDARG00000032155	42.93455098	-0.902516095	0.215374446	-4.190451153	2.78E-05	0.000585559	30704	14.833097	protein phosphatase, Mg2+/Mn2+ dependent, 1Aa	ppm1aa	NA
30707	76.29060565	0.892180386	0.237408131	3.758002661	0.000171275	0.002369019	30707	30707	14.838266	list(gene = "ENSDARG00000006963")	CSE1 chromosome segregation 1-like (yeast)	cse1l	NA	NA	ENSDARG00000006963	76.64187303	0.871569792	0.237094788	3.676039446	0.000236883	0.003185738	30707	14.834426	CSE1 chromosome segregation 1-like (yeast)	cse1l	NA
30739	91.97696093	-0.660432196	0.149780386	-4.409336994	1.04E-05	0.000249164	30739	30739	14.838266	list(gene = "ENSDARG00000034541")	transforming growth factor beta receptor 2b	tgfbr2b	NA	NA	ENSDARG00000034541	92.06590709	-0.664749922	0.150333459	-4.42183615	9.79E-06	0.000248562	30739	14.842841	transforming growth factor beta receptor 2b	tgfbr2b	NA
30746	91.88393946	-0.561046894	0.16196871	-3.463921485	0.000532362	0.005684177	30746	30746	14.838266	list(gene = "ENSDARG00000004105")	endothelium-specific receptor tyrosine kinase 1	tie1	NA	NA	ENSDARG00000004105	72.41583827	-0.676344853	0.152750417	-4.427777454	9.52E-06	0.000242833	30746	14.842841	endothelium-specific receptor tyrosine kinase 1	tie1	NA
30749	171.6302764	-0.651587584	0.171600699	-3.797114967	0.00014639	0.00210703	30749	30749	14.543792	list(gene = "ENSDARG00000100940")	nuclear receptor subfamily 5, group A, member 2	nr5a2	NA	NA	ENSDARG00000100940	285.1281635	-0.533178069	0.149785267	-3.559616233	0.000371397	0.004479292	30749	14.531645	nuclear receptor subfamily 5, group A, member 2	nr5a2	NA
30750	884.2879428	0.878631773	0.220114272	3.991707412	6.56E-05	0.001128835	30750	30750	14.542969	list(gene = "ENSDARG00000044525")	peroxisome proliferator-activated receptor delta a	pparda	NA	NA	ENSDARG00000044525	824.5794903	0.914519417	0.222873202	4.103317082	4.07E-05	0.000804903	30750	14.546301	peroxisome proliferator-activated receptor delta a	pparda	NA
30757	3314.313596	-0.790431929	0.201187017	-3.928841633	8.54E-05	0.00138072	30757	30757	14.543792	list(gene = "ENSDARG00000075963")	major histocompatibility complex class I UBA	mhc1uba	NA	NA	ENSDARG00000075963	3322.945919	-0.792506018	0.200075819	-3.961028482	7.46E-05	0.00131795	30757	14.536508	major histocompatibility complex class I UBA	mhc1uba	NA
30762	109.9187074	-1.2616786	0.335177412	-3.764211289	0.000167076	0.002329109	30762	30762	14.566941	list(gene = "ENSDARG00000079105")	major histocompatibility complex class II DAB gene	mhc2dab	NA	NA	ENSDARG00000079105	184.1369201	-1.257554177	0.344035876	-3.655299537	0.000256882	0.003375405	30762	14.34304	major histocompatibility complex class II DAB gene	mhc2dab	NA
30767	437.2641338	-0.374212698	0.127777161	-2.928635256	0.003404537	0.022232992	30767	30767	14.543538	list(gene = "ENSDARG00000022712")	signal transducer and activator of transcription 3 (acute-phase response factor)	stat3	NA	NA	ENSDARG00000022712	142.8400365	-0.966849687	0.167144012	-5.784530798	7.27E-09	6.67E-07	30767	14.823164	signal transducer and activator of transcription 3 (acute-phase response factor)	stat3	NA
30768	227.1386375	-0.530938224	0.115703229	-4.588793508	4.46E-06	0.000124297	30768	30768	14.838869	list(gene = "ENSDARG00000006266")	signal transducer and activator of transcription 1a	stat1a	NA	NA	ENSDARG00000006266	522.6293065	-0.319059435	0.097718247	-3.265095781	0.001094271	0.009967736	30768	14.839825	signal transducer and activator of transcription 1a	stat1a	NA
317637	717.2113935	0.671798466	0.189467886	3.545711523	0.000391555	0.00450651	317637	317637	14.829012	list(gene = "ENSDARG00000077264")	WD repeat domain 43	wdr43	NA	NA	ENSDARG00000077264	717.5906674	0.66729105	0.190044811	3.511230048	0.000446038	0.005156253	317637	14.833816	WD repeat domain 43	wdr43	NA
317640	90.36476159	1.545890152	0.166638097	9.276931142	1.74E-20	2.16E-17	317640	317640	14.8804035	list(gene = "ENSDARG00000007918")	tetratricopeptide repeat domain 27	ttc27	NA	NA	ENSDARG00000007918	90.51416248	1.54497229	0.166413773	9.2839208	1.63E-20	2.83E-17	317640	14.880566	tetratricopeptide repeat domain 27	ttc27	NA
317641	88.77615017	0.884198472	0.224117892	3.945238223	7.97E-05	0.001308326	317641	317641	14.541529	list(gene = "ENSDARG00000055443")	zinc finger, CCHC domain containing 7	zcchc7	NA	NA	ENSDARG00000055443	86.0059639	0.88909626	0.227315995	3.911278929	9.18E-05	0.001538398	317641	14.541529	zinc finger, CCHC domain containing 7	zcchc7	NA
317644	179.1665004	1.261625131	0.273843629	4.607100534	4.08E-06	0.000116079	317644	317644	14.838266	list(gene = "ENSDARG00000040666")	nucleolar protein interacting with the FHA domain of MKI67	nifk	NA	NA	ENSDARG00000040666	179.735548	1.259520471	0.27248188	4.622400846	3.79E-06	0.000115465	317644	14.834426	nucleolar protein interacting with the FHA domain of MKI67	nifk	NA
317679	47.01317149	0.941717636	0.264238648	3.563890609	0.000365398	0.004270073	317679	317679	14.546301	list(gene = "ENSDARG00000002591")	RuvB-like AAA ATPase 1	ruvbl1	NA	NA	ENSDARG00000002591	47.03562418	0.937608212	0.264916034	3.539265622	0.000401242	0.004731573	317679	14.543775	RuvB-like AAA ATPase 1	ruvbl1	NA
317732	291.3330839	0.476289591	0.1039843	4.580399045	4.64E-06	0.000128712	317732	317732	14.543792	list(gene = "ENSDARG00000000779")	sec1 family domain containing 1	scfd1	NA	NA	ENSDARG00000000779	291.8670131	0.473136292	0.104352606	4.534015104	5.79E-06	0.000161179	317732	14.823164	sec1 family domain containing 1	scfd1	NA
317745	162.2367836	1.158541272	0.295010967	3.927112559	8.60E-05	0.001387063	317745	317745	14.833097	list(gene = "ENSDARG00000006900")	IMP (inosine 5'-monophosphate) dehydrogenase 2	impdh2	NA	NA	ENSDARG00000006900	162.3210392	1.15479927	0.294969189	3.914982697	9.04E-05	0.001528615	317745	14.82342	IMP (inosine 5'-monophosphate) dehydrogenase 2	impdh2	NA
317747	201.3917812	-0.607642365	0.175482679	-3.462691403	0.000534801	0.00569552	317747	317747	14.823164	list(gene = "ENSDARG00000017500")	rho-associated, coiled-coil containing protein kinase 2a	rock2a	NA	NA	ENSDARG00000017500	205.9807997	-0.619324407	0.176551611	-3.507894408	0.000451668	0.005211392	317747	14.82419	rho-associated, coiled-coil containing protein kinase 2a	rock2a	NA
317764	4626.821926	1.034786631	0.176075472	5.876949345	4.18E-09	3.78E-07	317764	317764	14.543792	list(gene = "ENSDARG00000035869")	antizyme inhibitor 1b	azin1b	NA	NA	ENSDARG00000035869	4628.003264	1.031015121	0.17603591	5.856845452	4.72E-09	4.57E-07	317764	14.543792	antizyme inhibitor 1b	azin1b	NA
321033	28.30361039	-1.168778794	0.393950061	-2.966819681	0.003008974	0.020375524	321033	321033	14.835131	list(gene = "ENSDARG00000009336")	allograft inflammatory factor 1-like	aif1l	NA	NA	ENSDARG00000009336	28.33136677	-1.172837112	0.39322216	-2.982632294	0.002857811	0.020105913	321033	14.835336	allograft inflammatory factor 1-like	aif1l	NA
321058	310.6604972	0.449288548	0.134765401	3.333856803	0.000856507	0.008025888	321058	321058	14.839825	list(gene = "ENSDARG00000011079")	WD repeat domain 3	wdr3	NA	NA	ENSDARG00000011079	310.8884948	0.445395736	0.135678132	3.282737824	0.001028042	0.009564142	321058	14.835336	WD repeat domain 3	wdr3	NA
321061	109.5096166	-0.685582623	0.172550685	-3.973224589	7.09E-05	0.001198546	321061	321061	14.835131	list(gene = "ENSDARG00000041022")	programmed cell death 4b	pdcd4b	NA	NA	ENSDARG00000041022	109.6067397	-0.689751593	0.172471137	-3.999229122	6.35E-05	0.001157741	321061	14.82921	programmed cell death 4b	pdcd4b	NA
321099	57.26325362	-0.664076202	0.190869499	-3.479215936	0.000502883	0.005425454	321099	321099	15.22285	list(gene = "ENSDARG00000011459")	gelsolin a	gsna	NA	NA	ENSDARG00000011459	60.87061637	-0.628992244	0.184300556	-3.412861352	0.000642846	0.006803234	321099	15.2045145	gelsolin a	gsna	NA
321107	125.0589578	-0.46070047	0.154321288	-2.985333242	0.002832695	0.019535993	321107	321107	14.833017	list(gene = "ENSDARG00000008867")	RAP1B, member of RAS oncogene family	rap1b	NA	NA	ENSDARG00000008867	132.0872203	-0.452920708	0.154580822	-2.929992882	0.003389698	0.022628292	321107	14.833489	RAP1B, member of RAS oncogene family	rap1b	NA
321114	84.18197353	1.369328193	0.274143745	4.994927727	5.89E-07	2.39E-05	321114	321114	14.838869	list(gene = "ENSDARG00000023299")	SNU13 homolog, small nuclear ribonucleoprotein b (U4/U6.U5)	snu13b	NA	NA	ENSDARG00000023299	84.20625306	1.365571734	0.274309539	4.978214528	6.42E-07	2.76E-05	321114	14.82921	SNU13 homolog, small nuclear ribonucleoprotein b (U4/U6.U5)	snu13b	NA
321127	200.0773831	1.26915359	0.244449266	5.191889545	2.08E-07	1.06E-05	321127	321127	14.842841	list(gene = "ENSDARG00000030789")	DEAD (Asp-Glu-Ala-Asp) box polypeptide 18	ddx18	NA	NA	ENSDARG00000030789	245.627051	1.243353386	0.236420228	5.259082085	1.45E-07	8.27E-06	321127	14.839874	DEAD (Asp-Glu-Ala-Asp) box polypeptide 18	ddx18	NA
321130	167.8660635	1.287534834	0.332715425	3.869778007	0.000108934	0.001664471	321130	321130	15.22285	list(gene = "ENSDARG00000043304")	NOP2 nucleolar protein homolog (yeast)	nop2	NA	NA	ENSDARG00000043304	167.9386367	1.283727308	0.332259529	3.86362827	0.000111715	0.001783175	321130	15.207947	NOP2 nucleolar protein homolog (yeast)	nop2	NA
321183	47.41358393	0.732443186	0.196450779	3.728380151	0.000192715	0.002604585	321183	321183	14.834426	list(gene = "ENSDARG00000032516")	ribosomal RNA processing 36	rrp36	NA	NA	ENSDARG00000032516	47.43431727	0.728181287	0.197563936	3.685800676	0.000227985	0.00311719	321183	14.837396	ribosomal RNA processing 36	rrp36	NA
321202	514.4817568	-0.363247302	0.134952372	-2.691670371	0.007109518	0.038086262	321202	321202	14.82419	list(gene = "ENSDARG00000037960")	leucine rich repeat containing 17	lrrc17	NA	NA	ENSDARG00000037960	514.4299488	-0.367639612	0.13437634	-2.735895423	0.006221079	0.03487662	321202	14.543792	leucine rich repeat containing 17	lrrc17	NA
321247	173.9716059	1.270981501	0.120040388	10.58794894	3.39E-26	1.40E-22	321247	321247	14.546301	list(gene = "ENSDARG00000104938")	FtsJ RNA methyltransferase homolog 3	ftsj3	NA	NA	ENSDARG00000104938	173.9899485	1.266886974	0.121198235	10.45301501	1.42E-25	5.73E-22	321247	14.544127	FtsJ RNA methyltransferase homolog 3	ftsj3	NA
321277	410.7614104	0.699152301	0.204256779	3.422908683	0.000619549	0.006363198	321277	321277	14.536741	list(gene = "ENSDARG00000078214")	MYB binding protein (P160) 1a	mybbp1a	NA	NA	ENSDARG00000078214	410.9723265	0.694426952	0.20475068	3.391573363	0.000694926	0.007188142	321277	14.538103	MYB binding protein (P160) 1a	mybbp1a	NA
321289	134.9426938	0.755390578	0.162779447	4.640577112	3.47E-06	0.000101427	321289	321289	14.8804035	list(gene = "ENSDARG00000002487")	NOC3-like DNA replication regulator	noc3l	NA	NA	ENSDARG00000002487	116.332165	0.757140116	0.185145858	4.089425082	4.32E-05	0.000845009	321289	14.8804035	NOC3-like DNA replication regulator	noc3l	NA
321364	18.90227088	0.738994052	0.266756755	2.7702918	0.005600609	0.031951468	321364	321364	14.543792	list(gene = "ENSDARG00000029544")	inhibitor of DNA binding 2b	id2b	NA	NA	ENSDARG00000029544	18.90648236	0.734949914	0.268148039	2.740836433	0.006128301	0.034468135	321364	14.543792	inhibitor of DNA binding 2b	id2b	NA
321383	1005.615073	0.417107465	0.13988392	2.981811372	0.002865485	0.019718287	321383	321383	14.541529	list(gene = "ENSDARG00000012682")	profilin 2 like	pfn2l	NA	NA	ENSDARG00000012682	1006.08761	0.412952038	0.140145266	2.946599984	0.003212885	0.021818445	321383	14.547449	profilin 2 like	pfn2l	NA
321453	2857.568832	0.801175725	0.146212513	5.479529136	4.26E-08	2.66E-06	321453	321453	14.880566	list(gene = "ENSDARG00000007836")	cathepsin La	ctsla	NA	NA	ENSDARG00000007836	2859.0706	0.797257058	0.146372837	5.446755525	5.13E-08	3.36E-06	321453	14.593083	cathepsin La	ctsla	NA
321464	270.8894093	0.373347741	0.116653899	3.200473732	0.001372019	0.011447637	321464	321464	14.543775	list(gene = "ENSDARG00000036510")	cyclin T2b	ccnt2b	NA	NA	ENSDARG00000036510	270.2438359	0.372627424	0.117846244	3.161979631	0.001567005	0.012914468	321464	14.546301	cyclin T2b	ccnt2b	NA
321491	206.1679802	0.448127211	0.139274116	3.2175915	0.001292718	0.010947953	321491	321491	14.852479	list(gene = "ENSDARG00000057234")	chromatin target of PRMT1a	chtopa	NA	NA	ENSDARG00000057234	284.8867748	0.41644878	0.126806078	3.284138956	0.001022945	0.009540397	321491	14.566941	chromatin target of PRMT1a	chtopa	NA
321504	856.4092822	0.710877622	0.140893632	5.045491513	4.52E-07	1.94E-05	321504	321504	14.880566	list(gene = "ENSDARG00000029252")	Sjogren syndrome antigen B (autoantigen La)	ssb	NA	NA	ENSDARG00000029252	383.0533099	0.796658567	0.167253222	4.763188149	1.91E-06	6.58E-05	321504	14.879544	Sjogren syndrome antigen B (autoantigen La)	ssb	NA
321545	20711.75831	0.237051959	0.083090486	2.852937454	0.004331715	0.026559534	321545	321545	14.824423	list(gene = "ENSDARG00000042684")	serpin peptidase inhibitor, clade C (antithrombin), member 1	serpinc1	NA	NA	ENSDARG00000042684	20723.64931	0.232648531	0.083481044	2.786842599	0.005322432	0.031301587	321545	14.815266	serpin peptidase inhibitor, clade C (antithrombin), member 1	serpinc1	NA
321550	654.515052	0.366879048	0.140520411	2.610859491	0.009031499	0.045124512	321550	321550	14.824423	list(gene = "ENSDARG00000026908")	transmembrane p24 trafficking protein 2	tmed2	NA	NA	ENSDARG00000026908	654.9623528	0.363350984	0.140245645	2.590818305	0.009574803	0.047755758	321550	14.824423	transmembrane p24 trafficking protein 2	tmed2	NA
321555	160.7176378	0.577684233	0.139206505	4.149836481	3.33E-05	0.000655233	321555	321555	14.804419	list(gene = "ENSDARG00000058467")	PRP40 pre-mRNA processing factor 40 homolog A	prpf40a	NA	NA	ENSDARG00000058467	160.784135	0.573253083	0.140045325	4.093339667	4.25E-05	0.000834902	321555	14.809612	PRP40 pre-mRNA processing factor 40 homolog A	prpf40a	NA
321577	140.3462178	1.588726182	0.339766295	4.675938158	2.93E-06	8.78E-05	321577	321577	14.593083	list(gene = "ENSDARG00000070644")	tocopherol (alpha) transfer protein-like	ttpal	NA	NA	ENSDARG00000070644	269.6496512	1.706855745	0.348515855	4.897498126	9.71E-07	3.78E-05	321577	14.592722	tocopherol (alpha) transfer protein-like	ttpal	NA
321585	233.0405658	0.370292594	0.124143145	2.982787273	0.002856364	0.019666434	321585	321585	14.543775	list(gene = "ENSDARG00000037038")	proteasome 26S subunit, ATPase 6	psmc6	NA	NA	ENSDARG00000037038	233.1413156	0.366053916	0.124462728	2.941072568	0.003270779	0.022100105	321585	14.546301	proteasome 26S subunit, ATPase 6	psmc6	NA
321618	494.9145664	0.798719557	0.249586542	3.200170775	0.001373462	0.011451976	321618	321618	14.542969	list(gene = "ENSDARG00000038559")	H1 histone family, member 0	h1f0	NA	NA	ENSDARG00000038559	494.8449689	0.793734736	0.248247159	3.197356771	0.001386933	0.01183288	321618	14.546301	H1 histone family, member 0	h1f0	NA
321714	451.3017894	0.454056582	0.142436357	3.187785692	0.001433668	0.011850442	321714	321714	14.531645	list(gene = "ENSDARG00000003920")	SET nuclear proto-oncogene b	setb	NA	NA	ENSDARG00000003920	451.5165595	0.449861528	0.142888382	3.148342236	0.001641993	0.013368783	321714	14.82419	SET nuclear proto-oncogene b	setb	NA
321726	61.9522363	0.708597706	0.243756846	2.906985863	0.003649297	0.023290549	321726	321726	14.853864	list(gene = "ENSDARG00000029058")	retinoblastoma binding protein 4	rbbp4	NA	NA	ENSDARG00000029058	61.98517382	0.704232142	0.244418294	2.881257909	0.003960914	0.02522948	321726	14.853864	retinoblastoma binding protein 4	rbbp4	NA
321738	86.593816	0.453255763	0.12786577	3.544777958	0.000392944	0.00450995	321738	321738	14.595437	list(gene = "ENSDARG00000031261")	SAP30 binding protein	sap30bp	NA	NA	ENSDARG00000031261	86.63125045	0.448800093	0.128798222	3.484520857	0.000493019	0.005576961	321738	14.854625	SAP30 binding protein	sap30bp	NA
321745	141.7572347	1.228988064	0.213174253	5.765180592	8.16E-09	6.56E-07	321745	321745	14.854625	list(gene = "ENSDARG00000004774")	WD repeat domain 36	wdr36	NA	NA	ENSDARG00000004774	141.7923241	1.224522573	0.21373476	5.729169042	1.01E-08	8.67E-07	321745	14.595437	WD repeat domain 36	wdr36	NA
321832	105.7687828	0.450116715	0.167579218	2.685993648	0.007231446	0.038539757	321832	321832	14.823164	list(gene = "ENSDARG00000038473")	ubiquitin-conjugating enzyme E2D 3	ube2d3	NA	NA	ENSDARG00000038473	103.2711268	0.444042344	0.165588201	2.681606183	0.007326966	0.039486739	321832	14.531645	ubiquitin-conjugating enzyme E2D 3	ube2d3	NA
321860	221.7712756	0.495898423	0.15292875	3.24267623	0.001184127	0.010216594	321860	321860	14.853864	list(gene = "ENSDARG00000014244")	RNA binding motif protein, X-linked	rbmx	NA	NA	ENSDARG00000014244	220.9721703	0.50238161	0.153346619	3.27611794	0.001052446	0.009710878	321860	14.853864	RNA binding motif protein, X-linked	rbmx	NA
321868	240.9391643	0.747105736	0.211311223	3.535570543	0.000406896	0.004609685	321868	321868	14.819327	list(gene = "ENSDARG00000105177")	interleukin enhancer binding factor 3b	ilf3b	NA	NA	ENSDARG00000105177	241.1686782	0.740031963	0.211236963	3.503326085	0.000459487	0.005261512	321868	14.831221	interleukin enhancer binding factor 3b	ilf3b	NA
321897	279.9790243	1.338915197	0.253262952	5.286660317	1.25E-07	6.78E-06	321897	321897	14.82342	list(gene = "ENSDARG00000006219")	guanine nucleotide binding protein-like 3 (nucleolar)	gnl3	NA	NA	ENSDARG00000006219	198.3523088	1.294593677	0.262228395	4.936893567	7.94E-07	3.23E-05	321897	14.833489	guanine nucleotide binding protein-like 3 (nucleolar)	gnl3	NA
321899	1008.81819	0.359528458	0.120389291	2.986382382	0.002822994	0.019501608	321899	321899	14.544415	list(gene = "ENSDARG00000036161")	heterogeneous nuclear ribonucleoprotein A0, like	hnrnpa0l	NA	NA	ENSDARG00000036161	1009.340599	0.355332155	0.120948686	2.937875292	0.003304699	0.022267203	321899	14.542969	heterogeneous nuclear ribonucleoprotein A0, like	hnrnpa0l	NA
321945	134.9071446	0.833898331	0.298805985	2.790768501	0.005258307	0.030500145	321945	321945	14.823151	list(gene = "ENSDARG00000100317")	AHA1, activator of heat shock protein ATPase homolog 1b	ahsa1b	NA	NA	ENSDARG00000100317	136.5376958	0.830296721	0.29967507	2.770656633	0.005594339	0.032384856	321945	14.833097	AHA1, activator of heat shock protein ATPase homolog 1b	ahsa1b	NA
321974	443.5703666	1.21729093	0.168310262	7.232422525	4.74E-13	1.20E-10	321974	321974	15.209884	list(gene = "ENSDARG00000010246")	protein arginine methyltransferase 1	prmt1	NA	NA	ENSDARG00000010246	443.6688918	1.213361614	0.168776395	7.189166552	6.52E-13	1.93E-10	321974	15.207947	protein arginine methyltransferase 1	prmt1	NA
321994	214.2196762	0.379158088	0.117362644	3.230653927	0.001235074	0.010589883	321994	321994	14.593284	list(gene = "ENSDARG00000020482")	non-POU domain containing, octamer-binding	nono	NA	NA	ENSDARG00000020482	213.6064427	0.371873253	0.118231193	3.145305759	0.001659133	0.013499261	321994	14.880566	non-POU domain containing, octamer-binding	nono	NA
322000	213.2723048	0.531060976	0.124738317	4.257400533	2.07E-05	0.000442411	322000	322000	15.2045145	list(gene = "ENSDARG00000023330")	acidic (leucine-rich) nuclear phosphoprotein 32 family, member B	anp32b	NA	NA	ENSDARG00000023330	217.1432979	0.505254261	0.127150756	3.973663043	7.08E-05	0.001260952	322000	15.2150755	acidic (leucine-rich) nuclear phosphoprotein 32 family, member B	anp32b	NA
322089	92.64246292	1.577888956	0.326124396	4.838303965	1.31E-06	4.60E-05	322089	322089	14.827688	list(gene = "ENSDARG00000030700")	CTP synthase 1a	ctps1a	NA	NA	ENSDARG00000030700	92.67417863	1.574113197	0.326010696	4.828409675	1.38E-06	5.01E-05	322089	14.829012	CTP synthase 1a	ctps1a	NA
322104	225.6596297	-0.350881532	0.12205493	-2.874783776	0.004043043	0.025219724	322104	322104	14.531645	list(gene = "ENSDARG00000090454")	guanine nucleotide binding protein (G protein), beta polypeptide 1a	gnb1a	NA	NA	ENSDARG00000090454	119.7792791	-0.448281229	0.138825855	-3.229090347	0.001241847	0.01090784	322104	14.543792	guanine nucleotide binding protein (G protein), beta polypeptide 1a	gnb1a	NA
322206	2719.504751	0.843296233	0.163281496	5.164677275	2.41E-07	1.18E-05	322206	322206	14.839825	list(gene = "ENSDARG00000038068")	DEAD (Asp-Glu-Ala-Asp) box helicase 5	ddx5	NA	NA	ENSDARG00000038068	3129.939525	0.860326969	0.151624127	5.674076975	1.39E-08	1.10E-06	322206	14.835336	DEAD (Asp-Glu-Ala-Asp) box helicase 5	ddx5	NA
322229	264.0423523	1.124268008	0.193101216	5.822169477	5.81E-09	5.08E-07	322229	322229	14.552143	list(gene = "ENSDARG00000095947")	adenosine kinase b	adkb	NA	NA	ENSDARG00000095947	264.0456496	1.120521392	0.192526654	5.820084492	5.88E-09	5.61E-07	322229	14.551187	adenosine kinase b	adkb	NA
322251	164.8710215	0.888993632	0.239664601	3.709323898	0.000207813	0.002766461	322251	322251	14.833816	list(gene = "ENSDARG00000042864")	ribosomal protein L7-like 1	rpl7l1	NA	NA	ENSDARG00000042864	167.4810374	0.856149346	0.238858647	3.584334744	0.000337938	0.004174117	322251	14.825805	ribosomal protein L7-like 1	rpl7l1	NA
322256	1060.343576	0.39642927	0.090342201	4.388085164	1.14E-05	0.000270243	322256	322256	14.8804035	list(gene = "ENSDARG00000003681")	eukaryotic translation initiation factor 5	eif5	NA	NA	ENSDARG00000003681	1060.88993	0.39224219	0.090827868	4.318522468	1.57E-05	0.000372062	322256	14.593083	eukaryotic translation initiation factor 5	eif5	NA
322265	168.1634678	1.036219714	0.282067311	3.673661122	0.0002391	0.003058259	322265	322265	14.824423	list(gene = "ENSDARG00000005134")	proteasome 26S subunit, non-ATPase 11b	psmd11b	NA	NA	ENSDARG00000005134	168.3052664	1.033216787	0.281071419	3.675993773	0.000236925	0.003185738	322265	14.825785	proteasome 26S subunit, non-ATPase 11b	psmd11b	NA
322348	43.82805791	0.684893642	0.181621235	3.770999807	0.000162595	0.002284613	322348	322348	14.824423	list(gene = "ENSDARG00000043986")	SET domain containing 6	setd6	NA	NA	ENSDARG00000043986	43.84312227	0.680717092	0.182744999	3.724956063	0.000195349	0.002736309	322348	14.8207245	SET domain containing 6	setd6	NA
322350	499.8644087	0.35068296	0.100212084	3.499407927	0.000466293	0.005115201	322350	322350	14.547449	list(gene = "ENSDARG00000100254")	zgc:85789	zgc:85789	NA	NA	ENSDARG00000100254	500.2279331	0.345896406	0.101311558	3.414185039	0.000639731	0.006792794	322350	14.547653	zgc:85789	zgc:85789	NA
322425	478.4977063	0.464044862	0.135153261	3.433471433	0.000595905	0.0061663	322425	322425	14.833017	list(gene = "ENSDARG00000101127")	microtubule-associated protein 1 light chain 3 beta	map1lc3b	NA	NA	ENSDARG00000101127	478.6077202	0.459614349	0.134428182	3.419032696	0.000628442	0.006719834	322425	14.833489	microtubule-associated protein 1 light chain 3 beta	map1lc3b	NA
322462	67.84644286	-2.424242131	0.697285953	-3.476682874	0.000507658	0.005472208	322462	322462	14.545806	list(gene = "ENSDARG00000086826")	sulfotransferase family, cytosolic, 6b, member 1	sult6b1	NA	NA	ENSDARG00000086826	72.97632287	-2.469228572	0.675949341	-3.652978739	0.000259216	0.003395025	322462	14.545337	sulfotransferase family, cytosolic, 6b, member 1	sult6b1	NA
322468	88.97795206	-2.422201979	0.472771279	-5.123411866	3.00E-07	1.40E-05	322468	322468	14.545337	list(gene = "ENSDARG00000068515")	chitin synthase 1	chs1	NA	NA	ENSDARG00000068515	89.05791222	-2.426415218	0.47119232	-5.149521996	2.61E-07	1.36E-05	322468	14.535469	chitin synthase 1	chs1	NA
322507	13.54724173	-2.857987576	1.070863126	-2.668863562	0.007610836	0.040113697	322507	322507	14.832098	list(gene = "ENSDARG00000104213")	wu:fb63c12	wu:fb63c12	NA	NA	ENSDARG00000104213	13.56645256	-2.861726306	1.070687577	-2.672793042	0.007522264	0.040218749	322507	14.832098	wu:fb63c12	wu:fb63c12	NA
322508	608.0759362	0.816605269	0.256267734	3.18653174	0.001439897	0.011877343	322508	322508	14.543538	list(gene = "ENSDARG00000054058")	H1 histone family, member X	h1fx	NA	NA	ENSDARG00000054058	618.2507402	0.807031596	0.255228457	3.161996929	0.001566912	0.012914468	322508	14.535481	H1 histone family, member X	h1fx	NA
322533	185.2932583	-1.767125103	0.53216267	-3.320648371	0.000898086	0.008284427	322533	322533	14.837396	list(gene = "ENSDARG00000103878")	alanyl (membrane) aminopeptidase b	anpepb	NA	NA	ENSDARG00000103878	185.5368147	-1.771224824	0.53202122	-3.329237179	0.000870842	0.008446959	322533	14.838266	alanyl (membrane) aminopeptidase b	anpepb	NA
322543	28064.29029	0.470337421	0.144204205	3.261606828	0.001107827	0.009699935	322543	322543	14.853864	list(gene = "ENSDARG00000040298")	apolipoprotein A-IV b, tandem duplicate 1	apoa4b.1	NA	NA	ENSDARG00000040298	22041.59979	0.501480149	0.144667353	3.466436206	0.000527407	0.005872734	322543	14.854625	apolipoprotein A-IV b, tandem duplicate 1	apoa4b.1	NA
322581	206.4988439	0.544830452	0.149138323	3.653188806	0.000259004	0.003255783	322581	322581	15.209884	list(gene = "ENSDARG00000010445")	TraB domain containing	trabd	NA	NA	ENSDARG00000010445	129.492592	0.52817936	0.165065908	3.199808895	0.001375187	0.011765816	322581	15.207947	TraB domain containing	trabd	NA
322599	619.7763468	0.404211153	0.084052513	4.809031142	1.52E-06	5.21E-05	322599	322599	14.541529	list(gene = "ENSDARG00000057912")	eukaryotic translation initiation factor 1A, X-linked, b	eif1axb	NA	NA	ENSDARG00000057912	620.2406225	0.400773745	0.084355743	4.750995348	2.02E-06	6.87E-05	322599	14.541529	eukaryotic translation initiation factor 1A, X-linked, b	eif1axb	NA
322614	699.1248686	-1.604121467	0.572298015	-2.80294781	0.005063786	0.029703265	322614	322614	14.543775	list(gene = "ENSDARG00000039269")	arginase 2	arg2	NA	NA	ENSDARG00000039269	701.2214766	-1.609222241	0.571985882	-2.813395037	0.004902139	0.029488287	322614	14.546301	arginase 2	arg2	NA
322756	115.8437544	0.49337705	0.167946544	2.937702903	0.003306537	0.021857826	322756	322756	14.543775	list(gene = "ENSDARG00000043857")	ubiquitin-fold modifier 1	ufm1	NA	NA	ENSDARG00000043857	115.8912478	0.488943618	0.168325183	2.904756191	0.003675393	0.023900904	322756	14.543775	ubiquitin-fold modifier 1	ufm1	NA
322863	71.91761715	0.657111661	0.218313163	3.009949804	0.002612909	0.018493074	322863	322863	14.834426	list(gene = "ENSDARG00000041896")	DnaJ (Hsp40) homolog, subfamily C, member 5 gamma a	dnajc5ga	NA	NA	ENSDARG00000041896	71.95179874	0.653315401	0.218852495	2.985185984	0.00283406	0.019973607	322863	14.839874	DnaJ (Hsp40) homolog, subfamily C, member 5 gamma a	dnajc5ga	NA
322927	62.82053152	0.549812851	0.145750562	3.772286306	0.000161758	0.002280187	322927	322927	14.825785	list(gene = "ENSDARG00000017086")	ankyrin repeat and SOCS box-containing 12a	asb12a	NA	NA	ENSDARG00000017086	62.84164317	0.54559203	0.146646609	3.720454454	0.000198865	0.002778829	322927	14.8207245	ankyrin repeat and SOCS box-containing 12a	asb12a	NA
322969	150.6676655	0.731596418	0.177271914	4.126973093	3.68E-05	0.000709243	322969	322969	14.838266	list(gene = "ENSDARG00000017454")	nucleoporin 50	nup50	NA	NA	ENSDARG00000017454	150.8766747	0.72366408	0.17823525	4.060162503	4.90E-05	0.000932657	322969	14.839874	nucleoporin 50	nup50	NA
322973	407.1422512	0.553258138	0.114256544	4.842244635	1.28E-06	4.55E-05	322973	322973	14.829012	list(gene = "ENSDARG00000092546")	pdgfa associated protein 1a	pdap1a	NA	NA	ENSDARG00000092546	407.3143611	0.549073036	0.114969231	4.775825966	1.79E-06	6.25E-05	322973	14.833816	pdgfa associated protein 1a	pdap1a	NA
322977	91.54445826	-0.607180056	0.172612611	-3.517588049	0.000435488	0.004832824	322977	322977	14.854625	list(gene = "ENSDARG00000018145")	MID1 interacting protein 1, like	mid1ip1l	NA	NA	ENSDARG00000018145	91.7195117	-0.608096676	0.173185153	-3.511251778	0.000446002	0.005156253	322977	14.595437	MID1 interacting protein 1, like	mid1ip1l	NA
323089	16.56826352	-0.987497281	0.29032513	-3.401349654	0.00067054	0.00673699	323089	323089	14.544127	list(gene = "ENSDARG00000060586")	CTD (carboxy-terminal domain, RNA polymerase II, polypeptide A) small phosphatase like 2b	ctdspl2b	NA	NA	ENSDARG00000060586	46.17691994	-0.890163	0.190216304	-4.679740798	2.87E-06	9.16E-05	323089	14.542969	CTD (carboxy-terminal domain, RNA polymerase II, polypeptide A) small phosphatase like 2b	ctdspl2b	NA
323107	2027.813065	0.247243253	0.093189468	2.653124424	0.007975047	0.041428792	323107	323107	14.854625	list(gene = "ENSDARG00000005423")	phosphoglycerate mutase 1a	pgam1a	NA	NA	ENSDARG00000005423	2034.333958	0.246144683	0.093373763	2.636122543	0.008385944	0.043416971	323107	14.854555	phosphoglycerate mutase 1a	pgam1a	NA
323115	738.6389394	-0.606551297	0.208674615	-2.906684631	0.003652813	0.023301001	323115	323115	14.839825	list(gene = "ENSDARG00000019004")	SWI/SNF related, matrix associated, actin dependent regulator of chromatin, subfamily d, member 1	smarcd1	NA	NA	ENSDARG00000019004	770.1030786	-0.63315697	0.207092857	-3.057357849	0.002232975	0.016823691	323115	14.82921	SWI/SNF related, matrix associated, actin dependent regulator of chromatin, subfamily d, member 1	smarcd1	NA
323226	548.1230651	-0.28545249	0.108155047	-2.639289588	0.008307998	0.042576344	323226	323226	14.542969	list(gene = "ENSDARG00000021343")	WD repeat and SOCS box containing 1	wsb1	NA	NA	ENSDARG00000021343	552.8058342	-0.286749861	0.108947092	-2.632010229	0.008488131	0.043852326	323226	14.542969	WD repeat and SOCS box containing 1	wsb1	NA
323239	25.26706284	0.801511876	0.251382145	3.188420077	0.001430525	0.011840247	323239	323239	14.825805	list(gene = "ENSDARG00000016514")	general transcription factor IIH, polypeptide 2	gtf2h2	NA	NA	ENSDARG00000016514	25.34290419	0.803362894	0.253675156	3.166896224	0.001540753	0.012776332	323239	14.829012	general transcription factor IIH, polypeptide 2	gtf2h2	NA
323285	18.10531353	-1.28009853	0.299096895	-4.279879031	1.87E-05	0.000407741	323285	323285	14.545415	list(gene = "ENSDARG00000102415")	scinderin like a	scinla	NA	NA	ENSDARG00000102415	18.12620022	-1.284574295	0.300099238	-4.28049836	1.86E-05	0.000425268	323285	14.545337	scinderin like a	scinla	NA
323355	209.3778395	0.294629373	0.112080755	2.628724017	0.008570589	0.043490917	323355	323355	15.209884	list(gene = "ENSDARG00000006642")	developmentally regulated GTP binding protein 2	drg2	NA	NA	ENSDARG00000006642	181.1245635	0.302734872	0.116573703	2.596939665	0.009405844	0.047206738	323355	15.207947	developmentally regulated GTP binding protein 2	drg2	NA
323424	47.03640408	0.855172608	0.293865974	2.910076989	0.003613397	0.023132828	323424	323424	14.839874	list(gene = "ENSDARG00000028275")	sulfotransferase family 1, cytosolic sulfotransferase 1	sult1st1	NA	NA	ENSDARG00000028275	47.22399321	0.858870021	0.294400263	2.917354806	0.00353014	0.023289928	323424	14.838266	sulfotransferase family 1, cytosolic sulfotransferase 1	sult1st1	NA
323426	128.8881107	0.630520418	0.225974351	2.790230021	0.005267061	0.030522383	323426	323426	14.8804035	list(gene = "ENSDARG00000012495")	M-phase phosphoprotein 10 (U3 small nucleolar ribonucleoprotein)	mphosph10	NA	NA	ENSDARG00000012495	128.9541628	0.626744926	0.22620475	2.770697456	0.005593637	0.032384856	323426	14.8804035	M-phase phosphoprotein 10 (U3 small nucleolar ribonucleoprotein)	mphosph10	NA
323439	1192.286509	-0.459825462	0.165879911	-2.772038273	0.005570649	0.031871444	323439	323439	14.535481	list(gene = "ENSDARG00000104431")	solute carrier family 1 (glial high affinity glutamate transporter), member 3a	slc1a3a	NA	NA	ENSDARG00000104431	1193.213486	-0.464214076	0.165592236	-2.803356521	0.005057373	0.03022204	323439	14.531645	solute carrier family 1 (glial high affinity glutamate transporter), member 3a	slc1a3a	NA
323447	799.9878159	0.269125009	0.096012283	2.803026883	0.005062545	0.029703265	323447	323447	15.2150755	list(gene = "ENSDARG00000026476")	cytotoxic granule-associated RNA binding protein 1, like	tia1l	NA	NA	ENSDARG00000026476	800.3794551	0.265025005	0.096265234	2.753070799	0.005903913	0.033548735	323447	15.2045145	cytotoxic granule-associated RNA binding protein 1, like	tia1l	NA
323453	410.2010727	0.715550111	0.248833844	2.875614098	0.004032424	0.025166138	323453	323453	14.815266	list(gene = "ENSDARG00000020377")	eukaryotic translation initiation factor 4, gamma 2a	eif4g2a	NA	NA	ENSDARG00000020377	423.4703573	0.715142003	0.245690861	2.910739131	0.003605749	0.023625556	323453	14.815266	eukaryotic translation initiation factor 4, gamma 2a	eif4g2a	NA
323462	698.3975115	0.30312212	0.082408122	3.678303953	0.00023479	0.003018695	323462	323462	14.833816	list(gene = "ENSDARG00000070657")	proliferation-associated 2G4, b	pa2g4b	NA	NA	ENSDARG00000070657	698.7946385	0.299051561	0.082714652	3.615460543	0.000299814	0.003808717	323462	14.527806	proliferation-associated 2G4, b	pa2g4b	NA
323464	199.7462579	0.62180231	0.15295105	4.065368048	4.80E-05	0.000876351	323464	323464	14.854625	list(gene = "ENSDARG00000015352")	large 60S subunit nuclear export GTPase 1	lsg1	NA	NA	ENSDARG00000015352	200.0722661	0.620112708	0.153716323	4.034137011	5.48E-05	0.00102145	323464	14.853864	large 60S subunit nuclear export GTPase 1	lsg1	NA
323474	321.2967297	0.326290947	0.112589485	2.898058789	0.003754802	0.023841263	323474	323474	14.531645	list(gene = "ENSDARG00000071259")	F-box protein 34	fbxo34	NA	NA	ENSDARG00000071259	321.4712166	0.321956653	0.113400488	2.83911171	0.004523932	0.027896551	323474	14.543792	F-box protein 34	fbxo34	NA
323501	468.4924927	0.398299996	0.126642272	3.145079359	0.001660418	0.013153347	323501	323501	14.838266	list(gene = "ENSDARG00000031495")	SET nuclear proto-oncogene a	seta	NA	NA	ENSDARG00000031495	470.3987733	0.391404396	0.126838091	3.085858464	0.002029654	0.015701954	323501	14.842841	SET nuclear proto-oncogene a	seta	NA
323538	18.3817161	-1.297235605	0.424768002	-3.053986171	0.002258225	0.016588393	323538	323538	14.543538	list(gene = "ENSDARG00000005210")	coronin, actin binding protein, 2A	coro2a	NA	NA	ENSDARG00000005210	18.40319865	-1.301259391	0.424511388	-3.065310914	0.002174438	0.016464574	323538	14.82419	coronin, actin binding protein, 2A	coro2a	NA
323563	34.37282652	-0.689568687	0.190647961	-3.616973839	0.000298067	0.003661507	323563	323563	14.593284	list(gene = "ENSDARG00000025468")	BCL2/adenovirus E1B interacting protein 3-like a	bnip3la	NA	NA	ENSDARG00000025468	34.32407282	-0.687683453	0.191565184	-3.589814395	0.000330913	0.004128751	323563	14.880566	BCL2/adenovirus E1B interacting protein 3-like a	bnip3la	NA
323573	67.26439493	0.558931466	0.212186342	2.634153831	0.008434726	0.043012598	323573	323573	14.593083	list(gene = "ENSDARG00000045074")	ADP-ribosylation factor-like 4D	arl4d	NA	NA	ENSDARG00000045074	67.27257103	0.554686963	0.211796589	2.61896079	0.008819808	0.045175581	323573	14.593083	ADP-ribosylation factor-like 4D	arl4d	NA
323665	627.0432103	0.613085644	0.119842773	5.1157498	3.12E-07	1.44E-05	323665	323665	14.809612	list(gene = "ENSDARG00000057719")	atlastin GTPase 2	atl2	NA	NA	ENSDARG00000057719	627.2742066	0.608470252	0.12049452	5.049775313	4.42E-07	2.03E-05	323665	14.799049	atlastin GTPase 2	atl2	NA
323765	2196.972089	0.1751319	0.061073629	2.86755351	0.004136588	0.025667706	323765	323765	14.880566	list(gene = "ENSDARG00000005451")	GDP dissociation inhibitor 2	gdi2	NA	NA	ENSDARG00000005451	2198.193419	0.170625696	0.061748679	2.763228284	0.005723272	0.032917558	323765	14.880566	GDP dissociation inhibitor 2	gdi2	NA
323883	216.1334914	0.365509714	0.095408269	3.831006646	0.00012762	0.001884979	323883	323883	14.838869	list(gene = "ENSDARG00000019239")	cullin 1a	cul1a	NA	NA	ENSDARG00000019239	216.3871847	0.36288719	0.096474252	3.761492655	0.000168902	0.002427346	323883	14.82921	cullin 1a	cul1a	NA
323926	65.05734018	0.543824517	0.172711687	3.148741857	0.00163975	0.013032912	323926	323926	14.833489	list(gene = "ENSDARG00000015221")	nuclear speckle splicing regulatory protein 1	nsrp1	NA	NA	ENSDARG00000015221	65.08870105	0.539175588	0.173789637	3.102461096	0.001919188	0.015049165	323926	14.82342	nuclear speckle splicing regulatory protein 1	nsrp1	NA
324005	175.7167767	0.369453572	0.140281607	2.633656537	0.008447089	0.043057942	324005	324005	14.823151	list(gene = "ENSDARG00000039363")	DnaJ (Hsp40) homolog, subfamily B, member 12a	dnajb12a	NA	NA	ENSDARG00000039363	175.7985407	0.365333883	0.140685023	2.596821439	0.009409082	0.047206738	324005	14.823151	DnaJ (Hsp40) homolog, subfamily B, member 12a	dnajb12a	NA
324015	201.6743486	0.52955749	0.148447116	3.567314097	0.000360659	0.004233394	324015	324015	14.8207245	list(gene = "ENSDARG00000038576")	ubiquitin-conjugating enzyme E2D 1b	ube2d1b	NA	NA	ENSDARG00000038576	201.8932838	0.523457371	0.148881873	3.515924147	0.000438226	0.005080488	324015	14.825785	ubiquitin-conjugating enzyme E2D 1b	ube2d1b	NA
324023	355.3431682	-0.571691447	0.10626431	-5.379900831	7.45E-08	4.34E-06	324023	324023	14.835336	list(gene = "ENSDARG00000022309")	desmoplakin a	dspa	NA	NA	ENSDARG00000022309	355.6793278	-0.576074562	0.106729444	-5.397522374	6.76E-08	4.24E-06	324023	14.835336	desmoplakin a	dspa	NA
324047	842.8845414	0.261459349	0.078491992	3.331032162	0.000865246	0.008065445	324047	324047	15.2150755	list(gene = "ENSDARG00000013979")	Nedd4 family interacting protein 1	ndfip1	NA	NA	ENSDARG00000013979	843.2969237	0.257107896	0.078811657	3.262307963	0.00110509	0.01002859	324047	15.209884	Nedd4 family interacting protein 1	ndfip1	NA
324121	91.26465976	0.39309031	0.147532906	2.66442464	0.007712014	0.040505262	324121	324121	14.823164	list(gene = "ENSDARG00000018890")	small nuclear ribonucleoprotein polypeptide A	snrpa	NA	NA	ENSDARG00000018890	91.30288216	0.388893986	0.148070264	2.626415158	0.00862895	0.044472744	324121	14.531645	small nuclear ribonucleoprotein polypeptide A	snrpa	NA
324125	159.8511268	0.352196043	0.104329344	3.375810009	0.000735987	0.007184417	324125	324125	14.833489	list(gene = "ENSDARG00000011312")	serine/threonine kinase 3 (STE20 homolog, yeast)	stk3	NA	NA	ENSDARG00000011312	159.9367595	0.347752558	0.105503552	3.296121806	0.000980295	0.009242237	324125	14.823151	serine/threonine kinase 3 (STE20 homolog, yeast)	stk3	NA
324180	144.289689	0.40786449	0.125595137	3.247454487	0.001164423	0.010095733	324180	324180	14.547449	list(gene = "ENSDARG00000077037")	taxilin alpha	txlna	NA	NA	ENSDARG00000077037	144.3473631	0.403696179	0.126114096	3.201039306	0.001369329	0.011725391	324180	14.552143	taxilin alpha	txlna	NA
324365	1165.151238	0.438445675	0.068551757	6.395834216	1.60E-10	2.18E-08	324365	324365	14.595437	list(gene = "ENSDARG00000053047")	eukaryotic translation initiation factor 2, subunit 2 beta	eif2s2	NA	NA	ENSDARG00000053047	1165.645247	0.434130499	0.069310292	6.263579138	3.76E-10	5.06E-08	324365	14.595437	eukaryotic translation initiation factor 2, subunit 2 beta	eif2s2	NA
324421	527.0165765	0.22847212	0.068552943	3.332783534	0.000859818	0.008039008	324421	324421	14.838869	list(gene = "ENSDARG00000045297")	prohibitin 2a	phb2a	NA	NA	ENSDARG00000045297	527.2860174	0.224148737	0.069157577	3.241130565	0.001190566	0.010582327	324421	14.835336	prohibitin 2a	phb2a	NA
324525	127.4797858	0.524847392	0.148053368	3.54498787	0.000392631	0.00450995	324525	324525	14.852479	list(gene = "ENSDARG00000011597")	ataxin 2-like	atxn2l	NA	NA	ENSDARG00000011597	127.5291664	0.520805403	0.148565715	3.505555784	0.000455655	0.005242413	324525	14.852479	ataxin 2-like	atxn2l	NA
324554	199.2490778	0.48045884	0.123628328	3.886316743	0.000101777	0.001586361	324554	324554	14.595437	list(gene = "ENSDARG00000027649")	cleavage and polyadenylation specific factor 3	cpsf3	NA	NA	ENSDARG00000027649	199.6148851	0.477354972	0.124309216	3.840060994	0.000123004	0.001925311	324554	14.854625	cleavage and polyadenylation specific factor 3	cpsf3	NA
324655	238.3353575	0.361303144	0.108621041	3.326272157	0.000880159	0.00818972	324655	324655	14.829012	list(gene = "ENSDARG00000038967")	cullin 3a	cul3a	NA	NA	ENSDARG00000038967	238.456013	0.357090875	0.109510092	3.260803336	0.001110971	0.010059349	324655	14.815489	cullin 3a	cul3a	NA
324710	828.3070605	0.564591426	0.17256938	3.27167789	0.001069113	0.009454373	324710	324710	14.799049	list(gene = "ENSDARG00000099532")	ubiquitin-like 3a	ubl3a	NA	NA	ENSDARG00000099532	832.4492552	0.56415264	0.172629565	3.267995485	0.001083121	0.009915924	324710	14.804419	ubiquitin-like 3a	ubl3a	NA
324855	82.17925437	0.452421869	0.142159034	3.182505238	0.001460069	0.011965042	324855	324855	14.833017	list(gene = "ENSDARG00000042728")	phospholipase A2-activating protein	plaa	NA	NA	ENSDARG00000042728	82.2167896	0.448029089	0.14304423	3.132101803	0.001735597	0.013979789	324855	14.833017	phospholipase A2-activating protein	plaa	NA
324900	217.7573659	0.445709931	0.156057202	2.856067677	0.004289237	0.026384017	324900	324900	14.82342	list(gene = "ENSDARG00000038980")	thioredoxin domain containing 12 (endoplasmic reticulum)	txndc12	NA	NA	ENSDARG00000038980	217.8595715	0.441435617	0.156459496	2.821405085	0.004781378	0.028992192	324900	14.833489	thioredoxin domain containing 12 (endoplasmic reticulum)	txndc12	NA
324947	179.2515546	1.416728963	0.317174726	4.466714546	7.94E-06	0.000196704	324947	324947	14.552193	list(gene = "ENSDARG00000058292")	selenophosphate synthetase 1	sephs1	NA	NA	ENSDARG00000058292	178.4989018	1.41105639	0.31806404	4.436390831	9.15E-06	0.000234804	324947	14.550584	selenophosphate synthetase 1	sephs1	NA
324948	79.70193029	-1.317126696	0.338432524	-3.891844324	9.95E-05	0.001558474	324948	324948	14.544127	list(gene = "ENSDARG00000027222")	adhesion G protein-coupled receptor G1	adgrg1	NA	NA	ENSDARG00000027222	115.9649409	-1.201104768	0.274498378	-4.375635206	1.21E-05	0.000296339	324948	14.544127	adhesion G protein-coupled receptor G1	adgrg1	NA
325037	259.4988109	1.177642866	0.175233504	6.720420676	1.81E-11	3.21E-09	325037	325037	14.823884	list(gene = "ENSDARG00000007744")	TSR1, 20S rRNA accumulation, homolog (S. cerevisiae)	tsr1	NA	NA	ENSDARG00000007744	256.134697	1.170630931	0.17398309	6.728417851	1.72E-11	3.71E-09	325037	14.815266	TSR1, 20S rRNA accumulation, homolog (S. cerevisiae)	tsr1	NA
325065	68.14109957	0.713486726	0.187324521	3.808827183	0.000139628	0.002033285	325065	325065	14.831473	list(gene = "ENSDARG00000077434")	MON1 secretory trafficking family member Bb	mon1bb	NA	NA	ENSDARG00000077434	68.16804982	0.709326451	0.188148088	3.770043374	0.000163219	0.00236982	325065	14.819327	MON1 secretory trafficking family member Bb	mon1bb	NA
325226	311.5077614	0.56856251	0.140370495	4.050441731	5.11E-05	0.00092323	325226	325226	14.853864	list(gene = "ENSDARG00000010481")	basic leucine zipper and W2 domains 1a	bzw1a	NA	NA	ENSDARG00000010481	455.2536247	0.550156262	0.141632768	3.884385426	0.000102589	0.001674105	325226	14.595437	basic leucine zipper and W2 domains 1a	bzw1a	NA
325292	77.47774423	0.644504561	0.160428733	4.0173886	5.88E-05	0.001038564	325292	325292	14.536741	list(gene = "ENSDARG00000056665")	NOP2/Sun RNA methyltransferase family, member 2	nsun2	NA	NA	ENSDARG00000056665	77.5144477	0.640191339	0.161660111	3.960107023	7.49E-05	0.001320974	325292	14.533042	NOP2/Sun RNA methyltransferase family, member 2	nsun2	NA
325484	516.783203	0.747764639	0.187910018	3.979376116	6.91E-05	0.0011792	325484	325484	14.591863	list(gene = "ENSDARG00000068262")	vesicle-associated membrane protein 5	vamp5	NA	NA	ENSDARG00000068262	519.5766527	0.742251476	0.188661897	3.934294558	8.34E-05	0.001431859	325484	14.593083	vesicle-associated membrane protein 5	vamp5	NA
325550	169.2426673	0.36219866	0.127128591	2.849073186	0.004384679	0.026796447	325550	325550	15.22285	list(gene = "ENSDARG00000006225")	DEAD (Asp-Glu-Ala-Asp) box polypeptide 39Aa	ddx39aa	NA	NA	ENSDARG00000006225	155.869649	0.386621131	0.131558557	2.938776003	0.003295111	0.022227323	325550	15.209884	DEAD (Asp-Glu-Ala-Asp) box polypeptide 39Aa	ddx39aa	NA
325603	123.5419879	0.778626376	0.248441491	3.13404325	0.001724154	0.013530414	325603	325603	14.547449	list(gene = "ENSDARG00000077469")	polymerase (RNA) I polypeptide B	polr1b	NA	NA	ENSDARG00000077469	123.7307872	0.776746455	0.247686664	3.13600434	0.001712667	0.013832638	325603	14.551187	polymerase (RNA) I polypeptide B	polr1b	NA
325631	146.408269	-0.454397073	0.130147058	-3.491412553	0.000480474	0.005224573	325631	325631	14.817384	list(gene = "ENSDARG00000059925")	ubiquitin specific peptidase 24	usp24	NA	NA	ENSDARG00000059925	135.8068531	-0.475383519	0.131907547	-3.603914494	0.00031346	0.003943479	325631	14.802482	ubiquitin specific peptidase 24	usp24	NA
325896	295.8901465	-0.362880961	0.113833083	-3.187833894	0.001433429	0.011850442	325896	325896	14.823164	list(gene = "ENSDARG00000070822")	2',3'-cyclic nucleotide 3' phosphodiesterase	cnp	NA	NA	ENSDARG00000070822	296.4427014	-0.368547826	0.114889701	-3.20784042	0.001337357	0.011531728	325896	14.831473	2',3'-cyclic nucleotide 3' phosphodiesterase	cnp	NA
325975	341.7183105	1.391623305	0.208703867	6.667932529	2.59E-11	4.41E-09	325975	325975	14.835336	list(gene = "ENSDARG00000070214")	solute carrier family 41 (magnesium transporter), member 1	slc41a1	NA	NA	ENSDARG00000070214	271.6439694	1.39834036	0.214502945	6.518979771	7.08E-11	1.23E-08	325975	14.82921	solute carrier family 41 (magnesium transporter), member 1	slc41a1	NA
326062	57.088563	-1.107550977	0.244956338	-4.521422004	6.14E-06	0.000159771	326062	326062	15.22285	list(gene = "ENSDARG00000011581")	si:dkey-23k10.5	si:dkey-23k10.5	NA	NA	ENSDARG00000011581	81.28763428	-0.924275889	0.243092274	-3.802160693	0.00014344	0.002166797	326062	15.2150755	si:dkey-23k10.5	si:dkey-23k10.5	NA
326718	107.5097427	0.987500042	0.220859935	4.47115971	7.78E-06	0.00019382	326718	326718	14.834426	list(gene = "ENSDARG00000008740")	ESF1, nucleolar pre-rRNA processing protein, homolog (S. cerevisiae)	esf1	NA	NA	ENSDARG00000008740	107.6383704	0.979844368	0.221038553	4.432911623	9.30E-06	0.000238122	326718	14.842841	ESF1, nucleolar pre-rRNA processing protein, homolog (S. cerevisiae)	esf1	NA
326723	99.43991945	0.609406666	0.141267496	4.313849137	1.60E-05	0.000359488	326723	326723	14.827688	list(gene = "ENSDARG00000026540")	protein phosphatase 4, regulatory subunit 2a	ppp4r2a	NA	NA	ENSDARG00000026540	99.70925999	0.600420214	0.143633524	4.180223388	2.91E-05	0.000606214	326723	14.833816	protein phosphatase 4, regulatory subunit 2a	ppp4r2a	NA
326846	911.3251048	0.516878782	0.126412911	4.088813228	4.34E-05	0.000808947	326846	326846	15.2045145	list(gene = "ENSDARG00000045776")	CCHC-type zinc finger, nucleic acid binding protein a	cnbpa	NA	NA	ENSDARG00000045776	911.6676341	0.513234402	0.126759562	4.048881161	5.15E-05	0.000971145	326846	15.207947	CCHC-type zinc finger, nucleic acid binding protein a	cnbpa	NA
326908	18.32072691	0.719368742	0.269072934	2.673508378	0.00750624	0.039697324	326908	326908	14.82419	list(gene = "ENSDARG00000031198")	high mobility group 20A	hmg20a	NA	NA	ENSDARG00000031198	18.39464932	0.723570095	0.269891985	2.680961772	0.00734109	0.039527692	326908	14.531645	high mobility group 20A	hmg20a	NA
327026	369.6907476	0.447069722	0.134340182	3.327892791	0.000875055	0.008150759	327026	327026	14.838869	list(gene = "ENSDARG00000016393")	ADP-ribosylation factor 2b	arf2b	NA	NA	ENSDARG00000016393	370.3374024	0.44085181	0.134552537	3.276428816	0.001051288	0.009707588	327026	14.838869	ADP-ribosylation factor 2b	arf2b	NA
327035	275.5851844	0.328761253	0.104536893	3.144930416	0.001661263	0.013153347	327035	327035	15.22285	list(gene = "ENSDARG00000010381")	ring finger protein 2	rnf2	NA	NA	ENSDARG00000010381	275.7381043	0.32438758	0.105618209	3.071322492	0.002131128	0.016248345	327035	15.22285	ring finger protein 2	rnf2	NA
327053	77.52126896	0.86535511	0.23427255	3.693796439	0.000220931	0.002897555	327053	327053	14.531645	list(gene = "ENSDARG00000013478")	ribosomal RNA processing 15 homolog	rrp15	NA	NA	ENSDARG00000013478	77.54580332	0.861139562	0.234503452	3.672182876	0.000240487	0.003222905	327053	14.82419	ribosomal RNA processing 15 homolog	rrp15	NA
327057	103.4428447	0.969892673	0.35647162	2.720813152	0.006512156	0.035718973	327057	327057	14.542969	list(gene = "ENSDARG00000022213")	uridine-cytidine kinase 2b	uck2b	NA	NA	ENSDARG00000022213	103.4893882	0.966751224	0.355726996	2.717677418	0.00657419	0.036411998	327057	14.544415	uridine-cytidine kinase 2b	uck2b	NA
327069	191.2472811	0.31389855	0.10824837	2.899799334	0.003734016	0.023721423	327069	327069	14.833097	list(gene = "ENSDARG00000018618")	cleavage and polyadenylation specific factor 6	cpsf6	NA	NA	ENSDARG00000018618	172.3136873	0.390302062	0.11346373	3.439883937	0.000581964	0.006289465	327069	14.82342	cleavage and polyadenylation specific factor 6	cpsf6	NA
327078	415.7192288	0.743913094	0.162495769	4.578045933	4.69E-06	0.000128712	327078	327078	14.880566	list(gene = "ENSDARG00000098375")	polymerase (RNA) I polypeptide A	polr1a	NA	NA	ENSDARG00000098375	415.8719124	0.739743934	0.162893843	4.541263924	5.59E-06	0.000156454	327078	14.880964	polymerase (RNA) I polypeptide A	polr1a	NA
327082	346.2379003	0.297957678	0.101554289	2.933974324	0.003346519	0.022032436	327082	327082	14.823151	list(gene = "ENSDARG00000020405")	N-ethylmaleimide-sensitive factor attachment protein, alpha b	napab	NA	NA	ENSDARG00000020405	346.4231995	0.293347694	0.102417347	2.864238372	0.004180133	0.026253143	327082	14.833097	N-ethylmaleimide-sensitive factor attachment protein, alpha b	napab	NA
327143	182.4377667	0.547407226	0.191205159	2.862931264	0.004197416	0.025986697	327143	327143	14.838266	list(gene = "ENSDARG00000099996")	ras homolog family member T1a	rhot1a	NA	NA	ENSDARG00000099996	182.3809819	0.546444901	0.191906013	2.847461069	0.004406948	0.027337522	327143	14.837396	ras homolog family member T1a	rhot1a	NA
327172	20.2812466	-1.286028521	0.427220914	-3.010219021	0.002610594	0.018487235	327172	327172	14.540007	list(gene = "ENSDARG00000092810")	signal transducing adaptor family member 2a	stap2a	NA	NA	ENSDARG00000092810	20.30231985	-1.290519295	0.426576857	-3.025291394	0.002483937	0.018216038	327172	14.829012	signal transducing adaptor family member 2a	stap2a	NA
327232	47.94081418	0.508768335	0.183810048	2.76790274	0.005641829	0.032123989	327232	327232	15.239282	list(gene = "ENSDARG00000099642")	DCN1, defective in cullin neddylation 1, domain containing 1 (S. cerevisiae)	dcun1d1	NA	NA	ENSDARG00000099642	47.9578295	0.504507402	0.184556245	2.733624107	0.006264151	0.035053206	327232	15.234478	DCN1, defective in cullin neddylation 1, domain containing 1 (S. cerevisiae)	dcun1d1	NA
327272	152.9567355	-0.547940756	0.20682098	-2.649348027	0.008064723	0.041760861	327272	327272	14.82342	list(gene = "ENSDARG00000000068")	solute carrier family 9, subfamily A (NHE3, cation proton antiporter 3), member 3 regulator 1a	slc9a3r1a	NA	NA	ENSDARG00000000068	153.2234323	-0.55397786	0.206622258	-2.681114154	0.007337748	0.039527264	327272	14.833017	solute carrier family 9, subfamily A (NHE3, cation proton antiporter 3), member 3 regulator 1a	slc9a3r1a	NA
327284	60.23798426	-0.97154995	0.304958062	-3.185847728	0.001443305	0.011882608	327284	327284	14.544415	list(gene = "ENSDARG00000041060")	lectin, galactoside-binding, soluble, 9 (galectin 9)-like 3	lgals9l3	NA	NA	ENSDARG00000041060	60.29723116	-0.975636768	0.304311518	-3.20604614	0.001345724	0.011579153	327284	14.544127	lectin, galactoside-binding, soluble, 9 (galectin 9)-like 3	lgals9l3	NA
327329	34.32270085	0.77680584	0.202171401	3.842313177	0.00012188	0.001817709	327329	327329	14.838266	list(gene = "ENSDARG00000032704")	glutaminyl-tRNA synthase (glutamine-hydrolyzing)-like 1	qrsl1	NA	NA	ENSDARG00000032704	34.24535189	0.767230335	0.204275885	3.755853676	0.000172752	0.00247386	327329	14.839874	glutaminyl-tRNA synthase (glutamine-hydrolyzing)-like 1	qrsl1	NA
327336	263.8117278	0.337413955	0.111568534	3.024275232	0.002492296	0.017863614	327336	327336	14.835131	list(gene = "ENSDARG00000006395")	RNA binding motif protein 25b	rbm25b	NA	NA	ENSDARG00000006395	263.8721478	0.332230192	0.112327136	2.957701978	0.003099416	0.021256314	327336	14.835336	RNA binding motif protein 25b	rbm25b	NA
327360	59.58344239	0.797589728	0.223242255	3.572754313	0.000353246	0.004174024	327360	327360	14.833816	list(gene = "ENSDARG00000010823")	mediator of cell motility 1	memo1	NA	NA	ENSDARG00000010823	53.15978501	0.850432167	0.229789308	3.700921403	0.000214818	0.00295886	327360	14.815489	mediator of cell motility 1	memo1	NA
327364	78.6772216	-1.11876112	0.201354837	-5.556167093	2.76E-08	1.80E-06	327364	327364	14.838869	list(gene = "ENSDARG00000076673")	wu:fi04e12	wu:fi04e12	NA	NA	ENSDARG00000076673	120.7408176	-0.868314295	0.174859743	-4.965775888	6.84E-07	2.91E-05	327364	14.838869	wu:fi04e12	wu:fi04e12	NA
327462	2218.157344	0.80908546	0.149135547	5.425168428	5.79E-08	3.46E-06	327462	327462	14.833816	list(gene = "ENSDARG00000036966")	hydroxy-delta-5-steroid dehydrogenase, 3 beta- and steroid delta-isomerase	hsd3b7	NA	NA	ENSDARG00000036966	2227.184337	0.804686315	0.148624398	5.414227593	6.16E-08	3.92E-06	327462	14.829012	hydroxy-delta-5-steroid dehydrogenase, 3 beta- and steroid delta-isomerase	hsd3b7	NA
327500	95.5035596	0.512006639	0.126394508	4.050861443	5.10E-05	0.00092323	327500	327500	14.8804035	list(gene = "ENSDARG00000026453")	zgc:66474	zgc:66474	NA	NA	ENSDARG00000026453	91.97967131	0.54563284	0.127759144	4.270792857	1.95E-05	0.000437802	327500	14.879544	zgc:66474	zgc:66474	NA
327510	49.1152432	-0.572373989	0.214549674	-2.667792392	0.007635142	0.040224717	327510	327510	14.823884	list(gene = "ENSDARG00000025953")	ras homolog family member Q	rhoq	NA	NA	ENSDARG00000025953	49.65766423	-0.575866312	0.214597749	-2.683468556	0.007286283	0.039335317	327510	14.815266	ras homolog family member Q	rhoq	NA
327556	5344.71199	0.411978128	0.105204713	3.915966445	9.00E-05	0.001445227	327556	327556	14.535736	list(gene = "ENSDARG00000059035")	P450 (cytochrome) oxidoreductase b	porb	NA	NA	ENSDARG00000059035	9719.322925	0.492976484	0.112820202	4.369576338	1.24E-05	0.000302845	327556	14.545806	P450 (cytochrome) oxidoreductase b	porb	NA
327588	48452.67119	0.475250885	0.130278821	3.647952005	0.000264339	0.003312782	327588	327588	14.593284	list(gene = "ENSDARG00000012609")	hemopexin	hpx	NA	NA	ENSDARG00000012609	48867.45407	0.471993516	0.129705776	3.63895527	0.000273746	0.003543202	327588	14.879544	hemopexin	hpx	NA
327599	59.65068732	-1.072025009	0.310599379	-3.451471837	0.000557538	0.005867153	327599	327599	14.543538	list(gene = "ENSDARG00000025788")	calcineurin-like EF-hand protein 2	chp2	NA	NA	ENSDARG00000025788	55.02327499	-1.106610515	0.321074349	-3.4465865	0.000567717	0.006190719	327599	14.82419	calcineurin-like EF-hand protein 2	chp2	NA
327606	205.4995516	0.38612879	0.126832331	3.04440348	0.002331422	0.016985294	327606	327606	14.833097	list(gene = "ENSDARG00000016447")	YTH N(6)-methyladenosine RNA binding protein 1	ythdf1	NA	NA	ENSDARG00000016447	206.908732	0.388109283	0.128154459	3.028449309	0.002458123	0.018084499	327606	14.823151	YTH N(6)-methyladenosine RNA binding protein 1	ythdf1	NA
327635	25.84865972	-1.635613367	0.293499735	-5.57279333	2.51E-08	1.65E-06	327635	327635	14.546743	list(gene = "ENSDARG00000098296")	glucosamine (N-acetyl)-6-sulfatase (Sanfilippo disease IIID), b	gnsb	NA	NA	ENSDARG00000098296	25.88019854	-1.639998282	0.293795712	-5.582104212	2.38E-08	1.72E-06	327635	14.549713	glucosamine (N-acetyl)-6-sulfatase (Sanfilippo disease IIID), b	gnsb	NA
327650	203.1427139	-0.762607138	0.24758965	-3.080125272	0.002069135	0.015532207	327650	327650	14.829012	list(gene = "ENSDARG00000017294")	guanine nucleotide binding protein (G protein), alpha inhibiting activity polypeptide 2b	gnai2b	NA	NA	ENSDARG00000017294	228.9140556	-0.786630819	0.241147076	-3.262037556	0.001106145	0.010030648	327650	14.827688	guanine nucleotide binding protein (G protein), alpha inhibiting activity polypeptide 2b	gnai2b	NA
333997	142.2831781	-0.7548117	0.262355258	-2.877059543	0.004013998	0.025063754	333997	333997	14.835131	list(gene = "ENSDARG00000032469")	adenosine monophosphate deaminase 3b	ampd3b	NA	NA	ENSDARG00000032469	142.418606	-0.759914043	0.261514424	-2.905820761	0.003662912	0.023858161	333997	14.838869	adenosine monophosphate deaminase 3b	ampd3b	NA
334026	57.21028786	-1.025787483	0.164590326	-6.232368001	4.59E-10	5.48E-08	334026	334026	14.804419	list(gene = "ENSDARG00000075504")	si:dkey-40c23.2	si:dkey-40c23.2	NA	NA	ENSDARG00000075504	89.81019142	-0.688651385	0.14075387	-4.892592912	9.95E-07	3.84E-05	334026	14.802482	si:dkey-40c23.2	si:dkey-40c23.2	NA
334032	319.5329136	-0.410354056	0.10122385	-4.053926567	5.04E-05	0.000913566	334032	334032	14.880566	list(gene = "ENSDARG00000008904")	SWI/SNF related, matrix associated, actin dependent regulator of chromatin, subfamily a, member 2	smarca2	NA	NA	ENSDARG00000008904	320.9849251	-0.417901282	0.102336957	-4.083581262	4.43E-05	0.000860998	334032	14.8804035	SWI/SNF related, matrix associated, actin dependent regulator of chromatin, subfamily a, member 2	smarca2	NA
334086	544.8674446	0.225596124	0.06849163	3.293776545	0.00098851	0.008919063	334086	334086	15.2045145	list(gene = "ENSDARG00000018989")	heat shock protein 4b	hspa4b	NA	NA	ENSDARG00000018989	545.1771947	0.221083266	0.069635489	3.17486485	0.001499063	0.012516298	334086	15.22285	heat shock protein 4b	hspa4b	NA
334102	386.1921946	0.754481115	0.145525187	5.184539728	2.17E-07	1.09E-05	334102	334102	14.838266	list(gene = "ENSDARG00000023028")	carnitine deficiency-associated gene expressed in ventricle 3	cdv3	NA	NA	ENSDARG00000023028	386.3331325	0.750302833	0.146106135	5.13532736	2.82E-07	1.42E-05	334102	14.837396	carnitine deficiency-associated gene expressed in ventricle 3	cdv3	NA
334133	128.3698349	0.547834082	0.159401557	3.436817632	0.000588592	0.0061008	334133	334133	14.543775	list(gene = "ENSDARG00000015292")	ubiquitin-conjugating enzyme E2G 1a (UBC7 homolog, yeast)	ube2g1a	NA	NA	ENSDARG00000015292	128.4396143	0.543513458	0.160441231	3.387617099	0.000705026	0.007256917	334133	14.542969	ubiquitin-conjugating enzyme E2G 1a (UBC7 homolog, yeast)	ube2g1a	NA
334197	2130.744294	0.310274971	0.10611182	2.924037786	0.003455228	0.022456267	334197	334197	15.207947	list(gene = "ENSDARG00000018426")	aldehyde dehydrogenase 7 family, member A1	aldh7a1	NA	NA	ENSDARG00000018426	2131.651526	0.305936311	0.105967578	2.88707469	0.003888419	0.024846096	334197	15.2150755	aldehyde dehydrogenase 7 family, member A1	aldh7a1	NA
334206	1370.357696	-0.391625215	0.130062305	-3.011058548	0.002603386	0.018467819	334206	334206	14.833017	list(gene = "ENSDARG00000013830")	oxysterol binding protein-like 2b	osbpl2b	NA	NA	ENSDARG00000013830	1371.677443	-0.396128982	0.130804774	-3.028398494	0.002458537	0.018084499	334206	14.823151	oxysterol binding protein-like 2b	osbpl2b	NA
334270	104.5129268	0.583290125	0.177102548	3.293516277	0.000989426	0.008919063	334270	334270	14.825805	list(gene = "ENSDARG00000009837")	acylglycerol kinase	agk	NA	NA	ENSDARG00000009837	104.5340967	0.578956593	0.176958543	3.271707499	0.001069001	0.009818763	334270	14.833816	acylglycerol kinase	agk	NA
334273	15.89339519	-3.29100457	0.789905644	-4.166326187	3.10E-05	0.000618447	334273	334273	14.595437	list(gene = "ENSDARG00000039272")	plastin 1 (I isoform)	pls1	NA	NA	ENSDARG00000039272	15.80713854	-3.283558802	0.786265746	-4.176143777	2.96E-05	0.000616125	334273	14.854555	plastin 1 (I isoform)	pls1	NA
334289	56.49783225	-3.995882511	1.193521557	-3.347976824	0.000814038	0.007739289	334289	334289	14.834426	list(gene = "ENSDARG00000016290")	chloride channel accessory 1	clca1	NA	NA	ENSDARG00000016290	56.6640369	-3.970475939	1.184884414	-3.350939461	0.000805379	0.00799294	334289	14.839874	chloride channel accessory 1	clca1	NA
334307	326.5307404	0.732105483	0.146845503	4.985549228	6.18E-07	2.46E-05	334307	334307	14.823164	list(gene = "ENSDARG00000015889")	zinc finger CCCH-type containing 15	zc3h15	NA	NA	ENSDARG00000015889	326.9379293	0.730058071	0.14677514	4.973989956	6.56E-07	2.81E-05	334307	14.823164	zinc finger CCCH-type containing 15	zc3h15	NA
334310	139.6703492	0.45306572	0.150555727	3.009289185	0.002618597	0.018512215	334310	334310	14.817384	list(gene = "ENSDARG00000101341")	si:ch211-262i1.6	si:ch211-262i1.6	NA	NA	ENSDARG00000101341	139.7316521	0.448923263	0.151095063	2.971131254	0.002967049	0.020589442	334310	14.817384	si:ch211-262i1.6	si:ch211-262i1.6	NA
334334	360.4210427	1.643321125	0.365478791	4.496351545	6.91E-06	0.000175756	334334	334334	14.835336	list(gene = "ENSDARG00000013946")	influenza virus NS1A binding protein b	ivns1abpb	NA	NA	ENSDARG00000013946	359.0046976	1.657375558	0.361743913	4.581626665	4.61E-06	0.00013534	334334	14.835131	influenza virus NS1A binding protein b	ivns1abpb	NA
334337	547.2812301	0.385462642	0.131270894	2.936390781	0.003320557	0.021913912	334337	334337	15.22285	list(gene = "ENSDARG00000052975")	ubiquilin 4	ubqln4	NA	NA	ENSDARG00000052975	547.5269009	0.381394877	0.131429633	2.901894111	0.003709139	0.024029228	334337	15.2150755	ubiquilin 4	ubqln4	NA
334347	121.9579493	-0.590344425	0.174183552	-3.389208785	0.000700946	0.006926305	334347	334347	14.833816	list(gene = "ENSDARG00000019103")	lysine (K)-specific demethylase 4A, genome duplicate b	kdm4ab	NA	NA	ENSDARG00000019103	122.0730568	-0.594707523	0.174409619	-3.409832131	0.000650029	0.006853872	334347	14.827688	lysine (K)-specific demethylase 4A, genome duplicate b	kdm4ab	NA
334362	108.1393443	1.219286583	0.323135533	3.773297764	0.000161104	0.002273965	334362	334362	14.543538	list(gene = "ENSDARG00000059711")	nucleolar protein 6 (RNA-associated)	nol6	NA	NA	ENSDARG00000059711	108.1058256	1.219037224	0.323191331	3.771874761	0.000162026	0.002362173	334362	14.535481	nucleolar protein 6 (RNA-associated)	nol6	NA
334373	155.7483681	0.975654801	0.257710309	3.785858648	0.000153179	0.002186313	334373	334373	14.543775	list(gene = "ENSDARG00000104806")	F-box and WD repeat domain containing 11a	fbxw11a	NA	NA	ENSDARG00000104806	155.6273778	0.973905118	0.258246045	3.771229554	0.000162445	0.002362573	334373	14.543775	F-box and WD repeat domain containing 11a	fbxw11a	NA
334402	100.1597957	1.315154026	0.255069197	5.156067613	2.52E-07	1.22E-05	334402	334402	14.825805	list(gene = "ENSDARG00000017835")	BRF1, RNA polymerase III transcription initiation factor a	brf1a	NA	NA	ENSDARG00000017835	100.1809928	1.310348358	0.255392639	5.130720924	2.89E-07	1.44E-05	334402	14.829012	BRF1, RNA polymerase III transcription initiation factor a	brf1a	NA
334431	260.2901559	0.681002806	0.199041245	3.421415519	0.000622961	0.006387665	334431	334431	14.833816	list(gene = "ENSDARG00000017049")	adenylosuccinate lyase	adsl	NA	NA	ENSDARG00000017049	260.4034791	0.676914938	0.199253649	3.397252404	0.000680662	0.007078296	334431	14.829012	adenylosuccinate lyase	adsl	NA
334446	150.9103886	0.972148624	0.204785014	4.747166832	2.06E-06	6.61E-05	334446	334446	14.566182	list(gene = "ENSDARG00000099742")	HEAT repeat containing 1	heatr1	NA	NA	ENSDARG00000099742	150.9551073	0.967491091	0.20520712	4.714705266	2.42E-06	7.95E-05	334446	14.566872	HEAT repeat containing 1	heatr1	NA
334488	191.1881684	0.282550974	0.106307143	2.657873842	0.007863532	0.040975575	334488	334488	14.593284	list(gene = "ENSDARG00000071551")	X-ray repair complementing defective repair in Chinese hamster cells 6	xrcc6	NA	NA	ENSDARG00000071551	186.3823452	0.289143221	0.109485627	2.640924	0.008268026	0.043027122	334488	14.592884	X-ray repair complementing defective repair in Chinese hamster cells 6	xrcc6	NA
334490	515.3453607	0.420734943	0.156654943	2.685743171	0.007236869	0.038552098	334490	334490	14.880566	list(gene = "ENSDARG00000004735")	heterogeneous nuclear ribonucleoprotein Ub	hnrnpub	NA	NA	ENSDARG00000004735	515.6553624	0.416639625	0.157378304	2.647376505	0.008111898	0.04248839	334490	14.880566	heterogeneous nuclear ribonucleoprotein Ub	hnrnpub	NA
334511	302.5649691	0.306285194	0.080991238	3.781707755	0.000155756	0.00221631	334511	334511	15.22285	list(gene = "ENSDARG00000020449")	Yip1 domain family, member 3	yipf3	NA	NA	ENSDARG00000020449	302.7751527	0.301351443	0.081940964	3.677665313	0.000235379	0.003181823	334511	15.22285	Yip1 domain family, member 3	yipf3	NA
334557	16.70065593	-1.095048406	0.345730861	-3.167343526	0.001538385	0.012442464	334557	334557	14.833017	list(gene = "ENSDARG00000004529")	zgc:173742	zgc:173742	NA	NA	ENSDARG00000004529	15.47548059	-0.938109127	0.36491237	-2.570779192	0.010147	0.049925881	334557	14.833097	zgc:173742	zgc:173742	NA
334728	227.6723258	0.681730376	0.192701555	3.537752329	0.000403548	0.004596164	334728	334728	14.82921	list(gene = "ENSDARG00000002659")	microtubule-associated protein, RP/EB family, member 1b	mapre1b	NA	NA	ENSDARG00000002659	231.1543356	0.66397857	0.192121113	3.456041663	0.000548171	0.006042845	334728	14.835131	microtubule-associated protein, RP/EB family, member 1b	mapre1b	NA
334817	22.38104514	-0.756841678	0.269483549	-2.808489353	0.004977453	0.029445308	334817	334817	14.831221	list(gene = "ENSDARG00000105223")	peripheral myelin protein 22a	pmp22a	NA	NA	ENSDARG00000105223	22.397379	-0.76095153	0.270106038	-2.817232581	0.004843943	0.02928362	334817	14.819327	peripheral myelin protein 22a	pmp22a	NA
334854	105.0989272	0.672803353	0.115759367	5.812085612	6.17E-09	5.28E-07	334854	334854	14.842841	list(gene = "ENSDARG00000012672")	general transcription factor IIE, polypeptide 2, beta	gtf2e2	NA	NA	ENSDARG00000012672	105.3776346	0.659198966	0.116615244	5.652768422	1.58E-08	1.20E-06	334854	14.834426	general transcription factor IIE, polypeptide 2, beta	gtf2e2	NA
335049	134.3563957	1.057794155	0.18449607	5.733423784	9.84E-09	7.59E-07	335049	335049	14.592722	list(gene = "ENSDARG00000054980")	EBNA1 binding protein 2	ebna1bp2	NA	NA	ENSDARG00000054980	134.3864788	1.053615995	0.184917514	5.69776206	1.21E-08	1.01E-06	335049	14.593284	EBNA1 binding protein 2	ebna1bp2	NA
335119	42.23395418	-1.0882702	0.315995329	-3.44394395	0.000573295	0.00598726	335119	335119	14.824423	list(gene = "ENSDARG00000014556")	serpin peptidase inhibitor, clade B (ovalbumin), member 1, like 3	serpinb1l3	NA	NA	ENSDARG00000014556	42.28149172	-1.092202825	0.315700007	-3.459622429	0.000540933	0.005979386	335119	14.8207245	serpin peptidase inhibitor, clade B (ovalbumin), member 1, like 3	serpinb1l3	NA
335407	61.82543313	-0.832675521	0.285282171	-2.918778689	0.003514056	0.022737904	335407	335407	14.817384	list(gene = "ENSDARG00000055290")	macrophage expressed 1, tandem duplicate 1	mpeg1.1	NA	NA	ENSDARG00000055290	61.87936171	-0.836870096	0.284584479	-2.940673713	0.003274993	0.022103923	335407	14.802482	macrophage expressed 1, tandem duplicate 1	mpeg1.1	NA
335494	74.91144298	0.558769424	0.146021328	3.82662884	0.00012991	0.001911976	335494	335494	14.546301	list(gene = "ENSDARG00000035890")	alpha-L-fucosidase 1, tandem duplicate 1	fuca1.1	NA	NA	ENSDARG00000035890	74.92920468	0.554533904	0.146472618	3.785921992	0.00015314	0.002284837	335494	14.542969	alpha-L-fucosidase 1, tandem duplicate 1	fuca1.1	NA
335495	55.41747089	-0.706496185	0.252460493	-2.798442543	0.00513497	0.029967395	335495	335495	14.842841	list(gene = "ENSDARG00000003961")	poly (ADP-ribose) polymerase family, member 3	parp3	NA	NA	ENSDARG00000003961	55.46322492	-0.710416191	0.252194937	-2.816932798	0.004848467	0.029296348	335495	14.842841	poly (ADP-ribose) polymerase family, member 3	parp3	NA
335512	223.81576	1.115749999	0.332521366	3.355423475	0.000792436	0.007597953	335512	335512	14.8804035	list(gene = "ENSDARG00000017741")	GTPase activating protein (SH3 domain) binding protein 1	g3bp1	NA	NA	ENSDARG00000017741	231.5160272	1.112016995	0.333596781	3.333416437	0.000857864	0.00836015	335512	14.880566	GTPase activating protein (SH3 domain) binding protein 1	g3bp1	NA
335618	121.3316252	-0.791639106	0.23511603	-3.367014608	0.000759867	0.007336705	335618	335618	14.825785	list(gene = "ENSDARG00000096562")	wu:fj29h11	wu:fj29h11	NA	NA	ENSDARG00000096562	121.3879325	-0.798048638	0.2344286	-3.404229	0.000663511	0.006959685	335618	14.823884	wu:fj29h11	wu:fj29h11	NA
335654	45.37655485	1.323754523	0.262195122	5.048738187	4.45E-07	1.92E-05	335654	335654	14.593083	list(gene = "ENSDARG00000044526")	calcium/calmodulin-dependent protein kinase IGa	camk1ga	NA	NA	ENSDARG00000044526	45.70105984	1.306213832	0.265579977	4.918344546	8.73E-07	3.47E-05	335654	14.8804035	calcium/calmodulin-dependent protein kinase IGa	camk1ga	NA
335715	21.51292118	0.807162233	0.292169723	2.762648456	0.005733448	0.032526242	335715	335715	14.835131	list(gene = "ENSDARG00000103849")	malate dehydrogenase 1Ab, NAD (soluble)	mdh1ab	NA	NA	ENSDARG00000103849	21.29110668	0.779228791	0.292855749	2.660793905	0.007795666	0.041260153	335715	14.835336	malate dehydrogenase 1Ab, NAD (soluble)	mdh1ab	NA
335732	30.12331881	-1.637214731	0.335241099	-4.883693368	1.04E-06	3.84E-05	335732	335732	14.82921	list(gene = "ENSDARG00000027495")	ELOVL fatty acid elongase 4b	elovl4b	NA	NA	ENSDARG00000027495	30.17134914	-1.642300043	0.335371703	-4.896954716	9.73E-07	3.78E-05	335732	14.835131	ELOVL fatty acid elongase 4b	elovl4b	NA
335810	66.97503903	0.56548955	0.160964667	3.513128451	0.000442863	0.004894995	335810	335810	14.527583	list(gene = "ENSDARG00000057021")	vacuolar protein sorting 36 homolog (S. cerevisiae)	vps36	NA	NA	ENSDARG00000057021	67.21739616	0.550423062	0.159846288	3.44345227	0.000574338	0.006251666	335810	14.536741	vacuolar protein sorting 36 homolog (S. cerevisiae)	vps36	NA
335865	491.700095	1.316976067	0.34914073	3.772049355	0.000161912	0.002280187	335865	335865	14.595437	list(gene = "ENSDARG00000004754")	heat shock protein 4a	hspa4a	NA	NA	ENSDARG00000004754	461.2594246	1.329918835	0.342556961	3.882329029	0.000103461	0.001677562	335865	14.854625	heat shock protein 4a	hspa4a	NA
335888	33.37101837	-0.779290492	0.273225401	-2.852189034	0.004341927	0.026602613	335888	335888	14.854555	list(gene = "ENSDARG00000008859")	myosin regulatory light chain interacting protein a	mylipa	NA	NA	ENSDARG00000008859	33.40361202	-0.783627692	0.273438777	-2.865825027	0.004159241	0.026176208	335888	14.852479	myosin regulatory light chain interacting protein a	mylipa	NA
335894	511.9110508	0.357922059	0.130032942	2.752549123	0.005913327	0.033348479	335894	335894	14.5362015	list(gene = "ENSDARG00000058494")	DnaJ (Hsp40) homolog, subfamily A, member 3A	dnaja3a	NA	NA	ENSDARG00000058494	513.135957	0.353233979	0.130653908	2.703585249	0.006859585	0.037620585	335894	14.538103	DnaJ (Hsp40) homolog, subfamily A, member 3A	dnaja3a	NA
335901	536.8742246	-0.736107686	0.262945681	-2.799466731	0.005118709	0.029914189	335901	335901	14.551187	list(gene = "ENSDARG00000091127")	Kruppel-like factor 15	klf15	NA	NA	ENSDARG00000091127	503.496799	-0.746444263	0.260147854	-2.869307785	0.004113713	0.025971121	335901	14.552143	Kruppel-like factor 15	klf15	NA
336088	162.2626945	0.603882695	0.125879602	4.797303837	1.61E-06	5.47E-05	336088	336088	14.8804035	list(gene = "ENSDARG00000013965")	cullin 2	cul2	NA	NA	ENSDARG00000013965	162.3622913	0.600545478	0.126249167	4.756827237	1.97E-06	6.77E-05	336088	14.879544	cullin 2	cul2	NA
336120	181.5814477	0.332001373	0.124846905	2.659267956	0.007831065	0.040875064	336120	336120	15.22285	list(gene = "ENSDARG00000033450")	NFKB activating protein	nkap	NA	NA	ENSDARG00000033450	181.6477671	0.327599391	0.124788707	2.625232673	0.008658977	0.044582878	336120	15.2150755	NFKB activating protein	nkap	NA
336147	473.8921015	0.710000413	0.207622858	3.419663991	0.000626985	0.006418322	336147	336147	14.566182	list(gene = "ENSDARG00000061233")	ATP-binding cassette, sub-family C (CFTR/MRP), member 5	abcc5	NA	NA	ENSDARG00000061233	726.1959558	0.830056206	0.199427929	4.162186364	3.15E-05	0.000647774	336147	14.852479	ATP-binding cassette, sub-family C (CFTR/MRP), member 5	abcc5	NA
336159	232.3471694	0.435918197	0.107295261	4.06279076	4.85E-05	0.000884719	336159	336159	14.852479	list(gene = "ENSDARG00000002663")	optineurin	optn	NA	NA	ENSDARG00000002663	232.4250872	0.431773831	0.107389757	4.02062397	5.80E-05	0.001071959	336159	14.854555	optineurin	optn	NA
336381	190.0451111	-0.801531628	0.298370155	-2.686366627	0.007223378	0.038513301	336381	336381	14.829012	list(gene = "ENSDARG00000026829")	coactosin-like F-actin binding protein 1	cotl1	NA	NA	ENSDARG00000026829	190.2851695	-0.804389979	0.297017475	-2.708224418	0.006764426	0.037233542	336381	14.829012	coactosin-like F-actin binding protein 1	cotl1	NA
336421	235.5115436	-0.488016076	0.102376	-4.76689923	1.87E-06	6.12E-05	336421	336421	14.815489	list(gene = "ENSDARG00000018174")	guanine nucleotide binding protein (G protein), alpha inhibiting activity polypeptide 2a	gnai2a	NA	NA	ENSDARG00000018174	235.722515	-0.492380791	0.102971357	-4.781725767	1.74E-06	6.10E-05	336421	14.825805	guanine nucleotide binding protein (G protein), alpha inhibiting activity polypeptide 2a	gnai2a	NA
336470	128.1458416	0.531499765	0.18441276	2.882120331	0.003950089	0.024739398	336470	336470	14.835336	list(gene = "ENSDARG00000044488")	PAK1 interacting protein 1	pak1ip1	NA	NA	ENSDARG00000044488	128.1783891	0.527379044	0.184174066	2.863481576	0.004190132	0.026299394	336470	14.838869	PAK1 interacting protein 1	pak1ip1	NA
336526	91.08998834	0.552152516	0.210933333	2.617663634	0.008853403	0.044579614	336526	336526	14.823151	list(gene = "ENSDARG00000018971")	UDP-GlcNAc:betaGal beta-1,3-N-acetylglucosaminyltransferase 5a	b3gnt5a	NA	NA	ENSDARG00000018971	91.10853624	0.547678866	0.210572396	2.600905327	0.009297811	0.046882779	336526	14.833017	UDP-GlcNAc:betaGal beta-1,3-N-acetylglucosaminyltransferase 5a	b3gnt5a	NA
336553	42.56214809	-0.680401212	0.183921234	-3.699416314	0.000216096	0.002849205	336553	336553	14.8207245	list(gene = "ENSDARG00000018966")	cytochrome b5 reductase 1	cyb5r1	NA	NA	ENSDARG00000018966	42.60577939	-0.684759378	0.184959945	-3.702203619	0.000213735	0.002955935	336553	14.8207245	cytochrome b5 reductase 1	cyb5r1	NA
336598	1052.121745	0.542667672	0.19021875	2.852861103	0.004332755	0.026559534	336598	336598	14.853864	list(gene = "ENSDARG00000077901")	HECT and RLD domain containing E3 ubiquitin protein ligase family member 1	herc1	NA	NA	ENSDARG00000077901	1052.598044	0.538541535	0.190220199	2.831147992	0.004638126	0.028364912	336598	14.883119	HECT and RLD domain containing E3 ubiquitin protein ligase family member 1	herc1	NA
336613	235.929056	-0.356743731	0.102455597	-3.48193501	0.000497804	0.005389407	336613	336613	14.544415	list(gene = "ENSDARG00000044345")	cytoplasmic FMR1 interacting protein 1	cyfip1	NA	NA	ENSDARG00000044345	264.8979917	-0.309303693	0.101070758	-3.060268851	0.002211384	0.016693519	336613	14.544127	cytoplasmic FMR1 interacting protein 1	cyfip1	NA
336632	156.8058533	0.400015237	0.119230117	3.354984844	0.000793693	0.007604134	336632	336632	14.823151	list(gene = "ENSDARG00000009350")	autophagy related 3	atg3	NA	NA	ENSDARG00000009350	157.1040712	0.39922859	0.120343053	3.317421162	0.000908526	0.008735545	336632	14.833097	autophagy related 3	atg3	NA
336645	110.5428695	0.566486883	0.141513482	4.003059451	6.25E-05	0.001086544	336645	336645	15.209884	list(gene = "ENSDARG00000013150")	DEAH (Asp-Glu-Ala-His) box polypeptide 16	dhx16	NA	NA	ENSDARG00000013150	110.5882175	0.562346205	0.142418083	3.948559017	7.86E-05	0.00137053	336645	15.207947	DEAH (Asp-Glu-Ala-His) box polypeptide 16	dhx16	NA
336710	9902.736387	-0.236934129	0.089031873	-2.661228167	0.007785618	0.040723508	336710	336710	14.833097	list(gene = "ENSDARG00000007320")	ribosomal protein L7	rpl7	NA	NA	ENSDARG00000007320	10275.7877	-0.230802252	0.088861853	-2.597315316	0.009395563	0.047206738	336710	14.823151	ribosomal protein L7	rpl7	NA
336746	78.52259577	-0.608239481	0.2082038	-2.921365894	0.003485003	0.02260242	336746	336746	14.546301	list(gene = "ENSDARG00000009313")	zgc:63831	zgc:63831	NA	NA	ENSDARG00000009313	69.9759252	-0.646324555	0.21445772	-3.013762126	0.0025803	0.018682232	336746	14.544415	zgc:63831	zgc:63831	NA
336770	189.5336732	1.484968663	0.421419866	3.523727241	0.000425522	0.004743443	336770	336770	14.543775	list(gene = "ENSDARG00000038785")	ATP-binding cassette, sub-family F (GCN20), member 2a	abcf2a	NA	NA	ENSDARG00000038785	189.6404052	1.481699353	0.420309793	3.525255365	0.000423075	0.00493227	336770	14.543775	ATP-binding cassette, sub-family F (GCN20), member 2a	abcf2a	NA
336823	192.8443451	0.73974704	0.153000231	4.834940686	1.33E-06	4.66E-05	336823	336823	14.823164	list(gene = "ENSDARG00000039345")	developmentally regulated GTP binding protein 1	drg1	NA	NA	ENSDARG00000039345	192.9160764	0.735627147	0.153624587	4.788472753	1.68E-06	5.94E-05	336823	14.531645	developmentally regulated GTP binding protein 1	drg1	NA
336844	167.9157244	0.53621375	0.158967038	3.373112803	0.000743235	0.007232405	336844	336844	14.546301	list(gene = "ENSDARG00000058861")	nicalin	ncln	NA	NA	ENSDARG00000058861	167.9577016	0.532233732	0.158688835	3.353945671	0.00079668	0.007963514	336844	14.543775	nicalin	ncln	NA
336879	78.14434301	0.807797516	0.23984965	3.367932857	0.00075734	0.007318008	336879	336879	15.207947	list(gene = "ENSDARG00000024026")	stromal cell-derived factor 2	sdf2	NA	NA	ENSDARG00000024026	78.16184037	0.803941025	0.239661909	3.354479775	0.000795144	0.00795472	336879	15.209884	stromal cell-derived factor 2	sdf2	NA
336888	337.4620959	-0.431419004	0.121017027	-3.564944658	0.000363933	0.004263755	336888	336888	15.207947	list(gene = "ENSDARG00000030116")	sushi domain containing 6	susd6	NA	NA	ENSDARG00000030116	337.8305885	-0.436150046	0.121622019	-3.586110895	0.000335646	0.004157827	336888	15.207947	sushi domain containing 6	susd6	NA
336923	85.51379209	0.525538868	0.154810821	3.394716631	0.000686997	0.006844462	336923	336923	14.853864	list(gene = "ENSDARG00000009953")	mediator complex subunit 14	med14	NA	NA	ENSDARG00000009953	85.55868054	0.521066361	0.155949557	3.341249382	0.000834023	0.008201449	336923	14.852479	mediator complex subunit 14	med14	NA
336933	21.9845091	-0.693155739	0.266430231	-2.601640726	0.009277899	0.046007552	336933	336933	14.842841	list(gene = "ENSDARG00000004301")	ras homolog family member Gb	rhogb	NA	NA	ENSDARG00000004301	22.11901993	-0.709058606	0.267249848	-2.65316748	0.007974029	0.041965841	336933	14.837396	ras homolog family member Gb	rhogb	NA
336965	67.79309136	-0.516354993	0.160298253	-3.221214091	0.001276488	0.010847521	336965	336965	14.549713	list(gene = "ENSDARG00000070702")	S100 calcium binding protein V2	s100v2	NA	NA	ENSDARG00000070702	67.86134498	-0.520545921	0.161453292	-3.22412702	0.001263573	0.011049465	336965	14.55516	S100 calcium binding protein V2	s100v2	NA
336977	1424.481013	0.224922835	0.077373032	2.906992651	0.003649218	0.023290549	336977	336977	14.543792	list(gene = "ENSDARG00000025338")	hydroxyacylglutathione hydrolase	hagh	NA	NA	ENSDARG00000025338	1295.7026	0.223652169	0.077359977	2.891057843	0.003839474	0.024663432	336977	14.531645	hydroxyacylglutathione hydrolase	hagh	NA
336984	46.81827631	1.360571097	0.307565215	4.423683267	9.70E-06	0.000234674	336984	336984	14.834426	list(gene = "ENSDARG00000105195")	DnaJ (Hsp40) homolog, subfamily C, member 21	dnajc21	NA	NA	ENSDARG00000105195	47.05495502	1.353028745	0.308362624	4.387784513	1.15E-05	0.000283123	336984	14.838266	DnaJ (Hsp40) homolog, subfamily C, member 21	dnajc21	NA
337070	205.3204472	0.43460259	0.135840302	3.199364129	0.001377311	0.011476358	337070	337070	14.538123	list(gene = "ENSDARG00000054530")	arginyl-tRNA synthetase	rars	NA	NA	ENSDARG00000054530	205.5165237	0.431902878	0.136313082	3.168462429	0.001532476	0.012725114	337070	14.540007	arginyl-tRNA synthetase	rars	NA
337148	4098.982607	-0.394969427	0.14060236	-2.809123737	0.004967655	0.029405389	337148	337148	14.542969	list(gene = "ENSDARG00000070849")	ribosomal protein S15	rps15	NA	NA	ENSDARG00000070849	4102.506035	-0.399599711	0.14063154	-2.841465811	0.004490667	0.027743206	337148	14.542969	ribosomal protein S15	rps15	NA
337155	298.5711104	0.684098974	0.174985921	3.909451511	9.25E-05	0.001469553	337155	337155	14.552193	list(gene = "ENSDARG00000070560")	nucleosome assembly protein 1-like 4a	nap1l4a	NA	NA	ENSDARG00000070560	298.6766787	0.680043645	0.1751191	3.883320807	0.000103039	0.001677562	337155	14.550584	nucleosome assembly protein 1-like 4a	nap1l4a	NA
337223	954.5891814	0.712857642	0.240465774	2.964486921	0.003031881	0.020477165	337223	337223	15.209884	list(gene = "ENSDARG00000042708")	tubulin, alpha 8 like	tuba8l	NA	NA	ENSDARG00000042708	955.0949433	0.708780935	0.240427178	2.948006716	0.003198301	0.021743781	337223	15.2150755	tubulin, alpha 8 like	tuba8l	NA
337272	159.000144	-0.612178055	0.180890846	-3.384240096	0.000713756	0.007005985	337272	337272	14.8804035	list(gene = "ENSDARG00000055255")	PITPNM family member 3	pitpnm3	NA	NA	ENSDARG00000055255	549.8326571	-0.663297925	0.19233666	-3.448629736	0.000563439	0.006166269	337272	14.8804035	PITPNM family member 3	pitpnm3	NA
337325	51.24669277	-3.140642813	0.955844706	-3.285724964	0.001017203	0.009099088	337325	337325	14.853864	list(gene = "ENSDARG00000022261")	PDZ domain containing 1	pdzk1	NA	NA	ENSDARG00000022261	51.32066493	-3.144203637	0.955722782	-3.289869926	0.001002337	0.00939158	337325	14.853864	PDZ domain containing 1	pdzk1	NA
337399	122.3306559	1.457049875	0.366557386	3.974957074	7.04E-05	0.001194737	337399	337399	14.595437	list(gene = "ENSDARG00000003941")	RRS1 ribosome biogenesis regulator homolog (S. cerevisiae)	rrs1	NA	NA	ENSDARG00000003941	125.0586034	1.464164117	0.363892734	4.023614601	5.73E-05	0.001060047	337399	14.853864	RRS1 ribosome biogenesis regulator homolog (S. cerevisiae)	rrs1	NA
337514	271.3554394	-4.10873107	1.225946806	-3.351475814	0.000803821	0.007680233	337514	337514	14.880566	list(gene = "ENSDARG00000019521")	myeloid-specific peroxidase	mpx	NA	NA	ENSDARG00000019521	271.9725208	-4.145893055	1.247123979	-3.324363193	0.000886207	0.008568554	337514	14.593284	myeloid-specific peroxidase	mpx	NA
337565	238.4877277	0.298627133	0.100371845	2.975208161	0.002927898	0.019981535	337565	337565	14.566941	list(gene = "ENSDARG00000054355")	ddb1 and cul4 associated factor 7	dcaf7	NA	NA	ENSDARG00000054355	238.8038283	0.2936478	0.101145559	2.903219897	0.003693472	0.023964851	337565	14.566182	ddb1 and cul4 associated factor 7	dcaf7	NA
337597	23.04559875	-1.839736914	0.507248758	-3.626892889	0.000286852	0.00354901	337597	337597	14.833097	list(gene = "ENSDARG00000025903")	lectin, galactoside-binding, soluble, 9 (galectin 9)-like 1	lgals9l1	NA	NA	ENSDARG00000025903	18.21856253	-1.715776723	0.485804044	-3.531828818	0.000412696	0.00484305	337597	14.833097	lectin, galactoside-binding, soluble, 9 (galectin 9)-like 1	lgals9l1	NA
337696	358.4807618	-0.464363897	0.130979411	-3.545319795	0.000392137	0.004509031	337696	337696	14.592722	list(gene = "ENSDARG00000021149")	carbonyl reductase 1-like	cbr1l	NA	NA	ENSDARG00000021149	358.7892865	-0.469124465	0.130947187	-3.582547086	0.00034026	0.004193543	337696	14.3697405	carbonyl reductase 1-like	cbr1l	NA
338138	624.1328785	0.423785215	0.140901371	3.007672753	0.002632565	0.018568634	338138	338138	14.545337	list(gene = "ENSDARG00000056557")	coatomer protein complex, subunit beta 1	copb1	NA	NA	ENSDARG00000056557	624.527723	0.419806349	0.141613496	2.964451549	0.00303223	0.020908062	338138	14.545337	coatomer protein complex, subunit beta 1	copb1	NA
338155	51.62437409	0.837955159	0.322083329	2.601671939	0.009277055	0.046007552	338155	338155	14.804419	list(gene = "ENSDARG00000102937")	HSPA (heat shock 70kDa) binding protein, cytoplasmic cochaperone 1	hspbp1	NA	NA	ENSDARG00000102937	51.65436621	0.834329203	0.322197463	2.5894965	0.00961164	0.047880353	338155	14.804419	HSPA (heat shock 70kDa) binding protein, cytoplasmic cochaperone 1	hspbp1	NA
338183	191.0601662	1.181193127	0.17286743	6.832942032	8.32E-12	1.72E-09	338183	338183	14.823164	list(gene = "ENSDARG00000034396")	methionyl-tRNA synthetase	mars	NA	NA	ENSDARG00000034396	191.1077461	1.177117426	0.173563642	6.782050751	1.18E-11	2.81E-09	338183	14.543792	methionyl-tRNA synthetase	mars	NA
338248	78.02660355	0.548056032	0.194229249	2.82169671	0.004777033	0.028521968	338248	338248	14.853864	list(gene = "ENSDARG00000097630")	si:ch211-282b22.1	si:ch211-282b22.1	NA	NA	ENSDARG00000097630	78.06927477	0.54370463	0.195055193	2.787439917	0.00531263	0.031259115	338248	14.853864	si:ch211-282b22.1	si:ch211-282b22.1	NA
338304	11650.63409	1.025094601	0.215197141	4.76351404	1.90E-06	6.21E-05	338304	338304	14.829012	list(gene = "ENSDARG00000007682")	pancreatic progenitor cell differentiation and proliferation factor a	ppdpfa	NA	NA	ENSDARG00000007682	11713.93523	1.017895123	0.214998331	4.734432664	2.20E-06	7.35E-05	338304	14.829012	pancreatic progenitor cell differentiation and proliferation factor a	ppdpfa	NA
338306	363.430173	0.934834316	0.237978498	3.928230171	8.56E-05	0.001382432	338306	338306	14.82342	list(gene = "ENSDARG00000029524")	IMP (inosine 5'-monophosphate) dehydrogenase 1b	impdh1b	NA	NA	ENSDARG00000029524	384.9787796	0.970073995	0.241365451	4.01910875	5.84E-05	0.001077234	338306	14.82342	IMP (inosine 5'-monophosphate) dehydrogenase 1b	impdh1b	NA
352917	143.5382537	0.484512966	0.128344508	3.775096987	0.000159945	0.002260185	352917	352917	14.82342	list(gene = "ENSDARG00000023220")	selenoprotein T, 2	selenot2	NA	NA	ENSDARG00000023220	143.9451668	0.481231932	0.128879782	3.733959859	0.000188493	0.002655334	352917	14.82342	selenoprotein T, 2	selenot2	NA
352931	10223.52479	0.394342159	0.140082898	2.815062832	0.00487677	0.029005792	352931	352931	14.542969	list(gene = "ENSDARG00000093549")	selenoprotein P	selenop	NA	NA	ENSDARG00000093549	10226.98477	0.389997116	0.139496599	2.795746404	0.005178001	0.030733008	352931	14.544127	selenoprotein P	selenop	NA
352940	319.330721	-0.488411581	0.118265398	-4.129792717	3.63E-05	0.000703304	352940	352940	14.544415	list(gene = "ENSDARG00000058115")	fibroblast growth factor receptor 2	fgfr2	NA	NA	ENSDARG00000058115	320.1952892	-0.492331524	0.118688904	-4.148083843	3.35E-05	0.000683005	352940	14.543775	fibroblast growth factor receptor 2	fgfr2	NA
353246	19.09230561	-1.157673014	0.282802203	-4.093578483	4.25E-05	0.000797288	353246	353246	14.593284	list(gene = "ENSDARG00000102153")	neuropilin 1a	nrp1a	NA	NA	ENSDARG00000102153	54.65301589	-0.596310926	0.171100684	-3.485146364	0.000491868	0.00556914	353246	14.593284	neuropilin 1a	nrp1a	NA
360149	1464.096928	-0.941547665	0.142654421	-6.600199678	4.11E-11	6.55E-09	360149	360149	14.853864	list(gene = "ENSDARG00000042824")	nuclear factor, erythroid 2-like 2a	nfe2l2a	NA	NA	ENSDARG00000042824	1465.61507	-0.946164077	0.142149864	-6.656102595	2.81E-11	5.87E-09	360149	14.854555	nuclear factor, erythroid 2-like 2a	nfe2l2a	NA
368235	177.497722	0.809194676	0.2943122	2.749443198	0.005969661	0.033546629	368235	368235	15.22285	list(gene = "ENSDARG00000035913")	tyrosyl-tRNA synthetase	yars	NA	NA	ENSDARG00000035913	177.6902984	0.805172171	0.293510649	2.743246878	0.006083493	0.034287558	368235	15.209884	tyrosyl-tRNA synthetase	yars	NA
368255	97.62307907	-0.442791977	0.14022728	-3.157673575	0.001590335	0.012721657	368255	368255	14.531645	list(gene = "ENSDARG00000022995")	chloride intracellular channel 4	clic4	NA	NA	ENSDARG00000022995	97.77923857	-0.44939304	0.140982122	-3.187588859	0.001434644	0.012111992	368255	14.543792	chloride intracellular channel 4	clic4	NA
368270	1063.50199	0.875625266	0.21823675	4.012272301	6.01E-05	0.001056828	368270	368270	14.823151	list(gene = "ENSDARG00000018361")	sulfotransferase family 1, cytosolic sulfotransferase 3	sult1st3	NA	NA	ENSDARG00000018361	1048.152073	0.85850899	0.216690896	3.961906141	7.44E-05	0.001315031	368270	14.833017	sulfotransferase family 1, cytosolic sulfotransferase 3	sult1st3	NA
368274	334.6022395	-0.83062625	0.272359921	-3.049737451	0.002290415	0.016785102	368274	368274	14.546743	list(gene = "ENSDARG00000068572")	solute carrier family 16 (monocarboxylate transporter), member 1b	slc16a1b	NA	NA	ENSDARG00000068572	334.8756734	-0.834420388	0.271234303	-3.076382218	0.002095291	0.016086468	368274	14.55516	solute carrier family 16 (monocarboxylate transporter), member 1b	slc16a1b	NA
368284	136.5520703	0.835259349	0.202955787	4.115474421	3.86E-05	0.000735255	368284	368284	14.815266	list(gene = "ENSDARG00000036164")	cysteinyl-tRNA synthetase	cars	NA	NA	ENSDARG00000036164	136.5963331	0.831357437	0.203145084	4.092431978	4.27E-05	0.000836822	368284	14.825785	cysteinyl-tRNA synthetase	cars	NA
368327	41.97270658	-0.993613287	0.209177813	-4.750089286	2.03E-06	6.54E-05	368327	368327	14.541529	list(gene = "ENSDARG00000069995")	dpy-19-like 1, like (H. sapiens)	dpy19l1l	NA	NA	ENSDARG00000069995	33.85937255	-1.105103977	0.218093925	-5.067101139	4.04E-07	1.89E-05	368327	14.547653	dpy-19-like 1, like (H. sapiens)	dpy19l1l	NA
368359	1310.492257	-0.673919171	0.225130473	-2.993460466	0.002758332	0.019150884	368359	368359	15.2150755	list(gene = "ENSDARG00000036107")	thioredoxin interacting protein a	txnipa	NA	NA	ENSDARG00000036107	1311.623103	-0.677851008	0.224373963	-3.021076951	0.002518773	0.018382494	368359	15.22285	thioredoxin interacting protein a	txnipa	NA
368367	85.69862336	1.366413	0.342634224	3.987964143	6.66E-05	0.001145203	368367	368367	14.853864	list(gene = "ENSDARG00000031336")	hydroxysteroid (20-beta) dehydrogenase 2	hsd20b2	NA	NA	ENSDARG00000031336	123.6061634	1.302866019	0.320248868	4.068292343	4.74E-05	0.000909277	368367	14.853864	hydroxysteroid (20-beta) dehydrogenase 2	hsd20b2	NA
368385	864.0978153	-0.542594803	0.188053868	-2.885315832	0.003910212	0.024576493	368385	368385	14.541529	list(gene = "ENSDARG00000036442")	ATPase phospholipid transporting 11C	atp11c	NA	NA	ENSDARG00000036442	864.8362988	-0.547043393	0.187574603	-2.916404373	0.003540912	0.023339584	368385	14.547653	ATPase phospholipid transporting 11C	atp11c	NA
368398	52.12974577	-0.870306865	0.320550312	-2.715039832	0.00662678	0.036155875	368398	368398	15.209884	list(gene = "ENSDARG00000024815")	opioid growth factor receptor-like 2	ogfrl2	NA	NA	ENSDARG00000024815	52.25294734	-0.869096167	0.3187804	-2.726316193	0.006404561	0.035690552	368398	15.22285	opioid growth factor receptor-like 2	ogfrl2	NA
368424	169.0313763	-0.729492847	0.145247766	-5.022403203	5.10E-07	2.12E-05	368424	368424	15.2150755	list(gene = "ENSDARG00000000837")	sorting nexin 9a	snx9a	NA	NA	ENSDARG00000000837	107.5498188	-0.786853995	0.150302872	-5.23512282	1.65E-07	9.22E-06	368424	15.207947	sorting nexin 9a	snx9a	NA
368425	503.3428333	0.512040571	0.136177038	3.760109477	0.000169839	0.002358474	368425	368425	14.834426	list(gene = "ENSDARG00000000019")	ubiquitin-conjugating enzyme E2H (UBC8 homolog, yeast)	ube2h	NA	NA	ENSDARG00000000019	503.5407951	0.507991381	0.136376114	3.724929291	0.00019537	0.002736309	368425	14.839874	ubiquitin-conjugating enzyme E2H (UBC8 homolog, yeast)	ube2h	NA
368429	67.03681199	-0.802597218	0.20732332	-3.871234646	0.000108285	0.00165864	368429	368429	14.823164	list(gene = "ENSDARG00000105424")	si:rp71-46j2.7	si:rp71-46j2.7	NA	NA	ENSDARG00000105424	67.11367669	-0.807440512	0.207754003	-3.886522041	0.000101691	0.00166309	368429	14.819327	si:rp71-46j2.7	si:rp71-46j2.7	NA
368439	195.6739882	-0.340530038	0.123313077	-2.761507919	0.005753512	0.032580477	368439	368439	14.835336	list(gene = "ENSDARG00000001220")	MYC binding protein 2	mycbp2	NA	NA	ENSDARG00000001220	195.8783542	-0.343764474	0.123254008	-2.789073389	0.005285909	0.031147268	368439	14.838869	MYC binding protein 2	mycbp2	NA
368478	100.3089411	1.065372333	0.306729854	3.473324555	0.000514053	0.005518551	368478	368478	14.835336	list(gene = "ENSDARG00000040730")	WD repeat domain 75	wdr75	NA	NA	ENSDARG00000040730	100.3525187	1.061481432	0.306578408	3.462348961	0.000535482	0.005929953	368478	14.838869	WD repeat domain 75	wdr75	NA
368504	298.3904278	-0.654902596	0.123780004	-5.29085937	1.22E-07	6.67E-06	368504	368504	14.825785	list(gene = "ENSDARG00000000086")	intersectin 1 (SH3 domain protein)	itsn1	NA	NA	ENSDARG00000000086	78.00921974	-1.131655183	0.177646266	-6.37027284	1.89E-10	2.82E-08	368504	14.8207245	intersectin 1 (SH3 domain protein)	itsn1	NA
368519	17.48151007	-1.092813187	0.391050511	-2.794557624	0.005197078	0.03026785	368519	368519	14.37014	list(gene = "ENSDARG00000028731")	signal transducer and activator of transcription 4	stat4	NA	NA	ENSDARG00000028731	17.28153636	-1.119914384	0.393950042	-2.842782751	0.004472154	0.027657044	368519	14.37014	signal transducer and activator of transcription 4	stat4	NA
368614	34.76348059	-3.362100706	0.582668461	-5.770177954	7.92E-09	6.51E-07	368614	368614	14.802482	list(gene = "ENSDARG00000103716")	si:busm1-48c11.3	si:busm1-48c11.3	NA	NA	ENSDARG00000103716	44.77010685	-3.400906657	0.575116388	-5.913423318	3.35E-09	3.50E-07	368614	14.804419	si:busm1-48c11.3	si:busm1-48c11.3	NA
368615	40.94120512	-2.744473374	0.519467913	-5.283239456	1.27E-07	6.88E-06	368615	368615	14.804419	list(gene = "ENSDARG00000104635")	major histocompatibility complex class II integral membrane beta chain gene	mhc2b	NA	NA	ENSDARG00000104635	34.42806504	-2.663166318	0.515509939	-5.166081419	2.39E-07	1.29E-05	368615	14.799049	major histocompatibility complex class II integral membrane beta chain gene	mhc2b	NA
368664	84.07441187	0.913218827	0.224339217	4.070705237	4.69E-05	0.000859771	368664	368664	14.549713	list(gene = "ENSDARG00000079605")	protein arginine methyltransferase 5	prmt5	NA	NA	ENSDARG00000079605	84.10744176	0.909407841	0.224826708	4.044927985	5.23E-05	0.000983085	368664	14.550584	protein arginine methyltransferase 5	prmt5	NA
368688	22.03232137	0.683706719	0.235191198	2.90702512	0.003648839	0.023290549	368688	368688	14.852479	list(gene = "ENSDARG00000000423")	si:ch73-314g15.3	si:ch73-314g15.3	NA	NA	ENSDARG00000000423	22.03831833	0.679364607	0.236501527	2.872559078	0.004071619	0.02574513	368688	14.852479	si:ch73-314g15.3	si:ch73-314g15.3	NA
368735	56.39767839	0.462499429	0.156697211	2.951548566	0.003161848	0.021136342	368735	368735	14.82419	list(gene = "ENSDARG00000029612")	G patch domain and KOW motifs	gpkow	NA	NA	ENSDARG00000029612	56.26934629	0.460675247	0.158330667	2.909576865	0.003619184	0.023675168	368735	14.531645	G patch domain and KOW motifs	gpkow	NA
368737	287.7508552	0.483131145	0.109635889	4.406687915	1.05E-05	0.000251405	368737	368737	14.546301	list(gene = "ENSDARG00000039578")	proliferation-associated 2G4, a	pa2g4a	NA	NA	ENSDARG00000039578	596.3669154	0.55395313	0.100774333	5.496966484	3.86E-08	2.62E-06	368737	14.542969	proliferation-associated 2G4, a	pa2g4a	NA
368752	79.76907318	-0.987983881	0.153443534	-6.438745601	1.20E-10	1.66E-08	368752	368752	14.551187	list(gene = "ENSDARG00000056481")	vesicle amine transport 1	vat1	NA	NA	ENSDARG00000056481	79.85561561	-0.992221034	0.153919453	-6.446365404	1.15E-10	1.90E-08	368752	14.551187	vesicle amine transport 1	vat1	NA
368771	44.51327566	-1.241036577	0.27768177	-4.46927639	7.85E-06	0.000194752	368771	368771	14.823164	list(gene = "ENSDARG00000036787")	transporter associated with antigen processing, subunit type a	tap2a	NA	NA	ENSDARG00000036787	47.90458597	-1.120052199	0.284755005	-3.933388977	8.38E-05	0.001435234	368771	14.82419	transporter associated with antigen processing, subunit type a	tap2a	NA
368826	24.25281353	1.102362825	0.309005136	3.567457941	0.000360461	0.004233394	368826	368826	14.853864	list(gene = "ENSDARG00000024017")	MAM domain containing glycosylphosphatidylinositol anchor 2a	mdga2a	NA	NA	ENSDARG00000024017	24.26170777	1.097912191	0.309957596	3.542136748	0.0003969	0.004704931	368826	14.852479	MAM domain containing glycosylphosphatidylinositol anchor 2a	mdga2a	NA
368851	16.12880049	1.176419063	0.424137358	2.77367471	0.005542707	0.031752391	368851	368851	14.834426	list(gene = "ENSDARG00000024032")	coagulation factor C homolog, cochlin (Limulus polyphemus)	coch	NA	NA	ENSDARG00000024032	18.26261825	1.112570524	0.426490163	2.608666322	0.009089583	0.046230183	368851	14.837396	coagulation factor C homolog, cochlin (Limulus polyphemus)	coch	NA
368911	82.47827821	0.533172105	0.165157484	3.228264887	0.001245436	0.010641958	368911	368911	14.593083	list(gene = "ENSDARG00000035870")	lysosomal protein transmembrane 4 beta	laptm4b	NA	NA	ENSDARG00000035870	82.51228595	0.529256967	0.165870822	3.190777989	0.001418903	0.012029395	368911	14.880566	lysosomal protein transmembrane 4 beta	laptm4b	NA
368917	13.2663023	-1.232300273	0.410577583	-3.001382258	0.00268757	0.01886011	368917	368917	14.82419	list(gene = "ENSDARG00000001452")	ADAM metallopeptidase domain 8a	adam8a	NA	NA	ENSDARG00000001452	13.27974857	-1.236151352	0.411015355	-3.007555161	0.002633583	0.018957731	368917	14.823164	ADAM metallopeptidase domain 8a	adam8a	NA
368923	876.3578898	0.487895099	0.182259093	2.676931451	0.007429983	0.039437179	368923	368923	15.22285	list(gene = "ENSDARG00000000730")	solute carrier family 6 member 22, tandem duplicate 1	slc6a22.1	NA	NA	ENSDARG00000000730	868.6335771	0.483595444	0.183610525	2.633811128	0.008443244	0.04369496	368923	15.2045145	solute carrier family 6 member 22, tandem duplicate 1	slc6a22.1	NA
369190	76.39772727	-0.708351827	0.216889761	-3.265953285	0.001090962	0.009586099	369190	369190	15.209884	list(gene = "ENSDARG00000037020")	kinesin family member 1B	kif1b	NA	NA	ENSDARG00000037020	64.48438185	-0.815417366	0.209932342	-3.884191244	0.000102671	0.001674105	369190	15.207947	kinesin family member 1B	kif1b	NA
369197	29.61520227	0.690206625	0.229627103	3.005771594	0.002649079	0.018653305	369197	369197	14.815266	list(gene = "ENSDARG00000019392")	signal transducer and activator of transcription 5a	stat5a	NA	NA	ENSDARG00000019392	27.40306683	0.663758719	0.24733956	2.683593034	0.007283571	0.039335317	369197	14.8207245	signal transducer and activator of transcription 5a	stat5a	NA
373077	113.7593034	0.653268932	0.136463182	4.787144214	1.69E-06	5.66E-05	373077	373077	14.543775	list(gene = "ENSDARG00000088246")	THO complex 1	thoc1	NA	NA	ENSDARG00000088246	113.7895848	0.648980363	0.136956154	4.738599491	2.15E-06	7.26E-05	373077	14.543775	THO complex 1	thoc1	NA
373078	742.9865519	0.593353839	0.114608613	5.177218583	2.25E-07	1.12E-05	373078	373078	14.838869	list(gene = "ENSDARG00000036299")	nucleobindin 2a	nucb2a	NA	NA	ENSDARG00000036299	743.1995528	0.589210748	0.11449677	5.146090563	2.66E-07	1.37E-05	373078	14.835336	nucleobindin 2a	nucb2a	NA
373081	127.767628	-1.435449613	0.389381952	-3.68648214	0.000227375	0.002957072	373081	373081	14.833097	list(gene = "ENSDARG00000021242")	major vault protein	mvp	NA	NA	ENSDARG00000021242	100.6471554	-1.461890546	0.38658359	-3.781563892	0.000155846	0.002306976	373081	14.833097	major vault protein	mvp	NA
373085	2422.985801	0.626787032	0.14950345	4.192458643	2.76E-05	0.000561259	373085	373085	14.546301	list(gene = "ENSDARG00000003035")	heat shock protein 9	hspa9	NA	NA	ENSDARG00000003035	2448.949413	0.621864561	0.148971379	4.174389511	2.99E-05	0.000619828	373085	14.543775	heat shock protein 9	hspa9	NA
373092	16129.52451	0.368453948	0.12477275	2.953000132	0.003147018	0.021094033	373092	373092	14.591863	list(gene = "ENSDARG00000101074")	glutamate dehydrogenase 1b	glud1b	NA	NA	ENSDARG00000101074	16135.70835	0.364089745	0.124499947	2.924416874	0.003451022	0.022909116	373092	14.592722	glutamate dehydrogenase 1b	glud1b	NA
373100	972.1916079	0.30852863	0.115272377	2.67651833	0.00743915	0.039443389	373100	373100	14.543775	list(gene = "ENSDARG00000101627")	signal sequence receptor, alpha	ssr1	NA	NA	ENSDARG00000101627	623.7303421	0.314915849	0.121258431	2.59706353	0.009402453	0.047206738	373100	14.544127	signal sequence receptor, alpha	ssr1	NA
373108	338.2216601	0.516479213	0.163173081	3.165223154	0.001549641	0.012517181	373108	373108	14.8207245	list(gene = "ENSDARG00000016143")	X-linked inhibitor of apoptosis	xiap	NA	NA	ENSDARG00000016143	308.3001728	0.513281423	0.171326119	2.995932118	0.002736073	0.019441366	373108	14.824423	X-linked inhibitor of apoptosis	xiap	NA
373116	16.5149791	0.814466156	0.277493206	2.935085039	0.003334563	0.021994642	373116	373116	14.595437	list(gene = "ENSDARG00000019335")	hes family bHLH transcription factor 6	hes6	NA	NA	ENSDARG00000019335	16.51916128	0.809971791	0.279020361	2.902912852	0.003697095	0.023964851	373116	14.852479	hes family bHLH transcription factor 6	hes6	NA
373121	725.0865579	-1.611277669	0.199981399	-8.057137684	7.81E-16	4.21E-13	373121	373121	14.835336	list(gene = "ENSDARG00000015164")	MAP kinase interacting serine/threonine kinase 2b	mknk2b	NA	NA	ENSDARG00000015164	2536.625592	-1.161575297	0.180459905	-6.436750028	1.22E-10	1.97E-08	373121	14.839825	MAP kinase interacting serine/threonine kinase 2b	mknk2b	NA
373126	98.72019746	0.436009512	0.160059786	2.724041585	0.006448839	0.035528748	373126	373126	14.543538	list(gene = "ENSDARG00000031915")	hypoxia inducible factor 1, alpha subunit inhibitor	hif1an	NA	NA	ENSDARG00000031915	98.75213326	0.431691113	0.160304694	2.692941185	0.007082476	0.038477219	373126	14.82419	hypoxia inducible factor 1, alpha subunit inhibitor	hif1an	NA
373129	921.57253	0.371250002	0.13222446	2.807725595	0.004989272	0.029477094	373129	373129	14.827688	list(gene = "ENSDARG00000005254")	KDEL (Lys-Asp-Glu-Leu) endoplasmic reticulum protein retention receptor 2a	kdelr2a	NA	NA	ENSDARG00000005254	922.0750832	0.367006489	0.132846067	2.762644745	0.005733513	0.032920149	373129	14.815489	KDEL (Lys-Asp-Glu-Leu) endoplasmic reticulum protein retention receptor 2a	kdelr2a	NA
373865	93.5402989	1.003057343	0.276687799	3.625231571	0.000288703	0.003567663	373865	373865	14.545337	list(gene = "ENSDARG00000069843")	potassium channel tetramerisation domain containing 12.1	kctd12.1	NA	NA	ENSDARG00000069843	93.5741027	0.999560949	0.27657994	3.614003787	0.000301505	0.003824532	373865	14.535469	potassium channel tetramerisation domain containing 12.1	kctd12.1	NA
373866	323.5095409	-0.564788111	0.105421523	-5.357427004	8.44E-08	4.83E-06	373866	373866	14.815266	list(gene = "ENSDARG00000036587")	carbonyl reductase 1	cbr1	NA	NA	ENSDARG00000036587	323.7994953	-0.569144809	0.105521893	-5.393618281	6.91E-08	4.27E-06	373866	14.815266	carbonyl reductase 1	cbr1	NA
373868	71.92438964	0.984648327	0.261573942	3.764321168	0.000167002	0.002329109	373868	373868	14.837396	list(gene = "ENSDARG00000016496")	cyclin-dependent kinase 8	cdk8	NA	NA	ENSDARG00000016496	72.02244604	0.982907669	0.260204088	3.777448982	0.000158443	0.002326711	373868	14.839874	cyclin-dependent kinase 8	cdk8	NA
378451	33.29880772	-1.668231375	0.222579063	-7.49500582	6.63E-14	2.42E-11	378451	378451	14.592884	list(gene = "ENSDARG00000103505")	F-box and leucine-rich repeat protein 3a	fbxl3a	NA	NA	ENSDARG00000103505	30.11501031	-1.596684375	0.240336601	-6.643533991	3.06E-11	6.08E-09	378451	14.592884	F-box and leucine-rich repeat protein 3a	fbxl3a	NA
378452	229.0413702	-1.131352024	0.376873707	-3.001939387	0.002682656	0.018846949	378452	378452	14.839874	list(gene = "ENSDARG00000005112")	cadherin 17, LI cadherin (liver-intestine)	cdh17	NA	NA	ENSDARG00000005112	229.594224	-1.138362885	0.375698547	-3.02999012	0.002445617	0.018033265	378452	14.834426	cadherin 17, LI cadherin (liver-intestine)	cdh17	NA
378716	226.7903245	0.332012338	0.091684569	3.62124557	0.000293188	0.003618729	378716	378716	14.8207245	list(gene = "ENSDARG00000026862")	akt interacting protein	aktip	NA	NA	ENSDARG00000026862	226.8898589	0.327860509	0.092251955	3.55396815	0.000379465	0.004550062	378716	14.825785	akt interacting protein	aktip	NA
378722	159.2002164	0.825774347	0.176377033	4.681870048	2.84E-06	8.60E-05	378722	378722	14.544415	list(gene = "ENSDARG00000012369")	retinol dehydrogenase 10b	rdh10b	NA	NA	ENSDARG00000012369	159.2625276	0.821799064	0.176992595	4.643126818	3.43E-06	0.000106061	378722	14.543775	retinol dehydrogenase 10b	rdh10b	NA
378844	178.1930725	0.817998659	0.14820991	5.519190048	3.41E-08	2.18E-06	378844	378844	14.545415	list(gene = "ENSDARG00000091831")	DEAD (Asp-Glu-Ala-Asp) box polypeptide 27	ddx27	NA	NA	ENSDARG00000091831	160.920739	0.822182173	0.146606236	5.608098236	2.05E-08	1.52E-06	378844	14.545806	DEAD (Asp-Glu-Ala-Asp) box polypeptide 27	ddx27	NA
378845	151.2902244	-0.44929896	0.140179234	-3.205174876	0.001349804	0.011323207	378845	378845	14.831809	list(gene = "ENSDARG00000077506")	tight junction protein 1a	tjp1a	NA	NA	ENSDARG00000077506	151.4159694	-0.45398278	0.140281174	-3.23623454	0.001211178	0.010734034	378845	14.832098	tight junction protein 1a	tjp1a	NA
378966	29.43574732	-2.011475723	0.774447118	-2.597305455	0.009395833	0.046425368	378966	378966	14.823884	list(gene = "ENSDARG00000033735")	neutrophil cytosolic factor 1	ncf1	NA	NA	ENSDARG00000033735	29.47973943	-2.015826364	0.774394598	-2.603099725	0.009238508	0.046699586	378966	14.824423	neutrophil cytosolic factor 1	ncf1	NA
378972	302.3175653	0.379646907	0.115489997	3.287270904	0.001011635	0.009074113	378972	378972	14.825805	list(gene = "ENSDARG00000011219")	v-akt murine thymoma viral oncogene homolog 2	akt2	NA	NA	ENSDARG00000011219	302.5061953	0.374725487	0.115854343	3.23445351	0.001218758	0.010761843	378972	14.815489	v-akt murine thymoma viral oncogene homolog 2	akt2	NA
378997	57.88245322	-1.36034494	0.220483294	-6.169832261	6.84E-10	7.85E-08	378997	378997	14.82419	list(gene = "ENSDARG00000008503")	glucocorticoid induced 1a	glcci1a	NA	NA	ENSDARG00000008503	57.96726884	-1.365136492	0.220998121	-6.177140716	6.53E-10	8.24E-08	378997	14.543538	glucocorticoid induced 1a	glcci1a	NA
386632	33.08905051	0.917136286	0.282223582	3.249679848	0.00115535	0.01003109	386632	386632	14.842841	list(gene = "ENSDARG00000012899")	DEAD (Asp-Glu-Ala-Asp) box polypeptide 49	ddx49	NA	NA	ENSDARG00000012899	33.41071358	0.915313759	0.284363608	3.218814689	0.001287216	0.011194994	386632	14.834426	DEAD (Asp-Glu-Ala-Asp) box polypeptide 49	ddx49	NA
386634	876.1064447	1.040215517	0.326934216	3.18172729	0.001463996	0.011986947	386634	386634	14.825785	list(gene = "ENSDARG00000092115")	eukaryotic translation initiation factor 4A1A	eif4a1a	NA	NA	ENSDARG00000092115	861.5991415	1.032819722	0.326194122	3.166273251	0.001544057	0.012786225	386634	14.815266	eukaryotic translation initiation factor 4A1A	eif4a1a	NA
386641	40.5025398	-0.68603679	0.203048928	-3.378677229	0.000728355	0.007122176	386641	386641	14.823884	list(gene = "ENSDARG00000026865")	family with sequence similarity 107, member B	fam107b	NA	NA	ENSDARG00000026865	40.53766703	-0.690395998	0.203602401	-3.390903025	0.000696627	0.00719492	386641	14.825785	family with sequence similarity 107, member B	fam107b	NA
386709	290.7957133	0.816037716	0.278672379	2.92830498	0.003408156	0.022243549	386709	386709	14.833489	list(gene = "ENSDARG00000015088")	DnaJ (Hsp40) homolog, subfamily B, member 11	dnajb11	NA	NA	ENSDARG00000015088	290.5564128	0.816745277	0.277940609	2.938560435	0.003297404	0.022230409	386709	14.833489	DnaJ (Hsp40) homolog, subfamily B, member 11	dnajb11	NA
386808	155.8195324	0.4034124	0.142364774	2.833653227	0.004601924	0.027764846	386808	386808	14.543792	list(gene = "ENSDARG00000005612")	APH1B gamma secretase subunit	aph1b	NA	NA	ENSDARG00000005612	155.8904013	0.39936335	0.142836993	2.795937817	0.005174936	0.030732522	386808	14.823164	APH1B gamma secretase subunit	aph1b	NA
386850	140.2653221	0.872364634	0.188265728	4.633687936	3.59E-06	0.000104617	386850	386850	14.595437	list(gene = "ENSDARG00000020232")	eukaryotic translation initiation factor 6	eif6	NA	NA	ENSDARG00000020232	119.5281825	0.847130125	0.1841966	4.59905408	4.24E-06	0.000126333	386850	14.854555	eukaryotic translation initiation factor 6	eif6	NA
387255	125.3615005	0.459809416	0.155583356	2.955389489	0.003122745	0.020965316	387255	387255	14.854625	list(gene = "ENSDARG00000042590")	RNA binding motif protein 19	rbm19	NA	NA	ENSDARG00000042590	106.0368662	0.443880766	0.160956762	2.757764021	0.005819819	0.033258072	387255	14.595437	RNA binding motif protein 19	rbm19	NA
387260	50.32680549	-1.864727472	0.469404058	-3.972542293	7.11E-05	0.001200349	387260	387260	14.833017	list(gene = "ENSDARG00000101557")	scavenger receptor class B, member 1	scarb1	NA	NA	ENSDARG00000101557	50.57357988	-1.861301918	0.465518928	-3.998337786	6.38E-05	0.001158624	387260	14.823151	scavenger receptor class B, member 1	scarb1	NA
387291	38.93857556	-0.821598958	0.23271776	-3.530452322	0.00041485	0.004657956	387291	387291	14.37014	list(gene = "ENSDARG00000005186")	sp4 transcription factor	sp4	NA	NA	ENSDARG00000005186	39.33581393	-0.827066208	0.234510014	-3.526784178	0.000420639	0.00491038	387291	14.591863	sp4 transcription factor	sp4	NA
387592	31.74820222	-5.054149369	1.154403809	-4.378146823	1.20E-05	0.000280724	387592	387592	15.209884	list(gene = "ENSDARG00000045638")	solute carrier family 13 member 1	slc13a1	NA	NA	ENSDARG00000045638	31.79447123	-5.0581454	1.154097967	-4.382769525	1.17E-05	0.000288544	387592	15.22285	solute carrier family 13 member 1	slc13a1	NA
393097	106.4283856	0.709063345	0.159673776	4.440700054	8.97E-06	0.000219427	393097	393097	14.833816	list(gene = "ENSDARG00000002267")	ddb1 and cul4 associated factor 13	dcaf13	NA	NA	ENSDARG00000002267	107.0746264	0.70607337	0.160539595	4.398126008	1.09E-05	0.000272749	393097	14.815489	ddb1 and cul4 associated factor 13	dcaf13	NA
393103	114.7296372	0.381624984	0.139223484	2.741096352	0.006123455	0.034172006	393103	393103	14.538123	list(gene = "ENSDARG00000056559")	CCZ1 homolog, vacuolar protein trafficking and biogenesis associated	ccz1	NA	NA	ENSDARG00000056559	114.7737113	0.377314471	0.139493143	2.704896184	0.006832574	0.037506404	393103	14.833816	CCZ1 homolog, vacuolar protein trafficking and biogenesis associated	ccz1	NA
393107	89.3330063	0.877183218	0.223489304	3.924944969	8.67E-05	0.001395982	393107	393107	14.549713	list(gene = "ENSDARG00000098433")	UTP6, small subunit (SSU) processome component, homolog (yeast)	utp6	NA	NA	ENSDARG00000098433	89.36085612	0.873306901	0.223703523	3.90385851	9.47E-05	0.001573307	393107	14.55516	UTP6, small subunit (SSU) processome component, homolog (yeast)	utp6	NA
393108	2045.121879	-0.349391671	0.121137411	-2.884259013	0.003923359	0.024634168	393108	393108	15.207947	list(gene = "ENSDARG00000042978")	cytochrome P450, family 2, subfamily P, polypeptide 6	cyp2p6	NA	NA	ENSDARG00000042978	2046.660979	-0.354094105	0.120766458	-2.93205671	0.003367253	0.022538268	393108	15.209884	cytochrome P450, family 2, subfamily P, polypeptide 6	cyp2p6	NA
393109	74.63866633	-1.185577008	0.43160364	-2.746911513	0.006015936	0.033753067	393109	393109	14.8207245	list(gene = "ENSDARG00000015611")	RAS-like, family 11, member B	rasl11b	NA	NA	ENSDARG00000015611	74.71209962	-1.189567267	0.429894631	-2.767113567	0.005655505	0.032642422	393109	14.824423	RAS-like, family 11, member B	rasl11b	NA
393136	240.6707789	-0.245584581	0.089837127	-2.73366468	0.006263379	0.034701997	393136	393136	14.823884	list(gene = "ENSDARG00000104177")	copine III	cpne3	NA	NA	ENSDARG00000104177	240.8546462	-0.249844215	0.090525572	-2.75992972	0.00578138	0.033132174	393136	14.825785	copine III	cpne3	NA
393155	65.94389241	-1.178729086	0.238449797	-4.943300854	7.68E-07	2.96E-05	393155	393155	15.207947	list(gene = "ENSDARG00000052279")	oxidative stress induced growth inhibitor 1	osgn1	NA	NA	ENSDARG00000052279	66.04205884	-1.183087775	0.239150015	-4.947052902	7.53E-07	3.12E-05	393155	15.2150755	oxidative stress induced growth inhibitor 1	osgn1	NA
393159	324.8088162	0.239907629	0.089013981	2.69516795	0.007035316	0.037770301	393159	393159	14.835336	list(gene = "ENSDARG00000012874")	synaptosomal-associated protein 23.1	snap23.1	NA	NA	ENSDARG00000012874	257.6876383	0.26711351	0.090372779	2.955685457	0.003119751	0.021341491	393159	14.82921	synaptosomal-associated protein 23.1	snap23.1	NA
393165	90.43591077	0.765791422	0.176940957	4.327948907	1.51E-05	0.000341373	393165	393165	15.22285	list(gene = "ENSDARG00000027600")	PDZ and LIM domain 5b	pdlim5b	NA	NA	ENSDARG00000027600	90.46130318	0.761547731	0.177416598	4.292426644	1.77E-05	0.000409647	393165	15.207947	PDZ and LIM domain 5b	pdlim5b	NA
393168	131.30137	0.521156171	0.122997871	4.237115363	2.26E-05	0.000480182	393168	393168	14.833017	list(gene = "ENSDARG00000002538")	SMU1, DNA replication regulator and spliceosomal factor a	smu1a	NA	NA	ENSDARG00000002538	131.4221794	0.518193566	0.12439047	4.165862257	3.10E-05	0.000640171	393168	14.82342	SMU1, DNA replication regulator and spliceosomal factor a	smu1a	NA
393169	98.90717147	0.415830105	0.141510216	2.938516501	0.003297871	0.021825985	393169	393169	14.827688	list(gene = "ENSDARG00000009169")	MOB kinase activator 1Ba	mob1ba	NA	NA	ENSDARG00000009169	98.9533888	0.411565672	0.142435302	2.889492048	0.003858648	0.024747229	393169	14.815489	MOB kinase activator 1Ba	mob1ba	NA
393179	107.3422933	0.632797591	0.142379008	4.444458477	8.81E-06	0.00021648	393179	393179	15.2045145	list(gene = "ENSDARG00000002967")	pdgfa associated protein 1b	pdap1b	NA	NA	ENSDARG00000002967	115.4331124	0.666353164	0.142238868	4.684747366	2.80E-06	8.97E-05	393179	15.2150755	pdgfa associated protein 1b	pdap1b	NA
393186	72.42499376	-0.850459947	0.219531061	-3.873984585	0.00010707	0.001643432	393186	393186	14.835131	list(gene = "ENSDARG00000021564")	zgc:56235	zgc:56235	NA	NA	ENSDARG00000021564	15.58770703	-1.426235995	0.295154899	-4.832161014	1.35E-06	4.93E-05	393186	14.839825	zgc:56235	zgc:56235	NA
393204	5681.423458	0.862145649	0.187126957	4.607276587	4.08E-06	0.000116079	393204	393204	14.833017	list(gene = "ENSDARG00000040433")	cytochrome P450, family 2, subfamily K, polypeptide 22	cyp2k22	NA	NA	ENSDARG00000040433	5697.395366	0.857386019	0.186920475	4.586902637	4.50E-06	0.000132608	393204	14.833489	cytochrome P450, family 2, subfamily K, polypeptide 22	cyp2k22	NA
393205	15.20059611	-0.884168364	0.286195991	-3.089380676	0.002005743	0.015164685	393205	393205	14.544415	list(gene = "ENSDARG00000000935")	unkempt family zinc finger	unk	NA	NA	ENSDARG00000000935	15.21950458	-0.888422084	0.287883744	-3.086044641	0.002028384	0.015701954	393205	14.544127	unkempt family zinc finger	unk	NA
393206	172.5492704	-1.036400362	0.29255285	-3.542609011	0.00039619	0.004534617	393206	393206	14.825805	list(gene = "ENSDARG00000020077")	nucleolar protein 10	nol10	NA	NA	ENSDARG00000020077	172.8110566	-1.041135988	0.292367416	-3.561053421	0.00036937	0.004474917	393206	14.815489	nucleolar protein 10	nol10	NA
393207	137.4880908	-3.686943521	0.968527127	-3.806752974	0.000140803	0.002043212	393207	393207	14.543775	list(gene = "ENSDARG00000040466")	villin 1	vil1	NA	NA	ENSDARG00000040466	137.7311797	-3.691127712	0.968452237	-3.811367843	0.0001382	0.002105779	393207	14.544415	villin 1	vil1	NA
393212	119.4058091	0.592288824	0.193414092	3.062283714	0.002196552	0.01626051	393212	393212	14.833489	list(gene = "ENSDARG00000102128")	epidermal growth factor receptor pathway substrate 8	eps8	NA	NA	ENSDARG00000102128	117.0412485	0.60309248	0.194260745	3.104551461	0.001905678	0.014972299	393212	14.833489	epidermal growth factor receptor pathway substrate 8	eps8	NA
393221	229.8164209	2.002093906	0.398037476	5.029913082	4.91E-07	2.06E-05	393221	393221	14.825785	list(gene = "ENSDARG00000036848")	solute carrier family 43 (amino acid system L transporter), member 2a	slc43a2a	NA	NA	ENSDARG00000036848	272.6224753	1.928967474	0.395982874	4.871340661	1.11E-06	4.21E-05	393221	14.823884	solute carrier family 43 (amino acid system L transporter), member 2a	slc43a2a	NA
393226	928.7510891	1.302933915	0.410315885	3.175441076	0.001496089	0.012183334	393226	393226	14.543538	list(gene = "ENSDARG00000089791")	solute carrier family 25 (mitochondrial folate carrier), member 32a	slc25a32a	NA	NA	ENSDARG00000089791	928.5116586	1.298265606	0.408193231	3.180517236	0.001470124	0.012351284	393226	14.543538	solute carrier family 25 (mitochondrial folate carrier), member 32a	slc25a32a	NA
393234	360.0774439	0.332503904	0.083019032	4.005152719	6.20E-05	0.001081167	393234	393234	14.838266	list(gene = "ENSDARG00000020387")	nipsnap homolog 3A (C. elegans)	nipsnap3a	NA	NA	ENSDARG00000020387	362.2500775	0.325551148	0.082488273	3.94663553	7.93E-05	0.001377617	393234	14.834426	nipsnap homolog 3A (C. elegans)	nipsnap3a	NA
393237	29.61527399	0.901440813	0.23585769	3.821969146	0.00013239	0.001936988	393237	393237	14.536508	list(gene = "ENSDARG00000069287")	IMP3, U3 small nucleolar ribonucleoprotein, homolog (yeast)	imp3	NA	NA	ENSDARG00000069287	29.6239305	0.897134939	0.237034237	3.784832731	0.000153812	0.00228642	393237	14.535481	IMP3, U3 small nucleolar ribonucleoprotein, homolog (yeast)	imp3	NA
393241	26.94674273	-0.689411285	0.243301955	-2.833562456	0.004603231	0.027764846	393241	393241	14.835336	list(gene = "ENSDARG00000005128")	ribonuclease H2, subunit B	rnaseh2b	NA	NA	ENSDARG00000005128	26.45034201	-0.689125453	0.251726221	-2.737599011	0.006188949	0.034728631	393241	14.838869	ribonuclease H2, subunit B	rnaseh2b	NA
393246	504.7731405	-0.506845484	0.13221979	-3.833355694	0.000126407	0.001869966	393246	393246	15.209884	list(gene = "ENSDARG00000035285")	nuclear receptor corepressor 1	ncor1	NA	NA	ENSDARG00000035285	504.4292431	-0.509144704	0.133560468	-3.812091338	0.000137796	0.002102516	393246	15.207947	nuclear receptor corepressor 1	ncor1	NA
393253	185.286705	-0.485044892	0.146350536	-3.314267962	0.000918834	0.008450685	393253	393253	14.543538	list(gene = "ENSDARG00000018061")	nei-like DNA glycosylase 1	neil1	NA	NA	ENSDARG00000018061	186.1747566	-0.494486133	0.146811599	-3.368168022	0.000756695	0.007677852	393253	14.82419	nei-like DNA glycosylase 1	neil1	NA
393260	69.07493776	0.622298055	0.163635874	3.802943926	0.000142987	0.002067641	393260	393260	14.854625	list(gene = "ENSDARG00000038027")	nucleolar protein 12	nol12	NA	NA	ENSDARG00000038027	69.16589671	0.620153219	0.164147249	3.77802993	0.000158074	0.002324818	393260	14.852479	nucleolar protein 12	nol12	NA
393261	269.0274427	0.514608587	0.119833282	4.294371116	1.75E-05	0.000387446	393261	393261	14.533042	list(gene = "ENSDARG00000070674")	proteasome 26S subunit, non-ATPase 6	psmd6	NA	NA	ENSDARG00000070674	269.1248974	0.510366001	0.120178313	4.24673961	2.17E-05	0.000475124	393261	14.538103	proteasome 26S subunit, non-ATPase 6	psmd6	NA
393262	62.11627611	0.568597816	0.178437729	3.186533577	0.001439888	0.011877343	393262	393262	14.82419	list(gene = "ENSDARG00000015921")	PWP1 homolog (S. cerevisiae)	pwp1	NA	NA	ENSDARG00000015921	63.32759702	0.559109612	0.179832522	3.109057289	0.001876853	0.014793804	393262	14.531645	PWP1 homolog (S. cerevisiae)	pwp1	NA
393273	285.5258594	0.904410879	0.170924848	5.29127795	1.21E-07	6.67E-06	393273	393273	14.815266	list(gene = "ENSDARG00000029445")	zgc:56676	zgc:56676	NA	NA	ENSDARG00000029445	285.625303	0.900417643	0.171456712	5.25157418	1.51E-07	8.54E-06	393273	14.824423	zgc:56676	zgc:56676	NA
393283	47.00195723	-0.889850707	0.207388851	-4.29073551	1.78E-05	0.000392445	393283	393283	14.854625	list(gene = "ENSDARG00000015471")	chromodomain helicase DNA binding protein 1-like	chd1l	NA	NA	ENSDARG00000015471	47.24388223	-0.903549343	0.206717178	-4.37094464	1.24E-05	0.000301559	393283	14.854625	chromodomain helicase DNA binding protein 1-like	chd1l	NA
393287	354.0532411	0.333262907	0.120537884	2.76479805	0.005695805	0.032327469	393287	393287	14.827688	list(gene = "ENSDARG00000011662")	conserved helix-loop-helix ubiquitous kinase	chuk	NA	NA	ENSDARG00000011662	363.6241991	0.328466841	0.123117536	2.66791272	0.007632408	0.040662544	393287	14.827688	conserved helix-loop-helix ubiquitous kinase	chuk	NA
393307	82.39852595	-0.479905992	0.156647809	-3.063598491	0.002186922	0.016220139	393307	393307	14.543775	list(gene = "ENSDARG00000028957")	v-maf avian musculoaponeurotic fibrosarcoma oncogene homolog F	maff	NA	NA	ENSDARG00000028957	82.45816899	-0.483924838	0.15672254	-3.087780728	0.002016572	0.015630691	393307	14.544127	v-maf avian musculoaponeurotic fibrosarcoma oncogene homolog F	maff	NA
393315	49.20366955	0.843921441	0.318495454	2.649712679	0.008056025	0.041750669	393315	393315	14.544415	list(gene = c("ENSDARG00000098222"	kynurenine aminotransferase 3	kyat3	NA	NA	ENSDARG00000098222	49.20936144	0.839913743	0.317931684	2.641805729	0.008246534	0.042943781	393315	9.089355	kynurenine aminotransferase 3	kyat3	NA
393319	145.8082684	0.568433533	0.1325641	4.287990002	1.80E-05	0.000396622	393319	393319	14.854555	list(gene = "ENSDARG00000020201")	cell division cycle 73, Paf1/RNA polymerase II complex component, homolog (S. cerevisiae)	cdc73	NA	NA	ENSDARG00000020201	145.8673254	0.563959912	0.13337111	4.228501305	2.35E-05	0.000507134	393319	14.595437	cell division cycle 73, Paf1/RNA polymerase II complex component, homolog (S. cerevisiae)	cdc73	NA
393323	61.50328126	0.522094952	0.15134135	3.449783889	0.000561035	0.005881693	393323	393323	14.833017	list(gene = "ENSDARG00000031366")	reticulon 4 interacting protein 1	rtn4ip1	NA	NA	ENSDARG00000031366	61.27106029	0.524936001	0.152690193	3.437915626	0.00058621	0.006329713	393323	14.833097	reticulon 4 interacting protein 1	rtn4ip1	NA
393330	235.0513584	-1.495117317	0.334455519	-4.470302431	7.81E-06	0.000194208	393330	393330	14.592884	list(gene = "ENSDARG00000086998")	zgc:64002	zgc:64002	NA	NA	ENSDARG00000086998	235.3632506	-1.499474221	0.333241794	-4.499658344	6.81E-06	0.00018447	393330	14.592884	zgc:64002	zgc:64002	NA
393332	26.73853141	-1.345784123	0.506126546	-2.658987428	0.007837589	0.040891911	393332	393332	14.825805	list(gene = "ENSDARG00000005704")	EPS8-like 3b	eps8l3b	NA	NA	ENSDARG00000005704	22.18390386	-1.775827778	0.576515132	-3.080279559	0.002068064	0.015938036	393332	14.815489	EPS8-like 3b	eps8l3b	NA
393335	1749.248943	2.051035489	0.248358853	8.258354667	1.48E-16	9.16E-14	393335	393335	14.837396	list(gene = "ENSDARG00000023287")	hydroxysteroid (17-beta) dehydrogenase 3	hsd17b3	NA	NA	ENSDARG00000023287	1749.53416	2.039520914	0.248189727	8.217587972	2.08E-16	1.40E-13	393335	14.842841	hydroxysteroid (17-beta) dehydrogenase 3	hsd17b3	NA
393341	1232.22704	0.240915954	0.079122308	3.044855002	0.002327925	0.016969781	393341	393341	14.82342	list(gene = "ENSDARG00000100710")	transmembrane protein 254	tmem254	NA	NA	ENSDARG00000100710	636.2060555	0.26090827	0.071655639	3.641140788	0.000271433	0.003524551	393341	14.82342	transmembrane protein 254	tmem254	NA
393347	46.53393666	0.811774196	0.311349381	2.607277374	0.00912654	0.045456836	393347	393347	14.815489	list(gene = "ENSDARG00000032617")	fibroblast growth factor receptor like 1a	fgfrl1a	NA	NA	ENSDARG00000032617	47.5734156	0.839699858	0.316762583	2.650880827	0.008028216	0.042171386	393347	14.833816	fibroblast growth factor receptor like 1a	fgfrl1a	NA
393352	51.09703402	0.451075374	0.165938892	2.718322206	0.006561391	0.035902273	393352	393352	14.546301	list(gene = "ENSDARG00000020397")	sorting nexin 15	snx15	NA	NA	ENSDARG00000020397	51.11981035	0.446748724	0.16694638	2.676001261	0.007450636	0.039950549	393352	14.546301	sorting nexin 15	snx15	NA
393359	107.4469386	0.390111782	0.146433226	2.664093341	0.007719614	0.040505262	393359	393359	14.833816	list(gene = "ENSDARG00000021753")	coiled-coil domain containing 25	ccdc25	NA	NA	ENSDARG00000021753	107.5027729	0.385552639	0.147261585	2.618148106	0.008840842	0.045250024	393359	14.825805	coiled-coil domain containing 25	ccdc25	NA
393374	258.8424043	0.915385242	0.226076834	4.04900062	5.14E-05	0.000926779	393374	393374	14.823884	list(gene = "ENSDARG00000008765")	transmembrane p24 trafficking protein 5	tmed5	NA	NA	ENSDARG00000008765	260.6337313	0.907244268	0.226816879	3.999897504	6.34E-05	0.001156215	393374	14.8207245	transmembrane p24 trafficking protein 5	tmed5	NA
393381	95.64537181	0.592675198	0.150508575	3.93781681	8.22E-05	0.001335317	393381	393381	14.833097	list(gene = "ENSDARG00000016058")	fibroblast growth factor (acidic) intracellular binding protein a	fibpa	NA	NA	ENSDARG00000016058	95.67180059	0.588478349	0.150922537	3.899207908	9.65E-05	0.001590739	393381	14.833097	fibroblast growth factor (acidic) intracellular binding protein a	fibpa	NA
393405	429.4442622	0.286139742	0.105812808	2.70420707	0.006846761	0.036998154	393405	393405	14.593284	list(gene = "ENSDARG00000036040")	ATG13 autophagy related 13 homolog (S. cerevisiae)	atg13	NA	NA	ENSDARG00000036040	429.6387451	0.281599458	0.105962747	2.657532644	0.007871497	0.041570698	393405	14.593083	ATG13 autophagy related 13 homolog (S. cerevisiae)	atg13	NA
393414	95.95441996	0.700784705	0.155487828	4.507006851	6.57E-06	0.000167848	393414	393414	14.835131	list(gene = "ENSDARG00000013058")	activating signal cointegrator 1 complex subunit 2	ascc2	NA	NA	ENSDARG00000013058	87.72542734	0.721665628	0.150612557	4.791536918	1.66E-06	5.88E-05	393414	14.839825	activating signal cointegrator 1 complex subunit 2	ascc2	NA
393421	2539.301824	0.30114789	0.105538985	2.853427964	0.004325033	0.026538421	393421	393421	14.833097	list(gene = "ENSDARG00000035544")	ethanolamine-phosphate phospho-lyase	etnppl	NA	NA	ENSDARG00000035544	2575.091934	0.294977295	0.105995738	2.782916573	0.005387266	0.03157558	393421	14.833017	ethanolamine-phosphate phospho-lyase	etnppl	NA
393426	91.72307863	-0.745798427	0.219702519	-3.394582957	0.000687332	0.006844462	393426	393426	14.823151	list(gene = "ENSDARG00000012340")	protein tyrosine phosphatase, non-receptor type 11, b	ptpn11b	NA	NA	ENSDARG00000012340	91.81904239	-0.749753242	0.219865021	-3.410061494	0.000649482	0.006853872	393426	14.82342	protein tyrosine phosphatase, non-receptor type 11, b	ptpn11b	NA
393458	317.71614	0.979169204	0.317742701	3.081641842	0.002058624	0.015472019	393458	393458	14.835131	list(gene = "ENSDARG00000007449")	solute carrier family 25, member 39	slc25a39	NA	NA	ENSDARG00000007449	317.8868915	0.975699401	0.315933861	3.088302717	0.002013033	0.015613249	393458	14.839825	solute carrier family 25, member 39	slc25a39	NA
393461	198.0603729	-0.404557216	0.114176125	-3.5432733	0.000395193	0.00453157	393461	393461	14.82342	list(gene = "ENSDARG00000026629")	GDP-mannose 4,6-dehydratase	gmds	NA	NA	ENSDARG00000026629	198.7187347	-0.407699466	0.114401171	-3.563770038	0.000365566	0.00443771	393461	14.833097	GDP-mannose 4,6-dehydratase	gmds	NA
393476	78.74796439	0.645660116	0.155994605	4.13899004	3.49E-05	0.000680509	393476	393476	14.531645	list(gene = "ENSDARG00000095904")	PRP31 pre-mRNA processing factor 31 homolog (yeast)	prpf31	NA	NA	ENSDARG00000095904	78.85401502	0.643008544	0.157999188	4.06969525	4.71E-05	0.000906693	393476	14.543792	PRP31 pre-mRNA processing factor 31 homolog (yeast)	prpf31	NA
393480	100.3303187	0.678041673	0.181947649	3.726575613	0.000194099	0.002609084	393480	393480	14.544127	list(gene = "ENSDARG00000012261")	elongation factor Tu GTP binding domain containing 2	eftud2	NA	NA	ENSDARG00000012261	100.3587086	0.674105357	0.18210422	3.701755817	0.000214113	0.002957782	393480	14.542969	elongation factor Tu GTP binding domain containing 2	eftud2	NA
393484	593.2845538	-0.932451665	0.259812692	-3.588938079	0.000332028	0.003975159	393484	393484	14.833489	list(gene = "ENSDARG00000104593")	cytochrome P450, family 2, subfamily K, polypeptide 18	cyp2k18	NA	NA	ENSDARG00000104593	562.2751401	-0.950597695	0.264390226	-3.595434326	0.000323851	0.004061545	393484	14.823151	cytochrome P450, family 2, subfamily K, polypeptide 18	cyp2k18	NA
393485	86.06500273	0.395151977	0.14064277	2.809614575	0.004960086	0.029388628	393485	393485	15.209884	list(gene = "ENSDARG00000037108")	prefoldin subunit 6	pfdn6	NA	NA	ENSDARG00000037108	86.11079011	0.390560512	0.141683459	2.756570975	0.005841093	0.033301105	393485	15.22285	prefoldin subunit 6	pfdn6	NA
393517	21.2795426	-1.28683601	0.295027394	-4.361750931	1.29E-05	0.000298105	393517	393517	14.879544	list(gene = "ENSDARG00000006859")	sodium/potassium transporting ATPase interacting 1	nkain1	NA	NA	ENSDARG00000006859	13.97490367	-1.418705412	0.344768098	-4.114955584	3.87E-05	0.000770375	393517	14.593284	sodium/potassium transporting ATPase interacting 1	nkain1	NA
393542	671.865214	-0.431754851	0.160017816	-2.698167376	0.006972238	0.037512815	393542	393542	14.8804035	list(gene = "ENSDARG00000024717")	selenium binding protein 1	selenbp1	NA	NA	ENSDARG00000024717	672.5126095	-0.436706541	0.160261281	-2.72496599	0.006430811	0.035787449	393542	14.593284	selenium binding protein 1	selenbp1	NA
393543	186.6251491	-0.42349981	0.125986881	-3.361459595	0.000775317	0.007456867	393543	393543	14.544127	list(gene = "ENSDARG00000056964")	integrin-linked kinase	ilk	NA	NA	ENSDARG00000056964	186.7788211	-0.427899896	0.126172235	-3.391395067	0.000695378	0.007188142	393543	14.542969	integrin-linked kinase	ilk	NA
393561	3976.49508	-0.405118085	0.107546994	-3.766893613	0.000165291	0.002314639	393561	393561	14.825805	list(gene = "ENSDARG00000014031")	ATP-binding cassette, sub-family C (CFTR/MRP), member 2	abcc2	NA	NA	ENSDARG00000014031	3979.9699	-0.409699822	0.107861357	-3.798392991	0.000145637	0.002197255	393561	14.833816	ATP-binding cassette, sub-family C (CFTR/MRP), member 2	abcc2	NA
393580	30.094007	-1.208315716	0.341627841	-3.536935721	0.000404798	0.004596164	393580	393580	14.833489	list(gene = "ENSDARG00000103659")	beta-carotene oxygenase 1, like	bco1l	NA	NA	ENSDARG00000103659	27.41149239	-1.328539651	0.344597477	-3.855337714	0.00011557	0.001827846	393580	14.833097	beta-carotene oxygenase 1, like	bco1l	NA
393594	134.7971253	-0.402001418	0.135289989	-2.971405504	0.002964401	0.020142016	393594	393594	14.540007	list(gene = "ENSDARG00000090764")	breast carcinoma amplified sequence 3	bcas3	NA	NA	ENSDARG00000090764	133.8301192	-0.396515323	0.13664755	-2.901737514	0.003710993	0.024029228	393594	14.833816	breast carcinoma amplified sequence 3	bcas3	NA
393617	103.3745718	0.680759382	0.255613233	2.663239981	0.00773922	0.040549198	393617	393617	14.817384	list(gene = "ENSDARG00000054259")	N-acetyltransferase 10	nat10	NA	NA	ENSDARG00000054259	103.4285261	0.676610158	0.255774812	2.64533537	0.008160999	0.042671774	393617	14.799049	N-acetyltransferase 10	nat10	NA
393621	40.65498832	0.5944395	0.216067757	2.751171712	0.005938251	0.033458618	393621	393621	14.595437	list(gene = "ENSDARG00000007429")	NADPH dependent diflavin oxidoreductase 1	ndor1	NA	NA	ENSDARG00000007429	40.39096206	0.597434217	0.216818274	2.755460622	0.005860956	0.033398627	393621	14.595437	NADPH dependent diflavin oxidoreductase 1	ndor1	NA
393631	70.35566365	0.667796275	0.241299939	2.767494586	0.005648898	0.032149487	393631	393631	14.540007	list(gene = "ENSDARG00000054446")	coiled-coil domain containing 43	ccdc43	NA	NA	ENSDARG00000054446	72.64210262	0.616391573	0.237336747	2.597118151	0.009400958	0.047206738	393631	14.829012	coiled-coil domain containing 43	ccdc43	NA
393638	65.34848187	0.729096817	0.279285019	2.610583338	0.009038795	0.045128501	393638	393638	15.2045145	list(gene = "ENSDARG00000031098")	translocase of inner mitochondrial membrane 50 homolog (S. cerevisiae)	timm50	NA	NA	ENSDARG00000031098	65.38918926	0.725341036	0.279636221	2.593873687	0.009490135	0.047423186	393638	15.209884	translocase of inner mitochondrial membrane 50 homolog (S. cerevisiae)	timm50	NA
393639	488.507376	-0.306304846	0.093213253	-3.286065417	0.001015974	0.009094654	393639	393639	14.833489	list(gene = "ENSDARG00000017126")	ilvB (bacterial acetolactate synthase)-like	ilvbl	NA	NA	ENSDARG00000017126	489.4726948	-0.309798056	0.094526442	-3.27736926	0.001047792	0.00969008	393639	14.833489	ilvB (bacterial acetolactate synthase)-like	ilvbl	NA
393640	484.2195384	-0.282773976	0.071749046	-3.941153097	8.11E-05	0.001322069	393640	393640	14.541529	list(gene = "ENSDARG00000055307")	synaptophysin-like 2a	sypl2a	NA	NA	ENSDARG00000055307	484.5845566	-0.287135399	0.072039222	-3.985820348	6.72E-05	0.001208757	393640	14.541529	synaptophysin-like 2a	sypl2a	NA
393641	75.44145483	0.555759428	0.156528372	3.550534765	0.000384449	0.004445352	393641	393641	14.880566	list(gene = "ENSDARG00000003519")	adenine phosphoribosyltransferase	aprt	NA	NA	ENSDARG00000003519	75.67037166	0.552404758	0.157187288	3.514309369	0.000440899	0.005106588	393641	14.880566	adenine phosphoribosyltransferase	aprt	NA
393648	228.0296963	0.428613531	0.162492985	2.637735607	0.008346163	0.042701377	393648	393648	14.854625	list(gene = "ENSDARG00000012747")	retention in endoplasmic reticulum sorting receptor 1	rer1	NA	NA	ENSDARG00000012747	228.1106819	0.424548733	0.16230344	2.615771625	0.008902608	0.045450947	393648	14.854555	retention in endoplasmic reticulum sorting receptor 1	rer1	NA
393649	182.8498792	0.649620184	0.117955457	5.507334707	3.64E-08	2.32E-06	393649	393649	14.829012	list(gene = "ENSDARG00000012407")	mannosyl (alpha-1,3-)-glycoprotein beta-1,2-N-acetylglucosaminyltransferase a	mgat1a	NA	NA	ENSDARG00000012407	182.922034	0.645478367	0.119000574	5.424161783	5.82E-08	3.77E-06	393649	14.829012	mannosyl (alpha-1,3-)-glycoprotein beta-1,2-N-acetylglucosaminyltransferase a	mgat1a	NA
393654	131.6380435	-2.096369145	0.605322376	-3.463227576	0.000533737	0.005693957	393654	393654	14.854625	list(gene = "ENSDARG00000013871")	solute carrier family 5 (sodium/glucose cotransporter), member 1	slc5a1	NA	NA	ENSDARG00000013871	131.8282818	-2.100403802	0.605243114	-3.470347291	0.000519786	0.005798531	393654	14.595437	solute carrier family 5 (sodium/glucose cotransporter), member 1	slc5a1	NA
393655	106.2338741	0.648158357	0.21173108	3.061233889	0.002204268	0.016298187	393655	393655	14.543792	list(gene = "ENSDARG00000104768")	A kinase (PRKA) anchor protein 17A	akap17a	NA	NA	ENSDARG00000104768	105.4400597	0.649575618	0.218505506	2.972811215	0.002950859	0.020562274	393655	14.535481	A kinase (PRKA) anchor protein 17A	akap17a	NA
393662	57.98558197	0.526405415	0.181207683	2.904983976	0.003672719	0.023415943	393662	393662	14.593284	list(gene = "ENSDARG00000056628")	transmembrane protein 170A	tmem170a	NA	NA	ENSDARG00000056628	61.79542993	0.561110128	0.182311448	3.077755864	0.002085657	0.016043007	393662	14.593083	transmembrane protein 170A	tmem170a	NA
393667	201.6694786	0.364235561	0.118455716	3.074866909	0.002105965	0.015740186	393667	393667	14.535481	list(gene = "ENSDARG00000089681")	basic transcription factor 3-like 4	btf3l4	NA	NA	ENSDARG00000089681	201.7579485	0.359794652	0.11887968	3.026544599	0.002473663	0.018151684	393667	14.536508	basic transcription factor 3-like 4	btf3l4	NA
393676	268.1349409	0.464243943	0.091663709	5.064642769	4.09E-07	1.79E-05	393676	393676	14.835336	list(gene = "ENSDARG00000015126")	golgi reassembly stacking protein 2	gorasp2	NA	NA	ENSDARG00000015126	268.2523293	0.460028069	0.092622731	4.966686508	6.81E-07	2.91E-05	393676	14.838869	golgi reassembly stacking protein 2	gorasp2	NA
393694	82.01335358	0.433792704	0.16093151	2.695511309	0.007028069	0.037747729	393694	393694	14.546743	list(gene = "ENSDARG00000075025")	cell division cycle 123 homolog (S. cerevisiae)	cdc123	NA	NA	ENSDARG00000075025	82.28785205	0.430205497	0.161931274	2.656716562	0.007890575	0.041598921	393694	14.546743	cell division cycle 123 homolog (S. cerevisiae)	cdc123	NA
393698	89.25820284	0.601783494	0.132937916	4.526801027	5.99E-06	0.000156415	393698	393698	14.551187	list(gene = "ENSDARG00000057624")	COP9 signalosome subunit 5	cops5	NA	NA	ENSDARG00000057624	89.29213158	0.597531219	0.133937046	4.461284127	8.15E-06	0.000213638	393698	14.547653	COP9 signalosome subunit 5	cops5	NA
393712	96.2173662	0.682483249	0.191068894	3.571922322	0.000354371	0.004179349	393712	393712	14.591863	list(gene = "ENSDARG00000103432")	exosome component 4	exosc4	NA	NA	ENSDARG00000103432	80.59250914	0.676653817	0.194649076	3.476275512	0.00050843	0.005698081	393712	14.591863	exosome component 4	exosc4	NA
393732	67.99694386	0.543668096	0.150447794	3.613666115	0.000301898	0.003690291	393732	393732	14.823151	list(gene = "ENSDARG00000015835")	eukaryotic translation initiation factor 4E family member 2 related sequence 1	eif4e2rs1	NA	NA	ENSDARG00000015835	68.08999953	0.541744625	0.152002845	3.564042661	0.000365187	0.004437548	393732	14.833489	eukaryotic translation initiation factor 4E family member 2 related sequence 1	eif4e2rs1	NA
393737	118.7650272	0.411428416	0.142221479	2.892871167	0.003817378	0.02411518	393737	393737	15.209884	list(gene = "ENSDARG00000027418")	trafficking protein particle complex 4	trappc4	NA	NA	ENSDARG00000027418	126.1686487	0.431884815	0.143868069	3.001950448	0.002682558	0.019170504	393737	15.209884	trafficking protein particle complex 4	trappc4	NA
393800	28.52043061	-2.411902374	0.269414995	-8.952368736	3.48E-19	3.60E-16	393800	393800	14.838266	list(gene = "ENSDARG00000005163")	EFR3 homolog A (S. cerevisiae)	efr3a	NA	NA	ENSDARG00000005163	421.1884269	-0.768293167	0.13413152	-5.7279092	1.02E-08	8.67E-07	393800	14.842841	EFR3 homolog A (S. cerevisiae)	efr3a	NA
393807	324.0893017	-0.697653909	0.234691852	-2.972637957	0.002952525	0.020094337	393807	393807	14.82921	list(gene = "ENSDARG00000014554")	protein phosphatase 1, regulatory subunit 3Cb	ppp1r3cb	NA	NA	ENSDARG00000014554	324.3988675	-0.702753391	0.233947655	-3.003891579	0.002665503	0.019096729	393807	14.839825	protein phosphatase 1, regulatory subunit 3Cb	ppp1r3cb	NA
393817	44.73112221	-0.612487026	0.183728238	-3.333657548	0.000857121	0.008025888	393817	393817	14.852479	list(gene = "ENSDARG00000101443")	zgc:66014	zgc:66014	NA	NA	ENSDARG00000101443	44.19968384	-0.621359533	0.182855551	-3.398089526	0.000678582	0.007062734	393817	14.595437	zgc:66014	zgc:66014	NA
393830	13.94111737	-1.351942787	0.326314967	-4.143060926	3.43E-05	0.000670645	393830	393830	14.833097	list(gene = "ENSDARG00000026895")	torsin family 1 like 3	tor1l3	NA	NA	ENSDARG00000026895	14.18215021	-1.280450752	0.327622361	-3.908313058	9.29E-05	0.001550967	393830	14.82342	torsin family 1 like 3	tor1l3	NA
393832	73.05142477	-1.421665249	0.405798189	-3.503379977	0.000459394	0.005052923	393832	393832	14.829012	list(gene = "ENSDARG00000098162")	zgc:77748	zgc:77748	NA	NA	ENSDARG00000098162	73.05076985	-1.423215663	0.404231768	-3.520791231	0.000430261	0.005002509	393832	14.538123	zgc:77748	zgc:77748	NA
393853	262.1130672	0.824495213	0.180262358	4.57386236	4.79E-06	0.000130851	393853	393853	14.835131	list(gene = "ENSDARG00000005463")	solute carrier family 30 (zinc transporter), member 1a	slc30a1a	NA	NA	ENSDARG00000005463	261.7479795	0.820517676	0.180411506	4.548034072	5.41E-06	0.000153231	393853	14.839825	solute carrier family 30 (zinc transporter), member 1a	slc30a1a	NA
393856	260.578057	-0.930628655	0.202778352	-4.58938858	4.45E-06	0.000124223	393856	393856	14.815489	list(gene = "ENSDARG00000021140")	poly A binding protein, cytoplasmic 1 b	pabpc1b	NA	NA	ENSDARG00000021140	260.91934	-0.935574936	0.202987238	-4.60903328	4.05E-06	0.000121314	393856	14.815489	poly A binding protein, cytoplasmic 1 b	pabpc1b	NA
393863	110.2315477	0.810820753	0.189910989	4.269477809	1.96E-05	0.000423505	393863	393863	14.833097	list(gene = "ENSDARG00000036076")	HEAT repeat containing 3	heatr3	NA	NA	ENSDARG00000036076	110.6194919	0.79852613	0.188809216	4.229275172	2.34E-05	0.000507134	393863	14.833097	HEAT repeat containing 3	heatr3	NA
393870	82.72467374	-1.852234681	0.585992424	-3.160850902	0.00157309	0.012640756	393870	393870	15.2045145	list(gene = "ENSDARG00000017985")	zgc:77739	zgc:77739	NA	NA	ENSDARG00000017985	51.90043721	-1.956373364	0.635815439	-3.076951649	0.002091292	0.016076145	393870	15.22285	zgc:77739	zgc:77739	NA
393876	49.16708684	0.530033279	0.168793386	3.140130623	0.001688725	0.013317331	393876	393876	14.829012	list(gene = "ENSDARG00000005382")	PR domain containing 9	prdm9	NA	NA	ENSDARG00000005382	49.18542735	0.52575195	0.169745981	3.09728658	0.00195301	0.015264976	393876	14.833816	PR domain containing 9	prdm9	NA
393880	315.4331389	0.304862807	0.096969435	3.143906209	0.001667089	0.013182644	393880	393880	14.552143	list(gene = "ENSDARG00000069175")	vacuolar protein sorting 4b homolog B (S. cerevisiae)	vps4b	NA	NA	ENSDARG00000069175	309.6737437	0.312036174	0.098152042	3.179110365	0.001477278	0.012385624	393880	14.541529	vacuolar protein sorting 4b homolog B (S. cerevisiae)	vps4b	NA
393889	77.92545072	0.608206953	0.14896314	4.082935912	4.45E-05	0.000824728	393889	393889	14.835131	list(gene = "ENSDARG00000031346")	RNA binding motif protein 17	rbm17	NA	NA	ENSDARG00000031346	78.06253564	0.607416916	0.149913137	4.051792437	5.08E-05	0.000962134	393889	14.838869	RNA binding motif protein 17	rbm17	NA
393890	65.25310116	0.577948196	0.190690826	3.030812795	0.002438964	0.017593156	393890	393890	14.852479	list(gene = "ENSDARG00000025285")	pannexin 1a	panx1a	NA	NA	ENSDARG00000025285	52.30344767	0.557826044	0.203720719	2.738190038	0.006177837	0.034698419	393890	14.853864	pannexin 1a	panx1a	NA
393897	63.2607139	-2.278630226	0.271184671	-8.402503781	4.37E-17	3.19E-14	393897	393897	14.815266	list(gene = "ENSDARG00000006257")	very low density lipoprotein receptor	vldlr	NA	NA	ENSDARG00000006257	64.12888402	-2.304167559	0.269343286	-8.554761436	1.18E-17	9.54E-15	393897	14.815266	very low density lipoprotein receptor	vldlr	NA
393925	36.26405741	-0.590611478	0.21145135	-2.793131748	0.005220043	0.030334927	393925	393925	14.854555	list(gene = "ENSDARG00000005220")	programmed cell death 6	pdcd6	NA	NA	ENSDARG00000005220	36.30096595	-0.594858258	0.212588337	-2.798169772	0.005139309	0.030565896	393925	14.852479	programmed cell death 6	pdcd6	NA
393928	32.21548806	-1.191513249	0.218819638	-5.445184257	5.18E-08	3.15E-06	393928	393928	14.543538	list(gene = "ENSDARG00000009796")	kinesin light chain 1a	klc1a	NA	NA	ENSDARG00000009796	13.41192338	-1.324598929	0.340824923	-3.886449726	0.000101721	0.00166309	393928	14.82419	kinesin light chain 1a	klc1a	NA
393929	161.6837977	0.401718655	0.126862507	3.166567208	0.001542497	0.012467596	393929	393929	14.835336	list(gene = "ENSDARG00000000489")	UPF3B, regulator of nonsense mediated mRNA decay	upf3b	NA	NA	ENSDARG00000000489	162.2681289	0.398406026	0.127602767	3.122236584	0.001794826	0.01429607	393929	14.838869	UPF3B, regulator of nonsense mediated mRNA decay	upf3b	NA
393933	123.5563668	0.63412916	0.132920823	4.770728525	1.84E-06	6.05E-05	393933	393933	14.566182	list(gene = "ENSDARG00000069708")	cell division cycle 34 homolog (S. cerevisiae) a	cdc34a	NA	NA	ENSDARG00000069708	127.1488565	0.61476987	0.138800382	4.429165541	9.46E-06	0.000241785	393933	14.852479	cell division cycle 34 homolog (S. cerevisiae) a	cdc34a	NA
393934	447.1406081	0.615789011	0.137583068	4.475761591	7.61E-06	0.000190456	393934	393934	14.593284	list(gene = "ENSDARG00000043484")	ubiquitin-conjugating enzyme E2D 2 (UBC4/5 homolog, yeast)	ube2d2	NA	NA	ENSDARG00000043484	447.3453429	0.611532132	0.138371717	4.419487932	9.89E-06	0.000250753	393934	14.593284	ubiquitin-conjugating enzyme E2D 2 (UBC4/5 homolog, yeast)	ube2d2	NA
393937	273.2497971	0.635739054	0.190162532	3.343135202	0.000828375	0.007832601	393937	393937	14.829012	list(gene = "ENSDARG00000054208")	phosphorylase kinase, gamma 2 (testis)	phkg2	NA	NA	ENSDARG00000054208	179.5362894	0.585538566	0.191668911	3.054948052	0.002250995	0.016927874	393937	14.833816	phosphorylase kinase, gamma 2 (testis)	phkg2	NA
393950	127.0767586	1.241947259	0.203949003	6.089499055	1.13E-09	1.24E-07	393950	393950	14.566941	list(gene = "ENSDARG00000076526")	GAR1 homolog, ribonucleoprotein	gar1	NA	NA	ENSDARG00000076526	128.2687742	1.239353946	0.204497708	6.060478428	1.36E-09	1.55E-07	393950	14.595437	GAR1 homolog, ribonucleoprotein	gar1	NA
393956	2388.901057	-0.738219838	0.17152044	-4.303975889	1.68E-05	0.00037368	393956	393956	14.591863	list(gene = "ENSDARG00000056691")	cytoplasmic polyadenylation element binding protein 4a	cpeb4a	NA	NA	ENSDARG00000056691	2386.535082	-0.740723759	0.171713636	-4.313715422	1.61E-05	0.000379116	393956	14.592884	cytoplasmic polyadenylation element binding protein 4a	cpeb4a	NA
393963	520.1981437	0.427597781	0.126292673	3.385768708	0.000709792	0.006972595	393963	393963	14.546743	list(gene = "ENSDARG00000098367")	signal recognition particle 54	srp54	NA	NA	ENSDARG00000098367	520.849682	0.422107121	0.126167345	3.345613105	0.000821009	0.008090134	393963	14.546743	signal recognition particle 54	srp54	NA
393965	104.0225339	0.476769368	0.137285595	3.472828803	0.000515004	0.005522603	393965	393965	14.838869	list(gene = "ENSDARG00000037514")	histone deacetylase 3	hdac3	NA	NA	ENSDARG00000037514	104.2571598	0.470422523	0.139162544	3.380381745	0.000723852	0.007394156	393965	14.835131	histone deacetylase 3	hdac3	NA
393981	79.96006051	1.071394624	0.290340395	3.690132835	0.000224137	0.002924151	393981	393981	14.531645	list(gene = "ENSDARG00000044405")	tetratricopeptide repeat domain 4	ttc4	NA	NA	ENSDARG00000044405	80.05547958	1.06924024	0.290917238	3.675410396	0.000237467	0.003185955	393981	14.823164	tetratricopeptide repeat domain 4	ttc4	NA
393992	202.5115766	0.344421589	0.109797161	3.136889751	0.001707503	0.013413603	393992	393992	14.593284	list(gene = "ENSDARG00000018241")	microfibril associated protein 1	mfap1	NA	NA	ENSDARG00000018241	202.6012237	0.340216062	0.110320101	3.083899103	0.002043069	0.015775512	393992	14.8804035	microfibril associated protein 1	mfap1	NA
394007	15.66047808	-1.579726994	0.531023312	-2.97487315	0.002931097	0.019982807	394007	394007	14.835336	list(gene = "ENSDARG00000026017")	X-prolyl aminopeptidase (aminopeptidase P) 2, membrane-bound	xpnpep2	NA	NA	ENSDARG00000026017	15.67940621	-1.583632124	0.530247802	-2.986588757	0.002821089	0.019905357	394007	14.835131	X-prolyl aminopeptidase (aminopeptidase P) 2, membrane-bound	xpnpep2	NA
394009	87.70208321	0.689918934	0.231572376	2.979279935	0.002889267	0.019815994	394009	394009	14.55516	list(gene = "ENSDARG00000055760")	spermidine synthase	srm	NA	NA	ENSDARG00000055760	87.73367022	0.686217756	0.23164363	2.962385608	0.003052652	0.021013	394009	14.55516	spermidine synthase	srm	NA
394028	677.3332708	0.547068298	0.181907294	3.007401663	0.002634914	0.018574644	394028	394028	14.546301	list(gene = "ENSDARG00000004470")	protein kinase C substrate 80K-H	prkcsh	NA	NA	ENSDARG00000004470	677.4374655	0.542816745	0.180964194	2.999580927	0.002703513	0.019243866	394028	14.544127	protein kinase C substrate 80K-H	prkcsh	NA
394040	84.32288849	0.70185512	0.194014395	3.617541473	0.000297415	0.00365711	394040	394040	14.854555	list(gene = "ENSDARG00000035427")	surfeit 6	surf6	NA	NA	ENSDARG00000035427	84.36384018	0.697463582	0.19490831	3.5784189	0.000345679	0.004251677	394040	14.854555	surfeit 6	surf6	NA
394053	361.3781701	0.268473991	0.099563432	2.696512029	0.007006987	0.037667107	394053	394053	14.538123	list(gene = "ENSDARG00000102978")	eukaryotic translation initiation factor 4A3	eif4a3	NA	NA	ENSDARG00000102978	361.7238825	0.264060148	0.100035774	2.639657166	0.008298993	0.043125055	394053	14.527806	eukaryotic translation initiation factor 4A3	eif4a3	NA
394064	126.3851607	0.396159434	0.123276546	3.213583173	0.001310898	0.011086786	394064	394064	14.543775	list(gene = "ENSDARG00000037708")	exosome component 10	exosc10	NA	NA	ENSDARG00000037708	125.1629294	0.38503729	0.125213469	3.075046894	0.002104695	0.016138212	394064	14.542969	exosome component 10	exosc10	NA
394085	52.20612087	0.489884658	0.186188228	2.631125834	0.008510252	0.043273236	394085	394085	14.834426	list(gene = "ENSDARG00000029107")	ubiquitin-conjugating enzyme E2D 1a	ube2d1a	NA	NA	ENSDARG00000029107	52.30431503	0.489270064	0.186997882	2.61644709	0.008885013	0.045403034	394085	14.834426	ubiquitin-conjugating enzyme E2D 1a	ube2d1a	NA
394099	383.7680465	-0.628216364	0.112438147	-5.587217345	2.31E-08	1.54E-06	394099	394099	14.82921	list(gene = "ENSDARG00000011545")	arrestin, beta 2b	arrb2b	NA	NA	ENSDARG00000011545	384.0027053	-0.632742702	0.112841903	-5.607338083	2.05E-08	1.52E-06	394099	14.835131	arrestin, beta 2b	arrb2b	NA
394113	282.1030725	0.476434484	0.106036603	4.493113408	7.02E-06	0.00017736	394113	394113	15.207947	list(gene = "ENSDARG00000011921")	thioredoxin-like 1	txnl1	NA	NA	ENSDARG00000011921	281.7834624	0.470773316	0.10693954	4.402238103	1.07E-05	0.000268665	394113	15.2150755	thioredoxin-like 1	txnl1	NA
394120	144.8878246	-0.749301068	0.153264878	-4.888928741	1.01E-06	3.77E-05	394120	394120	14.833097	list(gene = "ENSDARG00000016256")	nudix (nucleoside diphosphate linked moiety X)-type motif 3a	nudt3a	NA	NA	ENSDARG00000016256	134.8043923	-0.749401927	0.171832555	-4.361233674	1.29E-05	0.000312121	394120	14.833017	nudix (nucleoside diphosphate linked moiety X)-type motif 3a	nudt3a	NA
394133	1167.330329	-0.318715387	0.113685931	-2.803472542	0.005055554	0.029698984	394133	394133	14.835131	list(gene = "ENSDARG00000038207")	aldehyde dehydrogenase 4 family, member A1	aldh4a1	NA	NA	ENSDARG00000038207	1700.9518	-0.340092839	0.116677199	-2.914818329	0.003558956	0.023420292	394133	14.82921	aldehyde dehydrogenase 4 family, member A1	aldh4a1	NA
394135	161.0491571	0.379012564	0.141985154	2.669381649	0.007599105	0.040085924	394135	394135	14.833097	list(gene = "ENSDARG00000007959")	3-hydroxyisobutyrate dehydrogenase b	hibadhb	NA	NA	ENSDARG00000007959	185.160417	0.380378633	0.136906678	2.778378954	0.005463086	0.031881162	394135	14.833097	3-hydroxyisobutyrate dehydrogenase b	hibadhb	NA
394138	109.8990152	0.650135951	0.185227427	3.509933506	0.000448219	0.004943156	394138	394138	14.833816	list(gene = "ENSDARG00000016375")	asparagine synthetase	asns	NA	NA	ENSDARG00000016375	109.9233561	0.646073375	0.185090719	3.490576825	0.000481979	0.005482794	394138	14.833816	asparagine synthetase	asns	NA
394150	94.29651638	-0.800529395	0.184817238	-4.331464985	1.48E-05	0.000337198	394150	394150	14.833017	list(gene = "ENSDARG00000027500")	oxidative stress responsive 1b	oxsr1b	NA	NA	ENSDARG00000027500	94.41336455	-0.80520773	0.185615269	-4.338046838	1.44E-05	0.000343508	394150	14.833489	oxidative stress responsive 1b	oxsr1b	NA
394151	992.8334341	0.289679379	0.075399341	3.841935179	0.000122068	0.001818126	394151	394151	14.854625	list(gene = "ENSDARG00000017775")	ATP synthase membrane subunit c locus 3a	atp5mc3a	NA	NA	ENSDARG00000017775	805.3849078	0.327134819	0.082514798	3.964559419	7.35E-05	0.001304298	394151	14.595437	ATP synthase membrane subunit c locus 3a	atp5mc3a	NA
394157	29.42967434	0.976958509	0.344832873	2.833136238	0.004609374	0.027772171	394157	394157	14.880566	list(gene = "ENSDARG00000012295")	BC1 (ubiquinol-cytochrome c reductase) synthesis-like	bcs1l	NA	NA	ENSDARG00000012295	29.43652068	0.97360697	0.34483272	2.823418177	0.004751455	0.028868546	394157	14.880566	BC1 (ubiquinol-cytochrome c reductase) synthesis-like	bcs1l	NA
394184	169.0053559	-1.189193888	0.15391153	-7.72647697	1.11E-14	4.73E-12	394184	394184	14.5362015	list(gene = "ENSDARG00000058302")	SH3 domain binding glutamate-rich protein like	sh3bgrl	NA	NA	ENSDARG00000058302	155.1360885	-1.155854116	0.15112186	-7.648490536	2.03E-14	9.12E-12	394184	14.5362015	SH3 domain binding glutamate-rich protein like	sh3bgrl	NA
394188	102.7461841	1.480079408	0.248812234	5.948579718	2.70E-09	2.65E-07	394188	394188	14.591863	list(gene = "ENSDARG00000010316")	glutaminyl-tRNA synthetase	qars	NA	NA	ENSDARG00000010316	173.8796307	1.331966802	0.233581818	5.702356504	1.18E-08	9.94E-07	394188	14.37014	glutaminyl-tRNA synthetase	qars	NA
394196	1086.899915	0.638793687	0.188337431	3.391751085	0.000694475	0.0068986	394196	394196	14.839825	list(gene = "ENSDARG00000012820")	NOP56 ribonucleoprotein homolog	nop56	NA	NA	ENSDARG00000012820	1043.187549	0.640919147	0.189112626	3.389087027	0.000701258	0.007226218	394196	14.82921	NOP56 ribonucleoprotein homolog	nop56	NA
394197	102.3705561	-0.389036176	0.148444664	-2.620748815	0.008773688	0.044268055	394197	394197	15.209884	list(gene = "ENSDARG00000013397")	BCL2/adenovirus E1B interacting protein 2	bnip2	NA	NA	ENSDARG00000013397	102.5796521	-0.396003434	0.148717606	-2.662787847	0.007749626	0.041097113	394197	15.22285	BCL2/adenovirus E1B interacting protein 2	bnip2	NA
394210	24.47326182	-1.258680758	0.372156764	-3.382125168	0.000719274	0.007054568	394210	394210	14.825785	list(gene = "ENSDARG00000016483")	BAI1-associated protein 2-like 2a	baiap2l2a	NA	NA	ENSDARG00000016483	20.50916547	-1.296095007	0.385604741	-3.361200911	0.000776044	0.007828283	394210	14.823884	BAI1-associated protein 2-like 2a	baiap2l2a	NA
394235	1033.475373	-0.430621163	0.106551143	-4.041450428	5.31E-05	0.000949683	394235	394235	14.544415	list(gene = "ENSDARG00000003952")	profilin 2	pfn2	NA	NA	ENSDARG00000003952	1034.445327	-0.435187997	0.107286495	-4.056316661	4.99E-05	0.000946654	394235	14.543775	profilin 2	pfn2	NA
394244	194.1834468	1.010764916	0.192805631	5.242403515	1.58E-07	8.43E-06	394244	394244	14.82342	list(gene = "ENSDARG00000010953")	nudE neurodevelopment protein 1-like 1a	ndel1a	NA	NA	ENSDARG00000010953	194.2340897	1.006236418	0.193294578	5.205714665	1.93E-07	1.05E-05	394244	14.833489	nudE neurodevelopment protein 1-like 1a	ndel1a	NA
399477	1292.504479	0.29914226	0.10043488	2.978469838	0.002896915	0.019835557	399477	399477	14.543775	list(gene = "ENSDARG00000014763")	ADP-ribosylation factor 2a	arf2a	NA	NA	ENSDARG00000014763	1293.097883	0.294940656	0.100504748	2.934594259	0.003339841	0.022404304	399477	14.543775	ADP-ribosylation factor 2a	arf2a	NA
402798	18.63437683	0.897441764	0.327415316	2.740988953	0.006125457	0.034172006	402798	402798	14.854625	list(gene = "ENSDARG00000016093")	queuine tRNA-ribosyltransferase accessory subunit 2	qtrt2	NA	NA	ENSDARG00000016093	18.64168831	0.893231608	0.328422746	2.719761706	0.006532898	0.036222451	402798	14.854625	queuine tRNA-ribosyltransferase accessory subunit 2	qtrt2	NA
402800	189.8176512	1.322067541	0.286979867	4.606830271	4.09E-06	0.000116079	402800	402800	14.538123	list(gene = "ENSDARG00000075380")	KRI1 homolog	kri1	NA	NA	ENSDARG00000075380	190.3256188	1.323151567	0.286894034	4.611987044	3.99E-06	0.000120197	402800	14.527806	KRI1 homolog	kri1	NA
402802	355.7637397	0.476457114	0.167941778	2.837037459	0.004553427	0.027585141	402802	402802	14.595437	list(gene = "ENSDARG00000070454")	phospholipase A2, group XIIA	pla2g12a	NA	NA	ENSDARG00000070454	355.9685246	0.472189284	0.168617909	2.800350725	0.005104711	0.030404904	402802	14.852479	phospholipase A2, group XIIA	pla2g12a	NA
402803	101.592404	0.35107178	0.128065421	2.741347179	0.006118782	0.034165493	402803	402803	14.831473	list(gene = "ENSDARG00000039338")	growth arrest and DNA-damage-inducible, gamma interacting protein 1	gadd45gip1	NA	NA	ENSDARG00000039338	102.5937307	0.334113437	0.129823901	2.573589559	0.010064959	0.049668832	402803	14.819327	growth arrest and DNA-damage-inducible, gamma interacting protein 1	gadd45gip1	NA
402808	57.79590582	1.052751895	0.255477295	4.120725857	3.78E-05	0.000722156	402808	402808	14.833097	list(gene = "ENSDARG00000041991")	ribosomal RNA processing 9, small subunit (SSU) processome component, homolog (yeast)	rrp9	NA	NA	ENSDARG00000041991	47.84806412	0.988096801	0.24960362	3.958663744	7.54E-05	0.001323349	402808	14.833017	ribosomal RNA processing 9, small subunit (SSU) processome component, homolog (yeast)	rrp9	NA
402814	41.6155126	2.153379648	0.394616377	5.456893775	4.85E-08	2.96E-06	402814	402814	14.824423	list(gene = "ENSDARG00000010186")	myosin IIIA	myo3a	NA	NA	ENSDARG00000010186	46.37931799	2.172181531	0.370827115	5.857666405	4.69E-09	4.57E-07	402814	14.823884	myosin IIIA	myo3a	NA
402823	109.5168589	0.381672947	0.118460672	3.221938053	0.001273267	0.010834992	402823	402823	14.541529	list(gene = "ENSDARG00000098935")	brix domain containing 2	bxdc2	NA	NA	ENSDARG00000098935	110.5833328	0.376675273	0.118084667	3.189874535	0.001423346	0.012050285	402823	14.547449	brix domain containing 2	bxdc2	NA
402826	1302.93996	-0.237240667	0.082703115	-2.868581987	0.004123163	0.025616468	402826	402826	14.835131	list(gene = "ENSDARG00000007366")	si:ch73-71d17.1	si:ch73-71d17.1	NA	NA	ENSDARG00000007366	1464.577163	-0.236743019	0.07958555	-2.974698542	0.002932766	0.020502285	402826	14.82921	si:ch73-71d17.1	si:ch73-71d17.1	NA
402856	44.45762027	0.773832849	0.295192646	2.621450293	0.008755653	0.044229007	402856	402856	14.8207245	list(gene = "ENSDARG00000024416")	TWIST neighbor	twistnb	NA	NA	ENSDARG00000024416	65.99445829	0.738069152	0.282131755	2.616044239	0.008895503	0.04543382	402856	14.825785	TWIST neighbor	twistnb	NA
402864	53.83926662	0.557502852	0.176423661	3.160023148	0.001577566	0.012652605	402864	402864	14.82342	list(gene = "ENSDARG00000100916")	UV-stimulated scaffold protein A	uvssa	NA	NA	ENSDARG00000100916	54.04361637	0.562224538	0.17721314	3.17258944	0.00151086	0.012597433	402864	14.82342	UV-stimulated scaffold protein A	uvssa	NA
402867	2378.139428	0.942110852	0.142737154	6.600319734	4.10E-11	6.55E-09	402867	402867	14.823151	list(gene = "ENSDARG00000069292")	acyl-CoA thioesterase 16	acot16	NA	NA	ENSDARG00000069292	2378.954906	0.937661175	0.143030184	6.555687382	5.54E-11	1.02E-08	402867	14.833097	acyl-CoA thioesterase 16	acot16	NA
402883	639.4859827	0.318861827	0.090643709	3.517749101	0.000435224	0.004832824	402883	402883	14.815489	list(gene = "ENSDARG00000037867")	ATP synthase membrane subunit f	atp5mf	NA	NA	ENSDARG00000037867	639.7549284	0.314541699	0.090612068	3.471300319	0.000517944	0.005783314	402883	14.833816	ATP synthase membrane subunit f	atp5mf	NA
402921	41.22661764	-0.594824768	0.201055033	-2.958517174	0.00309123	0.020810034	402921	402921	14.833097	list(gene = "ENSDARG00000017798")	BCL6 corepressor	bcor	NA	NA	ENSDARG00000017798	34.17130566	-0.700193066	0.232785636	-3.007887759	0.002630703	0.018948255	402921	14.82342	BCL6 corepressor	bcor	NA
402933	41.93978832	-0.580095772	0.203104886	-2.856138926	0.004288275	0.026384017	402933	402933	15.22285	list(gene = "ENSDARG00000005989")	ral guanine nucleotide dissociation stimulator-like 1	rgl1	NA	NA	ENSDARG00000005989	41.9783319	-0.584638158	0.203756248	-2.869301749	0.004113791	0.025971121	402933	15.2045145	ral guanine nucleotide dissociation stimulator-like 1	rgl1	NA
402945	173.2986178	-0.474951013	0.148927722	-3.189137694	0.001426979	0.011818776	402945	402945	14.536508	list(gene = "ENSDARG00000098746")	dehydrogenase/reductase (SDR family) member 13 like 1	dhrs13l1	NA	NA	ENSDARG00000098746	139.9115119	-0.486048759	0.151160973	-3.215438148	0.001302456	0.011280732	402945	14.543538	dehydrogenase/reductase (SDR family) member 13 like 1	dhrs13l1	NA
402965	669.9793512	1.289593339	0.338710457	3.807362047	0.000140457	0.002040574	402965	402965	14.544415	list(gene = "ENSDARG00000071116")	endonuclease/exonuclease/phosphatase family domain containing 1	eepd1	NA	NA	ENSDARG00000071116	675.7267286	1.28396047	0.337469918	3.804666434	0.000141995	0.002150343	402965	14.544415	endonuclease/exonuclease/phosphatase family domain containing 1	eepd1	NA
402977	103.0765611	-0.644548329	0.195640003	-3.29456306	0.000985748	0.008919063	402977	402977	14.540007	list(gene = "ENSDARG00000056239")	transmembrane protein 45B	tmem45b	NA	NA	ENSDARG00000056239	56.14508079	-0.491898233	0.188809294	-2.605264938	0.009180324	0.046510369	402977	14.527806	transmembrane protein 45B	tmem45b	NA
402986	50.25948694	-1.028964489	0.302626929	-3.400108815	0.00067359	0.006761518	402986	402986	14.879544	list(gene = "ENSDARG00000002396")	cryptochrome DASH	cry-dash	NA	NA	ENSDARG00000002396	50.30491569	-1.033312972	0.301872965	-3.423006002	0.000619327	0.006651727	402986	14.880566	cryptochrome DASH	cry-dash	NA
402989	339.4627597	0.23479617	0.074775891	3.139998299	0.001689488	0.013317331	402989	402989	14.833017	list(gene = "ENSDARG00000011740")	U2 small nuclear RNA auxiliary factor 2b	u2af2b	NA	NA	ENSDARG00000011740	340.5869813	0.235049109	0.075399833	3.117369106	0.00182473	0.014485227	402989	14.833097	U2 small nuclear RNA auxiliary factor 2b	u2af2b	NA
402995	82.15483542	0.779090344	0.233641704	3.334551717	0.00085437	0.008024132	402995	402995	15.2045145	list(gene = "ENSDARG00000031774")	pseudouridylate synthase 7 (putative)	pus7	NA	NA	ENSDARG00000031774	82.18705043	0.774730412	0.233956334	3.31143166	0.000928199	0.0088754	402995	15.207947	pseudouridylate synthase 7 (putative)	pus7	NA
402996	326.6738685	0.410469533	0.110145516	3.726611375	0.000194071	0.002609084	402996	402996	15.2150755	list(gene = "ENSDARG00000042252")	eukaryotic translation initiation factor 4h	eif4h	NA	NA	ENSDARG00000042252	327.1735266	0.405097266	0.109962896	3.683945041	0.000229652	0.00312395	402996	15.2150755	eukaryotic translation initiation factor 4h	eif4h	NA
403013	134.9510057	-0.5014667	0.147496719	-3.399849876	0.000674229	0.006762453	403013	403013	14.815489	list(gene = "ENSDARG00000016457")	interferon regulatory factor 9	irf9	NA	NA	ENSDARG00000016457	135.08173	-0.506098551	0.148072174	-3.417918026	0.000631021	0.006729596	403013	14.825805	interferon regulatory factor 9	irf9	NA
403020	211.7884708	0.368285844	0.131258561	2.805804369	0.005019115	0.029554896	403020	403020	14.883119	list(gene = "ENSDARG00000017397")	SWI/SNF related, matrix associated, actin dependent regulator of chromatin, subfamily c, member 1a	smarcc1a	NA	NA	ENSDARG00000017397	211.2416245	0.360804875	0.130994051	2.75436077	0.00588069	0.033463863	403020	14.852479	SWI/SNF related, matrix associated, actin dependent regulator of chromatin, subfamily c, member 1a	smarcc1a	NA
403025	255.0605068	0.361544617	0.125477817	2.881342907	0.003959846	0.024775495	403025	403025	14.825805	list(gene = "ENSDARG00000029911")	cancer susceptibility candidate 3	casc3	NA	NA	ENSDARG00000029911	255.2066842	0.35730723	0.126542453	2.823615481	0.004748532	0.028865259	403025	14.825805	cancer susceptibility candidate 3	casc3	NA
403032	11.10863639	-1.094736299	0.376527789	-2.907451536	0.003643868	0.023290549	403032	403032	14.82921	list(gene = "ENSDARG00000051857")	testis derived transcript (3 LIM domains)	tes	NA	NA	ENSDARG00000051857	11.12028859	-1.099580874	0.377816796	-2.910354661	0.003610188	0.023641855	403032	14.839825	testis derived transcript (3 LIM domains)	tes	NA
403039	351.8052582	-0.513047984	0.128809538	-3.982996865	6.81E-05	0.001164575	403039	403039	14.543775	list(gene = "ENSDARG00000025348")	insulin-like growth factor binding protein 5b	igfbp5b	NA	NA	ENSDARG00000025348	352.1792644	-0.517656824	0.129834185	-3.987061059	6.69E-05	0.001204242	403039	14.544127	insulin-like growth factor binding protein 5b	igfbp5b	NA
403051	72.42308844	-0.947062918	0.196672282	-4.81543666	1.47E-06	5.06E-05	403051	403051	14.837396	list(gene = "ENSDARG00000002021")	phosphorylase, glycogen
403079	38.37565197	-0.792191712	0.268373859	-2.951821441	0.003159056	0.021136342	403079	403079	14.827688	list(gene = "ENSDARG00000099144")	insulin-like growth factor binding protein 3	igfbp3	NA	NA	ENSDARG00000099144	38.40543985	-0.796775413	0.268099003	-2.971944705	0.0029592	0.020589442	403079	14.825805	insulin-like growth factor binding protein 3	igfbp3	NA
403080	42.39407447	0.86402654	0.284951113	3.032192195	0.002427846	0.017523142	403080	403080	14.592722	list(gene = "ENSDARG00000070477")	DnaJ (Hsp40) homolog, subfamily C, member 2	dnajc2	NA	NA	ENSDARG00000070477	39.68609125	0.810117389	0.287063976	2.822079595	0.004771333	0.0289507	403080	14.591863	DnaJ (Hsp40) homolog, subfamily C, member 2	dnajc2	NA
403338	2239.310798	0.289012568	0.093120043	3.103655851	0.001911455	0.014648194	403338	403338	14.8804035	list(gene = "ENSDARG00000006840")	glycine N-methyltransferase	gnmt	NA	NA	ENSDARG00000006840	2240.325075	0.285038988	0.092790583	3.071852527	0.002127348	0.016231006	403338	14.880566	glycine N-methyltransferase	gnmt	NA
404233	666.6370277	-1.117472674	0.117248751	-9.530785309	1.56E-21	2.77E-18	404233	404233	14.833816	list(gene = "ENSDARG00000098368")	amyloid beta (A4) precursor-like protein 1	aplp1	NA	NA	ENSDARG00000098368	1964.551741	-0.555844802	0.130858457	-4.247679642	2.16E-05	0.000474056	404233	14.827688	amyloid beta (A4) precursor-like protein 1	aplp1	NA
404599	134.872558	0.575227521	0.133267828	4.316326959	1.59E-05	0.000357229	404599	404599	14.802482	list(gene = "ENSDARG00000055357")	LEO1 homolog, Paf1/RNA polymerase II complex component	leo1	NA	NA	ENSDARG00000055357	134.9093337	0.570977759	0.133531536	4.275976866	1.90E-05	0.00043013	404599	14.809612	LEO1 homolog, Paf1/RNA polymerase II complex component	leo1	NA
404613	195.7202581	0.673714537	0.229740958	2.932496422	0.003362488	0.02205736	404613	404613	14.543792	list(gene = "ENSDARG00000039255")	kelch-like family member 21	klhl21	NA	NA	ENSDARG00000039255	194.3152353	0.684745868	0.231657875	2.955849734	0.00311809	0.021341491	404613	14.531645	kelch-like family member 21	klhl21	NA
404619	48.06436083	0.816423865	0.224294805	3.639958871	0.000272682	0.00340701	404619	404619	14.833097	list(gene = "ENSDARG00000040584")	EEF1A lysine methyltransferase 1	eef1akmt1	NA	NA	ENSDARG00000040584	48.08578666	0.812415814	0.225251717	3.606701986	0.000310113	0.003913567	404619	14.823151	EEF1A lysine methyltransferase 1	eef1akmt1	NA
404725	142.4314886	-0.42242192	0.140030448	-3.016643364	0.002555903	0.018235245	404725	404725	14.543538	list(gene = "ENSDARG00000042707")	connexin 30.3	cx30.3	NA	NA	ENSDARG00000042707	142.5652886	-0.426846314	0.140819004	-3.031169825	0.002436082	0.017998366	404725	14.543538	connexin 30.3	cx30.3	NA
405802	128.9882659	-1.13898134	0.175778613	-6.479635493	9.19E-11	1.31E-08	405802	405802	14.817384	list(gene = "ENSDARG00000069432")	phospholipid scramblase 3b	plscr3b	NA	NA	ENSDARG00000069432	129.1659836	-1.143742713	0.176440269	-6.482322444	9.03E-11	1.52E-08	405802	14.817384	phospholipid scramblase 3b	plscr3b	NA
405805	145.3105695	-0.914709862	0.295640243	-3.093996444	0.001974799	0.014985329	405805	405805	15.209884	list(gene = "ENSDARG00000016200")	tribbles pseudokinase 3	trib3	NA	NA	ENSDARG00000016200	145.4524547	-0.917900524	0.29489676	-3.112616507	0.001854368	0.014635615	405805	15.207947	tribbles pseudokinase 3	trib3	NA
405812	172.2170811	1.393919364	0.317924092	4.384440808	1.16E-05	0.000273764	405812	405812	14.543792	list(gene = "ENSDARG00000099774")	cytochrome b5 type B	cyb5b	NA	NA	ENSDARG00000099774	172.2271095	1.390754038	0.316906373	4.38853288	1.14E-05	0.000282728	405812	14.531645	cytochrome b5 type B	cyb5b	NA
405822	1081.077457	0.677634009	0.226119006	2.99680253	0.002728274	0.019038072	405822	405822	14.834426	list(gene = "ENSDARG00000018178")	phosphoglucomutase 2	pgm2	NA	NA	ENSDARG00000018178	1081.349679	0.673911371	0.225382244	2.990081909	0.002789026	0.019759682	405822	14.842841	phosphoglucomutase 2	pgm2	NA
405825	15.27487959	-1.442532989	0.472659389	-3.051950354	0.002273597	0.01668156	405825	405825	14.852479	list(gene = "ENSDARG00000090783")	microfibril associated protein 4	mfap4	NA	NA	ENSDARG00000090783	15.29172001	-1.447564759	0.472123687	-3.066071027	0.002168918	0.016453645	405825	14.595437	microfibril associated protein 4	mfap4	NA
405827	273.8211988	0.383162582	0.102914145	3.72312845	0.000196769	0.002639262	405827	405827	14.825785	list(gene = "ENSDARG00000030957")	Yip1 domain family, member 4	yipf4	NA	NA	ENSDARG00000030957	274.0611718	0.380212433	0.103211053	3.683834459	0.000229751	0.00312395	405827	14.8207245	Yip1 domain family, member 4	yipf4	NA
405833	1300.483713	-0.280461724	0.09453847	-2.96664125	0.00301072	0.020375524	405833	405833	14.538123	list(gene = "ENSDARG00000070584")	chloride intracellular channel 5b	clic5b	NA	NA	ENSDARG00000070584	1646.168889	-0.287682659	0.096964178	-2.966896293	0.003008224	0.020813612	405833	14.538123	chloride intracellular channel 5b	clic5b	NA
405834	78.77969154	0.870485711	0.282965556	3.076295654	0.002095899	0.015683848	405834	405834	14.880566	list(gene = "ENSDARG00000022399")	N-terminal Xaa-Pro-Lys N-methyltransferase 1	ntmt1	NA	NA	ENSDARG00000022399	76.41627375	0.83308003	0.280172367	2.973455377	0.002944672	0.020549945	405834	14.879544	N-terminal Xaa-Pro-Lys N-methyltransferase 1	ntmt1	NA
405838	52.68161268	2.553554621	0.747352433	3.416801108	0.000633616	0.006464858	405838	405838	14.591863	list(gene = "ENSDARG00000069478")	solute carrier family 13 (sodium-dependent dicarboxylate transporter), member 3	slc13a3	NA	NA	ENSDARG00000069478	52.69425908	2.54848105	0.748392682	3.405272538	0.000660981	0.006951197	405838	14.593284	solute carrier family 13 (sodium-dependent dicarboxylate transporter), member 3	slc13a3	NA
405852	112.9826353	0.563327504	0.146053045	3.857006237	0.000114784	0.001728311	405852	405852	15.209884	list(gene = "ENSDARG00000006192")	GATA zinc finger domain containing 2Ab	gatad2ab	NA	NA	ENSDARG00000006192	112.0331424	0.561305335	0.147472871	3.806159945	0.000141141	0.002140081	405852	15.22285	GATA zinc finger domain containing 2Ab	gatad2ab	NA
405865	91.43605595	-0.472144912	0.165328769	-2.855794026	0.004292935	0.026393681	405865	405865	14.833017	list(gene = "ENSDARG00000005713")	ethylmalonic encephalopathy 1	ethe1	NA	NA	ENSDARG00000005713	91.52212751	-0.476624794	0.165938198	-2.87230305	0.00407492	0.025752558	405865	14.833489	ethylmalonic encephalopathy 1	ethe1	NA
405899	373.8629096	-0.435356046	0.149534603	-2.911406701	0.003598053	0.023046489	405899	405899	14.544127	list(gene = "ENSDARG00000005350")	disco-interacting protein 2 homolog Ba	dip2ba	NA	NA	ENSDARG00000005350	374.1808136	-0.440115837	0.149449954	-2.944904457	0.003230544	0.021889285	405899	14.543775	disco-interacting protein 2 homolog Ba	dip2ba	NA
406204	244.3130319	-0.891058389	0.155448941	-5.732161197	9.92E-09	7.59E-07	406204	406204	14.542969	list(gene = "ENSDARG00000012499")	period circadian clock 1b	per1b	NA	NA	ENSDARG00000012499	244.6863171	-0.896593031	0.155784214	-5.755352272	8.65E-09	7.70E-07	406204	14.546301	period circadian clock 1b	per1b	NA
406248	2603.714408	0.314248754	0.093195304	3.371937659	0.000746413	0.007251959	406248	406248	15.209884	list(gene = "ENSDARG00000041505")	integral membrane protein 2Bb	itm2bb	NA	NA	ENSDARG00000041505	2605.461789	0.310144567	0.093496382	3.317182543	0.000909302	0.008736076	406248	15.207947	integral membrane protein 2Bb	itm2bb	NA
406249	141.3595231	0.657600906	0.160478241	4.097757441	4.17E-05	0.00078422	406249	406249	15.2045145	list(gene = "ENSDARG00000015111")	DEAD (Asp-Glu-Ala-Asp) box polypeptide 39Ab	ddx39ab	NA	NA	ENSDARG00000015111	141.3989645	0.653542753	0.160619737	4.068881975	4.72E-05	0.000908419	406249	15.207947	DEAD (Asp-Glu-Ala-Asp) box polypeptide 39Ab	ddx39ab	NA
406253	85.92308013	-0.587820113	0.216973131	-2.709183902	0.006744894	0.036671298	406253	406253	14.547449	list(gene = "ENSDARG00000029011")	X-prolyl aminopeptidase (aminopeptidase P) 1, soluble	xpnpep1	NA	NA	ENSDARG00000029011	85.97405937	-0.592132402	0.21602365	-2.741053588	0.006124252	0.034461361	406253	14.547449	X-prolyl aminopeptidase (aminopeptidase P) 1, soluble	xpnpep1	NA
406259	1223.912565	1.204706048	0.236693319	5.089734058	3.59E-07	1.61E-05	406259	406259	14.8207245	list(gene = "ENSDARG00000008884")	hypoxanthine phosphoribosyltransferase 1	hprt1	NA	NA	ENSDARG00000008884	1237.903741	1.198310699	0.236325273	5.070599027	3.97E-07	1.86E-05	406259	14.823884	hypoxanthine phosphoribosyltransferase 1	hprt1	NA
406264	194.8513893	0.770988472	0.153590658	5.019761499	5.17E-07	2.15E-05	406264	406264	14.823884	list(gene = "ENSDARG00000007034")	heterogeneous nuclear ribonucleoprotein K, like	hnrpkl	NA	NA	ENSDARG00000007034	195.417061	0.766756048	0.153395003	4.998572523	5.78E-07	2.54E-05	406264	14.823884	heterogeneous nuclear ribonucleoprotein K, like	hnrpkl	NA
406268	96.72412495	0.653667054	0.196052754	3.334138607	0.00085564	0.008024132	406268	406268	14.835131	list(gene = "ENSDARG00000016399")	RIO kinase 1 (yeast)	riok1	NA	NA	ENSDARG00000016399	96.70580589	0.64777778	0.196557271	3.295618509	0.000982053	0.00924442	406268	14.835131	RIO kinase 1 (yeast)	riok1	NA
406275	433.0874915	1.365151028	0.166914637	8.178737661	2.87E-16	1.69E-13	406275	406275	14.535469	list(gene = "ENSDARG00000053912")	fibrillarin	fbl	NA	NA	ENSDARG00000053912	433.139009	1.361046705	0.167345493	8.133154253	4.18E-16	2.41E-13	406275	14.535736	fibrillarin	fbl	NA
406277	407.1406738	0.404651383	0.111065998	3.643341714	0.000269121	0.00336931	406277	406277	15.2150755	list(gene = "ENSDARG00000022129")	RNA binding motif protein 4.3	rbm4.3	NA	NA	ENSDARG00000022129	386.2741234	0.411385852	0.114642605	3.588420318	0.000332688	0.004132397	406277	15.209884	RNA binding motif protein 4.3	rbm4.3	NA
406282	102.8830202	0.801580512	0.262082271	3.058507193	0.002224427	0.016408128	406282	406282	14.593083	list(gene = "ENSDARG00000020311")	cornichon family AMPA receptor auxiliary protein 1	cnih1	NA	NA	ENSDARG00000020311	92.58765067	0.863324001	0.271761154	3.17677486	0.001489226	0.012451746	406282	14.593083	cornichon family AMPA receptor auxiliary protein 1	cnih1	NA
406287	570.1552082	0.419262258	0.119221305	3.51667226	0.000436993	0.004845194	406287	406287	14.854555	list(gene = "ENSDARG00000023394")	solute carrier family 37 (glucose-6-phosphate transporter), member 2	slc37a2	NA	NA	ENSDARG00000023394	570.444858	0.41512735	0.119968642	3.460298811	0.000539576	0.005969832	406287	14.853864	solute carrier family 37 (glucose-6-phosphate transporter), member 2	slc37a2	NA
406288	396.642118	0.47197549	0.103049227	4.580097332	4.65E-06	0.000128712	406288	406288	14.595437	list(gene = "ENSDARG00000057691")	serine/arginine-rich splicing factor 1a	srsf1a	NA	NA	ENSDARG00000057691	410.6223743	0.452709477	0.102722044	4.407130746	1.05E-05	0.000263832	406288	14.566182	serine/arginine-rich splicing factor 1a	srsf1a	NA
406293	479.4364022	0.927128486	0.177114845	5.234617601	1.65E-07	8.69E-06	406293	406293	14.823151	list(gene = "ENSDARG00000027316")	t-complex 11, testis-specific-like 2	tcp11l2	NA	NA	ENSDARG00000027316	479.4990215	0.922572976	0.17692179	5.214580834	1.84E-07	1.01E-05	406293	14.833097	t-complex 11, testis-specific-like 2	tcp11l2	NA
406323	1725.036516	-4.272140346	1.146191527	-3.727248235	0.000193582	0.002607784	406323	406323	14.825785	list(gene = "ENSDARG00000100635")	chitinase, acidic.1	chia.1	NA	NA	ENSDARG00000100635	1727.970526	-4.275963447	1.146127043	-3.73079361	0.000190878	0.002682693	406323	14.824423	chitinase, acidic.1	chia.1	NA
406324	568.460825	0.604429619	0.150707529	4.010613308	6.06E-05	0.001061276	406324	406324	14.546301	list(gene = "ENSDARG00000007216")	ATP-binding cassette, sub-family E (OABP), member 1	abce1	NA	NA	ENSDARG00000007216	568.2885496	0.599833183	0.150738294	3.979301922	6.91E-05	0.001236874	406324	14.542969	ATP-binding cassette, sub-family E (OABP), member 1	abce1	NA
406329	61.42222617	0.74132357	0.153442078	4.831292566	1.36E-06	4.73E-05	406329	406329	14.593284	list(gene = "ENSDARG00000003270")	deoxyhypusine synthase	dhps	NA	NA	ENSDARG00000003270	69.43583714	0.749460254	0.15134791	4.951903539	7.35E-07	3.06E-05	406329	14.8804035	deoxyhypusine synthase	dhps	NA
406335	611.0415964	0.413060153	0.152659014	2.705769824	0.006814626	0.036856612	406335	406335	14.531645	list(gene = "ENSDARG00000037559")	ubiquitin-like modifier activating enzyme 1	uba1	NA	NA	ENSDARG00000037559	610.5396953	0.40844087	0.153143679	2.667043602	0.007652174	0.040733963	406335	14.82419	ubiquitin-like modifier activating enzyme 1	uba1	NA
406338	504.7846066	-3.638930924	1.097166977	-3.316661	0.000911001	0.008391082	406338	406338	14.815489	list(gene = "ENSDARG00000099185")	chitinase, acidic.2	chia.2	NA	NA	ENSDARG00000099185	505.6160774	-3.642719427	1.097108941	-3.320289617	0.000899241	0.00866002	406338	14.825805	chitinase, acidic.2	chia.2	NA
406357	62.16348449	0.585584216	0.221340141	2.645630453	0.008153884	0.042082046	406357	406357	14.838266	list(gene = "ENSDARG00000103404")	ubiquitin carboxyl-terminal hydrolase L5	uchl5	NA	NA	ENSDARG00000103404	62.18709905	0.581252571	0.221619731	2.622747395	0.008722392	0.044814154	406357	14.837396	ubiquitin carboxyl-terminal hydrolase L5	uchl5	NA
406363	103.2101625	-0.824197444	0.175282343	-4.702113353	2.57E-06	7.97E-05	406363	406363	14.533042	list(gene = "ENSDARG00000058348")	scinderin like b	scinlb	NA	NA	ENSDARG00000058348	93.63639552	-0.848770687	0.18492725	-4.589754551	4.44E-06	0.000131448	406363	14.533042	scinderin like b	scinlb	NA
406364	61.39910679	-0.478477749	0.17827345	-2.683954049	0.007275711	0.038692559	406364	406364	14.809612	list(gene = "ENSDARG00000098753")	engulfment and cell motility 1 (ced-12 homolog, C. elegans)	elmo1	NA	NA	ENSDARG00000098753	61.43937643	-0.482739693	0.178199616	-2.708982797	0.006748984	0.037194178	406364	14.799049	engulfment and cell motility 1 (ced-12 homolog, C. elegans)	elmo1	NA
406368	32.03604027	-1.200241092	0.344171536	-3.487333975	0.000487862	0.005295626	406368	406368	15.2045145	list(gene = "ENSDARG00000027070")	acyl-CoA binding domain containing 4	acbd4	NA	NA	ENSDARG00000027070	32.06466282	-1.204106357	0.343557402	-3.504818556	0.000456919	0.005251963	406368	15.2045145	acyl-CoA binding domain containing 4	acbd4	NA
406372	119.6212337	0.507912482	0.19205497	2.644620356	0.008178262	0.042172773	406372	406372	14.82342	list(gene = "ENSDARG00000016903")	WD repeat domain 5	wdr5	NA	NA	ENSDARG00000016903	119.7544035	0.505222562	0.193181685	2.61527154	0.008915654	0.045498379	406372	14.833017	WD repeat domain 5	wdr5	NA
406391	17.56989415	2.094842914	0.668588254	3.133233199	0.00172892	0.013543927	406391	406391	14.8804035	list(gene = "ENSDARG00000024276")	poly(rC) binding protein 4	pcbp4	NA	NA	ENSDARG00000024276	17.16085184	2.101368429	0.660838329	3.179852525	0.0014735	0.012371071	406391	14.593284	poly(rC) binding protein 4	pcbp4	NA
406398	332.9867438	0.377955101	0.110370077	3.424434523	0.00061608	0.006343326	406398	406398	14.835336	list(gene = "ENSDARG00000028119")	small ubiquitin-like modifier 3a	sumo3a	NA	NA	ENSDARG00000028119	336.5816353	0.370719864	0.11159441	3.32202897	0.000893654	0.008626789	406398	14.82921	small ubiquitin-like modifier 3a	sumo3a	NA
406405	2623.143447	-0.321004489	0.120590665	-2.661934819	0.007769292	0.040655254	406405	406405	14.82419	list(gene = "ENSDARG00000043371")	malate dehydrogenase 2, NAD (mitochondrial)	mdh2	NA	NA	ENSDARG00000043371	2635.730155	-0.325593379	0.120803456	-2.695232327	0.007033957	0.03831672	406405	14.823164	malate dehydrogenase 2, NAD (mitochondrial)	mdh2	NA
406409	3481.2918	0.31189211	0.087778078	3.553189086	0.000380591	0.004408954	406409	406409	14.833489	list(gene = "ENSDARG00000098589")	cytochrome b5 type A (microsomal)	cyb5a	NA	NA	ENSDARG00000098589	3483.065897	0.30733852	0.088696156	3.465071488	0.000530091	0.005884937	406409	14.833489	cytochrome b5 type A (microsomal)	cyb5a	NA
406419	735.9234652	0.278002103	0.103757142	2.679353912	0.007376438	0.039177855	406419	406419	14.547653	list(gene = "ENSDARG00000075758")	tyrosine 3-monooxygenase/tryptophan 5-monooxygenase activation protein, beta polypeptide b	ywhabb	NA	NA	ENSDARG00000075758	736.253678	0.273599502	0.103740668	2.637340844	0.008355883	0.043298339	406419	14.551187	tyrosine 3-monooxygenase/tryptophan 5-monooxygenase activation protein, beta polypeptide b	ywhabb	NA
406428	794.3683189	-0.451414633	0.107501026	-4.199165806	2.68E-05	0.000553051	406428	406428	14.595437	list(gene = "ENSDARG00000021346")	pyruvate dehydrogenase E1 beta subunit	pdhb	NA	NA	ENSDARG00000021346	795.2122798	-0.45587253	0.107355952	-4.246364764	2.17E-05	0.000475124	406428	14.853864	pyruvate dehydrogenase E1 beta subunit	pdhb	NA
406438	296.1898493	0.285147326	0.086153426	3.309761884	0.000933754	0.008549876	406438	406438	14.823884	list(gene = "ENSDARG00000044267")	small ubiquitin-like modifier 1	sumo1	NA	NA	ENSDARG00000044267	296.3236725	0.280878483	0.086511231	3.246728541	0.001167397	0.010445356	406438	14.8207245	small ubiquitin-like modifier 1	sumo1	NA
406447	298.7950727	0.358772178	0.12265701	2.925003449	0.003444524	0.022415847	406447	406447	14.591863	list(gene = "ENSDARG00000028335")	high mobility group AT-hook 1a	hmga1a	NA	NA	ENSDARG00000028335	299.6182908	0.352941696	0.123076801	2.867654118	0.004135273	0.026038897	406447	14.592722	high mobility group AT-hook 1a	hmga1a	NA
406449	347.206912	0.948575127	0.161929359	5.857956405	4.69E-09	4.12E-07	406449	406449	14.542969	list(gene = "ENSDARG00000037284")	prostaglandin E synthase 3a (cytosolic)	ptges3a	NA	NA	ENSDARG00000037284	347.3166483	0.944289013	0.16257655	5.808273186	6.31E-09	5.97E-07	406449	14.546301	prostaglandin E synthase 3a (cytosolic)	ptges3a	NA
406455	143.1853686	0.59061756	0.179237321	3.295170659	0.000983619	0.008914364	406455	406455	14.8804035	list(gene = "ENSDARG00000011510")	regulator of chromosome condensation 2	rcc2	NA	NA	ENSDARG00000011510	143.2626211	0.586616733	0.179982612	3.25929669	0.001116888	0.010097834	406455	14.8804035	regulator of chromosome condensation 2	rcc2	NA
406457	31.14719459	1.14762311	0.348836245	3.289862006	0.001002365	0.009011845	406457	406457	15.22285	list(gene = "ENSDARG00000037158")	regulator of chromosome condensation 1	rcc1	NA	NA	ENSDARG00000037158	31.15614061	1.144017628	0.348945044	3.27850373	0.00104359	0.009662729	406457	15.22285	regulator of chromosome condensation 1	rcc1	NA
406460	20.58495225	-1.246844318	0.361025459	-3.453618818	0.000553119	0.005845436	406460	406460	14.854555	list(gene = "ENSDARG00000039997")	protein tyrosine phosphatase type IVA, member 3	ptp4a3	NA	NA	ENSDARG00000039997	20.70104276	-1.231468508	0.36187653	-3.403007394	0.000666485	0.00698483	406460	14.854625	protein tyrosine phosphatase type IVA, member 3	ptp4a3	NA
406465	1636.08616	0.712810279	0.138708412	5.138911672	2.76E-07	1.31E-05	406465	406465	14.879544	list(gene = "ENSDARG00000038106")	solute carrier family 37 (glucose-6-phosphate transporter), member 4a	slc37a4a	NA	NA	ENSDARG00000038106	1320.919491	0.676911077	0.152270016	4.445465343	8.77E-06	0.000226547	406465	14.880566	solute carrier family 37 (glucose-6-phosphate transporter), member 4a	slc37a4a	NA
406467	389.758067	0.912157972	0.175847236	5.187218142	2.13E-07	1.08E-05	406467	406467	14.593284	list(gene = "ENSDARG00000031795")	ATP-binding cassette, sub-family F (GCN20), member 1	abcf1	NA	NA	ENSDARG00000031795	390.0738273	0.907301583	0.176428273	5.142608756	2.71E-07	1.38E-05	406467	14.880566	ATP-binding cassette, sub-family F (GCN20), member 1	abcf1	NA
406470	256.7193914	0.578954863	0.138983057	4.165650661	3.10E-05	0.000619252	406470	406470	14.833816	list(gene = "ENSDARG00000003584")	phospholipase A2, group VII (platelet-activating factor acetylhydrolase, plasma)	pla2g7	NA	NA	ENSDARG00000003584	140.823903	0.453759192	0.1391499	3.260937954	0.001110443	0.010059349	406470	14.827688	phospholipase A2, group VII (platelet-activating factor acetylhydrolase, plasma)	pla2g7	NA
406471	142.6725398	-0.704546691	0.147690438	-4.77042861	1.84E-06	6.05E-05	406471	406471	14.593284	list(gene = "ENSDARG00000018569")	tumor necrosis factor receptor superfamily, member 1a	tnfrsf1a	NA	NA	ENSDARG00000018569	142.8079782	-0.708572475	0.147897996	-4.790953874	1.66E-06	5.88E-05	406471	14.593284	tumor necrosis factor receptor superfamily, member 1a	tnfrsf1a	NA
406491	22.97032216	0.689703913	0.251968823	2.737258935	0.006195351	0.03446451	406491	406491	14.543538	list(gene = "ENSDARG00000029043")	nucleoporin like 2	nupl2	NA	NA	ENSDARG00000029043	24.62848521	0.626720062	0.236480365	2.650199144	0.008044434	0.04219997	406491	14.823164	nucleoporin like 2	nupl2	NA
406493	339.3113832	0.31000253	0.110783041	2.798285077	0.005137475	0.029967395	406493	406493	14.543792	list(gene = "ENSDARG00000008030")	myosin, light chain 9b, regulatory	myl9b	NA	NA	ENSDARG00000008030	339.4594223	0.305912371	0.110942347	2.757399483	0.005826312	0.033275385	406493	14.543792	myosin, light chain 9b, regulatory	myl9b	NA
406495	86.43062458	0.498315933	0.138125096	3.607714642	0.000308906	0.003757447	406495	406495	14.546301	list(gene = "ENSDARG00000010238")	RNA binding motif protein 22	rbm22	NA	NA	ENSDARG00000010238	123.702875	0.571684173	0.117914858	4.848279377	1.25E-06	4.66E-05	406495	14.546301	RNA binding motif protein 22	rbm22	NA
406500	380.4968086	0.296297388	0.106780412	2.774829038	0.005523073	0.03166579	406500	406500	14.824423	list(gene = "ENSDARG00000099635")	A kinase (PRKA) anchor protein 8-like	akap8l	NA	NA	ENSDARG00000099635	395.3516231	0.277989017	0.106694142	2.605475909	0.009174673	0.046506761	406500	14.825785	A kinase (PRKA) anchor protein 8-like	akap8l	NA
406516	385.7972138	0.269858484	0.092471909	2.918275274	0.003519735	0.022749712	406516	406516	14.544415	list(gene = "ENSDARG00000070475")	KH domain containing, RNA binding, signal transduction associated 1b	khdrbs1b	NA	NA	ENSDARG00000070475	419.2790745	0.264871111	0.089188099	2.9698033	0.002979905	0.020664881	406516	14.543775	KH domain containing, RNA binding, signal transduction associated 1b	khdrbs1b	NA
406536	55.66429744	0.790399027	0.173666018	4.551258993	5.33E-06	0.000142589	406536	406536	14.544415	list(gene = "ENSDARG00000004318")	COBW domain containing	cbwd	NA	NA	ENSDARG00000004318	55.6792693	0.786122025	0.174608182	4.502206111	6.73E-06	0.000183091	406536	14.542969	COBW domain containing	cbwd	NA
406537	261.9446529	-3.158070571	1.137337079	-2.77672348	0.005490987	0.031522197	406537	406537	14.544127	list(gene = "ENSDARG00000053853")	solute carrier family 13 (sodium-dependent dicarboxylate transporter), member 2	slc13a2	NA	NA	ENSDARG00000053853	262.3688499	-3.161295108	1.137382957	-2.779446525	0.005445162	0.031855261	406537	14.543775	solute carrier family 13 (sodium-dependent dicarboxylate transporter), member 2	slc13a2	NA
406546	1396.699567	0.340098758	0.103438952	3.287917669	0.001009314	0.009067743	406546	406546	14.533042	list(gene = "ENSDARG00000056186")	eukaryotic translation initiation factor 5A2	eif5a2	NA	NA	ENSDARG00000056186	1445.904629	0.331090058	0.103613502	3.195433507	0.00139621	0.011892975	406546	14.538103	eukaryotic translation initiation factor 5A2	eif5a2	NA
406550	298.813391	-0.387673181	0.115051604	-3.369559112	0.000752885	0.007297695	406550	406550	14.825785	list(gene = "ENSDARG00000030560")	helicase with zinc finger	helz	NA	NA	ENSDARG00000030560	299.3928372	-0.390421253	0.115292654	-3.386349769	0.00070829	0.00727815	406550	14.823884	helicase with zinc finger	helz	NA
406584	42.11657892	0.78043786	0.221170314	3.528673651	0.000417648	0.0046809	406584	406584	14.544415	list(gene = "ENSDARG00000098907")	abraxas 2b, BRISC complex subunit	abraxas2b	NA	NA	ENSDARG00000098907	39.97528836	0.790291459	0.216230357	3.654858959	0.000257323	0.003377544	406584	14.543775	abraxas 2b, BRISC complex subunit	abraxas2b	NA
406594	467.9540676	1.106227726	0.210679583	5.25075905	1.51E-07	8.10E-06	406594	406594	14.815266	list(gene = "ENSDARG00000099865")	heterogeneous nuclear ribonucleoprotein A/Bb	hnrnpabb	NA	NA	ENSDARG00000099865	468.1080819	1.102237258	0.210908657	5.226135679	1.73E-07	9.62E-06	406594	14.825785	heterogeneous nuclear ribonucleoprotein A/Bb	hnrnpabb	NA
406598	104.905357	-0.615253658	0.232216384	-2.649484277	0.008061472	0.041760861	406598	406598	14.823884	list(gene = "ENSDARG00000017757")	phosphatidylinositol-4,5-bisphosphate 3-kinase, catalytic subunit gamma	pik3cg	NA	NA	ENSDARG00000017757	104.9743872	-0.619621839	0.231229422	-2.679684242	0.007369164	0.039643614	406598	14.823884	phosphatidylinositol-4,5-bisphosphate 3-kinase, catalytic subunit gamma	pik3cg	NA
406602	96.80288184	1.057555486	0.279665689	3.781498861	0.000155887	0.00221631	406602	406602	15.209884	list(gene = "ENSDARG00000032553")	egl-9 family hypoxia-inducible factor 3	egln3	NA	NA	ENSDARG00000032553	96.61790835	1.047742909	0.279827828	3.744241299	0.00018094	0.002572869	406602	15.2045145	egl-9 family hypoxia-inducible factor 3	egln3	NA
406611	76.14782576	0.483373846	0.14532551	3.326145884	0.000880558	0.00818972	406611	406611	14.831809	list(gene = "ENSDARG00000099139")	F-box and WD repeat domain containing 5	fbxw5	NA	NA	ENSDARG00000099139	76.26361948	0.4750308	0.14557449	3.263145891	0.001101828	0.010021505	406611	14.831455	F-box and WD repeat domain containing 5	fbxw5	NA
406625	910.6398706	-0.273675142	0.099754066	-2.743498631	0.00607883	0.034018965	406625	406625	14.544127	list(gene = "ENSDARG00000039150")	legumain	lgmn	NA	NA	ENSDARG00000039150	911.2521143	-0.277988394	0.099213979	-2.801907533	0.005080143	0.030318195	406625	14.543775	legumain	lgmn	NA
406651	178.6902251	0.897127696	0.219493159	4.087269509	4.36E-05	0.000813124	406651	406651	14.823151	list(gene = "ENSDARG00000016494")	dopa decarboxylase	ddc	NA	NA	ENSDARG00000016494	178.7869067	0.893770467	0.219371216	4.074237642	4.62E-05	0.000893439	406651	14.833017	dopa decarboxylase	ddc	NA
406658	185.5459645	1.139072938	0.25068124	4.543909775	5.52E-06	0.000147337	406658	406658	14.837396	list(gene = "ENSDARG00000035858")	calponin 2	cnn2	NA	NA	ENSDARG00000035858	185.7451926	1.130932102	0.250488648	4.514903608	6.33E-06	0.000173627	406658	14.838266	calponin 2	cnn2	NA
406660	275.6663312	0.397076418	0.126973607	3.127235872	0.001764583	0.013734743	406660	406660	15.207947	list(gene = "ENSDARG00000021811")	calmodulin 1a	calm1a	NA	NA	ENSDARG00000021811	266.4697392	0.39139603	0.126548358	3.092857428	0.001982393	0.015444821	406660	15.2150755	calmodulin 1a	calm1a	NA
406674	194.1503638	0.559543515	0.133829461	4.181018951	2.90E-05	0.000586286	406674	406674	14.835131	list(gene = "ENSDARG00000029885")	RAB41, member RAS oncogene family	rab41	NA	NA	ENSDARG00000029885	194.2365766	0.555334526	0.134631737	4.124841126	3.71E-05	0.000744121	406674	14.82921	RAB41, member RAS oncogene family	rab41	NA
406675	67.4675545	0.475647381	0.148309525	3.20712631	0.001340681	0.011261903	406675	406675	14.815266	list(gene = "ENSDARG00000008380")	bromodomain containing 7	brd7	NA	NA	ENSDARG00000008380	67.49624886	0.471756141	0.149414441	3.15736643	0.001592012	0.01304954	406675	14.815266	bromodomain containing 7	brd7	NA
406679	147.2041796	0.398023785	0.133666866	2.977729614	0.00290392	0.019861599	406679	406679	14.839825	list(gene = "ENSDARG00000017093")	ER membrane protein complex subunit 8	emc8	NA	NA	ENSDARG00000017093	147.2688337	0.393973085	0.134241729	2.934803417	0.003337591	0.022402544	406679	14.835336	ER membrane protein complex subunit 8	emc8	NA
406680	106.2079227	0.540347352	0.156495887	3.452789485	0.000554822	0.005853464	406680	406680	14.595437	list(gene = "ENSDARG00000055989")	transmembrane protein 161B	tmem161b	NA	NA	ENSDARG00000055989	106.2583516	0.535850023	0.157393344	3.404527856	0.000662785	0.006958098	406680	14.566182	transmembrane protein 161B	tmem161b	NA
406682	162.6073831	0.614147842	0.131583435	4.667364407	3.05E-06	9.06E-05	406682	406682	14.82342	list(gene = "ENSDARG00000020494")	zinc finger protein 330	znf330	NA	NA	ENSDARG00000020494	108.2262068	0.63456279	0.13939396	4.552297587	5.31E-06	0.000150906	406682	14.833017	zinc finger protein 330	znf330	NA
406691	858.6565583	0.196740137	0.062908374	3.127407751	0.001763552	0.013734743	406691	406691	14.536508	list(gene = "ENSDARG00000057484")	serine/arginine-rich splicing factor 2a	srsf2a	NA	NA	ENSDARG00000057484	758.9981585	0.184528458	0.064791036	2.848055358	0.004398727	0.027314495	406691	14.543538	serine/arginine-rich splicing factor 2a	srsf2a	NA
406702	1143.098877	0.303032693	0.073545797	4.120326459	3.78E-05	0.000722156	406702	406702	14.82419	list(gene = "ENSDARG00000012387")	pyruvate dehydrogenase E1 alpha 1 subunit a	pdha1a	NA	NA	ENSDARG00000012387	1143.585272	0.298734075	0.073379487	4.071084284	4.68E-05	0.000902738	406702	14.543792	pyruvate dehydrogenase E1 alpha 1 subunit a	pdha1a	NA
406712	168.6498233	0.373995727	0.110104673	3.396728903	0.000681965	0.006818001	406712	406712	15.2150755	list(gene = "ENSDARG00000007081")	protein inhibitor of activated STAT, 4a	pias4a	NA	NA	ENSDARG00000007081	185.9751665	0.365815861	0.107447126	3.4046128	0.000662579	0.006958098	406712	15.22285	protein inhibitor of activated STAT, 4a	pias4a	NA
406713	972.9375726	0.493526823	0.187659577	2.629904802	0.008540878	0.043393397	406713	406713	14.835131	list(gene = "ENSDARG00000018529")	lipase, gastric	lipf	NA	NA	ENSDARG00000018529	972.7080936	0.488478985	0.187434446	2.606132406	0.009157106	0.046456589	406713	14.835131	lipase, gastric	lipf	NA
406714	188.6708887	0.464945117	0.129321621	3.595262067	0.000324065	0.003901731	406714	406714	14.527806	list(gene = "ENSDARG00000087346")	RAP1A, member of RAS oncogene family b	rap1ab	NA	NA	ENSDARG00000087346	190.9858453	0.445276143	0.1284821	3.465666745	0.000528918	0.005878759	406714	14.538123	RAP1A, member of RAS oncogene family b	rap1ab	NA
406720	403.994848	0.363424542	0.097374567	3.732232697	0.00018979	0.00257347	406720	406720	14.823164	list(gene = "ENSDARG00000039279")	golgin A5	golga5	NA	NA	ENSDARG00000039279	449.7618337	0.36364141	0.104965282	3.464397036	0.000531422	0.005890368	406720	14.543792	golgin A5	golga5	NA
406746	424.1634695	-1.127639736	0.136305392	-8.27289164	1.31E-16	8.67E-14	406746	406746	14.835131	list(gene = "ENSDARG00000044809")	folylpolyglutamate synthase	fpgs	NA	NA	ENSDARG00000044809	436.3928492	-1.148278373	0.135400811	-8.480587123	2.24E-17	1.70E-14	406746	14.82921	folylpolyglutamate synthase	fpgs	NA
406752	479.0257934	0.558537308	0.162335759	3.440630151	0.000580361	0.00603566	406752	406752	14.544415	list(gene = "ENSDARG00000015310")	phosphatidylinositol transfer protein, beta, like	pitpnbl	NA	NA	ENSDARG00000015310	479.2802459	0.553966375	0.162254743	3.414176775	0.000639751	0.006792794	406752	14.546301	phosphatidylinositol transfer protein, beta, like	pitpnbl	NA
406758	178.9990977	0.375197393	0.118810233	3.157955215	0.0015888	0.012717572	406758	406758	14.852479	list(gene = "ENSDARG00000040310")	pre-mRNA processing factor 4Bb	prpf4bb	NA	NA	ENSDARG00000040310	184.204311	0.370226665	0.121989777	3.034899107	0.002406162	0.017829143	406758	14.853864	pre-mRNA processing factor 4Bb	prpf4bb	NA
406765	30.3084799	-0.666099782	0.254260054	-2.619757891	0.008799221	0.044367978	406765	406765	14.852479	list(gene = "ENSDARG00000019973")	serine/threonine kinase 38a	stk38a	NA	NA	ENSDARG00000019973	30.82888137	-0.679916263	0.261364597	-2.601409181	0.009284164	0.046846169	406765	14.595437	serine/threonine kinase 38a	stk38a	NA
406766	261.0706755	0.322856723	0.098607949	3.274145007	0.001059822	0.009405732	406766	406766	15.2045145	list(gene = "ENSDARG00000007323")	charged multivesicular body protein 4Bb	chmp4bb	NA	NA	ENSDARG00000007323	261.1732425	0.318626886	0.098678442	3.228941203	0.001242494	0.01090784	406766	15.2045145	charged multivesicular body protein 4Bb	chmp4bb	NA
406768	277.1520539	-0.605190937	0.135816383	-4.455949435	8.35E-06	0.000206017	406768	406768	14.82419	list(gene = "ENSDARG00000045199")	zgc:55262	zgc:55262	NA	NA	ENSDARG00000045199	277.4003734	-0.609756475	0.13566396	-4.494609155	6.97E-06	0.00018806	406768	14.823164	zgc:55262	zgc:55262	NA
406780	261.9955337	0.39289455	0.112846272	3.481679481	0.00049828	0.005389849	406780	406780	14.543775	list(gene = "ENSDARG00000008142")	syntaxin binding protein 3	stxbp3	NA	NA	ENSDARG00000008142	262.1072868	0.388666769	0.113253714	3.431823618	0.000599537	0.006462095	406780	14.546301	syntaxin binding protein 3	stxbp3	NA
406786	149.6362114	0.386503186	0.108359029	3.566875685	0.000361263	0.004236472	406786	406786	14.82419	list(gene = "ENSDARG00000023878")	serine/threonine kinase 24b (STE20 homolog, yeast)	stk24b	NA	NA	ENSDARG00000023878	149.7764659	0.383641115	0.109391727	3.507039575	0.000453122	0.005223187	406786	14.82419	serine/threonine kinase 24b (STE20 homolog, yeast)	stk24b	NA
406795	143.5234121	0.725381079	0.116084596	6.248728127	4.14E-10	5.08E-08	406795	406795	14.82921	list(gene = "ENSDARG00000013457")	Mtr4 exosome RNA helicase	mtrex	NA	NA	ENSDARG00000013457	136.5961839	0.704804881	0.118100757	5.967826955	2.40E-09	2.62E-07	406795	14.838869	Mtr4 exosome RNA helicase	mtrex	NA
406805	67.30232894	0.560609259	0.166426951	3.36850045	0.000755783	0.007312425	406805	406805	14.853864	list(gene = "ENSDARG00000025605")	nuclear VCP-like	nvl	NA	NA	ENSDARG00000025605	68.354106	0.535712681	0.162692156	3.292799687	0.000991951	0.009301462	406805	14.852479	nuclear VCP-like	nvl	NA
406813	117.3751115	0.560087997	0.131940035	4.245019329	2.19E-05	0.000464359	406813	406813	14.592884	list(gene = "ENSDARG00000019293")	transcription factor Dp-1, a	tfdp1a	NA	NA	ENSDARG00000019293	111.8837762	0.546485614	0.13960568	3.914494124	9.06E-05	0.001528615	406813	14.37014	transcription factor Dp-1, a	tfdp1a	NA
406815	58.3042661	0.855732462	0.259582262	3.296575256	0.000978714	0.008881719	406815	406815	15.209884	list(gene = "ENSDARG00000006038")	AE binding protein 2	aebp2	NA	NA	ENSDARG00000006038	59.38325771	0.86357871	0.261427978	3.303314042	0.000955493	0.009084096	406815	15.2150755	AE binding protein 2	aebp2	NA
406816	182.219786	0.465648976	0.15463215	3.011333504	0.00260103	0.018461659	406816	406816	14.834426	list(gene = "ENSDARG00000007691")	cullin 1b	cul1b	NA	NA	ENSDARG00000007691	184.8518055	0.455778819	0.155984819	2.921943444	0.003478547	0.023053937	406816	14.838266	cullin 1b	cul1b	NA
406819	1482.38135	-3.767202907	1.214344522	-3.102252154	0.001920543	0.014708751	406819	406819	14.852479	list(gene = "ENSDARG00000009612")	chitinase, acidic.3	chia.3	NA	NA	ENSDARG00000009612	1484.732618	-3.769311814	1.214434598	-3.103758588	0.001910792	0.015002749	406819	14.852479	chitinase, acidic.3	chia.3	NA
406821	180.5949614	0.35901193	0.126585832	2.83611462	0.004566605	0.027637987	406821	406821	14.824423	list(gene = "ENSDARG00000042717")	adiponectin receptor 1b	adipor1b	NA	NA	ENSDARG00000042717	176.6559208	0.351587508	0.125980337	2.790812578	0.005257591	0.031062693	406821	14.823884	adiponectin receptor 1b	adipor1b	NA
406823	233.3968054	0.826785927	0.187296323	4.414320111	1.01E-05	0.000244112	406823	406823	14.838869	list(gene = "ENSDARG00000053370")	eukaryotic translation initiation factor 3, subunit Jb	eif3jb	NA	NA	ENSDARG00000053370	239.477724	0.795571225	0.186003351	4.277187591	1.89E-05	0.00043013	406823	14.839825	eukaryotic translation initiation factor 3, subunit Jb	eif3jb	NA
406824	268.2716003	0.632926522	0.169311054	3.7382469	0.000185308	0.002523727	406824	406824	14.82921	list(gene = "ENSDARG00000103553")	splicing factor 3b, subunit 3	sf3b3	NA	NA	ENSDARG00000103553	268.4659536	0.629457463	0.169957341	3.703620316	0.000212544	0.002942828	406824	14.835336	splicing factor 3b, subunit 3	sf3b3	NA
406836	649.9541254	0.186223487	0.068752578	2.708603711	0.006756699	0.036696868	406836	406836	14.8804035	list(gene = "ENSDARG00000028198")	ubiquitin-conjugating enzyme E2 variant 2	ube2v2	NA	NA	ENSDARG00000028198	650.3018036	0.181964079	0.069342763	2.62412503	0.008687189	0.044652225	406836	14.593284	ubiquitin-conjugating enzyme E2 variant 2	ube2v2	NA
406852	77.61800695	0.443651076	0.151352858	2.931236867	0.003376152	0.022104445	406852	406852	14.825785	list(gene = "ENSDARG00000010078")	nucleoporin 133	nup133	NA	NA	ENSDARG00000010078	77.65425463	0.439502605	0.15232819	2.88523486	0.003911218	0.024965438	406852	14.824423	nucleoporin 133	nup133	NA
406853	409.520161	0.525504714	0.169772037	3.095354945	0.001965775	0.014985329	406853	406853	14.372293	list(gene = "ENSDARG00000020926")	cAMP responsive element binding protein 3-like 3 like	creb3l3l	NA	NA	ENSDARG00000020926	409.8143278	0.521829266	0.170145733	3.066954765	0.002162516	0.016435934	406853	14.853864	cAMP responsive element binding protein 3-like 3 like	creb3l3l	NA
406860	121.8632921	0.349509719	0.128121685	2.727951311	0.006372901	0.03520418	406860	406860	14.593284	list(gene = "ENSDARG00000016753")	importin 9	ipo9	NA	NA	ENSDARG00000016753	121.9252638	0.344982078	0.129063884	2.672955959	0.007518612	0.040218749	406860	14.593284	importin 9	ipo9	NA
407084	137.1247886	0.651395963	0.180342122	3.61200121	0.000303843	0.003706767	407084	407084	14.82342	list(gene = "ENSDARG00000035264")	RIO kinase 2 (yeast)	riok2	NA	NA	ENSDARG00000035264	137.9191376	0.64244634	0.177698635	3.615370151	0.000299919	0.003808717	407084	14.833017	RIO kinase 2 (yeast)	riok2	NA
407086	26.27011391	-1.303022927	0.473926484	-2.749419945	0.005970084	0.033546629	407086	407086	14.536741	list(gene = "ENSDARG00000074378")	JunB proto-oncogene, AP-1 transcription factor subunit a	junba	NA	NA	ENSDARG00000074378	26.28645785	-1.306472371	0.472451966	-2.76530201	0.005687012	0.032746267	407086	14.533042	JunB proto-oncogene, AP-1 transcription factor subunit a	junba	NA
407612	259.0135746	0.437638749	0.109448257	3.998590383	6.37E-05	0.001101093	407612	407612	14.593083	list(gene = "ENSDARG00000045075")	transmembrane protein 106A	tmem106a	NA	NA	ENSDARG00000045075	229.3440478	0.430989511	0.113135453	3.809500023	0.000139248	0.002116447	407612	14.879544	transmembrane protein 106A	tmem106a	NA
407613	70.00687324	-0.732691734	0.247103841	-2.965116736	0.003025681	0.020446418	407613	407613	14.595437	list(gene = "ENSDARG00000021184")	RNA binding fox-1 homolog 1, like	rbfox1l	NA	NA	ENSDARG00000021184	66.71790227	-0.746943599	0.255111665	-2.927908443	0.003412505	0.022727258	407613	14.854555	RNA binding fox-1 homolog 1, like	rbfox1l	NA
407625	456.1868002	-0.278625484	0.083408223	-3.340503791	0.000836265	0.007884152	407625	407625	14.8207245	list(gene = "ENSDARG00000009549")	ubiquitin protein ligase E3 component n-recognin 4	ubr4	NA	NA	ENSDARG00000009549	456.6996136	-0.282109687	0.084064281	-3.35588056	0.000791127	0.007927632	407625	14.8207245	ubiquitin protein ligase E3 component n-recognin 4	ubr4	NA
407642	136.9005702	0.954648635	0.203226635	4.697458268	2.63E-06	8.07E-05	407642	407642	14.829012	list(gene = "ENSDARG00000057855")	mitochondrial ribosomal protein S31	mrps31	NA	NA	ENSDARG00000057855	144.7639216	0.933631692	0.202555331	4.609267438	4.04E-06	0.000121314	407642	14.540007	mitochondrial ribosomal protein S31	mrps31	NA
407650	222.5573852	0.340981591	0.107012885	3.186360133	0.001440751	0.011877343	407650	407650	14.823164	list(gene = "ENSDARG00000004171")	Rab acceptor 1 (prenylated)	rabac1	NA	NA	ENSDARG00000004171	222.6795833	0.336548467	0.108114149	3.112899363	0.001852592	0.014633937	407650	14.543792	Rab acceptor 1 (prenylated)	rabac1	NA
407655	98.56390678	-0.562345655	0.15319195	-3.670856434	0.000241739	0.003079319	407655	407655	14.825805	list(gene = "ENSDARG00000041572")	zinc finger protein, FOG family member 1	zfpm1	NA	NA	ENSDARG00000041572	98.66644798	-0.566963072	0.15404645	-3.680468289	0.000232806	0.003154003	407655	14.833816	zinc finger protein, FOG family member 1	zfpm1	NA
407677	701.1704435	0.504217836	0.152835108	3.299096935	0.000969964	0.008809916	407677	407677	15.2150755	list(gene = "ENSDARG00000030012")	leucine rich repeat (in FLII) interacting protein 1a	lrrfip1a	NA	NA	ENSDARG00000030012	701.4575285	0.499971287	0.152965721	3.268518484	0.001081121	0.009907551	407677	15.209884	leucine rich repeat (in FLII) interacting protein 1a	lrrfip1a	NA
407688	68.25914096	0.472442914	0.161556179	2.924325872	0.003452032	0.022447251	407688	407688	14.592884	list(gene = "ENSDARG00000070284")	SFT2 domain containing 3	sft2d3	NA	NA	ENSDARG00000070284	68.28574751	0.468082212	0.162224328	2.885400841	0.003909156	0.024965431	407688	14.593083	SFT2 domain containing 3	sft2d3	NA
407696	46.05233301	0.84225023	0.236904271	3.555234467	0.000377642	0.004382981	407696	407696	14.802482	list(gene = "ENSDARG00000100505")	DEAD (Asp-Glu-Ala-Asp) box polypeptide 52	ddx52	NA	NA	ENSDARG00000100505	46.06781084	0.838160726	0.237639858	3.52702082	0.000420264	0.00491038	407696	14.799049	DEAD (Asp-Glu-Ala-Asp) box polypeptide 52	ddx52	NA
407703	297.95107	0.631038513	0.153688397	4.105960665	4.03E-05	0.000760355	407703	407703	14.839825	list(gene = "ENSDARG00000014692")	zinc finger protein 622	znf622	NA	NA	ENSDARG00000014692	298.0739684	0.626662821	0.15424694	4.062724502	4.85E-05	0.000925381	407703	14.82921	zinc finger protein 622	znf622	NA
407726	333.7296178	-0.259071657	0.0985876	-2.627832056	0.008593093	0.043551676	407726	407726	14.838869	list(gene = "ENSDARG00000044943")	aminopeptidase puromycin sensitive	npepps	NA	NA	ENSDARG00000044943	329.0074865	-0.265757155	0.096059814	-2.76657996	0.005664769	0.032662528	407726	14.835131	aminopeptidase puromycin sensitive	npepps	NA
407981	84.96182689	-0.739324072	0.184829128	-4.000040896	6.33E-05	0.001097422	407981	407981	14.82921	list(gene = "ENSDARG00000019917")	erythrocyte membrane protein band 4.1-like 3b	epb41l3b	NA	NA	ENSDARG00000019917	85.15818071	-0.74658068	0.185842662	-4.017272838	5.89E-05	0.001084008	407981	14.835336	erythrocyte membrane protein band 4.1-like 3b	epb41l3b	NA
414930	52.10423205	0.521459845	0.187331249	2.783624452	0.005375524	0.031020521	414930	414930	14.854555	list(gene = "ENSDARG00000040556")	intraflagellar transport 20 homolog (Chlamydomonas)	ift20	NA	NA	ENSDARG00000040556	52.13297861	0.517589728	0.188583908	2.744612376	0.006058241	0.034169268	414930	14.852479	intraflagellar transport 20 homolog (Chlamydomonas)	ift20	NA
415150	49.99074076	0.550298476	0.203597849	2.702869796	0.006874367	0.037098856	415150	415150	14.551187	list(gene = "ENSDARG00000091402")	eukaryotic translation initiation factor 2B, subunit 1 alpha	eif2b1	NA	NA	ENSDARG00000091402	57.17376272	0.605954624	0.191907816	3.157529672	0.00159112	0.01304954	415150	14.541529	eukaryotic translation initiation factor 2B, subunit 1 alpha	eif2b1	NA
415176	169.5827827	0.71685361	0.131792637	5.439253875	5.35E-08	3.24E-06	415176	415176	14.543775	list(gene = "ENSDARG00000078073")	nudix (nucleoside diphosphate linked moiety X)-type motif 5	nudt5	NA	NA	ENSDARG00000078073	169.6328959	0.71281286	0.132381062	5.384553115	7.26E-08	4.47E-06	415176	14.544127	nudix (nucleoside diphosphate linked moiety X)-type motif 5	nudt5	NA
415184	139.6213054	-0.663162354	0.15912746	-4.167491603	3.08E-05	0.000616287	415184	415184	14.852479	list(gene = "ENSDARG00000045658")	methionine sulfoxide reductase B3	msrb3	NA	NA	ENSDARG00000045658	139.9216228	-0.66307367	0.160190394	-4.139284851	3.48E-05	0.000702287	415184	14.852479	methionine sulfoxide reductase B3	msrb3	NA
415186	152.0470332	0.35035427	0.102751465	3.409725301	0.000650283	0.006591557	415186	415186	14.55516	list(gene = "ENSDARG00000054433")	Yip1 domain family, member 6	yipf6	NA	NA	ENSDARG00000054433	152.1131677	0.346248539	0.103455458	3.346836832	0.000817393	0.008076071	415186	14.55516	Yip1 domain family, member 6	yipf6	NA
415208	46.99393281	0.665319565	0.209566366	3.174744007	0.001499687	0.012189211	415208	415208	15.2150755	list(gene = "ENSDARG00000035573")	zgc:86811	zgc:86811	NA	NA	ENSDARG00000035573	47.00974551	0.661490998	0.210324823	3.145092382	0.001660344	0.013500045	415208	15.207947	zgc:86811	zgc:86811	NA
415217	113.5226645	0.393197196	0.127320034	3.088258649	0.002013332	0.015203533	415217	415217	14.542969	list(gene = "ENSDARG00000069910")	general transcription factor IIF, polypeptide 2a	gtf2f2a	NA	NA	ENSDARG00000069910	118.0710695	0.348925513	0.123959971	2.814824097	0.004880394	0.029445205	415217	14.542969	general transcription factor IIF, polypeptide 2a	gtf2f2a	NA
415221	218.5847211	0.488399175	0.170899643	2.857812729	0.004265721	0.026317651	415221	415221	14.825785	list(gene = "ENSDARG00000020454")	proteasome 26S subunit, non-ATPase 8	psmd8	NA	NA	ENSDARG00000020454	218.6630135	0.484355541	0.170807177	2.835686114	0.004572736	0.028113153	415221	14.825785	proteasome 26S subunit, non-ATPase 8	psmd8	NA
415227	111.0496335	0.839182723	0.276645706	3.033420381	0.002417985	0.017482483	415227	415227	14.535481	list(gene = "ENSDARG00000089626")	prostaglandin E synthase 3b (cytosolic)	ptges3b	NA	NA	ENSDARG00000089626	111.0852677	0.835434461	0.276267533	3.024005221	0.002494521	0.018260499	415227	14.543538	prostaglandin E synthase 3b (cytosolic)	ptges3b	NA
415229	5648.321981	-0.357971287	0.095206213	-3.759957215	0.000169942	0.002358474	415229	415229	14.835131	list(gene = "ENSDARG00000043509")	ribosomal protein L11	rpl11	NA	NA	ENSDARG00000043509	5653.069554	-0.362561912	0.095527595	-3.795363115	0.000147428	0.002218738	415229	14.839825	ribosomal protein L11	rpl11	NA
415240	140.4451824	-0.550530691	0.188220463	-2.924924745	0.003445395	0.022415847	415240	415240	14.543792	list(gene = "ENSDARG00000052000")	caveolin 2	cav2	NA	NA	ENSDARG00000052000	140.5691964	-0.555198378	0.188053424	-2.952343888	0.003153715	0.021513095	415240	14.82419	caveolin 2	cav2	NA
415242	194.0817423	0.480024611	0.12325246	3.894645261	9.83E-05	0.001542523	415242	415242	14.825785	list(gene = "ENSDARG00000012553")	RAP1A, member of RAS oncogene family a	rap1aa	NA	NA	ENSDARG00000012553	194.1575095	0.475900847	0.123786724	3.844522523	0.000120787	0.001896348	415242	14.825785	RAP1A, member of RAS oncogene family a	rap1aa	NA
415248	120.9548353	1.251081502	0.334323244	3.742131381	0.000182466	0.002495983	415248	415248	14.542969	list(gene = "ENSDARG00000037961")	reticulocalbin 3, EF-hand calcium binding domain	rcn3	NA	NA	ENSDARG00000037961	119.8322111	1.253429571	0.335242745	3.738871573	0.000184848	0.002609477	415248	14.543775	reticulocalbin 3, EF-hand calcium binding domain	rcn3	NA
415250	77.85366204	0.93437819	0.233644465	3.999145406	6.36E-05	0.001100046	415250	415250	14.543792	list(gene = "ENSDARG00000005738")	ribosome production factor 1 homolog	rpf1	NA	NA	ENSDARG00000005738	78.0281343	0.929024912	0.234364982	3.96400906	7.37E-05	0.001305399	415250	14.543792	ribosome production factor 1 homolog	rpf1	NA
415251	41.58328477	0.561481026	0.188072993	2.985442067	0.002831688	0.019535993	415251	415251	14.545415	list(gene = "ENSDARG00000091678")	integrator complex subunit 12	ints12	NA	NA	ENSDARG00000091678	41.52919611	0.553162665	0.189139819	2.924622998	0.003448738	0.0229065	415251	14.545337	integrator complex subunit 12	ints12	NA
415256	308.1619039	0.322607371	0.11786741	2.737036237	0.006199546	0.03446451	415256	415256	14.833816	list(gene = "ENSDARG00000003098")	lysine (K)-specific demethylase 5Bb	kdm5bb	NA	NA	ENSDARG00000003098	308.3406898	0.318244114	0.118929172	2.675912979	0.007452599	0.039950549	415256	14.827688	lysine (K)-specific demethylase 5Bb	kdm5bb	NA
431727	25.41259663	-0.954398499	0.356848252	-2.674521996	0.007483587	0.039628195	431727	431727	14.853864	list(gene = "ENSDARG00000004115")	mannosyl (alpha-1,3-)-glycoprotein beta-1,4-N-acetylglucosaminyltransferase, isozyme B	mgat4b	NA	NA	ENSDARG00000004115	25.43620264	-0.959414515	0.356410748	-2.691878738	0.007105077	0.038572628	431727	14.853864	mannosyl (alpha-1,3-)-glycoprotein beta-1,4-N-acetylglucosaminyltransferase, isozyme B	mgat4b	NA
431733	100.4005314	-0.474967043	0.151656225	-3.131866459	0.001736989	0.013589025	431733	431733	14.823151	list(gene = "ENSDARG00000045706")	tetraspanin 9b	tspan9b	NA	NA	ENSDARG00000045706	100.4865196	-0.47956309	0.151954935	-3.155956	0.00159973	0.01310394	431733	14.833097	tetraspanin 9b	tspan9b	NA
431735	12.7376254	-2.088751353	0.715860231	-2.917820075	0.003524877	0.022749712	431735	431735	14.852479	list(gene = "ENSDARG00000036846")	ankyrin repeat and sterile alpha motif domain containing 4B	anks4b	NA	NA	ENSDARG00000036846	14.42085661	-2.057800525	0.65123933	-3.159822252	0.001578654	0.012983975	431735	14.852479	ankyrin repeat and sterile alpha motif domain containing 4B	anks4b	NA
431740	22.04240538	1.34178403	0.408201054	3.287066547	0.001012369	0.009074113	431740	431740	14.880566	list(gene = "ENSDARG00000041599")	zgc:91860	zgc:91860	NA	NA	ENSDARG00000041599	22.02662518	1.336559149	0.40733616	3.281219003	0.001033595	0.009602759	431740	14.880566	zgc:91860	zgc:91860	NA
431747	53.34026394	0.489011156	0.182156316	2.684568767	0.007262344	0.038654613	431747	431747	14.835336	list(gene = "ENSDARG00000028379")	TruB pseudouridine (psi) synthase family member 2	trub2	NA	NA	ENSDARG00000028379	53.45547384	0.488741227	0.183282051	2.666607142	0.007662118	0.040744518	431747	14.839825	TruB pseudouridine (psi) synthase family member 2	trub2	NA
431755	58.32186119	1.4509687	0.296273021	4.897404073	9.71E-07	3.64E-05	431755	431755	14.8207245	list(gene = "ENSDARG00000011926")	tubulin polyglutamylase complex subunit 2	tpgs2	NA	NA	ENSDARG00000011926	58.3932422	1.398065575	0.300547478	4.651729523	3.29E-06	0.000102514	431755	14.815266	tubulin polyglutamylase complex subunit 2	tpgs2	NA
431761	974.8472263	0.95315452	0.235682136	4.044237444	5.25E-05	0.00094117	431761	431761	14.833816	list(gene = "ENSDARG00000029497")	transcription factor CP2-like 1	tfcp2l1	NA	NA	ENSDARG00000029497	1044.178185	0.90220546	0.230389279	3.916004524	9.00E-05	0.001527585	431761	14.829012	transcription factor CP2-like 1	tfcp2l1	NA
431765	1080.219528	-0.885039926	0.224180675	-3.947886788	7.88E-05	0.001299835	431765	431765	14.368719	list(gene = "ENSDARG00000087188")	nuclear factor, interleukin 3 regulated, member 6	nfil3-6	NA	NA	ENSDARG00000087188	437.8382088	-1.178212366	0.223744674	-5.265878941	1.40E-07	8.01E-06	431765	14.3697405	nuclear factor, interleukin 3 regulated, member 6	nfil3-6	NA
431773	33.85929186	1.109879499	0.236171712	4.699459939	2.61E-06	8.01E-05	431773	431773	14.824423	list(gene = "ENSDARG00000026198")	enolase-phosphatase 1	enoph1	NA	NA	ENSDARG00000026198	36.59380117	1.020896322	0.225418165	4.52889997	5.93E-06	0.000164375	431773	14.815266	enolase-phosphatase 1	enoph1	NA
432373	149.5581273	-0.617529338	0.156655685	-3.941952932	8.08E-05	0.001321139	432373	432373	14.5362015	list(gene = "ENSDARG00000054224")	importin 11	ipo11	NA	NA	ENSDARG00000054224	149.8554717	-0.621171882	0.156426401	-3.971016894	7.16E-05	0.001271302	432373	14.5362015	importin 11	ipo11	NA
432375	171.6751928	0.359237124	0.095894885	3.74615522	0.000179566	0.002467186	432375	432375	14.546301	list(gene = "ENSDARG00000011661")	twinfilin actin-binding protein 1b	twf1b	NA	NA	ENSDARG00000011661	172.292471	0.363014498	0.096670243	3.755183475	0.000173215	0.002474639	432375	14.542969	twinfilin actin-binding protein 1b	twf1b	NA
432383	54.15309109	0.684158994	0.169910488	4.026584831	5.66E-05	0.001004502	432383	432383	14.834426	list(gene = "ENSDARG00000020015")	mitochondrial ribosomal protein S33	mrps33	NA	NA	ENSDARG00000020015	54.17427695	0.679834109	0.170993071	3.97579916	7.01E-05	0.001251526	432383	14.834426	mitochondrial ribosomal protein S33	mrps33	NA
436585	30.47529897	-0.706971428	0.211000283	-3.350570998	0.000806451	0.007696647	436585	436585	14.852479	list(gene = "ENSDARG00000055493")	hypermethylated in cancer 1	hic1	NA	NA	ENSDARG00000055493	30.81483209	-0.722263695	0.212916346	-3.392241637	0.000693233	0.007184358	436585	14.566941	hypermethylated in cancer 1	hic1	NA
436587	179.1003397	0.807255323	0.157380132	5.129334395	2.91E-07	1.37E-05	436587	436587	14.834426	list(gene = "ENSDARG00000008490")	LTV1 ribosome biogenesis factor	ltv1	NA	NA	ENSDARG00000008490	179.1741904	0.802937204	0.158294563	5.072424414	3.93E-07	1.85E-05	436587	14.837396	LTV1 ribosome biogenesis factor	ltv1	NA
436595	86.10649293	0.495330722	0.162505396	3.048087837	0.002303026	0.01682894	436595	436595	14.527806	list(gene = "ENSDARG00000058728")	nudix (nucleoside diphosphate linked moiety X)-type motif 2	nudt2	NA	NA	ENSDARG00000058728	86.14012605	0.490790171	0.163059639	3.009881385	0.002613497	0.018880453	436595	14.833816	nudix (nucleoside diphosphate linked moiety X)-type motif 2	nudt2	NA
436601	43.2525594	0.468236293	0.178965608	2.616347895	0.008887595	0.044678984	436601	436601	15.209884	list(gene = "ENSDARG00000023703")	potassium channel tetramerization domain containing 6b	kctd6b	NA	NA	ENSDARG00000023703	43.27704573	0.463819178	0.180300371	2.572480437	0.010097266	0.049787701	436601	15.22285	potassium channel tetramerization domain containing 6b	kctd6b	NA
436608	72.13843467	0.771442604	0.16367409	4.713284812	2.44E-06	7.64E-05	436608	436608	14.82921	list(gene = "ENSDARG00000028082")	mitogen-activated protein kinase-activated protein kinase 5	mapkapk5	NA	NA	ENSDARG00000028082	79.28086601	0.736503417	0.159449446	4.619040313	3.86E-06	0.000116913	436608	14.839825	mitogen-activated protein kinase-activated protein kinase 5	mapkapk5	NA
436610	225.583413	0.627435235	0.191846515	3.270506296	0.001073552	0.009481183	436610	436610	14.802482	list(gene = "ENSDARG00000102020")	patatin-like phospholipase domain containing 3	pnpla3	NA	NA	ENSDARG00000102020	225.9447845	0.626285252	0.192401366	3.255097748	0.001133533	0.010225434	436610	14.804419	patatin-like phospholipase domain containing 3	pnpla3	NA
436618	743.0794396	0.783969919	0.11371087	6.894414896	5.41E-12	1.18E-09	436618	436618	15.22285	list(gene = "ENSDARG00000040338")	hydrogen voltage-gated channel 1	hvcn1	NA	NA	ENSDARG00000040338	743.5283682	0.779808443	0.114364737	6.818609141	9.19E-12	2.32E-09	436618	15.2150755	hydrogen voltage-gated channel 1	hvcn1	NA
436619	198.5460151	-0.520697773	0.140460302	-3.707081415	0.000209662	0.002785086	436619	436619	14.835131	list(gene = "ENSDARG00000005525")	aspartoacylase (aminocyclase) 3, tandem duplicate 2	acy3.2	NA	NA	ENSDARG00000005525	192.741657	-0.537129961	0.137089625	-3.918093433	8.93E-05	0.001516535	436619	14.82921	aspartoacylase (aminocyclase) 3, tandem duplicate 2	acy3.2	NA
436627	294.7185789	0.390312297	0.138427552	2.819614237	0.004808141	0.028663058	436627	436627	14.842841	list(gene = "ENSDARG00000043684")	bisphosphate nucleotidase 1	bpnt1	NA	NA	ENSDARG00000043684	294.8697548	0.386255147	0.138990682	2.779000298	0.005452648	0.031855261	436627	14.839874	bisphosphate nucleotidase 1	bpnt1	NA
436628	114.1311434	0.773628474	0.217680519	3.553962832	0.000379473	0.004400112	436628	436628	15.22285	list(gene = "ENSDARG00000013776")	thimet oligopeptidase 1	thop1	NA	NA	ENSDARG00000013776	116.2715846	0.778424566	0.217599659	3.57732438	0.000347129	0.004260863	436628	15.207947	thimet oligopeptidase 1	thop1	NA
436636	156.4309701	-3.947759685	1.161925853	-3.39760035	0.000679797	0.006807292	436636	436636	14.839825	list(gene = "ENSDARG00000032639")	CD36 molecule (thrombospondin receptor)	cd36	NA	NA	ENSDARG00000032639	156.6952645	-3.951528699	1.161875123	-3.400992603	0.000671416	0.007012229	436636	14.835131	CD36 molecule (thrombospondin receptor)	cd36	NA
436655	82.6959388	0.880290739	0.227626904	3.867252612	0.000110068	0.001679728	436655	436655	14.82419	list(gene = "ENSDARG00000101877")	RNA binding motif protein 34	rbm34	NA	NA	ENSDARG00000101877	83.66394283	0.870091123	0.229715143	3.787695978	0.000152051	0.002271387	436655	14.823164	RNA binding motif protein 34	rbm34	NA
436656	64.55901392	-1.893651753	0.639533876	-2.960987408	0.003066545	0.02065506	436656	436656	14.543775	list(gene = "ENSDARG00000000212")	keratin 97	krt97	NA	NA	ENSDARG00000000212	39.14471413	-1.849499603	0.561351605	-3.29472578	0.000985178	0.009259447	436656	14.543775	keratin 97	krt97	NA
436675	141.3532239	0.429446491	0.11179991	3.841206058	0.000122431	0.001821349	436675	436675	14.854555	list(gene = "ENSDARG00000025340")	tumor suppressor candidate 2b	tusc2b	NA	NA	ENSDARG00000025340	127.8907951	0.412678245	0.121320647	3.401549995	0.000670049	0.007004319	436675	14.852479	tumor suppressor candidate 2b	tusc2b	NA
436677	61.10209172	0.515513704	0.176440209	2.921747304	0.003480738	0.022598918	436677	436677	14.591863	list(gene = "ENSDARG00000100944")	glutaredoxin 2	glrx2	NA	NA	ENSDARG00000100944	45.34178597	0.591193957	0.213061492	2.774757428	0.005524289	0.032160868	436677	14.593284	glutaredoxin 2	glrx2	NA
436682	38.19115563	-0.745455328	0.24740285	-3.01312345	0.002585737	0.018395206	436682	436682	14.833017	list(gene = "ENSDARG00000045930")	RNA binding protein with multiple splicing 2a	rbpms2a	NA	NA	ENSDARG00000045930	32.47239845	-0.767477228	0.255841279	-2.999817822	0.002701411	0.019243866	436682	14.833097	RNA binding protein with multiple splicing 2a	rbpms2a	NA
436684	82.32318208	0.399243552	0.127490238	3.131561746	0.001738792	0.013593695	436684	436684	14.593083	list(gene = "ENSDARG00000055536")	OTU deubiquitinase, ubiquitin aldehyde binding 1a	otub1a	NA	NA	ENSDARG00000055536	83.53929039	0.360776103	0.126391622	2.854430512	0.004311406	0.026849925	436684	14.592722	OTU deubiquitinase, ubiquitin aldehyde binding 1a	otub1a	NA
436691	84.50750591	0.713722003	0.165260171	4.318778084	1.57E-05	0.000353928	436691	436691	14.833017	list(gene = "ENSDARG00000039719")	mitochondrial ribosomal protein S26	mrps26	NA	NA	ENSDARG00000039719	84.53803423	0.709495503	0.166248729	4.267674756	1.98E-05	0.000442323	436691	14.833489	mitochondrial ribosomal protein S26	mrps26	NA
436696	73.0998651	0.606696883	0.147696564	4.107725087	4.00E-05	0.000757826	436696	436696	14.823164	list(gene = "ENSDARG00000041170")	alpha and gamma adaptin binding protein	aagab	NA	NA	ENSDARG00000041170	66.8743972	0.566838964	0.157841717	3.591185991	0.000329177	0.004115557	436696	14.543792	alpha and gamma adaptin binding protein	aagab	NA
436697	17.71423359	-2.425421449	0.329441745	-7.362216494	1.81E-13	5.34E-11	436697	436697	15.22285	list(gene = "ENSDARG00000026907")	solute carrier family 48 (heme transporter), member 1a	slc48a1a	NA	NA	ENSDARG00000026907	22.38707114	-2.31049374	0.299918382	-7.703741682	1.32E-14	6.40E-12	436697	15.209884	solute carrier family 48 (heme transporter), member 1a	slc48a1a	NA
436703	103.3024171	0.494948991	0.132109016	3.746519404	0.000179305	0.00246634	436703	436703	14.853864	list(gene = "ENSDARG00000040644")	2-phosphoxylose phosphatase 1	pxylp1	NA	NA	ENSDARG00000040644	58.49778768	0.50714543	0.146318786	3.466030883	0.000528203	0.005876193	436703	14.853864	2-phosphoxylose phosphatase 1	pxylp1	NA
436706	28.60501615	0.750644736	0.246939683	3.039789833	0.002367433	0.017217315	436706	436706	14.879544	list(gene = "ENSDARG00000031293")	DnaJ (Hsp40) homolog, subfamily C, member 9	dnajc9	NA	NA	ENSDARG00000031293	28.61804602	0.745908167	0.248079674	3.006728259	0.002640757	0.018998083	436706	14.593083	DnaJ (Hsp40) homolog, subfamily C, member 9	dnajc9	NA
436721	22.31830279	0.788712787	0.230602096	3.420232513	0.000625676	0.006410212	436721	436721	14.595437	list(gene = "ENSDARG00000104907")	inhibitor of growth family, member 2	ing2	NA	NA	ENSDARG00000104907	22.44361568	0.766782051	0.230740314	3.323138633	0.000890107	0.008599396	436721	14.566941	inhibitor of growth family, member 2	ing2	NA
436727	124.7440953	0.441785096	0.159554569	2.768865207	0.00562519	0.032043956	436727	436727	14.825805	list(gene = "ENSDARG00000040300")	GTP-binding protein 10 (putative)	gtpbp10	NA	NA	ENSDARG00000040300	123.0615946	0.463094385	0.163698327	2.828950015	0.004670099	0.028502898	436727	14.833816	GTP-binding protein 10 (putative)	gtpbp10	NA
436744	297.4666126	-2.079231337	0.694683251	-2.993063865	0.002761919	0.019154351	436744	436744	14.566872	list(gene = "ENSDARG00000056590")	calcitonin/calcitonin-related polypeptide, alpha	calca	NA	NA	ENSDARG00000056590	295.580773	-2.076266496	0.696352436	-2.981631697	0.002867167	0.020135673	436744	14.566941	calcitonin/calcitonin-related polypeptide, alpha	calca	NA
436749	123.3123015	0.642885671	0.168582787	3.813471591	0.000137028	0.002000129	436749	436749	14.825785	list(gene = "ENSDARG00000102590")	polymerase (RNA) III (DNA directed) polypeptide H	polr3h	NA	NA	ENSDARG00000102590	123.3514686	0.638369138	0.16891361	3.779264084	0.000157293	0.002321071	436749	14.823884	polymerase (RNA) III (DNA directed) polypeptide H	polr3h	NA
436784	40.75178637	0.670312074	0.172954217	3.875661932	0.000106335	0.001634822	436784	436784	14.853864	list(gene = "ENSDARG00000002690")	RAB interacting factor	rabif	NA	NA	ENSDARG00000002690	40.76322729	0.666062543	0.173926087	3.829572407	0.000128366	0.001986947	436784	14.854625	RAB interacting factor	rabif	NA
436787	111.9007471	-0.487662205	0.137039454	-3.558553332	0.000372903	0.004344233	436787	436787	14.546301	list(gene = "ENSDARG00000056396")	dual specificity phosphatase 22a	dusp22a	NA	NA	ENSDARG00000056396	111.9903583	-0.491862229	0.137239023	-3.583982311	0.000338395	0.004174802	436787	14.543775	dual specificity phosphatase 22a	dusp22a	NA
436795	54.60054816	0.953084021	0.201258659	4.735617471	2.18E-06	6.95E-05	436795	436795	14.833017	list(gene = "ENSDARG00000101259")	HGH1 homolog (S. cerevisiae)	hgh1	NA	NA	ENSDARG00000101259	54.69013553	0.951505534	0.202710206	4.69392022	2.68E-06	8.68E-05	436795	14.833489	HGH1 homolog (S. cerevisiae)	hgh1	NA
436798	31.49001169	0.867438312	0.308874991	2.808379888	0.004979145	0.029445308	436798	436798	14.593083	list(gene = "ENSDARG00000040350")	ribonuclease P/MRP 38 subunit	rpp38	NA	NA	ENSDARG00000040350	31.49887569	0.863672049	0.309061767	2.794496579	0.005198059	0.030806356	436798	14.880566	ribonuclease P/MRP 38 subunit	rpp38	NA
436807	98.65158671	1.03641849	0.174764986	5.93035545	3.02E-09	2.88E-07	436807	436807	14.823884	list(gene = "ENSDARG00000044402")	NOP16 nucleolar protein homolog (yeast)	nop16	NA	NA	ENSDARG00000044402	98.67369008	1.032059567	0.175419445	5.88338177	4.02E-09	4.09E-07	436807	14.8207245	NOP16 nucleolar protein homolog (yeast)	nop16	NA
436808	229.8605456	0.577376275	0.112220184	5.145030529	2.67E-07	1.28E-05	436808	436808	14.835131	list(gene = "ENSDARG00000015930")	RWD domain containing 1	rwdd1	NA	NA	ENSDARG00000015930	230.166494	0.575416428	0.112757633	5.103126162	3.34E-07	1.63E-05	436808	14.82921	RWD domain containing 1	rwdd1	NA
436827	92.9715125	-0.627557156	0.203222612	-3.088028199	0.002014894	0.015206073	436827	436827	14.552143	list(gene = "ENSDARG00000104221")	spermidine/spermine N1-acetyltransferase family member 2b	sat2b	NA	NA	ENSDARG00000104221	93.88076061	-0.607751015	0.203319152	-2.989147897	0.002797567	0.019808604	436827	14.552143	spermidine/spermine N1-acetyltransferase family member 2b	sat2b	NA
436839	300.6342482	0.362188754	0.121486098	2.981318511	0.002870101	0.019739104	436839	436839	14.543538	list(gene = "ENSDARG00000046106")	RAB10, member RAS oncogene family	rab10	NA	NA	ENSDARG00000046106	297.2225761	0.351116683	0.120565739	2.91224262	0.003588438	0.023550339	436839	14.82419	RAB10, member RAS oncogene family	rab10	NA
436840	34.1806102	1.7654324	0.390430675	4.52175639	6.13E-06	0.000159771	436840	436840	14.595437	list(gene = "ENSDARG00000056367")	MPV17 mitochondrial membrane protein-like 2	mpv17l2	NA	NA	ENSDARG00000056367	34.19123683	1.76157665	0.390517875	4.51087329	6.46E-06	0.000176162	436840	14.566941	MPV17 mitochondrial membrane protein-like 2	mpv17l2	NA
436851	69.69724169	0.680888201	0.172123956	3.955801474	7.63E-05	0.001266917	436851	436851	14.544127	list(gene = "ENSDARG00000055743")	ankyrin repeat domain 54	ankrd54	NA	NA	ENSDARG00000055743	40.36848679	0.666788388	0.187300352	3.559995383	0.000370861	0.004479292	436851	14.546301	ankyrin repeat domain 54	ankrd54	NA
436904	78.69615644	0.575052943	0.145683642	3.947271866	7.90E-05	0.001300707	436904	436904	14.804419	list(gene = "ENSDARG00000055770")	DNA fragmentation factor, alpha polypeptide	dffa	NA	NA	ENSDARG00000055770	78.72961633	0.571092102	0.146826849	3.889561801	0.000100425	0.001646351	436904	14.802482	DNA fragmentation factor, alpha polypeptide	dffa	NA
436910	37.15982337	0.514526479	0.191460335	2.687378981	0.007201519	0.038446321	436910	436910	14.839874	list(gene = "ENSDARG00000038789")	transmembrane protein 53	tmem53	NA	NA	ENSDARG00000038789	37.17999639	0.510147579	0.192838633	2.64546357	0.008157907	0.042671774	436910	14.839874	transmembrane protein 53	tmem53	NA
436922	1203.746275	-1.533455807	0.328473373	-4.668432617	3.04E-06	9.04E-05	436922	436922	14.552193	list(gene = "ENSDARG00000099079")	ATP citrate lyase a	aclya	NA	NA	ENSDARG00000099079	1207.423809	-1.537729001	0.326966441	-4.703017832	2.56E-06	8.33E-05	436922	14.546743	ATP citrate lyase a	aclya	NA
436926	1466.065415	-0.707673891	0.143664681	-4.925872441	8.40E-07	3.21E-05	436926	436926	14.829012	list(gene = "ENSDARG00000055416")	serpin peptidase inhibitor, clade B (ovalbumin), member 1	serpinb1	NA	NA	ENSDARG00000055416	1467.83966	-0.712080736	0.144249723	-4.936444378	7.96E-07	3.23E-05	436926	14.538123	serpin peptidase inhibitor, clade B (ovalbumin), member 1	serpinb1	NA
436940	1845.901321	0.70591834	0.226724005	3.113557997	0.001848462	0.014297921	436940	436940	15.207947	list(gene = "ENSDARG00000038731")	solute carrier family 25 (pyrimidine nucleotide carrier ), member 36a	slc25a36a	NA	NA	ENSDARG00000038731	1820.293819	0.717288571	0.225792134	3.176765099	0.001489276	0.012451746	436940	15.2045145	solute carrier family 25 (pyrimidine nucleotide carrier ), member 36a	slc25a36a	NA
436946	299.6016252	0.435470342	0.108832814	4.001277973	6.30E-05	0.001093227	436946	436946	14.829012	list(gene = "ENSDARG00000005945")	SART1, U4/U6.U5 tri-snRNP-associated protein 1	sart1	NA	NA	ENSDARG00000005945	299.735345	0.43126743	0.109464005	3.939810455	8.15E-05	0.001405306	436946	14.827688	SART1, U4/U6.U5 tri-snRNP-associated protein 1	sart1	NA
436958	496.7121241	0.456470637	0.162104726	2.815899616	0.004864086	0.028944229	436958	436958	14.823884	list(gene = "ENSDARG00000016048")	glycerol-3-phosphate acyltransferase 3	gpat3	NA	NA	ENSDARG00000016048	764.0620675	0.439414142	0.151528632	2.899875338	0.003733111	0.024133746	436958	14.824423	glycerol-3-phosphate acyltransferase 3	gpat3	NA
436977	380.1708806	0.290544358	0.099169355	2.929779649	0.003392024	0.02217326	436977	436977	14.536741	list(gene = "ENSDARG00000057299")	polysaccharide biosynthesis domain containing 1	pbdc1	NA	NA	ENSDARG00000057299	381.7783325	0.285642291	0.099780179	2.862715774	0.004200272	0.026325034	436977	14.538103	polysaccharide biosynthesis domain containing 1	pbdc1	NA
436988	26.02803979	-0.978870455	0.294703947	-3.321538325	0.000895227	0.00827035	436988	436988	14.880566	list(gene = "ENSDARG00000038151")	zgc:92360	zgc:92360	NA	NA	ENSDARG00000038151	26.28438336	-1.003000217	0.299759572	-3.346015636	0.000819818	0.008088023	436988	14.879544	zgc:92360	zgc:92360	NA
437012	21.03947616	-1.018727718	0.32955971	-3.091177976	0.001993641	0.015091583	437012	437012	14.833017	list(gene = "ENSDARG00000100583")	HID1 domain containing b	hid1b	NA	NA	ENSDARG00000100583	21.06609477	-1.022843335	0.330288306	-3.09681971	0.001956088	0.015279179	437012	14.833097	HID1 domain containing b	hid1b	NA
437013	538.1552	0.862416615	0.143140964	6.024946261	1.69E-09	1.79E-07	437013	437013	14.544127	list(gene = "ENSDARG00000035835")	eukaryotic elongation factor 2 kinase	eef2k	NA	NA	ENSDARG00000035835	537.5652339	0.858787187	0.144340401	5.949735371	2.69E-09	2.91E-07	437013	14.546301	eukaryotic elongation factor 2 kinase	eef2k	NA
437023	15.04340932	-0.831847708	0.299026116	-2.781856378	0.005404895	0.03116103	437023	437023	14.833097	list(gene = "ENSDARG00000037884")	RAB30, member RAS oncogene family	rab30	NA	NA	ENSDARG00000037884	13.9250726	-0.813027392	0.303966562	-2.67472641	0.007479026	0.040056762	437023	14.833097	RAB30, member RAS oncogene family	rab30	NA
442930	15.08172658	-0.894919237	0.308871869	-2.897380193	0.003762934	0.023856273	442930	442930	14.829012	list(gene = "ENSDARG00000017522")	CTD (carboxy-terminal domain, RNA polymerase II, polypeptide A) phosphatase, subunit 1	ctdp1	NA	NA	ENSDARG00000017522	20.23917139	-1.01252968	0.290148338	-3.489696638	0.000483569	0.005490572	442930	14.825805	CTD (carboxy-terminal domain, RNA polymerase II, polypeptide A) phosphatase, subunit 1	ctdp1	NA
445046	20.11534832	0.779979612	0.271949954	2.868099807	0.004129452	0.025642701	445046	445046	14.546301	list(gene = "ENSDARG00000044628")	D-tyrosyl-tRNA deacylase 1	dtd1	NA	NA	ENSDARG00000044628	20.48776478	0.727553246	0.272341272	2.671476268	0.007551841	0.04030421	445046	14.543775	D-tyrosyl-tRNA deacylase 1	dtd1	NA
445095	806.1103793	-0.61945288	0.225925166	-2.741849836	0.006109426	0.034159375	445095	445095	14.854625	list(gene = "ENSDARG00000040747")	transmembrane 4 L six family member 4	tm4sf4	NA	NA	ENSDARG00000040747	810.2023192	-0.624167631	0.225275994	-2.770679741	0.005593942	0.032384856	445095	14.854555	transmembrane 4 L six family member 4	tm4sf4	NA
445106	156.7125649	0.359750741	0.126043263	2.854184609	0.004314745	0.026488393	445106	445106	14.842841	list(gene = "ENSDARG00000021399")	Yip1 domain family, member 2	yipf2	NA	NA	ENSDARG00000021399	142.1575475	0.350038139	0.121590391	2.878830594	0.003991527	0.025411113	445106	14.839874	Yip1 domain family, member 2	yipf2	NA
445110	112.9367621	0.372217006	0.124359845	2.993064239	0.002761916	0.019154351	445110	445110	14.833097	list(gene = "ENSDARG00000042892")	poly(A) binding protein interacting protein 1	paip1	NA	NA	ENSDARG00000042892	113.1878312	0.366272061	0.125225037	2.92491079	0.00344555	0.022897881	445110	14.833097	poly(A) binding protein interacting protein 1	paip1	NA
445118	1721.271537	0.63885329	0.216419854	2.951916275	0.003158085	0.021136342	445118	445118	14.854555	list(gene = "ENSDARG00000031616")	glucose-6-phosphatase a, catalytic subunit, tandem duplicate 1	g6pca.1	NA	NA	ENSDARG00000031616	1719.836811	0.636437624	0.215797268	2.949238562	0.00318558	0.021675447	445118	14.854625	glucose-6-phosphatase a, catalytic subunit, tandem duplicate 1	g6pca.1	NA
445143	23.68674395	0.9703847	0.275782253	3.518662598	0.000433728	0.00482192	445143	445143	14.825785	list(gene = "ENSDARG00000019963")	sideroflexin 1	sfxn1	NA	NA	ENSDARG00000019963	23.69664011	0.966118693	0.277095726	3.486588218	0.000489224	0.005549578	445143	14.815266	sideroflexin 1	sfxn1	NA
445166	23.88319516	0.790012582	0.248680791	3.176813855	0.001489026	0.012154173	445166	445166	14.547653	list(gene = "ENSDARG00000051851")	cytosolic thiouridylase subunit 2 homolog (S. pombe)	ctu2	NA	NA	ENSDARG00000051851	23.95527635	0.792615648	0.250608434	3.16276525	0.001562783	0.012897218	445166	14.547653	cytosolic thiouridylase subunit 2 homolog (S. pombe)	ctu2	NA
445223	221.8317278	0.538791437	0.11007864	4.894604758	9.85E-07	3.68E-05	445223	445223	14.817384	list(gene = "ENSDARG00000056966")	NIMA-related kinase 7	nek7	NA	NA	ENSDARG00000056966	222.0483076	0.532715768	0.111356885	4.783860203	1.72E-06	6.06E-05	445223	14.799049	NIMA-related kinase 7	nek7	NA
445227	243.905916	0.603895211	0.178100197	3.390761053	0.000696988	0.006906977	445227	445227	14.531645	list(gene = "ENSDARG00000036811")	interferon-related developmental regulator 2	ifrd2	NA	NA	ENSDARG00000036811	244.0382045	0.599610397	0.178829964	3.352963809	0.000799512	0.007978652	445227	14.823164	interferon-related developmental regulator 2	ifrd2	NA
445229	262.8857267	0.533071735	0.182204338	2.925680806	0.003437034	0.02239668	445229	445229	14.839825	list(gene = "ENSDARG00000027825")	N(alpha)-acetyltransferase 50, NatE catalytic subunit	naa50	NA	NA	ENSDARG00000027825	263.135746	0.53024242	0.181965987	2.913964473	0.003568705	0.023471696	445229	14.835131	N(alpha)-acetyltransferase 50, NatE catalytic subunit	naa50	NA
445243	103.3280286	0.388550229	0.134280993	2.893560896	0.003809004	0.024086807	445243	445243	14.544127	list(gene = "ENSDARG00000023672")	translocase of inner mitochondrial membrane 8 homolog A (yeast)	timm8a	NA	NA	ENSDARG00000023672	103.3769439	0.384486237	0.135125076	2.845409954	0.00443543	0.027457962	445243	14.544415	translocase of inner mitochondrial membrane 8 homolog A (yeast)	timm8a	NA
445251	78.96523458	0.708580445	0.239158197	2.962810617	0.003048441	0.020566614	445251	445251	14.8804035	list(gene = "ENSDARG00000018698")	coactivator-associated arginine methyltransferase 1	carm1	NA	NA	ENSDARG00000018698	79.01348751	0.704228506	0.239897332	2.935541219	0.003329664	0.022373198	445251	14.593284	coactivator-associated arginine methyltransferase 1	carm1	NA
445254	57.084892	0.487973321	0.170813409	2.856762387	0.004279861	0.02636798	445254	445254	14.595437	list(gene = "ENSDARG00000012002")	solute carrier family 38, member 7	slc38a7	NA	NA	ENSDARG00000012002	56.93764646	0.476860859	0.171665435	2.777850179	0.005471984	0.031902353	445254	14.854555	solute carrier family 38, member 7	slc38a7	NA
445280	40.26764251	-0.587422543	0.207349096	-2.83301232	0.004611161	0.027772171	445280	445280	14.834426	list(gene = "ENSDARG00000022437")	CD81 molecule b	cd81b	NA	NA	ENSDARG00000022437	40.29480078	-0.591742583	0.207472512	-2.852149311	0.00434247	0.026992828	445280	14.837396	CD81 molecule b	cd81b	NA
445288	689.6434966	-0.312743036	0.120297598	-2.599744641	0.009329315	0.04617025	445288	445288	15.22285	list(gene = "ENSDARG00000030781")	acyl-CoA dehydrogenase short chain	acads	NA	NA	ENSDARG00000030781	690.4571403	-0.317350589	0.121072003	-2.621172369	0.008762794	0.044945493	445288	15.2045145	acyl-CoA dehydrogenase short chain	acads	NA
445302	52.57703426	0.564199169	0.215133649	2.622551945	0.008727396	0.044142195	445302	445302	14.593083	list(gene = "ENSDARG00000056517")	THO complex 3	thoc3	NA	NA	ENSDARG00000056517	52.59895298	0.559720756	0.215776915	2.593978856	0.009487232	0.047423186	445302	14.592722	THO complex 3	thoc3	NA
445314	43.66965408	0.668306046	0.234565338	2.849125335	0.004383961	0.026796447	445314	445314	14.833017	list(gene = "ENSDARG00000035434")	zinc finger, matrin-type 5	zmat5	NA	NA	ENSDARG00000035434	43.67835376	0.663600179	0.234781007	2.826464485	0.004706496	0.028690806	445314	14.833097	zinc finger, matrin-type 5	zmat5	NA
445315	45.56293971	0.969328938	0.24277535	3.992699165	6.53E-05	0.001125684	445315	445315	14.823164	list(gene = "ENSDARG00000034307")	cholinergic receptor, nicotinic, epsilon	chrne	NA	NA	ENSDARG00000034307	43.83698414	0.944046838	0.25100366	3.761087932	0.000169176	0.002428396	445315	14.82419	cholinergic receptor, nicotinic, epsilon	chrne	NA
445383	120.4815405	0.443788256	0.122031601	3.636666688	0.000276189	0.003443896	445383	445383	15.22285	list(gene = "ENSDARG00000017084")	BUD31 homolog (S. cerevisiae)	bud31	NA	NA	ENSDARG00000017084	127.073383	0.429711397	0.117698545	3.650949105	0.000261273	0.003412892	445383	15.209884	BUD31 homolog (S. cerevisiae)	bud31	NA
445387	53.98060763	0.493129862	0.183444176	2.688173993	0.007184395	0.038387937	445387	445387	14.82419	list(gene = "ENSDARG00000025854")	DEAD (Asp-Glu-Ala-Asp) box polypeptide 51	ddx51	NA	NA	ENSDARG00000025854	54.00582713	0.488924047	0.184444991	2.650785174	0.00803049	0.042171386	445387	14.823164	DEAD (Asp-Glu-Ala-Asp) box polypeptide 51	ddx51	NA
445399	117.9441808	1.00854478	0.202920162	4.970155596	6.69E-07	2.62E-05	445399	445399	14.879544	list(gene = "ENSDARG00000020913")	DEAD (Asp-Glu-Ala-Asp) box helicase 56	ddx56	NA	NA	ENSDARG00000020913	118.1066676	1.006720374	0.203462369	4.947943841	7.50E-07	3.11E-05	445399	14.593284	DEAD (Asp-Glu-Ala-Asp) box helicase 56	ddx56	NA
445405	870.4945109	0.369180337	0.111386725	3.314401566	0.000918395	0.008450685	445405	445405	14.854625	list(gene = "ENSDARG00000008237")	seryl-tRNA synthetase	sars	NA	NA	ENSDARG00000008237	870.9644438	0.364759329	0.112276638	3.248755345	0.001159111	0.010386563	445405	14.852479	seryl-tRNA synthetase	sars	NA
445412	29.00445457	1.078668592	0.297067001	3.631061643	0.000282258	0.003505477	445412	445412	14.854555	list(gene = "ENSDARG00000037570")	polymerase (RNA) I polypeptide D	polr1d	NA	NA	ENSDARG00000037570	29.01737803	1.074485325	0.297955665	3.606191967	0.000310723	0.003917183	445412	14.853864	polymerase (RNA) I polypeptide D	polr1d	NA
445491	69.93903683	-0.622885797	0.238325832	-2.613589097	0.008959672	0.044877937	445491	445491	14.593284	list(gene = "ENSDARG00000054250")	cereblon	crbn	NA	NA	ENSDARG00000054250	69.99902408	-0.627671273	0.237866074	-2.638759124	0.008321008	0.043191522	445491	14.591863	cereblon	crbn	NA
445492	106.471182	0.568721058	0.160301107	3.547829894	0.000388419	0.004478731	445492	445492	14.540007	list(gene = "ENSDARG00000070390")	flavin adenine dinucleotide synthetase 1	flad1	NA	NA	ENSDARG00000070390	107.803488	0.572885406	0.159604328	3.589410224	0.000331427	0.004130903	445492	14.829012	flavin adenine dinucleotide synthetase 1	flad1	NA
445504	220.5451764	0.401694941	0.123296866	3.257949321	0.001122204	0.009798164	445504	445504	14.827688	list(gene = "ENSDARG00000017261")	glycerophosphodiester phosphodiesterase domain containing 1	gdpd1	NA	NA	ENSDARG00000017261	220.728423	0.396001362	0.123775749	3.199345305	0.001377401	0.011776272	445504	14.833816	glycerophosphodiester phosphodiesterase domain containing 1	gdpd1	NA
446167	107.8456025	-0.796237103	0.208193163	-3.824511287	0.000131032	0.001921644	446167	446167	14.8804035	list(gene = "ENSDARG00000002013")	growth factor receptor-bound protein 10a	grb10a	NA	NA	ENSDARG00000002013	92.06391486	-0.999383387	0.222093855	-4.49982458	6.80E-06	0.00018447	446167	14.593284	growth factor receptor-bound protein 10a	grb10a	NA
446168	186.1623357	0.403765598	0.10249097	3.939523635	8.16E-05	0.001328571	446168	446168	14.546743	list(gene = "ENSDARG00000100114")	splicing factor 3a, subunit 3	sf3a3	NA	NA	ENSDARG00000100114	186.6516005	0.397924613	0.103648218	3.839184311	0.000123444	0.001929704	446168	14.546743	splicing factor 3a, subunit 3	sf3a3	NA
447807	2435.484368	0.756772979	0.147844766	5.118699848	3.08E-07	1.43E-05	447807	447807	14.542969	list(gene = "ENSDARG00000045306")	solute carrier family 51, alpha subunit	slc51a	NA	NA	ENSDARG00000045306	2437.696993	0.752545033	0.14817397	5.07879374	3.80E-07	1.80E-05	447807	14.546301	solute carrier family 51, alpha subunit	slc51a	NA
447810	147.4176369	0.71940026	0.187864033	3.829366632	0.000128473	0.001895328	447810	447810	14.542969	list(gene = "ENSDARG00000034852")	5'-nucleotidase, cytosolic II, like 1	nt5c2l1	NA	NA	ENSDARG00000034852	149.1046592	0.712188334	0.187251081	3.80338704	0.000142731	0.002158785	447810	14.546301	5'-nucleotidase, cytosolic II, like 1	nt5c2l1	NA
447816	3890.81938	0.338035089	0.082414265	4.10165751	4.10E-05	0.00077346	447816	447816	14.827688	list(gene = "ENSDARG00000044601")	reticulon 4a	rtn4a	NA	NA	ENSDARG00000044601	3954.209368	0.331961154	0.084272135	3.939156793	8.18E-05	0.001407138	447816	14.833816	reticulon 4a	rtn4a	NA
447823	48.38974401	-0.843854908	0.281715433	-2.995415977	0.002740708	0.019071208	447823	447823	14.880566	list(gene = "ENSDARG00000007975")	ferritin, heavy polypeptide 1b	fth1b	NA	NA	ENSDARG00000007975	48.43475159	-0.848453866	0.281212698	-3.017125018	0.002551845	0.018556787	447823	14.880566	ferritin, heavy polypeptide 1b	fth1b	NA
447824	129.7986159	0.601164885	0.138536348	4.339401848	1.43E-05	0.000327048	447824	447824	14.879544	list(gene = "ENSDARG00000021569")	ganglioside induced differentiation associated protein 2	gdap2	NA	NA	ENSDARG00000021569	129.9452787	0.598414594	0.139405698	4.29261215	1.77E-05	0.000409647	447824	14.879544	ganglioside induced differentiation associated protein 2	gdap2	NA
447847	350.5055436	0.510128148	0.117598612	4.337875607	1.44E-05	0.00032872	447847	447847	15.2150755	list(gene = "ENSDARG00000003693")	histidyl-tRNA synthetase	hars	NA	NA	ENSDARG00000003693	350.6343372	0.505797768	0.117891884	4.290352723	1.78E-05	0.000411655	447847	15.207947	histidyl-tRNA synthetase	hars	NA
447856	118.9402773	0.991283971	0.21525531	4.605154559	4.12E-06	0.000116277	447856	447856	14.852479	list(gene = "ENSDARG00000056720")	UTP3, small subunit (SSU) processome component, homolog (S. cerevisiae)	utp3	NA	NA	ENSDARG00000056720	118.9775746	0.987266265	0.21567411	4.577583593	4.70E-06	0.000137316	447856	14.566182	UTP3, small subunit (SSU) processome component, homolog (S. cerevisiae)	utp3	NA
447862	219.2159548	-0.520073346	0.176681084	-2.943571168	0.003244492	0.021572569	447862	447862	14.533042	list(gene = "ENSDARG00000078473")	nuclear casein kinase and cyclin-dependent kinase substrate 1a	nucks1a	NA	NA	ENSDARG00000078473	219.4290399	-0.524734469	0.176837057	-2.967333202	0.003003952	0.020795932	447862	14.533042	nuclear casein kinase and cyclin-dependent kinase substrate 1a	nucks1a	NA
447872	10.66613946	1.841705102	0.450312166	4.089840869	4.32E-05	0.000806584	447872	447872	14.833097	list(gene = "ENSDARG00000019907")	DNA replication and sister chromatid cohesion 1	dscc1	NA	NA	ENSDARG00000019907	10.66850422	1.836892995	0.45228386	4.061371978	4.88E-05	0.000929296	447872	14.82342	DNA replication and sister chromatid cohesion 1	dscc1	NA
447873	75.42588367	0.455245758	0.155816098	2.921686291	0.00348142	0.022598918	447873	447873	14.823151	list(gene = "ENSDARG00000043554")	mitochondrial ribosomal protein L40	mrpl40	NA	NA	ENSDARG00000043554	75.46624867	0.4511345	0.156965393	2.874101681	0.004051785	0.02564922	447873	14.823151	mitochondrial ribosomal protein L40	mrpl40	NA
447875	24.48105343	0.948261108	0.291993059	3.247546741	0.001164045	0.010095733	447875	447875	14.546301	list(gene = "ENSDARG00000071669")	SMYD family member 5	smyd5	NA	NA	ENSDARG00000071669	24.48888566	0.943988712	0.292920981	3.222673605	0.001270002	0.011069116	447875	14.544415	SMYD family member 5	smyd5	NA
447879	19.48418105	-4.939718231	1.294020947	-3.817340238	0.000134898	0.001971355	447879	447879	14.592884	list(gene = "ENSDARG00000067848")	nicotinamide riboside kinase 2	nmrk2	NA	NA	ENSDARG00000067848	25.14132075	-5.32082067	1.327271131	-4.008842313	6.10E-05	0.001116651	447879	14.592884	nicotinamide riboside kinase 2	nmrk2	NA
447887	56.88072058	0.601396726	0.174276663	3.450816177	0.000558894	0.005871464	447887	447887	14.593284	list(gene = "ENSDARG00000007409")	peptidylprolyl isomerase Fa	ppifa	NA	NA	ENSDARG00000007409	56.89740899	0.59695705	0.174877788	3.413567013	0.000641184	0.006800834	447887	14.880566	peptidylprolyl isomerase Fa	ppifa	NA
447901	100.432221	0.947924201	0.213965976	4.43025672	9.41E-06	0.000228524	447901	447901	14.823151	list(gene = "ENSDARG00000012044")	polymerase (RNA) III (DNA directed) polypeptide G like a	polr3gla	NA	NA	ENSDARG00000012044	100.4702945	0.943519408	0.214602183	4.396597437	1.10E-05	0.000274111	447901	14.833097	polymerase (RNA) III (DNA directed) polypeptide G like a	polr3gla	NA
447920	50.84701623	-1.602252833	0.227953888	-7.028846246	2.08E-12	4.78E-10	447920	447920	15.209884	list(gene = "ENSDARG00000029381")	aldehyde dehydrogenase 3 family, member A2b	aldh3a2b	NA	NA	ENSDARG00000029381	141.2086483	-1.665923369	0.197319762	-8.442759881	3.10E-17	2.21E-14	447920	15.207947	aldehyde dehydrogenase 3 family, member A2b	aldh3a2b	NA
448925	245.2793524	0.684878213	0.120210034	5.697346456	1.22E-08	8.99E-07	448925	448925	15.2150755	list(gene = "ENSDARG00000033418")	G patch domain containing 1	gpatch1	NA	NA	ENSDARG00000033418	245.4823634	0.678721988	0.120865046	5.615535765	1.96E-08	1.47E-06	448925	15.2150755	G patch domain containing 1	gpatch1	NA
448942	50.24147071	0.568778752	0.157347278	3.614798793	0.000300581	0.003677819	448942	448942	14.834426	list(gene = "ENSDARG00000101116")	vacuolar protein sorting 33A	vps33a	NA	NA	ENSDARG00000101116	49.65695177	0.561034182	0.158446582	3.540841185	0.000398854	0.004718859	448942	14.837396	vacuolar protein sorting 33A	vps33a	NA
448949	447.0596882	0.269590833	0.088559458	3.044178899	0.002333164	0.016988004	448949	448949	14.833017	list(gene = "ENSDARG00000004174")	CCR4-NOT transcription complex, subunit 1	cnot1	NA	NA	ENSDARG00000004174	455.3735634	0.267788808	0.088412407	3.028860042	0.002454784	0.018078848	448949	14.82342	CCR4-NOT transcription complex, subunit 1	cnot1	NA
449009	168.4552378	0.361354148	0.107110381	3.373661317	0.000741756	0.00722935	449009	449009	14.82921	list(gene = "ENSDARG00000018272")	WD repeat domain 33	wdr33	NA	NA	ENSDARG00000018272	167.9764025	0.351077045	0.109339186	3.210898639	0.001323206	0.011434123	449009	14.82921	WD repeat domain 33	wdr33	NA
449541	213.4509194	0.406476959	0.104808966	3.878265127	0.000105204	0.001625487	449541	449541	14.546743	list(gene = "ENSDARG00000087443")	protein tyrosine phosphatase type IVA, member 2a	ptp4a2a	NA	NA	ENSDARG00000087443	213.7960927	0.402043299	0.104806028	3.836070382	0.000125019	0.001946787	449541	14.549713	protein tyrosine phosphatase type IVA, member 2a	ptp4a2a	NA
449548	506.0997534	0.302641783	0.102391339	2.955736164	0.003119238	0.020953105	449548	449548	14.543792	list(gene = "ENSDARG00000032430")	protein phosphatase 2, regulatory subunit A, beta b	ppp2r1bb	NA	NA	ENSDARG00000032430	506.5091521	0.297377194	0.102984477	2.8875924	0.003882026	0.024831437	449548	14.543792	protein phosphatase 2, regulatory subunit A, beta b	ppp2r1bb	NA
449674	449.4938141	0.496564938	0.14076938	3.527506748	0.000419493	0.004688874	449674	449674	14.833017	list(gene = "ENSDARG00000034826")	parkinson protein 7	park7	NA	NA	ENSDARG00000034826	449.6865034	0.491892573	0.141251167	3.48239652	0.000496947	0.005610919	449674	14.823151	parkinson protein 7	park7	NA
449676	300.7545278	0.495639494	0.180503447	2.745872743	0.006035017	0.033818001	449676	449676	14.823884	list(gene = "ENSDARG00000039757")	multiple coagulation factor deficiency 2	mcfd2	NA	NA	ENSDARG00000039757	473.4852914	0.452793773	0.16641467	2.720876551	0.006510907	0.036133596	449676	14.8207245	multiple coagulation factor deficiency 2	mcfd2	NA
449677	4532.878542	1.14059338	0.262632486	4.342925722	1.41E-05	0.000322439	449677	449677	14.541529	list(gene = "ENSDARG00000058285")	carnitine palmitoyltransferase 1B (muscle)	cpt1b	NA	NA	ENSDARG00000058285	4534.137912	1.136577273	0.262293111	4.333233421	1.47E-05	0.000350417	449677	14.547449	carnitine palmitoyltransferase 1B (muscle)	cpt1b	NA
449777	212.5504483	0.531973257	0.111536235	4.769510639	1.85E-06	6.06E-05	449777	449777	14.835336	list(gene = "ENSDARG00000098785")	glutaredoxin 3	glrx3	NA	NA	ENSDARG00000098785	212.6466248	0.527442082	0.112568173	4.685534718	2.79E-06	8.97E-05	449777	14.839825	glutaredoxin 3	glrx3	NA
449780	41.83559362	0.812049545	0.194150382	4.182580206	2.88E-05	0.000584303	449780	449780	14.839825	list(gene = "ENSDARG00000036190")	thioredoxin-like 4A	txnl4a	NA	NA	ENSDARG00000036190	41.84292459	0.808052199	0.195185448	4.139920295	3.47E-05	0.000701512	449780	14.82921	thioredoxin-like 4A	txnl4a	NA
449788	144.0790236	-1.985038056	0.602182384	-3.296406716	0.000979301	0.008881719	449788	449788	14.833097	list(gene = "ENSDARG00000037425")	S100 calcium binding protein A10a	s100a10a	NA	NA	ENSDARG00000037425	144.2817045	-1.98874537	0.602175262	-3.302602239	0.000957922	0.009089202	449788	14.833489	S100 calcium binding protein A10a	s100a10a	NA
449807	61.93410129	0.661533904	0.167320459	3.953694062	7.70E-05	0.001273021	449807	449807	14.551187	list(gene = "ENSDARG00000069497")	sulfatase modifying factor 2	sumf2	NA	NA	ENSDARG00000069497	61.95319888	0.657268983	0.168093899	3.910129905	9.22E-05	0.001541536	449807	14.541529	sulfatase modifying factor 2	sumf2	NA
449812	105.114484	0.541763749	0.150707155	3.594811071	0.000324627	0.003901731	449812	449812	14.547449	list(gene = "ENSDARG00000068256")	RWD domain containing 4	rwdd	NA	NA	ENSDARG00000068256	105.0572785	0.535641233	0.150459231	3.560042344	0.000370795	0.004479292	449812	14.552143	RWD domain containing 4	rwdd	NA
449831	16.5789455	-1.070795122	0.359949119	-2.97485135	0.002931306	0.019982807	449831	449831	14.854555	list(gene = "ENSDARG00000044295")	phosphatidylinositol-4-phosphate 5-kinase, type I, beta a	pip5k1ba	NA	NA	ENSDARG00000044295	14.48037937	-1.065300831	0.383284843	-2.779397227	0.005445988	0.031855261	449831	14.854555	phosphatidylinositol-4-phosphate 5-kinase, type I, beta a	pip5k1ba	NA
449850	157.1772538	0.383306619	0.134252013	2.855127531	0.004301955	0.026436036	449850	449850	14.824423	list(gene = "ENSDARG00000090675")	si:ch73-40i7.5	si:ch73-40i7.5	NA	NA	ENSDARG00000090675	157.2542112	0.378808901	0.134966645	2.806685309	0.005005411	0.02996075	449850	14.8207245	si:ch73-40i7.5	si:ch73-40i7.5	NA
449857	79.38608238	-0.867675004	0.248056376	-3.497894384	0.000468947	0.005139773	449857	449857	14.815489	list(gene = "ENSDARG00000007077")	si:dkey-145p14.5	si:dkey-145p14.5	NA	NA	ENSDARG00000007077	79.45922437	-0.872325228	0.247464766	-3.525048196	0.000423406	0.00493227	449857	14.827688	si:dkey-145p14.5	si:dkey-145p14.5	NA
449923	212.9259772	0.477662229	0.120657338	3.9588328	7.53E-05	0.001252624	449923	449923	14.595437	list(gene = "ENSDARG00000086996")	si:ch73-234b20.5	si:ch73-234b20.5	NA	NA	ENSDARG00000086996	212.8522574	0.473300423	0.121308316	3.901632125	9.55E-05	0.001581343	449923	14.566872	si:ch73-234b20.5	si:ch73-234b20.5	NA
449925	6942.361503	-0.580307504	0.187567491	-3.093859723	0.001975709	0.014985329	449925	449925	14.852479	list(gene = "ENSDARG00000036237")	solute carrier family 27 (fatty acid transporter), member 2a	slc27a2a	NA	NA	ENSDARG00000036237	7040.559389	-0.58837554	0.186272578	-3.158680402	0.001584852	0.013024492	449925	14.852479	solute carrier family 27 (fatty acid transporter), member 2a	slc27a2a	NA
449936	26.94676131	-1.040163745	0.390926574	-2.660764999	0.007796335	0.04076238	449936	449936	14.527583	list(gene = "ENSDARG00000101043")	periplakin	ppl	NA	NA	ENSDARG00000101043	26.97361268	-1.044998729	0.390244154	-2.677807518	0.007410579	0.039831041	449936	14.538103	periplakin	ppl	NA
449942	83.05792607	0.373135936	0.131376678	2.840199202	0.004508537	0.02741439	449942	449942	14.543792	list(gene = "ENSDARG00000012947")	spindle and kinetochore associated complex subunit 2	ska2	NA	NA	ENSDARG00000012947	83.10068721	0.368534449	0.13234279	2.784696072	0.005357792	0.031418028	449942	14.543538	spindle and kinetochore associated complex subunit 2	ska2	NA
449992	25.79804799	0.602810139	0.228793998	2.634728807	0.008420453	0.042975138	449992	449992	14.852479	list(gene = "ENSDARG00000040443")	polymerase (RNA) II (DNA directed) polypeptide I	polr2i	NA	NA	ENSDARG00000040443	26.96068265	0.605662203	0.230252176	2.630429872	0.008527696	0.04401919	449992	14.852479	polymerase (RNA) II (DNA directed) polypeptide I	polr2i	NA
450015	169.9379366	-1.63871724	0.339954241	-4.82040534	1.43E-06	4.97E-05	450015	450015	14.82342	list(gene = "ENSDARG00000035663")	zgc:103438	zgc:103438	NA	NA	ENSDARG00000035663	170.2217708	-1.643306529	0.339168979	-4.845096784	1.27E-06	4.69E-05	450015	14.833017	zgc:103438	zgc:103438	NA
450027	46.8690408	0.710979408	0.245727862	2.893360981	0.00381143	0.024089867	450027	450027	14.546301	list(gene = "ENSDARG00000004727")	cms1 ribosomal small subunit homolog (yeast)	cmss1	NA	NA	ENSDARG00000004727	46.89295669	0.706925699	0.246486387	2.868011122	0.00413061	0.026023059	450027	14.544127	cms1 ribosomal small subunit homolog (yeast)	cmss1	NA
450034	43.75073196	0.726106879	0.236168729	3.07452592	0.002108374	0.015748703	450034	450034	14.544415	list(gene = "ENSDARG00000053395")	CDKN2A interacting protein N-terminal like	cdkn2aipnl	NA	NA	ENSDARG00000053395	43.86022824	0.726277301	0.237326563	3.06024446	0.002211564	0.016693519	450034	14.546301	CDKN2A interacting protein N-terminal like	cdkn2aipnl	NA
450050	90.93333212	0.710392909	0.224200471	3.168561176	0.001531955	0.012406636	450050	450050	14.593083	list(gene = "ENSDARG00000044803")	dehydrogenase/reductase (SDR family) member 3b	dhrs3b	NA	NA	ENSDARG00000044803	90.94847636	0.705818609	0.223963867	3.151484293	0.001624429	0.013252496	450050	14.593083	dehydrogenase/reductase (SDR family) member 3b	dhrs3b	NA
450054	32.01387275	0.885062972	0.23350689	3.790307743	0.000150461	0.002150653	450054	450054	14.854625	list(gene = "ENSDARG00000038040")	thiamin pyrophosphokinase 1	tpk1	NA	NA	ENSDARG00000038040	27.01121379	0.791058357	0.248072672	3.188817011	0.001428563	0.012077486	450054	14.854625	thiamin pyrophosphokinase 1	tpk1	NA
450063	19.17196646	-4.405333061	1.281679601	-3.437156259	0.000587856	0.006098272	450063	450063	14.595437	list(gene = "ENSDARG00000019228")	monoacylglycerol O-acyltransferase 2	mogat2	NA	NA	ENSDARG00000019228	19.20152261	-4.409270236	1.281449671	-3.440845425	0.0005799	0.00627836	450063	14.852479	monoacylglycerol O-acyltransferase 2	mogat2	NA
450070	107.0277983	0.719751525	0.20479657	3.514470599	0.000440631	0.004881174	450070	450070	14.546301	list(gene = "ENSDARG00000020596")	mitoguardin 1	miga1	NA	NA	ENSDARG00000020596	107.1310415	0.713609812	0.2053282	3.475459355	0.000509979	0.005710165	450070	14.544415	mitoguardin 1	miga1	NA
450079	227.8266021	0.42342715	0.126344295	3.351375299	0.000804112	0.007680233	450079	450079	14.842841	list(gene = "ENSDARG00000102974")	bromodomain adjacent to zinc finger domain, 2A	baz2a	NA	NA	ENSDARG00000102974	227.362925	0.422089082	0.127347918	3.314456085	0.000918216	0.008800781	450079	14.842841	bromodomain adjacent to zinc finger domain, 2A	baz2a	NA
450082	12.87985271	1.262067127	0.390690254	3.230352213	0.001236378	0.010593745	450082	450082	14.829012	list(gene = "ENSDARG00000044114")	cytochrome b561 family, member D2	cyb561d2	NA	NA	ENSDARG00000044114	12.88194506	1.258417995	0.39239727	3.206999871	0.001341271	0.011549035	450082	14.833816	cytochrome b561 family, member D2	cyb561d2	NA
450085	159.5768512	0.395530791	0.116553007	3.393570009	0.000689879	0.006861663	450085	450085	14.853864	list(gene = "ENSDARG00000052851")	golgi phosphoprotein 3	golph3	NA	NA	ENSDARG00000052851	438.9073036	0.35321776	0.093168669	3.791164583	0.000149943	0.00224821	450085	14.595437	golgi phosphoprotein 3	golph3	NA
474326	20.06196874	-1.323246672	0.243917543	-5.424975416	5.80E-08	3.46E-06	474326	474326	14.82342	list(gene = "ENSDARG00000005425")	WD repeat and FYVE domain containing 1	wdfy1	NA	NA	ENSDARG00000005425	19.99465154	-1.318138256	0.245379567	-5.371833829	7.79E-08	4.74E-06	474326	14.833489	WD repeat and FYVE domain containing 1	wdfy1	NA
474351	46.02298332	0.480224002	0.17248017	2.784227323	0.005365541	0.030977326	474351	474351	14.880566	list(gene = "ENSDARG00000016699")	transient receptor potential cation channel, subfamily A, member 1a	trpa1a	NA	NA	ENSDARG00000016699	46.0384727	0.475789509	0.173281604	2.745758917	0.006037111	0.034105234	474351	14.879544	transient receptor potential cation channel, subfamily A, member 1a	trpa1a	NA
492331	171.0666335	-3.731266652	1.16184729	-3.211494904	0.001320463	0.011129746	492331	492331	14.838266	list(gene = "ENSDARG00000016918")	angiotensin I converting enzyme 2	ace2	NA	NA	ENSDARG00000016918	171.3434136	-3.734773224	1.161811475	-3.214612099	0.001306209	0.011303373	492331	14.837396	angiotensin I converting enzyme 2	ace2	NA
492336	57.98158876	-0.703784175	0.220276118	-3.195008978	0.001398265	0.011611963	492336	492336	14.544127	list(gene = "ENSDARG00000044254")	annexin A3b	anxa3b	NA	NA	ENSDARG00000044254	58.11145952	-0.711464049	0.220760836	-3.222781994	0.001269521	0.011069116	492336	14.543775	annexin A3b	anxa3b	NA
492344	665.2040844	-0.605820236	0.168024236	-3.605552681	0.000311489	0.003785159	492344	492344	14.595437	list(gene = "ENSDARG00000035569")	cytochrome P450, family 1, subfamily D, polypeptide 1	cyp1d1	NA	NA	ENSDARG00000035569	666.8403995	-0.612129728	0.16814949	-3.640390029	0.000272225	0.00353106	492344	14.854625	cytochrome P450, family 1, subfamily D, polypeptide 1	cyp1d1	NA
492356	19.26755737	-2.013050337	0.586228864	-3.433898367	0.000594967	0.006161735	492356	492356	14.833097	list(gene = "ENSDARG00000045560")	myosin binding protein C, slow type	mybpc1	NA	NA	ENSDARG00000045560	19.20350653	-2.00839807	0.583827009	-3.440056799	0.000581592	0.006289465	492356	14.833017	myosin binding protein C, slow type	mybpc1	NA
492358	2907.851978	0.36023607	0.13384844	2.691372946	0.00711586	0.038103786	492358	492358	14.837396	list(gene = "ENSDARG00000041797")	connexin 28.9	cx28.9	NA	NA	ENSDARG00000041797	2909.282373	0.356188094	0.134069011	2.656751854	0.007889749	0.041598921	492358	14.838266	connexin 28.9	cx28.9	NA
492466	107.1371432	0.460586759	0.155252991	2.966685252	0.00301029	0.020375524	492466	492466	14.880566	list(gene = "ENSDARG00000040157")	glycosyltransferase 8 domain containing 1	glt8d1	NA	NA	ENSDARG00000040157	172.1583325	0.609575805	0.130801321	4.66031841	3.16E-06	9.88E-05	492466	14.593083	glycosyltransferase 8 domain containing 1	glt8d1	NA
492472	130.0144891	0.445657994	0.144052801	3.093712798	0.001976687	0.014985329	492472	492472	14.854555	list(gene = "ENSDARG00000010596")	solute carrier family 7, member 6 opposite strand	slc7a6os	NA	NA	ENSDARG00000010596	130.0642166	0.441141896	0.144429814	3.054368657	0.002255347	0.016941115	492472	14.852479	solute carrier family 7, member 6 opposite strand	slc7a6os	NA
492476	474.1858691	-1.488791956	0.287680777	-5.175152725	2.28E-07	1.13E-05	492476	492476	14.8207245	list(gene = "ENSDARG00000026348")	cysteine sulfinic acid decarboxylase	csad	NA	NA	ENSDARG00000026348	484.8968736	-1.486854108	0.287198488	-5.177095872	2.25E-07	1.22E-05	492476	14.825785	cysteine sulfinic acid decarboxylase	csad	NA
492480	33.24616004	-1.000202116	0.303688146	-3.293517152	0.000989423	0.008919063	492480	492480	15.22285	list(gene = "ENSDARG00000036965")	ring finger protein 24	rnf24	NA	NA	ENSDARG00000036965	33.2804052	-1.004739965	0.303552953	-3.309933094	0.000933183	0.008916017	492480	15.209884	ring finger protein 24	rnf24	NA
492482	991.3179449	1.446218442	0.365037751	3.961832549	7.44E-05	0.001238647	492482	492482	14.535481	list(gene = "ENSDARG00000054916")	eukaryotic translation initiation factor 4E binding protein 3	eif4ebp3	NA	NA	ENSDARG00000054916	1011.34349	1.393529346	0.367320022	3.793774533	0.000148374	0.002230218	492482	14.536508	eukaryotic translation initiation factor 4E binding protein 3	eif4ebp3	NA
492487	320.2285048	0.369877214	0.099039838	3.734630659	0.000187991	0.002551863	492487	492487	14.835131	list(gene = "ENSDARG00000041450")	RAB11a, member RAS oncogene family	rab11a	NA	NA	ENSDARG00000041450	610.6669589	0.352835136	0.09033915	3.905672533	9.40E-05	0.001565846	492487	14.835131	RAB11a, member RAS oncogene family	rab11a	NA
492497	251.5158499	0.412633286	0.085346919	4.834776574	1.33E-06	4.66E-05	492497	492497	14.543538	list(gene = "ENSDARG00000005318")	signal transducing adaptor molecule (SH3 domain and ITAM motif) 2	stam2	NA	NA	ENSDARG00000005318	251.556471	0.407663498	0.086132061	4.733005274	2.21E-06	7.38E-05	492497	14.543792	signal transducing adaptor molecule (SH3 domain and ITAM motif) 2	stam2	NA
492500	20.05168667	-1.49033025	0.518661036	-2.873418565	0.004060557	0.02531625	492500	492500	15.2045145	list(gene = "ENSDARG00000033285")	glutathione S-transferase omega 2	gsto2	NA	NA	ENSDARG00000033285	20.22243929	-1.454033647	0.516752051	-2.813793663	0.004896064	0.029487375	492500	15.209884	glutathione S-transferase omega 2	gsto2	NA
492512	27.49355087	0.651325837	0.222100572	2.932571633	0.003361674	0.02205736	492512	492512	14.533042	list(gene = "ENSDARG00000057089")	FtsJ RNA methyltransferase homolog 1	ftsj1	NA	NA	ENSDARG00000057089	28.18232083	0.643527899	0.215432114	2.987149343	0.002815921	0.019903668	492512	14.533042	FtsJ RNA methyltransferase homolog 1	ftsj1	NA
492519	50.41024867	0.715619208	0.231925417	3.085557498	0.002031709	0.015305051	492519	492519	15.209884	list(gene = "ENSDARG00000033451")	family with sequence similarity 173, member B	fam173b	NA	NA	ENSDARG00000033451	47.73858014	0.718904413	0.239820713	2.997674398	0.002720482	0.019341921	492519	15.207947	family with sequence similarity 173, member B	fam173b	NA
492614	125.1063508	-0.448196596	0.140762515	-3.184062142	0.001452238	0.011928642	492614	492614	14.8207245	list(gene = "ENSDARG00000102674")	cytoskeleton associated protein 5	ckap5	NA	NA	ENSDARG00000102674	106.8631648	-0.485717293	0.142096366	-3.418224583	0.000630311	0.006727942	492614	14.815266	cytoskeleton associated protein 5	ckap5	NA
492652	122.9718952	0.733067503	0.142320371	5.150826238	2.59E-07	1.25E-05	492652	492652	14.833816	list(gene = "ENSDARG00000034060")	elaC ribonuclease Z 2	elac2	NA	NA	ENSDARG00000034060	123.0070475	0.728811146	0.143084383	5.093575749	3.51E-07	1.71E-05	492652	14.815489	elaC ribonuclease Z 2	elac2	NA
492719	33.06467704	-0.663606392	0.2294927	-2.891623093	0.003832574	0.024188298	492719	492719	15.207947	list(gene = "ENSDARG00000002305")	malic enzyme 3, NADP(+)-dependent, mitochondrial	me3	NA	NA	ENSDARG00000002305	33.09078924	-0.667882468	0.229927146	-2.904756912	0.003675384	0.023900904	492719	15.22285	malic enzyme 3, NADP(+)-dependent, mitochondrial	me3	NA
492735	15.33682199	-1.180833182	0.337728903	-3.496393622	0.000471592	0.005164208	492735	492735	14.82921	list(gene = "ENSDARG00000011498")	si:ch211-212o1.2	si:ch211-212o1.2	NA	NA	ENSDARG00000011498	15.35545891	-1.185402325	0.338724639	-3.49960466	0.000465949	0.005325441	492735	14.835336	si:ch211-212o1.2	si:ch211-212o1.2	NA
492759	42.45947562	-1.731595932	0.461320083	-3.753567201	0.000174336	0.002405989	492759	492759	14.815489	list(gene = "ENSDARG00000037873")	cytochrome P450, family 3, subfamily c, polypeptide 3	cyp3c3	NA	NA	ENSDARG00000037873	42.5086142	-1.736467404	0.459631711	-3.777953874	0.000158122	0.002324818	492759	14.825805	cytochrome P450, family 3, subfamily c, polypeptide 3	cyp3c3	NA
492765	36.63802972	-0.631952901	0.202459352	-3.121381626	0.001800046	0.013966961	492765	492765	14.833017	list(gene = "ENSDARG00000044011")	XK, Kell blood group complex subunit-related, X-linked	xkrx	NA	NA	ENSDARG00000044011	37.13196375	-0.666838637	0.203987794	-3.269012435	0.001079236	0.009897759	492765	14.833017	XK, Kell blood group complex subunit-related, X-linked	xkrx	NA
492801	120.8774303	0.474045685	0.168746569	2.809216738	0.00496622	0.029405389	492801	492801	14.592722	list(gene = "ENSDARG00000102607")	peptidase (mitochondrial processing) alpha	pmpca	NA	NA	ENSDARG00000102607	157.4543915	0.505880349	0.169674856	2.981469159	0.002868689	0.020135673	492801	14.592722	peptidase (mitochondrial processing) alpha	pmpca	NA
492802	211.6032885	-0.585150743	0.161199991	-3.629967589	0.000283457	0.003516849	492802	492802	14.825785	list(gene = "ENSDARG00000019709")	ras homolog family member Ua	rhoua	NA	NA	ENSDARG00000019709	211.7424137	-0.590533567	0.161367153	-3.659564879	0.000252644	0.003330556	492802	14.823884	ras homolog family member Ua	rhoua	NA
492805	185.480645	0.321126215	0.116829803	2.748666926	0.005983816	0.033608511	492805	492805	14.566941	list(gene = "ENSDARG00000087640")	NSFL1 (p97) cofactor (p47)	nsfl1c	NA	NA	ENSDARG00000087640	185.648867	0.318029566	0.116999318	2.718217273	0.006563472	0.036375328	492805	14.566872	NSFL1 (p97) cofactor (p47)	nsfl1c	NA
493602	15.84092367	-3.804466841	1.200347118	-3.169472216	0.001527161	0.012375886	493602	493602	14.531645	list(gene = "ENSDARG00000012829")	N-acylsphingosine amidohydrolase 2	asah2	NA	NA	ENSDARG00000012829	19.23453356	-3.912942513	1.227172739	-3.188583309	0.001429718	0.012078824	493602	14.531645	N-acylsphingosine amidohydrolase 2	asah2	NA
493606	333.7295366	0.539212182	0.182826731	2.949307135	0.003184873	0.0212559	493606	493606	14.839825	list(gene = "ENSDARG00000004906")	stress-induced phosphoprotein 1	stip1	NA	NA	ENSDARG00000004906	333.9598491	0.5351772	0.182404767	2.934008838	0.003346147	0.022434183	493606	14.838869	stress-induced phosphoprotein 1	stip1	NA
494040	213.367057	-0.527117347	0.148825435	-3.541849872	0.000397332	0.004543495	494040	494040	15.22285	list(gene = "ENSDARG00000015224")	CD2-associated protein	cd2ap	NA	NA	ENSDARG00000015224	213.3976216	-0.531453904	0.148212005	-3.585768258	0.000336087	0.004159038	494040	15.207947	CD2-associated protein	cd2ap	NA
494042	158.3548025	-1.367565104	0.292886022	-4.66927405	3.02E-06	9.04E-05	494042	494042	14.551187	list(gene = "ENSDARG00000061120")	solute carrier family 43 (amino acid system L transporter), member 2b	slc43a2b	NA	NA	ENSDARG00000061120	144.2462447	-1.366913836	0.292889602	-4.666993389	3.06E-06	9.65E-05	494042	14.547653	solute carrier family 43 (amino acid system L transporter), member 2b	slc43a2b	NA
494053	134.2463229	-0.438953336	0.165386764	-2.654101969	0.007951979	0.041332303	494053	494053	14.544127	list(gene = "ENSDARG00000043102")	latexin	lxn	NA	NA	ENSDARG00000043102	133.7843455	-0.440491847	0.16669217	-2.642546717	0.008228511	0.042876737	494053	14.546301	latexin	lxn	NA
494056	218.5474497	0.601241565	0.140695463	4.273354329	1.93E-05	0.000416932	494056	494056	14.82342	list(gene = "ENSDARG00000038293")	zgc:103559	zgc:103559	NA	NA	ENSDARG00000038293	183.3167464	0.620225134	0.152327556	4.071654198	4.67E-05	0.000901967	494056	14.833489	zgc:103559	zgc:103559	NA
494060	47.16996741	0.947724503	0.280507746	3.378603678	0.00072855	0.007122176	494060	494060	14.825785	list(gene = "ENSDARG00000045562")	pseudouridylate synthase 1	pus1	NA	NA	ENSDARG00000045562	47.26224777	0.94693296	0.282118067	3.356512996	0.00078932	0.007916265	494060	14.815266	pseudouridylate synthase 1	pus1	NA
494084	35.0035313	-0.672108894	0.217665272	-3.0878095	0.002016377	0.015208017	494084	494084	14.852479	list(gene = "ENSDARG00000057497")	serine/threonine kinase 35, like	stk35l	NA	NA	ENSDARG00000057497	77.98597727	-0.519617913	0.162794026	-3.191873356	0.001413533	0.012015042	494084	14.566872	serine/threonine kinase 35, like	stk35l	NA
494085	219.0439033	-0.646397103	0.108147905	-5.976972975	2.27E-09	2.27E-07	494085	494085	14.880566	list(gene = "ENSDARG00000001929")	PTEN induced putative kinase 1	pink1	NA	NA	ENSDARG00000001929	232.6916254	-0.669005535	0.106123143	-6.304049368	2.90E-10	4.08E-08	494085	14.880566	PTEN induced putative kinase 1	pink1	NA
494100	109.3393555	0.823974449	0.253856263	3.245830686	0.001171085	0.010132251	494100	494100	14.880566	list(gene = "ENSDARG00000004692")	nucleic acid binding protein 1a	nabp1a	NA	NA	ENSDARG00000004692	106.9375247	0.753002322	0.245236765	3.070511559	0.002136924	0.016282287	494100	14.593083	nucleic acid binding protein 1a	nabp1a	NA
494102	136.4869058	-0.769950107	0.247432804	-3.111754358	0.001859792	0.014367644	494102	494102	14.835131	list(gene = "ENSDARG00000013236")	24-dehydrocholesterol reductase	dhcr24	NA	NA	ENSDARG00000013236	136.5966984	-0.774075855	0.246535066	-3.139820503	0.001690514	0.013708551	494102	14.838869	24-dehydrocholesterol reductase	dhcr24	NA
494103	142.6055788	0.336566229	0.109738575	3.066981947	0.002162319	0.016074232	494103	494103	14.592722	list(gene = "ENSDARG00000102546")	cyclin-dependent kinase 11B	cdk11b	NA	NA	ENSDARG00000102546	142.6745828	0.332379263	0.110610536	3.004951203	0.002656235	0.019064148	494103	14.592884	cyclin-dependent kinase 11B	cdk11b	NA
494110	41.64066617	0.616209905	0.204038888	3.020061076	0.002527237	0.018082717	494110	494110	14.833017	list(gene = "ENSDARG00000004363")	LHFPL tetraspan subfamily member 6	lhfpl6	NA	NA	ENSDARG00000004363	41.65312455	0.612149177	0.204962293	2.9866429	0.00282059	0.019905357	494110	14.833489	LHFPL tetraspan subfamily member 6	lhfpl6	NA
494152	307.3992826	1.575913706	0.311360574	5.061378479	4.16E-07	1.82E-05	494152	494152	14.551187	list(gene = "ENSDARG00000104353")	NOP58 ribonucleoprotein homolog (yeast)	nop58	NA	NA	ENSDARG00000104353	307.4798048	1.571990028	0.31089477	5.056341175	4.27E-07	1.97E-05	494152	14.547653	NOP58 ribonucleoprotein homolog (yeast)	nop58	NA
494155	44.59658185	-0.540571958	0.181109088	-2.984786481	0.002837763	0.019560072	494155	494155	14.833816	list(gene = "ENSDARG00000095830")	serpin peptidase inhibitor, clade B (ovalbumin), member 1, like 1	serpinb1l1	NA	NA	ENSDARG00000095830	44.52697046	-0.539002898	0.183612255	-2.935549687	0.003329573	0.022373198	494155	14.527806	serpin peptidase inhibitor, clade B (ovalbumin), member 1, like 1	serpinb1l1	NA
494453	265.6568579	-0.469137745	0.118379477	-3.962998946	7.40E-05	0.001235926	494453	494453	14.547653	list(gene = "ENSDARG00000100729")	talin 1	tln1	NA	NA	ENSDARG00000100729	265.8747875	-0.473394526	0.118388676	-3.998647003	6.37E-05	0.001158624	494453	14.552143	talin 1	tln1	NA
494479	628.009021	0.344488195	0.128332897	2.684332714	0.007267474	0.038665332	494479	494479	14.547449	list(gene = "ENSDARG00000063572")	PERP, TP53 apoptosis effector	perp	NA	NA	ENSDARG00000063572	628.3306886	0.34045664	0.12931072	2.632857037	0.008466998	0.043794917	494479	14.547449	PERP, TP53 apoptosis effector	perp	NA
494487	341.2898392	-1.444749826	0.326837089	-4.420397422	9.85E-06	0.000237808	494487	494487	14.592884	list(gene = "ENSDARG00000033160")	nuclear receptor subfamily 1, group d, member 1	nr1d1	NA	NA	ENSDARG00000033160	344.5279058	-1.453236844	0.324884349	-4.473089732	7.71E-06	0.000203688	494487	14.592884	nuclear receptor subfamily 1, group d, member 1	nr1d1	NA
497165	32.92095816	-1.002599966	0.225459711	-4.446914086	8.71E-06	0.000214446	497165	497165	14.854555	list(gene = "ENSDARG00000037963")	NIMA-related kinase 6	nek6	NA	NA	ENSDARG00000037963	50.06622896	-0.944732973	0.220100192	-4.292285998	1.77E-05	0.000409647	497165	14.853864	NIMA-related kinase 6	nek6	NA
497184	199.1089476	0.358621231	0.109416843	3.277568801	0.001047052	0.009336587	497184	497184	14.593083	list(gene = "ENSDARG00000057272")	solute carrier family 30 (zinc transporter), member 9	slc30a9	NA	NA	ENSDARG00000057272	199.218522	0.35429602	0.110624166	3.202700018	0.001361457	0.011697911	497184	14.592722	solute carrier family 30 (zinc transporter), member 9	slc30a9	NA
497283	39.11714977	1.014675694	0.281666771	3.602397578	0.000315296	0.003820189	497283	497283	14.823884	list(gene = "ENSDARG00000044550")	hypoxia-inducible factor 1, alpha subunit, like 2	hif1al2	NA	NA	ENSDARG00000044550	36.87953003	1.039066944	0.283516994	3.664919451	0.000247416	0.003281168	497283	14.825785	hypoxia-inducible factor 1, alpha subunit, like 2	hif1al2	NA
497306	78.54631824	-0.628371265	0.175823501	-3.573875289	0.000351737	0.004164117	497306	497306	14.824423	list(gene = "ENSDARG00000013892")	sortilin-related receptor, L(DLR class) A repeats containing	sorl1	NA	NA	ENSDARG00000013892	78.70326564	-0.634910881	0.176831712	-3.590480886	0.000330068	0.004122453	497306	14.823884	sortilin-related receptor, L(DLR class) A repeats containing	sorl1	NA
497312	279.5350743	-0.810998357	0.122432177	-6.624062191	3.49E-11	5.78E-09	497312	497312	14.592722	list(gene = "ENSDARG00000091006")	cordon-bleu WH2 repeat protein	cobl	NA	NA	ENSDARG00000091006	367.6393005	-0.6766272	0.109571745	-6.175197832	6.61E-10	8.25E-08	497312	14.593284	cordon-bleu WH2 repeat protein	cobl	NA
497384	13.76021584	-1.846786437	0.391442555	-4.717898996	2.38E-06	7.48E-05	497384	497384	14.8804035	list(gene = "ENSDARG00000039241")	protein kinase C, alpha	prkca	NA	NA	ENSDARG00000039241	13.77870217	-1.851029248	0.392148277	-4.720227929	2.36E-06	7.82E-05	497384	14.879544	protein kinase C, alpha	prkca	NA
497596	134.5839669	0.349454345	0.117762586	2.96744795	0.003002831	0.020358539	497596	497596	14.852479	list(gene = "ENSDARG00000052374")	Fas associated factor family member 2	faf2	NA	NA	ENSDARG00000052374	156.1274617	0.376799072	0.114749067	3.283678734	0.001024617	0.009541298	497596	14.852479	Fas associated factor family member 2	faf2	NA
497617	42.12547038	-0.871594558	0.219131014	-3.977504329	6.96E-05	0.001186886	497617	497617	15.2150755	list(gene = "ENSDARG00000020541")	isthmin 1	ism1	NA	NA	ENSDARG00000020541	38.86335506	-0.890514511	0.233778908	-3.809216664	0.000139408	0.002116447	497617	15.2045145	isthmin 1	ism1	NA
497648	86.08596714	-0.980255543	0.173176275	-5.660449392	1.51E-08	1.09E-06	497648	497648	14.839874	list(gene = "ENSDARG00000102216")	discs, large (Drosophila) homolog 1, like	dlg1l	NA	NA	ENSDARG00000102216	169.7593415	-0.928974756	0.14460303	-6.42431046	1.32E-10	2.06E-08	497648	14.842841	discs, large (Drosophila) homolog 1, like	dlg1l	NA
503526	483.6101427	-0.506318006	0.14071429	-3.598198926	0.000320429	0.003867273	503526	503526	14.824423	list(gene = "ENSDARG00000004211")	coiled-coil domain containing 106a	ccdc106a	NA	NA	ENSDARG00000004211	450.6750897	-0.521644344	0.139843733	-3.730194654	0.000191332	0.002685963	503526	14.815266	coiled-coil domain containing 106a	ccdc106a	NA
503590	12.01667336	-1.06684259	0.32643837	-3.26812865	0.001082611	0.009532974	503590	503590	14.834426	list(gene = "ENSDARG00000013575")	regulatory factor X, 2 (influences HLA class II expression)	rfx2	NA	NA	ENSDARG00000013575	13.02232627	-1.018351371	0.315866589	-3.223992045	0.001264169	0.011049465	503590	14.842841	regulatory factor X, 2 (influences HLA class II expression)	rfx2	NA
503707	153.8865679	-1.448183507	0.240867187	-6.012373559	1.83E-09	1.87E-07	503707	503707	15.207947	list(gene = "ENSDARG00000040869")	uridine phosphorylase 1	upp1	NA	NA	ENSDARG00000040869	104.2882123	-1.467907068	0.252984325	-5.802363716	6.54E-09	6.14E-07	503707	15.2045145	uridine phosphorylase 1	upp1	NA
503713	113.5664151	-0.942683079	0.223484788	-4.218108481	2.46E-05	0.000518946	503713	503713	14.854555	list(gene = "ENSDARG00000010655")	protein phosphatase, Mg2+/Mn2+ dependent, 1K	ppm1k	NA	NA	ENSDARG00000010655	99.34578533	-0.968490283	0.224816397	-4.307916583	1.65E-05	0.000386928	503713	14.854625	protein phosphatase, Mg2+/Mn2+ dependent, 1K	ppm1k	NA
503714	150.1221832	0.419860165	0.157469169	2.666300754	0.007669105	0.040362001	503714	503714	14.833017	list(gene = "ENSDARG00000025549")	NADH dehydrogenase (ubiquinone) complex I, assembly factor 1	ndufaf1	NA	NA	ENSDARG00000025549	151.2317721	0.412645121	0.155233735	2.658218081	0.007855504	0.041504332	503714	14.833017	NADH dehydrogenase (ubiquinone) complex I, assembly factor 1	ndufaf1	NA
503730	48.69972305	-0.542696783	0.167438898	-3.241163129	0.00119043	0.010263843	503730	503730	14.8804035	list(gene = "ENSDARG00000011407")	collagen, type II, alpha 1b	col2a1b	NA	NA	ENSDARG00000011407	48.74236924	-0.54711062	0.168268348	-3.251417312	0.001148312	0.010331455	503730	14.593284	collagen, type II, alpha 1b	col2a1b	NA
503731	25.91614238	0.782134836	0.22958723	3.406700081	0.000657533	0.006640722	503731	503731	14.82419	list(gene = "ENSDARG00000045951")	K(lysine) acetyltransferase 5b	kat5b	NA	NA	ENSDARG00000045951	26.00776104	0.784970946	0.229728211	3.416954937	0.000633258	0.006747507	503731	14.543538	K(lysine) acetyltransferase 5b	kat5b	NA
503762	94.34747353	0.800327562	0.249744154	3.204589776	0.001352551	0.011330925	503762	503762	14.835131	list(gene = "ENSDARG00000040186")	family with sequence similarity 210, member Ab	fam210ab	NA	NA	ENSDARG00000040186	94.38528831	0.796189517	0.249879273	3.186296755	0.001441067	0.012140839	503762	14.82921	family with sequence similarity 210, member Ab	fam210ab	NA
503767	253.7984422	0.516269136	0.122805199	4.203968081	2.62E-05	0.000545983	503767	503767	15.207947	list(gene = "ENSDARG00000016516")	RNA binding motif protein 8A	rbm8a	NA	NA	ENSDARG00000016516	253.9147223	0.512053806	0.123661448	4.140771544	3.46E-05	0.000700545	503767	15.209884	RNA binding motif protein 8A	rbm8a	NA
503769	264.8986816	0.518159568	0.143975526	3.598942	0.000319514	0.003859996	503769	503769	14.838266	list(gene = "ENSDARG00000101961")	abhydrolase domain containing 18	abhd18	NA	NA	ENSDARG00000101961	301.7818989	0.535063108	0.141731809	3.775180115	0.000159892	0.002342313	503769	14.839874	abhydrolase domain containing 18	abhd18	NA
503808	27.18007355	-0.567607527	0.210801522	-2.69261589	0.007089389	0.038011259	503808	503808	14.535469	list(gene = "ENSDARG00000086471")	protein kinase (cAMP-dependent, catalytic) inhibitor gamma	pkig	NA	NA	ENSDARG00000086471	27.20660444	-0.572231273	0.21194303	-2.699929663	0.006935414	0.03788796	503808	14.535736	protein kinase (cAMP-dependent, catalytic) inhibitor gamma	pkig	NA
503884	655.0545617	0.589565212	0.118530752	4.973943071	6.56E-07	2.58E-05	503884	503884	14.593284	list(gene = "ENSDARG00000099014")	FXYD domain containing ion transport regulator 1 (phospholemman)	fxyd1	NA	NA	ENSDARG00000099014	507.9396745	0.588681194	0.12864474	4.576022266	4.74E-06	0.000137942	503884	14.592722	FXYD domain containing ion transport regulator 1 (phospholemman)	fxyd1	NA
503934	165.9719637	0.493954187	0.174770987	2.826293981	0.004709002	0.028224441	503934	503934	14.592722	list(gene = "ENSDARG00000060150")	proteasome 26S subunit, non-ATPase 11a	psmd11a	NA	NA	ENSDARG00000060150	166.0540637	0.489631234	0.175294851	2.79318663	0.005219157	0.030889149	503934	14.592884	proteasome 26S subunit, non-ATPase 11a	psmd11a	NA
504036	56.01294589	-1.109583277	0.222148985	-4.994770852	5.89E-07	2.39E-05	504036	504036	14.880566	list(gene = "ENSDARG00000053113")	lymphocyte antigen 75	ly75	NA	NA	ENSDARG00000053113	56.06810658	-1.113777945	0.221938158	-5.018415732	5.21E-07	2.33E-05	504036	14.880765	lymphocyte antigen 75	ly75	NA
504088	44.85831609	-1.311103979	0.466888683	-2.80817254	0.004982352	0.029450237	504088	504088	14.541529	list(gene = "ENSDARG00000057064")	glutamyl aminopeptidase	enpep	NA	NA	ENSDARG00000057064	44.90388796	-1.314875556	0.465314754	-2.825776625	0.004716614	0.0287289	504088	14.547653	glutamyl aminopeptidase	enpep	NA
541318	75.4740593	0.401237371	0.132538389	3.02732946	0.002467249	0.017725047	541318	541318	15.209884	list(gene = "ENSDARG00000010563")	speckle-type POZ protein-like a	spopla	NA	NA	ENSDARG00000010563	75.51009565	0.396981548	0.133519975	2.973199697	0.002947126	0.020555231	541318	15.209884	speckle-type POZ protein-like a	spopla	NA
541378	388.5613391	0.409585404	0.132912911	3.081607347	0.002058862	0.015472019	541378	541378	14.823164	list(gene = "ENSDARG00000104173")	Tu translation elongation factor, mitochondrial	tufm	NA	NA	ENSDARG00000104173	388.7273585	0.405488472	0.133076811	3.047025756	0.002311179	0.017263344	541378	14.819327	Tu translation elongation factor, mitochondrial	tufm	NA
541380	111.5158099	0.488363339	0.172049745	2.838500796	0.004532601	0.027526175	541380	541380	14.833983	list(gene = "ENSDARG00000104771")	translocase of inner mitochondrial membrane 44 homolog (yeast)	timm44	NA	NA	ENSDARG00000104771	111.5623675	0.48417026	0.172423211	2.808034129	0.004984494	0.029879837	541380	14.830651	translocase of inner mitochondrial membrane 44 homolog (yeast)	timm44	NA
541421	28.89252877	0.696009059	0.252532575	2.756115952	0.005849226	0.033062116	541421	541421	14.833489	list(gene = "ENSDARG00000053452")	POP5 homolog, ribonuclease P/MRP subunit	pop5	NA	NA	ENSDARG00000053452	28.90696766	0.691560973	0.253815524	2.724659872	0.006436776	0.035804196	541421	14.833489	POP5 homolog, ribonuclease P/MRP subunit	pop5	NA
541423	147.7519712	0.419259634	0.133812218	3.133193974	0.001729151	0.013543927	541423	541423	14.542969	list(gene = "ENSDARG00000055151")	SET and MYND domain containing 2a	smyd2a	NA	NA	ENSDARG00000055151	147.9501209	0.417081115	0.134202688	3.107844711	0.001884571	0.014844976	541423	14.542969	SET and MYND domain containing 2a	smyd2a	NA
541432	12.12210312	-1.039949273	0.332432975	-3.128297581	0.001758221	0.013702415	541432	541432	14.804419	list(gene = "ENSDARG00000069425")	heat shock factor binding protein 1a	hsbp1a	NA	NA	ENSDARG00000069425	12.13878421	-1.044812181	0.334211346	-3.126202005	0.001770799	0.014188642	541432	14.804419	heat shock factor binding protein 1a	hsbp1a	NA
541435	974.0231139	-0.861217915	0.307225749	-2.803208769	0.005059691	0.029703265	541435	541435	14.842841	list(gene = "ENSDARG00000044142")	acyl-CoA synthetase short chain family member 1	acss1	NA	NA	ENSDARG00000044142	976.1586416	-0.865720491	0.305375729	-2.834935484	0.004583494	0.028158738	541435	14.838266	acyl-CoA synthetase short chain family member 1	acss1	NA
541444	174.2771885	0.964455928	0.199001648	4.846472074	1.26E-06	4.49E-05	541444	541444	14.833816	list(gene = "ENSDARG00000015676")	NMD3 ribosome export adaptor	nmd3	NA	NA	ENSDARG00000015676	174.3262863	0.960562698	0.199193123	4.822268383	1.42E-06	5.12E-05	541444	14.833816	NMD3 ribosome export adaptor	nmd3	NA
541448	145.6304097	0.686107549	0.145198189	4.725317543	2.30E-06	7.25E-05	541448	541448	14.839825	list(gene = "ENSDARG00000101060")	germ cell nuclear acidic peptidase	gcna	NA	NA	ENSDARG00000101060	145.690474	0.682001712	0.146153847	4.666327473	3.07E-06	9.65E-05	541448	14.835336	germ cell nuclear acidic peptidase	gcna	NA
541478	58.56010591	-1.015172623	0.316905184	-3.203395442	0.001358173	0.011359482	541478	541478	14.853864	list(gene = "ENSDARG00000037476")	sorbin and SH3 domain containing 3	sorbs3	NA	NA	ENSDARG00000037476	59.53193215	-1.037429437	0.317130764	-3.271298641	0.001070548	0.009825522	541478	14.595437	sorbin and SH3 domain containing 3	sorbs3	NA
541482	44.510254	0.716712319	0.255839606	2.801412688	0.005087941	0.029776453	541482	541482	14.531645	list(gene = "ENSDARG00000044899")	transmembrane protein 183A	tmem183a	NA	NA	ENSDARG00000044899	44.53017161	0.712468655	0.256379959	2.778956114	0.005453389	0.031855261	541482	14.823164	transmembrane protein 183A	tmem183a	NA
541489	114.4213361	0.522851975	0.146511024	3.56868692	0.000358775	0.004223263	541489	541489	14.544127	list(gene = "ENSDARG00000076486")	acid phosphatase 1	acp1	NA	NA	ENSDARG00000076486	114.3585251	0.521398075	0.146598573	3.55663813	0.000375631	0.004519136	541489	14.546301	acid phosphatase 1	acp1	NA
541490	885.4345937	-0.259088727	0.072194444	-3.588762694	0.000332251	0.003975159	541490	541490	14.593083	list(gene = "ENSDARG00000021991")	ER lipid raft associated 1	erlin1	NA	NA	ENSDARG00000021991	886.0870275	-0.263545219	0.072188352	-3.650799783	0.000261425	0.003412892	541490	14.879544	ER lipid raft associated 1	erlin1	NA
541492	351.0506701	0.470769509	0.154086534	3.055228098	0.002248894	0.016549247	541492	541492	14.591863	list(gene = "ENSDARG00000073845")	zgc:110843	zgc:110843	NA	NA	ENSDARG00000073845	500.6627934	0.505276887	0.139282145	3.627721906	0.000285933	0.003683992	541492	14.591863	zgc:110843	zgc:110843	NA
541496	24.22532135	1.095026394	0.331549323	3.30275563	0.000957398	0.008734143	541496	541496	14.547653	list(gene = "ENSDARG00000102846")	tRNA methyltransferase 13 homolog (S. cerevisiae)	trmt13	NA	NA	ENSDARG00000102846	15.97124577	1.116832702	0.344536156	3.24155443	0.001188797	0.010574361	541496	14.552143	tRNA methyltransferase 13 homolog (S. cerevisiae)	trmt13	NA
541509	55.50529008	0.48322274	0.158494157	3.048836315	0.002297296	0.016815666	541509	541509	14.546301	list(gene = "ENSDARG00000042005")	elongator acetyltransferase complex subunit 3	elp3	NA	NA	ENSDARG00000042005	55.52992964	0.478865266	0.159566657	3.001035907	0.002690628	0.019197269	541509	14.544127	elongator acetyltransferase complex subunit 3	elp3	NA
541512	53.46138334	-0.545572324	0.201284407	-2.710454991	0.006719097	0.036592598	541512	541512	14.527583	list(gene = "ENSDARG00000045530")	si:ch211-244b2.4	si:ch211-244b2.4	NA	NA	ENSDARG00000045530	53.51265959	-0.550154127	0.201827203	-2.725867065	0.006413282	0.035722719	541512	14.536741	si:ch211-244b2.4	si:ch211-244b2.4	NA
541515	916.4357367	-0.48372311	0.090441933	-5.348438399	8.87E-08	5.00E-06	541515	541515	14.833017	list(gene = "ENSDARG00000024694")	myosin IB	myo1b	NA	NA	ENSDARG00000024694	920.1659626	-0.489692669	0.091203868	-5.369209415	7.91E-08	4.79E-06	541515	14.833017	myosin IB	myo1b	NA
541542	28.9923064	-0.966004633	0.210988594	-4.578468499	4.68E-06	0.000128712	541542	541542	14.566941	list(gene = "ENSDARG00000104637")	family with sequence similarity 219, member B	fam219b	NA	NA	ENSDARG00000104637	29.02053939	-0.970022364	0.211891543	-4.577919211	4.70E-06	0.000137316	541542	14.566182	family with sequence similarity 219, member B	fam219b	NA
541550	11.43958263	-1.30863655	0.328285947	-3.986270388	6.71E-05	0.001151809	541550	541550	14.834426	list(gene = "ENSDARG00000045064")	actin binding LIM protein 1b	ablim1b	NA	NA	ENSDARG00000045064	48.83648395	-0.70046485	0.183479902	-3.81766528	0.000134721	0.002065999	541550	14.834426	actin binding LIM protein 1b	ablim1b	NA
548347	79.19654408	0.424889651	0.149763952	2.837062222	0.004553074	0.027585141	548347	548347	14.546301	list(gene = "ENSDARG00000004308")	family with sequence similarity 8, member A1b	fam8a1b	NA	NA	ENSDARG00000004308	79.23301131	0.420694123	0.150765995	2.790378052	0.005264653	0.031062693	548347	14.543775	family with sequence similarity 8, member A1b	fam8a1b	NA
548602	45.48766831	1.020821678	0.255386716	3.997160444	6.41E-05	0.001106222	548602	548602	14.833097	list(gene = "ENSDARG00000021789")	myocilin	myoc	NA	NA	ENSDARG00000021789	45.48368725	1.016690199	0.255155389	3.984592309	6.76E-05	0.001211943	548602	14.82342	myocilin	myoc	NA
550234	43.08256579	0.785547958	0.266604984	2.946486393	0.003214066	0.02142768	550234	550234	14.827688	list(gene = "ENSDARG00000028688")	exosome component 2	exosc2	NA	NA	ENSDARG00000028688	43.72017783	0.79507931	0.269329004	2.952074595	0.003156467	0.021519749	550234	14.825805	exosome component 2	exosc2	NA
550259	237.8489381	-1.216660454	0.129469663	-9.397262847	5.60E-21	7.72E-18	550259	550259	14.833097	list(gene = "ENSDARG00000099755")	phosphofructokinase, liver b	pfklb	NA	NA	ENSDARG00000099755	682.6078665	-0.837969121	0.090840157	-9.224655166	2.84E-20	4.31E-17	550259	14.833017	phosphofructokinase, liver b	pfklb	NA
550282	315.5790576	0.39759408	0.139294362	2.854344371	0.004312576	0.026488181	550282	550282	14.5362015	list(gene = "ENSDARG00000079271")	dicarbonyl/L-xylulose reductase	dcxr	NA	NA	ENSDARG00000079271	315.7015983	0.392812286	0.139359009	2.818707503	0.004821743	0.029193114	550282	14.538103	dicarbonyl/L-xylulose reductase	dcxr	NA
550287	197.1951922	0.400415143	0.147128269	2.721537778	0.006497896	0.035672298	550287	550287	14.839825	list(gene = "ENSDARG00000023279")	proteasome 26S subunit, non-ATPase 4b	psmd4b	NA	NA	ENSDARG00000023279	178.2913299	0.396165492	0.145130455	2.729719904	0.006338816	0.035421934	550287	14.835131	proteasome 26S subunit, non-ATPase 4b	psmd4b	NA
550347	32.03947157	0.685591381	0.201211947	3.407309516	0.000656067	0.006639332	550347	550347	15.2150755	list(gene = "ENSDARG00000013329")	tetratricopeptide repeat domain 5	ttc5	NA	NA	ENSDARG00000013329	32.05116147	0.681588374	0.202520665	3.365525072	0.000763981	0.00771946	550347	15.2150755	tetratricopeptide repeat domain 5	ttc5	NA
550350	82.61525476	0.946512171	0.205303182	4.610314184	4.02E-06	0.000114939	550350	550350	14.833097	list(gene = "ENSDARG00000007130")	MRT4 homolog, ribosome maturation factor	mrto4	NA	NA	ENSDARG00000007130	82.62813405	0.942536677	0.205455631	4.587543658	4.48E-06	0.000132524	550350	14.82342	MRT4 homolog, ribosome maturation factor	mrto4	NA
550358	78.86786254	0.649576652	0.193949698	3.349201673	0.000810448	0.007728844	550358	550358	14.547449	list(gene = "ENSDARG00000058857")	zgc:112052	zgc:112052	NA	NA	ENSDARG00000058857	78.97490204	0.647821147	0.195492228	3.313794901	0.00092039	0.008814643	550358	14.552143	zgc:112052	zgc:112052	NA
550372	632.9626031	-0.31569434	0.120897893	-2.611247658	0.009021254	0.045095365	550372	550372	14.544127	list(gene = "ENSDARG00000099106")	arylformamidase	afmid	NA	NA	ENSDARG00000099106	694.3902316	-0.335164499	0.122001487	-2.747216507	0.006010344	0.033978218	550372	14.543775	arylformamidase	afmid	NA
550373	40.1715003	0.591839749	0.217250998	2.724221078	0.006445335	0.035525218	550373	550373	14.547653	list(gene = "ENSDARG00000103234")	peptidylprolyl isomerase E (cyclophilin E)	ppie	NA	NA	ENSDARG00000103234	40.18924054	0.587762873	0.218180461	2.693929932	0.007061501	0.038380476	550373	14.547653	peptidylprolyl isomerase E (cyclophilin E)	ppie	NA
550408	60.30897385	0.5838483	0.17563532	3.324207803	0.000886701	0.008222197	550408	550408	14.829012	list(gene = "ENSDARG00000016964")	zgc:165532	zgc:165532	NA	NA	ENSDARG00000016964	97.9883499	0.489971664	0.148545262	3.298467127	0.000972143	0.009186824	550408	14.833816	zgc:165532	zgc:165532	NA
550413	164.0164232	0.44223429	0.136038527	3.25080181	0.001150801	0.009998587	550413	550413	14.833097	list(gene = "ENSDARG00000045147")	transmembrane protein 184ba	tmem184ba	NA	NA	ENSDARG00000045147	164.0968505	0.438004301	0.136912883	3.199145979	0.001378354	0.011776272	550413	14.833097	transmembrane protein 184ba	tmem184ba	NA
550440	174.0508222	0.898260608	0.17328275	5.183785519	2.17E-07	1.09E-05	550440	550440	14.835336	list(gene = "ENSDARG00000045857")	CCAAT/enhancer binding protein (C/EBP), zeta	cebpz	NA	NA	ENSDARG00000045857	170.0083605	0.906918126	0.175664004	5.162800037	2.43E-07	1.30E-05	550440	14.835336	CCAAT/enhancer binding protein (C/EBP), zeta	cebpz	NA
550455	104.6666958	0.561595104	0.173831237	3.230691515	0.001234911	0.010589883	550455	550455	15.209884	list(gene = "ENSDARG00000007065")	mitochondrial ribosomal protein S18B	mrps18b	NA	NA	ENSDARG00000007065	104.8042268	0.554293248	0.174044367	3.184781313	0.001448634	0.012196112	550455	15.22285	mitochondrial ribosomal protein S18B	mrps18b	NA
550466	481.5140984	0.465318456	0.119206075	3.903479382	9.48E-05	0.001496727	550466	550466	14.839874	list(gene = "ENSDARG00000006408")	high mobility group box 3b	hmgb3b	NA	NA	ENSDARG00000006408	481.7532125	0.461557125	0.119069528	3.876366471	0.000106028	0.001699112	550466	14.842841	high mobility group box 3b	hmgb3b	NA
550495	608.5660271	0.429730575	0.09387326	4.577774064	4.70E-06	0.000128712	550495	550495	14.566182	list(gene = "ENSDARG00000103672")	cold inducible RNA binding protein a	cirbpa	NA	NA	ENSDARG00000103672	608.9720889	0.424790401	0.09479784	4.481013488	7.43E-06	0.000197571	550495	14.566872	cold inducible RNA binding protein a	cirbpa	NA
[truncated: 823 more rows]
