# Supplementary material for: Parental high dietary arachidonic acid levels modulated the hepatic transcriptome of adult zebrafish (Danio rerio) progeny
Source: PLoS One. 2018 Aug 2;13(8):e0201278. doi: 10.1371/journal.pone.0201278 (PMC6071982; doi:10.1371/journal.pone.0201278)
Supplement: S13 Table — (XLSX) [file pone.0201278.s018.xlsx]

## Sheet: S13 Table
S13 Table. Concordant genes in F1 generation uploaded into the Ingenuity® Pathway Analysis software suite using human orthologues.
symbol	human_Gene_symbol	log2FoldChange.x	pvalue.x	padj.x	ensembl	baseMean.y	log2FoldChange.y	lfcSE.y	stat.y	pvalue.y	padj.y	entrezgene	name.y
abca12	ABCA12	-0.945171	0.000300857	0.0130441	ENSDARG00000074749	16.7503	-0.930726	0.259973	-3.58009	0.000343474	0.0141443	NA	ATP-binding cassette, sub-family A (ABC1), member 12
abcc6b.2	ABCC6	-1.11892	5.58e-06	0.00070063	ENSDARG00000094901	23.1801	-1.15677	0.243891	-4.74299	2.11e-06	0.000340851	100002917	ATP-binding cassette, sub-family C (CFTR/MRP), member 6b, tandem duplicate 2
abce1	ABCE1	0.509636	0.00114569	0.0302212	ENSDARG00000007216	503.489	0.512591	0.15642	3.27701	0.00104912	0.0282365	406324	ATP-binding cassette, sub-family E (OABP), member 1
abcf1	ABCF1	0.582242	0.00169382	0.0394443	ENSDARG00000031795	362.772	0.583786	0.185001	3.15558	0.00160181	0.037712	406467	ATP-binding cassette, sub-family F (GCN20), member 1
acaca	ACACA	1.26793	8.94e-08	2.73e-05	ENSDARG00000078512	1599.64	1.26407	0.235752	5.36185	8.24e-08	2.59e-05	559403	acetyl-CoA carboxylase alpha
acbd4	ACBD4	-0.985654	0.000188761	0.00937748	ENSDARG00000027070	32.8534	-0.972456	0.262045	-3.71103	0.000206418	0.00981878	406368	acyl-CoA binding domain containing 4
ace	ACE	-1.00878	0.000273572	0.0120807	ENSDARG00000079166	17.0261	-0.990651	0.273754	-3.61876	0.000296017	0.0128245	565980	angiotensin I converting enzyme (peptidyl-dipeptidase A) 1
aclya	ACLY	-0.583881	2.28e-05	0.00187203	ENSDARG00000099079	688.821	-0.579066	0.136762	-4.2341	2.29e-05	0.00188995	436922	ATP citrate lyase a
acox1	ACOX1	0.611008	7.54e-07	0.000157717	ENSDARG00000014727	3657.1	0.613985	0.122849	4.99787	5.8e-07	0.000122828	449662	acyl-CoA oxidase 1, palmitoyl
acy1	ACY1	0.697812	4.31e-06	0.000571047	ENSDARG00000038475	263.016	0.362498	0.105961	3.42106	0.000623765	0.0206516	393970	aminoacylase 1
acy3.2	ACY3	-0.458867	0.000995913	0.0274119	ENSDARG00000005525	166.774	-0.472453	0.126745	-3.72758	0.000193327	0.00934868	436619	aspartoacylase (aminocyclase) 3, tandem duplicate 2
add1	ADD1	-0.583131	0.000795372	0.0243159	ENSDARG00000103962	39.5271	-0.577839	0.173458	-3.3313	0.000864415	0.0251341	555511	adducin 1 (alpha)
adgra2	ADGRA2	-0.764546	0.00172542	0.0399587	ENSDARG00000076994	25.7609	-0.755225	0.242859	-3.10973	0.00187261	0.0416419	560700	adhesion G protein-coupled receptor A2
adipor1a	ADIPOR1	0.371082	0.00239413	0.0493029	ENSDARG00000002912	103.7	0.374807	0.121789	3.0775	0.00208741	0.0443918	436740	adiponectin receptor 1a
adkb	ADK	0.630971	2.77e-05	0.00214518	ENSDARG00000095947	256.841	0.634148	0.149962	4.22873	2.35e-05	0.00191526	322229	adenosine kinase b
adsl	ADSL	0.584209	0.00119317	0.0313351	ENSDARG00000017049	229.111	0.586778	0.179784	3.2638	0.00109928	0.0291823	334431	adenylosuccinate lyase
ahr1a	AHR	0.824658	0.00182596	0.0413895	ENSDARG00000020046	37.8306	0.813099	0.262782	3.0942	0.00197345	0.0430686	246224	aryl hydrocarbon receptor 1a
ak3	AK3	-0.653105	0.00113768	0.0300767	ENSDARG00000058226	41.9206	-0.646588	0.200247	-3.22895	0.00124246	0.0315461	406404	adenylate kinase 3
akr1b1	AKR1B1	0.55725	0.000246104	0.0111569	ENSDARG00000006215	382.691	0.51862	0.147777	3.50948	0.000448979	0.0168787	415138	aldo-keto reductase family 1, member B1 (aldose reductase)
aldh1a2	ALDH1A2	-0.874862	0.000509875	0.0188796	ENSDARG00000053493	18.0608	-0.874453	0.249613	-3.50323	0.000459645	0.0170083	116713	aldehyde dehydrogenase 1 family, member A2
aldh1l1	ALDH1L1	-0.723016	2.22e-06	0.000348219	ENSDARG00000077004	21.3683	-1.36582	0.246706	-5.53624	3.09e-08	1.24e-05	NA	NA
aldh1l1	ALDH1L1	-0.723016	2.22e-06	0.000348219	ENSDARG00000077004	18771.6	-0.702064	0.156349	-4.49037	7.11e-06	0.000789154	100526683	aldehyde dehydrogenase 1 family, member L1
alg11	ALG11	0.534652	0.00100956	0.0276079	ENSDARG00000031202	179.722	0.539082	0.162581	3.31578	0.000913883	0.0259861	407614	asparagine-linked glycosylation 11 (alpha-1,2-mannosyltransferase)
ano5b	ANO5	-0.825126	6.35e-05	0.00425427	ENSDARG00000036147	164.834	-0.818018	0.205623	-3.97824	6.94e-05	0.0044645	560102	anoctamin 5b
apobb.1	APOB	-0.252408	0.00179267	0.0410219	ENSDARG00000022767	139325	-0.248113	0.0803793	-3.08678	0.00202339	0.0435067	321166	apolipoprotein Bb, tandem duplicate 1
aprt	APRT	0.505455	0.000658148	0.0217975	ENSDARG00000003519	66.74	0.507885	0.147649	3.43982	0.000582092	0.0196061	393641	adenine phosphoribosyltransferase
aqp10a	AQP10	0.666701	0.000804598	0.0244102	ENSDARG00000007086	574.348	0.667944	0.198637	3.36264	0.000771999	0.0238013	436621	aquaporin 10a
arhgef6	ARHGEF6	-0.627772	0.000405502	0.0161699	ENSDARG00000006683	88.8291	-0.620962	0.176547	-3.51726	0.000436032	0.0166786	558288	Rac/Cdc42 guanine nucleotide exchange factor (GEF) 6
aspm	ASPM	-0.854732	0.00132185	0.0337377	ENSDARG00000103754	56.6321	-0.844125	0.263984	-3.19763	0.00138561	0.0344305	554173	abnormal spindle microtubule assembly
atl3	ATL3	0.379908	0.00214674	0.045625	ENSDARG00000004270	175.23	0.39567	0.124924	3.16729	0.00153868	0.0368209	449995	atlastin 3
atp13a1	ATP13A1	0.585994	7.38e-05	0.00477747	ENSDARG00000029931	209.375	0.588831	0.147695	3.9868	6.7e-05	0.00433601	334466	ATPase type 13A1
atp1a1a.1	ATP1A1	0.521556	0.000474973	0.0179294	ENSDARG00000002791	1727.52	0.470156	0.152089	3.09132	0.0019927	0.0432153	64612	ATPase, Na+/K+ transporting, alpha 1a polypeptide, tandem duplicate 1
atp2a2b	ATP2A2	0.544966	0.000893202	0.0257096	ENSDARG00000005122	618.066	0.547869	0.16391	3.34249	0.000830289	0.0247473	568265	ATPase, Ca++ transporting, cardiac muscle, slow twitch 2b
azin1b	AZIN1	0.608861	0.000534586	0.0193147	ENSDARG00000035869	4411.42	0.611431	0.175353	3.48685	0.000488745	0.0177995	317764	antizyme inhibitor 1b
b2m	B2M	-0.256945	0.00159467	0.0381026	ENSDARG00000053136	2949.01	-0.252473	0.0808859	-3.12134	0.00180027	0.040581	30400	beta-2-microglobulin
baiap2l1b	BAIAP2L1	-0.581862	0.000102785	0.00611451	ENSDARG00000031119	119.981	-0.577496	0.149045	-3.87464	0.000106783	0.0061013	550528	BAI1-associated protein 2-like 1b
baiap2l2a	BAIAP2L2	-0.822649	0.000691667	0.0226559	ENSDARG00000016483	16.3862	-0.781844	0.248489	-3.14639	0.00165299	0.038451	394210	BAI1-associated protein 2-like 2a
bcl6a	BCL6	1.13428	3e-05	0.00231053	ENSDARG00000070864	32.0629	1.15191	0.269266	4.27795	1.89e-05	0.00167799	393707	B-cell CLL/lymphoma 6a (zinc finger protein 51)
bco1	BCO1	-1.02893	0.000204085	0.00993184	ENSDARG00000104256	24.7361	-1.012	0.273875	-3.69511	0.000219791	0.0101645	84039	beta-carotene oxygenase 1
bmpr1aa	BMPR1A	1.02678	1.38e-05	0.00129862	ENSDARG00000019728	458.565	0.951774	0.225228	4.22583	2.38e-05	0.00192666	58145	bone morphogenetic protein receptor, type IAa
bpifcl	BPIFC	-0.784977	0.00134148	0.0340307	ENSDARG00000099980	14.8286	-0.775052	0.243673	-3.18071	0.00146917	0.0355961	100003132	BPI fold containing family C, like
btr04	BTR04	-0.707699	0.000770029	0.0239714	ENSDARG00000060962	33.6249	-0.682202	0.210789	-3.23641	0.00121042	0.0312086	565512	bloodthirsty-related gene family, member 4
c3b.1	C3	-0.555791	0.000988869	0.0272923	ENSDARG00000093068	2002.29	-0.538048	0.165414	-3.25274	0.00114299	0.0299335	563665	complement component c3b, tandem duplicate 1
cacna1ha	CACNA1H	-0.818755	0.00144794	0.0355953	ENSDARG00000060496	19.4357	-0.889239	0.246495	-3.60754	0.000309115	0.0132442	560875	calcium channel, voltage-dependent, T type, alpha 1H subunit a
cad	CAD	-0.988941	9e-07	0.00017766	ENSDARG00000041895	428.882	-0.985239	0.198645	-4.95981	7.06e-07	0.000139377	266992	carbamoyl-phosphate synthetase 2, aspartate transcarbamylase, and dihydroorotase
canx	CANX	0.655461	0.00194414	0.0428635	ENSDARG00000037488	1100.41	0.656319	0.210673	3.11535	0.00183726	0.0410968	406757	calnexin
cars	CARS	0.568193	0.00198629	0.0430592	ENSDARG00000036164	125.384	0.5703	0.1835	3.10789	0.00188426	0.0417474	368284	cysteinyl-tRNA synthetase
casp6l1	CASP6	0.833468	3.57e-06	0.000501215	ENSDARG00000025608	79.6953	0.821856	0.18056	4.55171	5.32e-06	0.00064598	791531	caspase 6, apoptosis-related cysteine peptidase, like 1
caspa	CASP	0.734026	0.000849877	0.0252067	ENSDARG00000008165	51.2821	0.726255	0.219293	3.3118	0.000926965	0.0262205	57933	caspase a
cbln11	CBLN3	-0.746068	0.0017556	0.0404094	ENSDARG00000086654	453.665	-0.739458	0.236813	-3.12255	0.00179294	0.0405199	100149559	cerebellin 11
cbln4	CBLN4	0.712887	3.41e-05	0.00253971	ENSDARG00000061240	71.0774	0.714684	0.17173	4.16168	3.16e-05	0.00234497	563847	cerebellin 4 precursor
cbsb	CBS	0.686987	0.000109855	0.00629728	ENSDARG00000010946	630.577	0.689864	0.176742	3.90322	9.49e-05	0.0055677	266987	cystathionine-beta-synthase b
ccdc51	CCDC51	0.726424	0.00218858	0.0462369	ENSDARG00000058828	29.5951	0.724746	0.236058	3.0702	0.00213916	0.0447572	751752	coiled-coil domain containing 51
ccdc90b	CCDC90B	1.61499	1.56e-09	8.47e-07	ENSDARG00000044626	9.18442	1.5976	0.265222	6.02364	1.71e-09	9.94e-07	100149897	coiled-coil domain containing 90B
cd9a	CD9	-0.461871	0.00155918	0.0374046	ENSDARG00000005842	1328.12	-0.457735	0.145177	-3.15295	0.00161632	0.0379005	322455	CD9 molecule a
cers5	CERS5	-0.628714	0.00196732	0.0430392	ENSDARG00000002365	26.0743	-0.614464	0.203705	-3.01643	0.00255767	0.0494966	323020	ceramide synthase 5
cfd	CFD	-0.902472	1.06e-09	6.03e-07	ENSDARG00000039579	248.313	-0.897025	0.147683	-6.07398	1.25e-09	7.65e-07	553553	complement factor D (adipsin)
chchd3b	CHCHD3	0.630481	0.00139871	0.0347433	ENSDARG00000034933	542.467	0.656665	0.197128	3.33116	0.000864835	0.0251341	325751	coiled-coil-helix-coiled-coil-helix domain containing 3b
chchd7	CHCHD7	0.666738	4.83e-05	0.00338799	ENSDARG00000068156	51.8765	0.669042	0.163502	4.09196	4.28e-05	0.00305822	561510	coiled-coil-helix-coiled-coil-helix domain containing 7
chka	CHKA	-0.472334	0.00220268	0.0462369	ENSDARG00000041078	359.855	-0.474313	0.15245	-3.11126	0.00186288	0.0415106	558499	choline kinase alpha
chs1	LYST	-1.10197	7.06e-05	0.0045981	ENSDARG00000068515	72.5704	-1.10138	0.273952	-4.02034	5.81e-05	0.00389229	322468	chitin synthase 1
clmn	CLMN	-0.631677	0.00124665	0.0320341	ENSDARG00000096867	36.4685	-0.612734	0.195067	-3.14115	0.00168285	0.0389899	100330495	calmin
clpxb	CLPX	0.664313	0.000209898	0.010132	ENSDARG00000067796	350.576	0.668647	0.179171	3.7319	0.00019004	0.00922804	100332309	caseinolytic mitochondrial matrix peptidase chaperone subunit b
clta	CLTA	0.572243	0.0009978	0.0274119	ENSDARG00000045618	196.709	0.574075	0.1736	3.30689	0.000943391	0.0264922	406318	clathrin, light chain A
cmpk2	CMPK2	-0.803465	1.66e-06	0.000289323	ENSDARG00000031359	34.2545	-0.831985	0.194227	-4.28357	1.84e-05	0.00165805	570478	cytidine monophosphate (UMP-CMP) kinase 2, mitochondrial
coa3b	COA3	-0.760421	0.000157448	0.0080916	ENSDARG00000097456	26.3058	-0.753564	0.200655	-3.75551	0.000172986	0.00864399	335493	cytochrome C oxidase assembly factor 3b
col14a1a	COL14A1	-0.873411	0.000424449	0.0166471	ENSDARG00000005762	15.9323	-0.887546	0.248516	-3.57138	0.000355103	0.014514	321298	collagen, type XIV, alpha 1a
colec10	COLEC10	-0.440019	0.000638712	0.0215116	ENSDARG00000104752	211.07	-0.435742	0.128287	-3.39662	0.000682236	0.0219058	794040	collectin sub-family member 10 (C-type lectin)
comtb	COMT	-0.853853	0.000951227	0.0267415	ENSDARG00000025679	35.8264	-0.904706	0.255797	-3.5368	0.000404999	0.0159174	565370	catechol-O-methyltransferase b
copb1	COPB1	0.437238	0.000966434	0.0269855	ENSDARG00000056557	539.763	0.441082	0.1327	3.3239	0.000887687	0.0255447	338138	coatomer protein complex, subunit beta 1
copb2	COPB2	0.429824	0.000427005	0.0166924	ENSDARG00000038743	606.289	0.434256	0.120884	3.59233	0.00032773	0.0136895	114454	coatomer protein complex, subunit beta 2
copg2	COPG2	0.430652	0.0012857	0.0329665	ENSDARG00000034823	315.563	0.433996	0.134033	3.23797	0.00120384	0.0311076	30187	coatomer protein complex, subunit gamma 2
coro2a	CORO2A	-0.901819	0.000231424	0.0108207	ENSDARG00000005210	15.603	-0.89164	0.243745	-3.65809	0.000254101	0.011345	323538	coronin, actin binding protein, 2A
cox4i2	COX4I2	-0.726252	0.000809197	0.0244255	ENSDARG00000022509	30.0966	-0.719031	0.216239	-3.32517	0.000883642	0.0255447	393776	cytochrome c oxidase subunit IV isoform 2
cox5ab	COX5A	-0.280767	0.0010631	0.0286771	ENSDARG00000099663	384.858	-0.276443	0.0855749	-3.23042	0.00123606	0.0314522	326962	cytochrome c oxidase subunit Vab
cpeb4	CPEB4	-0.546554	0.000807501	0.0244255	ENSDARG00000056691	1973.4	-0.541646	0.16212	-3.34102	0.000834726	0.0248161	393956	cytoplasmic polyadenylation element binding protein 4
creb3l3l	CREB3L3	0.471819	0.000768775	0.0239714	ENSDARG00000020926	360.562	0.475629	0.140386	3.38802	0.000703995	0.0222945	406853	cAMP responsive element binding protein 3-like 3 like
crlf3	CRLF3	-1.08894	5.62e-09	2.48e-06	ENSDARG00000070261	131.173	-1.08517	0.185752	-5.84205	5.16e-09	2.4e-06	550515	cytokine receptor-like factor 3
csdc2b	CSDC2	0.965876	2.59e-07	6.17e-05	ENSDARG00000100167	99.2806	0.723996	0.206415	3.50748	0.000452379	0.0169065	557375	cold shock domain containing C2, RNA binding b
cth	CTH	0.844336	4.41e-05	0.00311138	ENSDARG00000074301	586.106	0.844891	0.205964	4.10213	4.09e-05	0.00296313	322055	cystathionase (cystathionine gamma-lyase)
ctr9	CTR9	0.442164	1.84e-05	0.00162437	ENSDARG00000009170	170.707	0.445983	0.102926	4.33304	1.47e-05	0.0013934	100036549	CTR9 homolog, Paf1/RNA polymerase II complex component
cxxc5b	CXXC5	-0.914038	1.67e-06	0.000289323	ENSDARG00000075735	87.7446	-0.883686	0.177374	-4.98203	6.29e-07	0.000128642	560916	CXXC finger protein 5b
cyb5b	CYB5B	1.2837	3.23e-08	1.2e-05	ENSDARG00000099774	143.746	1.27568	0.231042	5.52144	3.36e-08	1.31e-05	405812	cytochrome b5 type B
cyp39a1	CYP39A1	-1.24706	5.56e-08	1.84e-05	ENSDARG00000017982	225.79	-1.23759	0.228282	-5.42131	5.92e-08	2.09e-05	564475	cytochrome P450, family 39, subfamily A, polypeptide 1
cyp3a65	CYP3A4	-0.62148	0.000837337	0.0250215	ENSDARG00000103295	1661.14	-0.616738	0.185118	-3.33159	0.000863511	0.0251341	553969	cytochrome P450, family 3, subfamily A, polypeptide 65
cyp3c3	CYP3C3	-0.879552	0.0010187	0.0277941	ENSDARG00000037873	31.3279	-0.868099	0.265453	-3.27026	0.00107449	0.0286729	492759	cytochrome P450, family 3, subfamily c, polypeptide 3
cyp46a1.1	CYP46A1	-0.936324	0.000247038	0.0111569	ENSDARG00000012137	65.2282	-0.994971	0.265739	-3.74416	0.000180998	0.00897042	553543	cytochrome P450, family 46, subfamily A, polypeptide 1, tandem duplicate 1
dagla	DAGLA	1.12919	3.39e-06	0.000484907	ENSDARG00000062956	34.099	1.11373	0.248222	4.48684	7.23e-06	0.000794767	569398	diacylglycerol lipase, alpha
dcun1d4	DCUN1D4	-0.701561	0.00131849	0.0337346	ENSDARG00000092394	177.309	-0.69532	0.217316	-3.19958	0.0013763	0.0343456	556765	DCN1, defective in cullin neddylation 1, domain containing 4 (S. cerevisiae)
ddx39ab	DDX39A	0.81117	1.76e-07	4.66e-05	ENSDARG00000015111	116.694	0.813504	0.155074	5.24591	1.56e-07	4.27e-05	406249	DEAD (Asp-Glu-Ala-Asp) box polypeptide 39Ab
depdc5	DEPDC5	-0.416339	0.00139018	0.0346761	ENSDARG00000078105	101.527	-0.395621	0.129052	-3.0656	0.00217234	0.0449749	562995	DEP domain containing 5
dgkza	DGKZ	1.12467	1.25e-12	1.86e-09	ENSDARG00000014439	99.1708	1.04352	0.164399	6.34748	2.19e-10	1.59e-07	553380	diacylglycerol kinase, zeta a
dlg1l	DLG1	-0.512342	0.00103709	0.0281668	ENSDARG00000102216	126.217	-0.48954	0.158103	-3.09633	0.0019593	0.042952	497648	discs, large (Drosophila) homolog 1, like
dnajb11	DNAJB11	0.720256	0.000595229	0.0206907	ENSDARG00000015088	251.126	0.722587	0.209111	3.45552	0.000549242	0.0191311	386709	DnaJ (Hsp40) homolog, subfamily B, member 11
dnajc19	DNAJC19	-0.732911	5.25e-08	1.84e-05	ENSDARG00000044420	100.342	-0.718247	0.132632	-5.41532	6.12e-08	2.1e-05	393734	DnaJ (Hsp40) homolog, subfamily C, member 19
dnase1l3	DNASE1L3	-0.737472	8.93e-05	0.00551767	ENSDARG00000005464	63.8892	-0.73128	0.187778	-3.89438	9.84e-05	0.00573664	792196	deoxyribonuclease I-like 3
dnase2	DNASE2	0.569667	0.000910635	0.0259647	ENSDARG00000073893	112.651	0.459439	0.116275	3.95132	7.77e-05	0.00489606	100000399	deoxyribonuclease II, lysosomal
drc1	DRC1	0.928432	3.42e-06	0.000484907	ENSDARG00000042182	50.9335	0.923403	0.199609	4.62607	3.73e-06	0.00049354	100034551	dynein regulatory complex subunit 1 homolog (Chlamydomonas)
dscama	DSCAM	0.554343	0.000142705	0.00759586	ENSDARG00000024865	265.304	0.555303	0.174966	3.17377	0.00150473	0.0363067	568643	Down syndrome cell adhesion molecule a
dscc1	DSCC1	1.2004	1.25e-05	0.00122415	ENSDARG00000019907	8.76177	1.18165	0.27215	4.34192	1.41e-05	0.00136038	447872	DNA replication and sister chromatid cohesion 1
dusp22a	DUSP22	-0.375973	0.00161398	0.0382574	ENSDARG00000056396	94.695	-0.371599	0.118852	-3.12657	0.00176858	0.0402559	436787	dual specificity phosphatase 22a
edem1	EDEM1	0.685469	0.000309341	0.0131978	ENSDARG00000025094	224.372	0.687054	0.189036	3.63451	0.000278507	0.012248	394164	ER degradation enhancer, mannosidase alpha-like 1
eef2k	EEF2K	0.574059	0.00054647	0.0196647	ENSDARG00000035835	498.6	0.576753	0.166077	3.4728	0.000515067	0.0183006	437013	eukaryotic elongation factor 2 kinase
egfl7	EGFL7	-0.745146	0.000309938	0.0131978	ENSDARG00000100657	20.2932	-0.712227	0.207787	-3.42769	0.00060875	0.0203747	678640	EGF-like-domain, multiple 7
eif2s1b	EIF2S1	-0.400376	0.000141228	0.00755095	ENSDARG00000052178	1367.68	-0.396162	0.104264	-3.7996	0.000144932	0.00757416	321564	eukaryotic translation initiation factor 2, subunit 1 alpha b
eif4g3a	EIF4G3	-0.429501	0.00134821	0.0340566	ENSDARG00000077215	148.493	-0.426398	0.133488	-3.19428	0.00140181	0.0346117	566131	eukaryotic translation initiation factor 4 gamma, 3a
elac2	ELAC2	0.447714	0.000899629	0.0257225	ENSDARG00000034060	115.796	0.45127	0.134196	3.36276	0.000771671	0.0238013	492652	elaC ribonuclease Z 2
elovl4b	ELOVL4	-1.4322	1.07e-10	7.48e-08	ENSDARG00000027495	28.7	-1.42044	0.220983	-6.42782	1.29e-10	1.01e-07	335732	ELOVL fatty acid elongase 4b
emilin1a	EMILIN1	0.608845	0.000730298	0.0234068	ENSDARG00000024537	128.032	0.618621	0.181587	3.40674	0.000657441	0.021522	566473	elastin microfibril interfacer 1a
epdl2	EPDR1	-0.78467	0.00190573	0.0424711	ENSDARG00000055539	37.4603	-0.769455	0.248523	-3.09612	0.00196074	0.042952	557419	ependymin-like 2
epha3	EPHA3	-1.12301	2.05e-05	0.00172554	ENSDARG00000039373	60.672	-1.06555	0.25246	-4.22067	2.44e-05	0.00193109	795902	eph receptor A3
eppk1	EPPK1	-0.538105	0.000550974	0.0196647	ENSDARG00000096359	103.622	-0.490427	0.154878	-3.16655	0.00154261	0.0368392	101885652	epiplakin 1
esr1	ESR1	1.14554	8.49e-06	0.000895693	ENSDARG00000004111	34.8697	1.13701	0.255414	4.45164	8.52e-06	0.000871163	259252	estrogen receptor 1
evi5a	EVI5	-0.733211	0.000757651	0.0238703	ENSDARG00000077666	29.8964	-0.732252	0.205047	-3.57114	0.000355429	0.014514	100332570	ecotropic viral integration site 5a
ezh1	EZH1	-0.781243	7.53e-06	0.00086293	ENSDARG00000037894	75.6693	-0.761627	0.163486	-4.65866	3.18e-06	0.000452335	664754	enhancer of zeste 1 polycomb repressive complex 2 subunit
f13b	F13B	-1.05578	4.16e-06	0.000556754	ENSDARG00000101353	215.747	-1.04794	0.228002	-4.59618	4.3e-06	0.000551073	NA	coagulation factor XIII, B polypeptide
fabp7a	FABP7	0.932945	0.000168166	0.00853211	ENSDARG00000007697	221.202	0.930471	0.246395	3.77634	0.00015915	0.00812263	58128	fatty acid binding protein 7, brain, a
fam189a2	FAM189A2	-0.686011	5.91e-05	0.00402558	ENSDARG00000099946	45.0765	-0.6523	0.17828	-3.65886	0.000253341	0.011345	503960	family with sequence similarity 189, member A2
fam219b	FAM219B	-0.661782	0.000629535	0.0214456	ENSDARG00000104637	23.1669	-0.65547	0.193256	-3.39172	0.000694546	0.0221099	541542	family with sequence similarity 219, member B
fasn	FASN	1.0344	3.43e-05	0.00253971	ENSDARG00000087657	617.2	0.980731	0.249435	3.93182	8.43e-05	0.00516373	559001	fatty acid synthase
fat2	FAT2	1.24885	1.97e-07	5.12e-05	ENSDARG00000018923	357.264	1.09291	0.234245	4.66567	3.08e-06	0.000452335	568468	FAT atypical cadherin 2
fb06f03	HMGN1	-0.599715	6.82e-05	0.00446659	ENSDARG00000087636	137.429	-0.594642	0.151274	-3.9309	8.46e-05	0.00516373	100151347	high-mobility group nucleosome binding domain 1-like
fdx1	FDX1	0.784367	9.09e-07	0.00017766	ENSDARG00000056410	1237.58	0.788466	0.159621	4.9396	7.83e-07	0.000152052	100126232	ferredoxin 1
filip1b	FILIP1	-1.32663	3.91e-07	9.15e-05	ENSDARG00000079634	15.6289	-1.30938	0.259734	-5.04122	4.63e-07	0.0001057	NA	filamin A interacting protein 1b
fmo5	FMO5	-0.642705	2.07e-05	0.00172934	ENSDARG00000016357	342.226	-0.659266	0.145302	-4.53721	5.7e-06	0.000684872	794311	flavin containing monooxygenase 5
frya	FRY	1.06807	1.42e-07	3.94e-05	ENSDARG00000013921	161.512	1.0665	0.202437	5.2683	1.38e-07	4.06e-05	566822	furry homolog a (Drosophila)
fryb	FRY	-0.603884	0.00165507	0.0388721	ENSDARG00000056001	77.4439	-0.599089	0.191418	-3.12975	0.00174957	0.0399012	NA	furry homolog b (Drosophila)
ftsj3	FTSJ3	0.556057	0.000565411	0.0198861	ENSDARG00000104938	178.165	0.559173	0.16064	3.4809	0.000499736	0.0180776	321247	FtsJ homolog 3 (E. coli)
fut11	FUT11	0.709336	0.00025147	0.0113142	ENSDARG00000102402	76.6916	0.718771	0.193467	3.71521	0.000203035	0.00969742	568888	fucosyltransferase 11 (alpha (1,3) fucosyltransferase)
fxyd1	FXYD1	0.430356	0.000148515	0.00783517	ENSDARG00000099014	459.802	0.456886	0.119502	3.82325	0.000131702	0.00700848	503884	FXYD domain containing ion transport regulator 1 (phospholemman)
gde1	GDE1	0.63107	0.000141182	0.00755095	ENSDARG00000055108	154.268	0.595352	0.166125	3.58376	0.000338685	0.0140464	393213	glycerophosphodiester phosphodiesterase 1
get4	GET4	0.386681	0.000522609	0.0191725	ENSDARG00000024398	194.119	0.390613	0.111147	3.51437	0.000440794	0.0166786	796309	golgi to ER traffic protein 4 homolog (S. cerevisiae)
gfra3	GFRA3	1.10652	8.33e-06	0.00088903	ENSDARG00000087704	213.213	0.965452	0.246858	3.91096	9.19e-05	0.00546611	556647	GDNF family receptor alpha 3
ggact.1	GGACT	1.64633	2.85e-09	1.42e-06	ENSDARG00000070581	29.2541	1.62335	0.273937	5.92601	3.1e-09	1.57e-06	777609	gamma-glutamylamine cyclotransferase, tandem duplicate 1
glod5	GLOD5	0.487888	0.00134489	0.0340449	ENSDARG00000071871	606.395	0.496645	0.150563	3.29858	0.000971748	0.0268359	553706	glyoxalase domain containing 5
gls2b	GLS2	-1.04707	1.62e-06	0.000289078	ENSDARG00000002917	53.1479	-1.03773	0.217601	-4.76897	1.85e-06	0.000312743	556445	glutaminase 2b (liver, mitochondrial)
glud1a	GLUD1	-0.488613	0.00194223	0.0428635	ENSDARG00000008816	533.36	-0.484396	0.157097	-3.08343	0.0020463	0.0437264	317737	glutamate dehydrogenase 1a
gne	GNE	0.514105	0.000382487	0.0154067	ENSDARG00000099771	354.403	0.515814	0.14406	3.58054	0.000342891	0.0141443	393857	glucosamine (UDP-N-acetyl)-2-epimerase/N-acetylmannosamine kinase
gnpda1	GNPDA1	-0.882177	0.00124548	0.0320341	ENSDARG00000037307	11.4681	-0.867873	0.27072	-3.2058	0.00134688	0.0338287	550565	glucosamine-6-phosphate deaminase 1
golga5	GOLGA5	0.384208	0.000107255	0.00624254	ENSDARG00000039279	395.961	0.339653	0.102026	3.32908	0.00087133	0.0252599	406720	golgin A5
golt1bb	GOLT1B	0.83081	9.57e-06	0.000982755	ENSDARG00000059308	54.7034	0.848615	0.183594	4.62223	3.8e-06	0.000497118	557646	golgi transport 1Bb
gorasp2	GORASP2	0.307421	0.00161027	0.0382574	ENSDARG00000015126	245.463	0.311354	0.0973973	3.19674	0.00138991	0.0344482	393676	golgi reassembly stacking protein 2
got1	GOT1	0.758621	5.52e-05	0.00380256	ENSDARG00000039093	4673.59	0.760431	0.187449	4.05673	4.98e-05	0.00347278	406330	glutamic-oxaloacetic transaminase 1, soluble
gpcpd1	GPCPD1	0.720646	0.000978742	0.0272062	ENSDARG00000016011	182.888	0.722889	0.217563	3.32266	0.000891632	0.0255938	492483	glycerophosphocholine phosphodiesterase 1
gpd1b	GPD1	-0.449783	0.000122653	0.00683361	ENSDARG00000043180	6816.26	-0.44538	0.11626	-3.83091	0.00012767	0.00685652	325181	glycerol-3-phosphate dehydrogenase 1b
grb14	GRB14	-1.24295	2.09e-07	5.22e-05	ENSDARG00000068280	14.5674	-1.24466	0.247605	-5.02679	4.99e-07	0.000109667	100334415	growth factor receptor-bound protein 14
grm6b	GRM6	-0.947759	8.87e-05	0.00551001	ENSDARG00000025671	13.5347	-1.04724	0.232787	-4.49869	6.84e-06	0.000780763	565450	glutamate receptor, metabotropic 6b
grpel1	GRPEL1	0.513044	0.00044888	0.0174183	ENSDARG00000010021	222.583	0.516313	0.146142	3.53295	0.000410956	0.0160177	559037	GrpE-like 1, mitochondrial
gsta.1	GSTA1	-0.475997	0.000729445	0.0234068	ENSDARG00000090228	382.537	-0.48221	0.139686	-3.45211	0.000556218	0.0192182	406703	glutathione S-transferase, alpha tandem duplicate 1
hacd1	HACD1	0.764152	0.00187082	0.0420071	ENSDARG00000103744	30.9301	0.761277	0.244262	3.11664	0.00182927	0.0410502	553326	3-hydroxyacyl-CoA dehydratase 1
hbp1	HBP1	0.802845	8.38e-07	0.000169248	ENSDARG00000028517	196.898	0.803521	0.164996	4.86995	1.12e-06	0.000203265	554137	HMG-box transcription factor 1
helz2	HELZ2	-0.853194	8.35e-06	0.00088903	ENSDARG00000016527	49.634	-0.82738	0.192591	-4.29606	1.74e-05	0.00159045	562461	helicase with zinc finger 2, transcriptional coactivator
herpud2	HERPUD2	0.350361	0.00229272	0.0476239	ENSDARG00000021033	110.935	0.353969	0.114515	3.09103	0.00199465	0.0432153	393157	HERPUD family member 2
hexa	HEXA	0.639077	9e-05	0.00553235	ENSDARG00000052113	139.897	0.639019	0.16334	3.9122	9.15e-05	0.00546591	550460	hexosaminidase A (alpha polypeptide)
hibadha	HIBADH	-0.657598	0.000607246	0.0210471	ENSDARG00000102906	67.9406	-0.635389	0.195458	-3.25077	0.00115091	0.0300734	445252	3-hydroxyisobutyrate dehydrogenase a
hirip3	HIRIP3	-0.663651	0.00194491	0.0428635	ENSDARG00000027749	20.3838	-0.656785	0.213578	-3.07515	0.00210399	0.0445008	100000570	HIRA interacting protein 3
hmgb3b	HMGB3	0.362997	0.000686424	0.0226084	ENSDARG00000006408	432.543	0.367343	0.106763	3.44074	0.000580125	0.0195965	550466	high mobility group box 3b
hnrnpl2	HNRNPL	0.717727	2.39e-07	5.82e-05	ENSDARG00000059303	187.213	0.713996	0.138908	5.14008	2.75e-07	6.81e-05	573096	heterogeneous nuclear ribonucleoprotein L2
hps3	HPS3	-0.716897	0.000134151	0.00727559	ENSDARG00000015749	42.977	-0.6988	0.188885	-3.69961	0.00021593	0.010082	777758	Hermansky-Pudlak syndrome 3
hsf2	HSF2	0.462551	0.00178669	0.0409666	ENSDARG00000053097	247.44	0.467951	0.146905	3.1854	0.00144554	0.0351699	140427	heat shock transcription factor 2
hspa4a	HSPA4	0.914796	0.000367472	0.0149639	ENSDARG00000004754	403.899	0.914407	0.253863	3.60197	0.000315815	0.013379	335865	heat shock protein 4a
hspa9	HSPA9	0.657676	1.5e-06	0.000275015	ENSDARG00000003035	2103.86	0.651977	0.136658	4.77086	1.83e-06	0.000312743	373085	heat shock protein 9
hspd1	HSPD1	0.781727	0.000787638	0.0242048	ENSDARG00000056160	794.65	0.781154	0.23157	3.37329	0.000742757	0.0232067	282676	heat shock 60 protein 1
htatip2	HTATIP2	-1.0299	3.92e-06	0.000531765	ENSDARG00000028386	153.574	-1.106	0.230228	-4.80394	1.56e-06	0.000270601	64605	HIV-1 Tat interactive protein 2
hykk.2	HYKK	1.18009	1.95e-05	0.00166158	ENSDARG00000074341	23.9397	0.963464	0.27139	3.55011	0.000385067	0.0155392	559560	hydroxylysine kinase, tandem duplicate 2
idh3a	IDH3A	0.353421	0.00184238	0.0416825	ENSDARG00000030278	244.498	0.359185	0.112713	3.18672	0.00143895	0.0350826	393926	isocitrate dehydrogenase 3 (NAD+) alpha
ifit14	IFIT3	-1.19898	6.8e-06	0.000811265	ENSDARG00000071012	22.2158	-1.13204	0.265909	-4.25724	2.07e-05	0.00177151	794786	interferon-induced protein with tetratricopeptide repeats 14
ifit8	IFIT2	-0.8847	2.31e-05	0.00187719	ENSDARG00000057173	42.1321	-0.883909	0.207613	-4.25748	2.07e-05	0.00177151	641567	interferon-induced protein with tetratricopeptide repeats 8
igfbp2a	IGFBP2	-0.334434	1.19e-07	3.45e-05	ENSDARG00000052470	4363.04	-0.330116	0.0622647	-5.30183	1.15e-07	3.52e-05	794176	insulin-like growth factor binding protein 2a
ilvbl	ILVBL	-0.373331	0.000863211	0.0253971	ENSDARG00000017126	442.518	-0.367409	0.111997	-3.28054	0.00103609	0.0282117	393639	ilvB (bacterial acetolactate synthase)-like
irge4	IRGC	-0.983614	2.37e-05	0.00190928	ENSDARG00000070317	21.9914	-0.988353	0.233471	-4.2333	2.3e-05	0.00188995	100033386	immunity-related GTPase family, e4
isg15	ISG15	-1.38542	8.34e-11	6.21e-08	ENSDARG00000086374	128	-1.37598	0.212255	-6.48268	9.01e-11	7.5e-08	558956	ISG15 ubiquitin-like modifier
isoc2	ISOC2	-0.349681	0.000613882	0.0211541	ENSDARG00000013371	608.547	-0.344192	0.101655	-3.3859	0.000709453	0.0224064	492617	isochorismatase domain containing 2
itcha	ITCH	0.583938	0.000323406	0.0137223	ENSDARG00000074903	59.07	0.682616	0.163946	4.16366	3.13e-05	0.00233971	100331274	itchy E3 ubiquitin protein ligase a
itgb1b.1	ITGB1	-0.650527	0.000306034	0.0131978	ENSDARG00000053232	147.798	-0.69684	0.192305	-3.62362	0.00029051	0.0126801	566771	integrin, beta 1b.1
kat6b	KAT6B	0.422382	0.00214544	0.045625	ENSDARG00000055429	69.4823	0.421319	0.137544	3.06316	0.0021901	0.0452448	568932	K(lysine) acetyltransferase 6B
kif16bb	KIF16B	0.34837	0.000927954	0.0262803	ENSDARG00000080018	389.444	0.34224	0.112402	3.04479	0.00232846	0.0469479	567045	kinesin family member 16Bb
klhl21	KLHL21	0.607125	0.000299358	0.0130264	ENSDARG00000039255	170.124	0.617425	0.168493	3.6644	0.000247916	0.0111985	404613	kelch-like family member 21
krt4	KRT4	-0.777567	0.000252992	0.01134	ENSDARG00000017624	392.516	-0.771164	0.211463	-3.64681	0.000265515	0.0117655	794486	keratin 4
krt94	KRT84	-0.525877	0.000735962	0.0234622	ENSDARG00000044975	569.731	-0.520464	0.155078	-3.35614	0.000790373	0.0240496	768289	keratin 94
larsb	LARS	0.427354	0.000513459	0.0189535	ENSDARG00000019280	216.885	0.431009	0.123033	3.50319	0.000459722	0.0170083	NA	leucyl-tRNA synthetase b
lepr	LEPR	1.08529	1.51e-08	5.82e-06	ENSDARG00000070961	74.1492	0.796507	0.176343	4.5168	6.28e-06	0.000724391	567241	leptin receptor
lgals2b	LGALS2	-0.530952	0.000955454	0.0267415	ENSDARG00000038153	861.215	-0.525395	0.160299	-3.27759	0.00104698	0.0282365	393486	lectin, galactoside-binding, soluble, 2b
lgals9l3	LGALS9	-0.627882	0.000407464	0.016194	ENSDARG00000041060	46.8141	-0.622218	0.17717	-3.51198	0.000444774	0.0167747	327284	lectin, galactoside-binding, soluble, 9 (galectin 9)-like 3
lmbr1l	LMBR1L	0.386029	0.000477408	0.0179294	ENSDARG00000004745	279.933	0.39034	0.110435	3.53455	0.000408463	0.0159739	321314	limb development membrane protein 1-like
lonp1	LONP1	0.587485	0.000491368	0.018251	ENSDARG00000102765	258.327	0.59145	0.168724	3.50542	0.000455883	0.016974	563257	lon peptidase 1, mitochondrial
loxl2a	LOXL2	1.59636	1.06e-09	6.03e-07	ENSDARG00000044010	299.849	1.34851	0.271624	4.96461	6.88e-07	0.000138318	565508	lysyl oxidase-like 2a
lpar2a	LPAR2	0.838722	0.000157307	0.0080916	ENSDARG00000042338	24.2974	0.837178	0.22103	3.78762	0.000152096	0.00784304	445184	lysophosphatidic acid receptor 2a
lrrc75ba	LRRC75B	0.819833	0.000334054	0.0139752	ENSDARG00000074308	32.6927	0.818687	0.227402	3.60018	0.000318002	0.013379	101885211	leucine rich repeat containing 75Ba
lxn	LXN	-1.08317	3.38e-17	1.34e-13	ENSDARG00000043102	159.236	-1.07891	0.127259	-8.478	2.29e-17	8.9e-14	494053	latexin
magi1b	MAGI1	-0.627441	0.00195864	0.042928	ENSDARG00000003169	78.712	-0.621173	0.201958	-3.07575	0.00209976	0.0444919	474349	membrane associated guanylate kinase, WW and PDZ domain containing 1b
mat1a	MAT1A	0.466967	1.95e-05	0.00166158	ENSDARG00000039605	14485.1	0.470892	0.109417	4.30362	1.68e-05	0.00155411	334195	methionine adenosyltransferase I, alpha
mbnl3	MBNL3	-0.407606	0.000552	0.0196647	ENSDARG00000016085	715.842	-0.404056	0.117346	-3.44328	0.000574694	0.0194694	567027	muscleblind-like splicing regulator 3
mettl2a	METTL2	0.797075	0.000103079	0.00611451	ENSDARG00000008105	23.5836	0.800831	0.205111	3.90437	9.45e-05	0.0055677	100006618	methyltransferase like 2A
mgat1a	MGAT1	0.383948	0.000898637	0.0257225	ENSDARG00000012407	171.461	0.387655	0.115464	3.35738	0.000786838	0.0240047	393649	mannosyl (alpha-1,3-)-glycoprotein beta-1,2-N-acetylglucosaminyltransferase a
mgat4b	MGAT4B	-0.887377	0.000339279	0.0141441	ENSDARG00000004115	25.1625	-0.877718	0.24623	-3.56462	0.000364383	0.0147962	431727	mannosyl (alpha-1,3-)-glycoprotein beta-1,4-N-acetylglucosaminyltransferase, isozyme B
mgll	MGLL	-0.573228	0.00120033	0.031385	ENSDARG00000036820	1009.55	-0.623329	0.153875	-4.05089	5.1e-05	0.0035394	378960	monoglyceride lipase
mical2b	MICAL2	-0.666609	6.3e-05	0.00424688	ENSDARG00000020395	41.4242	-0.67181	0.165136	-4.06823	4.74e-05	0.00332577	569564	microtubule associated monoxygenase, calponin and LIM domain containing 2b
mob1bb	MOB1B	0.464893	0.000890661	0.0257096	ENSDARG00000012953	142.12	0.468387	0.139461	3.35856	0.000783491	0.0240047	407654	MOB kinase activator 1Bb
mpp7a	MPP7	-0.548375	0.000517722	0.0190519	ENSDARG00000102470	100.381	-0.551884	0.159166	-3.46734	0.000525641	0.0186195	30166	membrane protein, palmitoylated 7a (MAGUK p55 subfamily member 7)
mrc1b	MRC1	0.741663	2.42e-05	0.00193373	ENSDARG00000038822	36.1318	0.762718	0.204896	3.72247	0.000197285	0.00950068	559502	mannose receptor, C type 1b
mtdhb	MTDH	0.871318	1.09e-05	0.001084	ENSDARG00000004939	17.8744	0.814475	0.229973	3.54161	0.00039769	0.0158589	553275	metadherin b
myo3a	MYO3A	0.933821	0.000459293	0.0175518	ENSDARG00000010186	45.8661	0.897468	0.263415	3.40706	0.000656672	0.021522	402814	myosin IIIA
naca	NACA	-0.344154	0.000912454	0.0259647	ENSDARG00000005513	8150.42	-0.340025	0.102779	-3.30831	0.000938602	0.0264214	195823	nascent polypeptide-associated complex alpha subunit
ncl1	NCLN	0.587998	2.54e-05	0.00200188	ENSDARG00000058861	143.679	0.591447	0.139166	4.24994	2.14e-05	0.0017928	336844	nicalin
ndnf	NDNF	1.0216	0.000161327	0.00825538	ENSDARG00000062936	15.64	1.00999	0.268484	3.76181	0.000168685	0.00847353	561437	neuron-derived neurotrophic factor
ndufa4l	NDUFA4L	-0.26288	0.000858931	0.0253491	ENSDARG00000099499	2115.5	-0.258547	0.0786274	-3.28825	0.00100811	0.0276436	406726	NADH dehydrogenase (ubiquinone) 1 alpha subcomplex 4, like
npc2	NPC2	-0.419262	7.97e-06	0.000884547	ENSDARG00000090912	814.379	-0.414683	0.0929582	-4.46096	8.16e-06	0.000856652	282673	Niemann-Pick disease, type C2
nrxn1b	NRXN1	-0.786504	2.06e-06	0.000341821	ENSDARG00000063635	2112.04	-0.783519	0.165096	-4.74584	2.08e-06	0.000340818	555686	neurexin 1b
nrxn3a	NRXN3	-0.779666	0.00119972	0.031385	ENSDARG00000043746	18.4758	-0.730658	0.238904	-3.05838	0.00222537	0.0454914	NA	neurexin 3a
nsdhl	NSDHL	0.641621	0.00011964	0.00669701	ENSDARG00000099315	200.406	0.645336	0.166661	3.87214	0.000107885	0.00613313	550369	NAD(P) dependent steroid dehydrogenase-like
nucks1b	NUCKS1	-0.422239	0.000109886	0.00629728	ENSDARG00000012777	400.828	-0.434175	0.111246	-3.90284	9.51e-05	0.0055677	553506	nuclear casein kinase and cyclin-dependent kinase substrate 1b
oat	OAT	0.74982	3.1e-05	0.00236652	ENSDARG00000078425	569.626	0.725981	0.182853	3.97031	7.18e-05	0.00454637	572518	ornithine aminotransferase
oaz1a	OAZ1	0.273674	0.00197186	0.0430434	ENSDARG00000071403	1531.41	0.277913	0.0882218	3.15016	0.0016318	0.0381351	259192	ornithine decarboxylase antizyme 1a
oaz2a	OAZ2	-0.512955	0.000449963	0.0174183	ENSDARG00000045929	2684.11	-0.678018	0.128756	-5.26593	1.39e-07	4.06e-05	100002007	ornithine decarboxylase antizyme 2a
or111-3	OR111-3	0.873172	0.0013712	0.0343463	ENSDARG00000086633	12.2788	0.861705	0.270374	3.18709	0.00143713	0.0350826	80366	odorant receptor, family D, subfamily 111, member 3
oxnad1	OXNAD1	0.651192	0.000193383	0.0095277	ENSDARG00000062664	79.6731	0.6589	0.178482	3.6917	0.000222764	0.0102612	558500	oxidoreductase NAD-binding domain containing 1
oxsr1b	OXSR1	-0.522948	0.000726845	0.0234068	ENSDARG00000027500	74.7163	-0.517914	0.154599	-3.35005	0.000807983	0.0244248	394150	oxidative stress responsive 1b
p3h3	P3H3	-0.787144	0.00145321	0.0356514	ENSDARG00000057879	11.7885	-0.777659	0.246019	-3.16097	0.00157245	0.0370959	553311	prolyl 3-hydroxylase 3
papl	ACP7	0.793619	2.1e-05	0.0017355	ENSDARG00000102421	23.6739	0.715156	0.211925	3.37458	0.000739295	0.0231606	571830	iron/zinc purple acid phosphatase-like protein
paqr3b	PAQR3	0.674555	0.000820567	0.0246439	ENSDARG00000044253	22.1147	0.675076	0.201054	3.35768	0.000785987	0.0240047	560764	progestin and adipoQ receptor family member IIIb
park7	PARK7	0.440551	0.000622502	0.0212667	ENSDARG00000034826	396.936	0.444035	0.128283	3.46136	0.000537457	0.018923	449674	parkinson protein 7
pcsk7	PCSK7	0.530104	0.000237413	0.0110143	ENSDARG00000069968	76.9909	0.495903	0.150021	3.30556	0.000947852	0.0265535	100009656	proprotein convertase subtilisin/kexin type 7
pde4ba	PDE4B	0.903031	1.04e-06	0.000199092	ENSDARG00000032868	215.348	0.904334	0.184422	4.90362	9.41e-07	0.000179752	565706	phosphodiesterase 4B, cAMP-specific a
pdk4	PDK4	0.511942	1.45e-05	0.00133863	ENSDARG00000054848	820.544	0.382239	0.125158	3.05406	0.00225767	0.0459526	NA	pyruvate dehydrogenase kinase, isozyme 4
pebp1	PEBP1	0.377157	0.000157286	0.0080916	ENSDARG00000042069	640.938	0.380677	0.099015	3.84464	0.00012073	0.0065441	406627	phosphatidylethanolamine binding protein 1
pgls	PGLS	0.942344	1.13e-05	0.00111618	ENSDARG00000021233	38.6777	0.962957	0.217977	4.4177	9.98e-06	0.00099363	445494	6-phosphogluconolactonase
pgm2	PGM2	0.611043	0.000456133	0.0174871	ENSDARG00000018178	943.912	0.613322	0.174053	3.52377	0.000425452	0.0164179	405822	phosphoglucomutase 2
phactr2	PHACTR2	-0.626425	0.000344462	0.0143102	ENSDARG00000027172	62.7085	-0.623991	0.173691	-3.59253	0.000327486	0.0136895	570136	phosphatase and actin regulator 2
phka2	PHKA2	0.949147	5.89e-05	0.00402558	ENSDARG00000030687	134.119	0.851764	0.201799	4.22085	2.43e-05	0.00193109	556199	phosphorylase kinase, alpha 2 (liver)
phkg1a	PHKG1	1.37379	2.1e-07	5.22e-05	ENSDARG00000030604	35.0804	1.36142	0.262645	5.18351	2.18e-07	5.52e-05	565379	phosphorylase kinase, gamma 1a (muscle)
phldb1a	PHLDB1	0.610741	0.00194462	0.0428635	ENSDARG00000061093	40.9814	0.634182	0.194927	3.25343	0.0011402	0.0299277	566287	pleckstrin homology-like domain, family B, member 1a
pitpnbl	PITPNB	0.566101	2.45e-05	0.00194887	ENSDARG00000015310	414.33	0.569322	0.134145	4.24407	2.2e-05	0.00182719	406752	phosphatidylinositol transfer protein, beta, like
pkz	PKZ	-0.527185	0.00070404	0.0229115	ENSDARG00000052396	45.5382	-0.522371	0.155271	-3.36424	0.000767535	0.0237895	503703	protein kinase containing Z-DNA binding domains
plcd3a	PLCD3	-0.659296	0.00151784	0.0367084	ENSDARG00000052957	22.9985	-0.747875	0.228658	-3.27072	0.00107274	0.0286729	569040	phospholipase C, delta 3a
plce1	PLCE1	-0.415994	0.0021239	0.045301	ENSDARG00000087921	142.455	-0.441862	0.140933	-3.13526	0.00171702	0.0393484	568288	phospholipase C, epsilon 1
plekha1a	PLEKHA1	-0.492728	0.00168911	0.0394443	ENSDARG00000030064	103.616	-0.485152	0.156394	-3.10212	0.00192142	0.0423294	406745	pleckstrin homology domain containing, family A (phosphoinositide binding specific) member 1a
pllp	PLLP	-0.595141	0.000864819	0.0253971	ENSDARG00000062756	130.815	-0.590124	0.177933	-3.31654	0.000911384	0.0259861	558650	plasmolipin
plpp2b	PLPP2	-0.415798	0.000894866	0.0257096	ENSDARG00000028896	102.262	-0.411423	0.124721	-3.29876	0.000971145	0.0268359	335485	phospholipid phosphatase 2b
pls3	PLS3	-0.430358	0.00135279	0.0341002	ENSDARG00000037655	1290.84	-0.444721	0.127165	-3.4972	0.000470168	0.0172306	436598	plastin 3 (T isoform)
polh	POLH	-0.792225	0.000184808	0.00923635	ENSDARG00000070231	47.6969	-0.824165	0.210454	-3.91613	9e-05	0.00540548	678520	polymerase (DNA directed), eta
polr3h	POLR3H	0.578628	0.0012195	0.0316508	ENSDARG00000102590	107.385	0.581208	0.177999	3.26524	0.00109371	0.0291008	436749	polymerase (RNA) III (DNA directed) polypeptide H
ppfibp1a	PPFIBP1	-0.62463	0.000308568	0.0131978	ENSDARG00000045749	172.37	-0.626477	0.174521	-3.58968	0.000331081	0.0137801	565020	PTPRF interacting protein, binding protein 1a (liprin beta 1)
ppiab	PPIA	-0.412463	1.29e-05	0.00124277	ENSDARG00000103994	1295.65	-0.408459	0.0938382	-4.3528	1.34e-05	0.00130532	335519	peptidylprolyl isomerase Ab (cyclophilin A)
ppp1r13bb	PPP1R13B	-0.554931	0.000255516	0.0114102	ENSDARG00000009142	110.366	-0.531213	0.152654	-3.47984	0.000501707	0.0180776	557278	protein phosphatase 1, regulatory subunit 13Bb
prkag2a	PRKAG2	-0.748736	0.000218021	0.0103978	ENSDARG00000012625	116.213	-0.744004	0.201238	-3.69713	0.000218053	0.0101243	570761	protein kinase, AMP-activated, gamma 2 non-catalytic subunit a
prkcq	PRKCQ	0.964565	0.000371757	0.0150764	ENSDARG00000034173	13.4961	0.944471	0.266797	3.54003	0.000400079	0.0158589	555521	protein kinase C, theta
prmt1	PRMT1	0.698422	0.000116263	0.00656478	ENSDARG00000010246	427.614	0.700528	0.180761	3.87544	0.00010643	0.0061013	321974	protein arginine methyltransferase 1
prodha	PRODH	1.25578	8.2e-07	0.000168611	ENSDARG00000086746	293.114	1.34166	0.248604	5.39679	6.78e-08	2.26e-05	100333321	proline dehydrogenase (oxidase) 1a
prpf4	PRPF4	0.683812	0.00022694	0.0107373	ENSDARG00000067639	113.701	0.673946	0.185489	3.63334	0.000279779	0.0122577	326944	PRP4 pre-mRNA processing factor 4 homolog (yeast)
prpf40a	PRPF40A	0.458316	0.00045288	0.0174183	ENSDARG00000058467	143.897	0.461772	0.130413	3.54084	0.00039885	0.0158589	321555	PRP40 pre-mRNA processing factor 40 homolog A
prr13	PRR13	0.466585	5.32e-06	0.000674496	ENSDARG00000086216	156.601	0.469049	0.102122	4.59301	4.37e-06	0.000553429	569894	proline rich 13
psme4b	PSME4	0.412985	0.00041348	0.0163243	ENSDARG00000018742	148.38	0.416779	0.116726	3.57058	0.000356186	0.014514	553346	proteasome activator subunit 4b
ptgdsa	PTGDS	-0.471101	0.00013919	0.00750933	ENSDARG00000069439	624.098	-0.478669	0.124047	-3.85877	0.00011396	0.00632053	555483	prostaglandin D2 synthase a
ptges3a	PTGES3	0.643778	2.7e-05	0.00210477	ENSDARG00000037284	323.136	0.646731	0.153214	4.22109	2.43e-05	0.00193109	406449	prostaglandin E synthase 3a (cytosolic)
ptmab	PTMA	-0.300401	0.00202256	0.0436157	ENSDARG00000101766	1077.99	-0.2962	0.096368	-3.07363	0.00211468	0.0445268	559194	prothymosin, alpha b
ptp4a3	PTP4A3	-0.87823	0.00021299	0.0102399	ENSDARG00000039997	17.4771	-0.852912	0.236551	-3.60562	0.000311411	0.0132937	406460	protein tyrosine phosphatase type IVA, member 3
pxk	PXK	-0.385498	0.00176832	0.0406237	ENSDARG00000063195	294.442	-0.37994	0.122986	-3.08928	0.00200642	0.0433819	557065	PX domain containing serine/threonine kinase
pxylp1	PXYLP1	0.407677	0.00224107	0.04696	ENSDARG00000040644	50.7987	0.511802	0.153512	3.33396	0.000856198	0.0251338	436703	2-phosphoxylose phosphatase 1
qars	QARS	0.707982	0.000633153	0.0215074	ENSDARG00000010316	172.261	0.678181	0.187226	3.62226	0.000292042	0.0126995	394188	glutaminyl-tRNA synthetase
rab6ba	RAB6B	1.01058	0.000157258	0.0080916	ENSDARG00000034522	106.471	0.993351	0.265453	3.7421	0.000182492	0.0089737	558900	RAB6B, member RAS oncogene family a
raph1b	RAPH1	0.451956	0.000565381	0.0198861	ENSDARG00000061732	301.129	0.400054	0.132059	3.02936	0.00245076	0.0484088	560319	Ras association (RalGDS/AF-6) and pleckstrin homology domains 1b
rbp2b	RBP2	-0.365843	0.00122377	0.0316508	ENSDARG00000093774	7650.72	-0.358433	0.111033	-3.22816	0.00124589	0.0315643	432384	retinol binding protein 2b, cellular
retsat	RETSAT	-0.441968	6.45e-08	2.02e-05	ENSDARG00000018600	2088.29	-0.437823	0.0806419	-5.42922	5.66e-08	2.06e-05	325922	retinol saturase (all-trans-retinol 13,14-reductase)
rgn	RGN	-0.275962	0.000782707	0.0242048	ENSDARG00000098645	1238.9	-0.271876	0.0812507	-3.34614	0.00081945	0.0244868	403070	regucalcin
rnf213b	RNF213	-0.701314	1.85e-05	0.00162437	ENSDARG00000103551	55.8867	-0.704045	0.163214	-4.31363	1.61e-05	0.00150933	563001	ring finger protein 213b
rnf216	RNF216	0.54747	3.36e-05	0.0025202	ENSDARG00000087893	144.201	0.55096	0.131269	4.19719	2.7e-05	0.00205966	559441	ring finger protein 216
rnf34a	RNF34	0.700428	0.000294301	0.0129006	ENSDARG00000038300	109.429	0.624721	0.194948	3.20455	0.00135276	0.0339033	334203	ring finger protein 34a
rpia	RPIA	-0.630156	1.57e-05	0.00141712	ENSDARG00000056640	241.745	-0.546853	0.135321	-4.04115	5.32e-05	0.00366796	407673	ribose 5-phosphate isomerase A (ribose 5-phosphate epimerase)
rpl11	RPL11	-0.352547	0.000727244	0.0234068	ENSDARG00000043509	4959.57	-0.348207	0.103477	-3.36508	0.000765212	0.0237808	415229	ribosomal protein L11
rpl18	RPL18	-0.313139	0.000657266	0.0217975	ENSDARG00000029533	6790.09	-0.308823	0.0912362	-3.38487	0.000712123	0.0224299	445038	ribosomal protein L18
rpl19	RPL19	-0.311344	0.000654553	0.0217975	ENSDARG00000013307	8883.68	-0.306835	0.0904539	-3.39217	0.000693412	0.0221099	406489	ribosomal protein L19
rpl21	RPL21	-0.247382	0.00020951	0.010132	ENSDARG00000010516	7606.01	-0.243129	0.0656745	-3.70203	0.000213884	0.0100508	336568	ribosomal protein L21
rpl29	RPL29	-0.38239	0.000231321	0.0108207	ENSDARG00000077717	2576.89	-0.376177	0.102574	-3.66736	0.000245068	0.0111129	445040	ribosomal protein L29
rpl32	RPL32	-0.418522	0.000987027	0.0272923	ENSDARG00000054818	7083.94	-0.413943	0.126304	-3.27735	0.00104787	0.0282365	556556	ribosomal protein L32
rpl36	RPL36	-0.356493	0.00146266	0.0357363	ENSDARG00000100588	3460.94	-0.355937	0.111512	-3.19192	0.00141329	0.0348213	405888	ribosomal protein L36
rpl36a	RPL36A	-0.324748	0.000477733	0.0179294	ENSDARG00000058105	6101.36	-0.320325	0.0921956	-3.4744	0.000511991	0.0183006	195819	ribosomal protein L36A
rpl38	RPL38	-0.375369	0.00111292	0.029752	ENSDARG00000006413	3041.82	-0.369909	0.114327	-3.23553	0.00121417	0.031236	436759	ribosomal protein L38
rpl5b	RPL5	-0.331814	0.000622051	0.0212667	ENSDARG00000015862	8298.38	-0.327532	0.0961061	-3.40802	0.000654349	0.021522	415196	ribosomal protein L5b
rps15a	RPS15A	-0.228442	0.00195433	0.0429124	ENSDARG00000010160	3967.05	-0.223398	0.0728408	-3.06694	0.00216264	0.0449259	336764	ribosomal protein S15a
rps17	RPS17	-0.390703	0.000149772	0.00786665	ENSDARG00000104011	2506.53	-0.387787	0.103281	-3.75468	0.000173562	0.00864399	393818	ribosomal protein S17
rps18	RPS18	-0.355545	0.00107364	0.0288962	ENSDARG00000100392	6304.96	-0.351269	0.107923	-3.25482	0.00113465	0.0298629	192300	ribosomal protein S18
rps2	RPS2	-0.369135	0.00036398	0.0149132	ENSDARG00000077291	17079.8	-0.364761	0.10286	-3.54618	0.000390866	0.0156959	406565	ribosomal protein S2
rps25	RPS25	-0.388728	0.00218729	0.0462369	ENSDARG00000041811	5556.68	-0.384348	0.126119	-3.04751	0.00230747	0.0466053	393788	ribosomal protein S25
rps26	RPS26	-0.312526	0.00181199	0.0412296	ENSDARG00000037071	1976.94	-0.307278	0.0991755	-3.09833	0.00194613	0.0427929	336662	ribosomal protein S26
rps27.1	RPS27	-0.304463	0.000641566	0.0215116	ENSDARG00000023298	4235.89	-0.300175	0.0882333	-3.40206	0.000668802	0.0217205	554155	ribosomal protein S27, isoform 1
rps28	RPS28	-0.310148	0.000868992	0.025457	ENSDARG00000035860	4464.17	-0.304985	0.0923315	-3.30315	0.000956054	0.0267191	406307	ribosomal protein S28
rps7	RPS7	-0.340202	0.00150865	0.0365602	ENSDARG00000042566	8632.03	-0.335943	0.106258	-3.16158	0.00156918	0.0370937	393725	ribosomal protein S7
rps8a	RPS8	-0.348912	0.00098835	0.0272923	ENSDARG00000055996	9432.19	-0.344222	0.105022	-3.27761	0.0010469	0.0282365	407690	ribosomal protein S8a
rrbp1b	RRBP1	0.350056	0.000705236	0.0229115	ENSDARG00000041703	2680.33	0.353979	0.102557	3.45155	0.000557384	0.0192182	567029	ribosome binding protein 1b
rsad2	RSAD2	-1.25593	1.01e-11	1.1e-08	ENSDARG00000004952	153.056	-1.25026	0.183308	-6.82055	9.07e-12	1.06e-08	570456	radical S-adenosyl methionine domain containing 2
rsu1	RSU1	-0.896239	0.000834288	0.024993	ENSDARG00000102885	50.7891	-1.11779	0.270942	-4.12557	3.7e-05	0.00271057	553276	Ras suppressor protein 1
rxraa	RXRA	-0.732677	0.00241551	0.0495699	ENSDARG00000057737	125.007	-0.724688	0.240144	-3.01772	0.00254682	0.0494677	555578	retinoid X receptor, alpha a
ryr1a	RYR1	-0.716549	0.00172286	0.0399587	ENSDARG00000011422	50.2581	-0.723831	0.230653	-3.13818	0.00169998	0.0392012	798565	ryanodine receptor 1a (skeletal)
s100a10a	S100A10	-0.96872	0.000296865	0.0129653	ENSDARG00000037425	99.6002	-0.956206	0.265437	-3.60239	0.000315309	0.013379	449788	S100 calcium binding protein A10a
sat2a	SAT2	-1.18523	1.91e-05	0.00164686	ENSDARG00000036430	327.005	-1.16979	0.273797	-4.27249	1.93e-05	0.00170664	494055	spermidine/spermine N1-acetyltransferase family member 2a
sc:d0202	SC:D0202	0.568009	8.3e-06	0.00088903	ENSDARG00000078180	1253.92	0.581517	0.12932	4.49673	6.9e-06	0.000780763	569842	sc:d0202
sc:d217	SC:D217	-1.3677	5.82e-08	1.88e-05	NULL	31.8001	-1.38538	0.240362	-5.76371	8.23e-09	3.55e-06	NA	sc:d217
scarb1	SCARB1	-1.19675	1.46e-06	0.000272574	ENSDARG00000101557	39.6065	-1.17556	0.247167	-4.75615	1.97e-06	0.000328502	387260	scavenger receptor class B, member 1
sdf2	SDF2	0.629395	0.000853928	0.025264	ENSDARG00000024026	70.0737	0.631071	0.188423	3.34922	0.00081038	0.0244248	336879	stromal cell-derived factor 2
sdf2l1	SDF2L1	0.864557	0.00158293	0.037898	ENSDARG00000035631	52.0805	0.85703	0.270975	3.16276	0.00156281	0.0370182	445275	stromal cell-derived factor 2-like 1
sele	SELE	-0.649552	0.000479388	0.0179294	ENSDARG00000009123	58.9492	-0.613861	0.18902	-3.2476	0.00116383	0.0302079	558139	selectin E
selp	SELP	1.14311	1.09e-05	0.001084	ENSDARG00000042138	28.4849	1.05212	0.260934	4.03212	5.53e-05	0.00376719	796481	selectin P
sema4bb	SEMA4B	-0.397615	0.00145975	0.0357363	ENSDARG00000076104	506.116	-0.460829	0.11595	-3.97439	7.06e-05	0.00449351	561146	sema domain, immunoglobulin domain (Ig), transmembrane domain (TM) and short cytoplasmic domain, (semaphorin) 4Bb
sema4e	SEMA3F	-0.774075	0.00188416	0.0422272	ENSDARG00000052997	14.0716	-0.764191	0.247865	-3.08309	0.00204862	0.0437264	796377	semaphorin 4e
sephs1	SEPHS1	0.910818	0.000194355	0.0095362	ENSDARG00000058292	161.725	0.902822	0.243454	3.70838	0.000208586	0.00988155	324947	selenophosphate synthetase 1
sep15		0.707707	0.000229259	0.0108042	ENSDARG00000102889	116.527	0.70909	0.191498	3.70287	0.000213176	0.0100508	792259	septin 15
serpina1	SERPINA1	-0.436585	0.000610487	0.0210981	ENSDARG00000090286	40810.4	-0.43202	0.126857	-3.40556	0.000660275	0.0215542	322701	serpin peptidase inhibitor, clade A (alpha-1 antiproteinase, antitrypsin), member 1
serpinb1l3	SERPINB1	-0.842626	0.000378155	0.0152839	ENSDARG00000014556	37.2832	-0.833298	0.235934	-3.53192	0.000412559	0.0160265	335119	serpin peptidase inhibitor, clade B (ovalbumin), member 1, like 3
sestd1	SESTD1	-0.627298	9.42e-05	0.00575824	ENSDARG00000040614	85.413	-0.621945	0.160295	-3.87999	0.000104459	0.00605655	360133	SEC14 and spectrin domains 1
sfxn2	SFXN2	0.501396	4.65e-06	0.000602193	ENSDARG00000017960	413.282	0.50507	0.109478	4.61344	3.96e-06	0.000512863	334757	sideroflexin 2
sgk3	SGK3	0.648283	9.49e-05	0.00576398	ENSDARG00000062460	94.2604	0.650672	0.165689	3.92706	8.6e-05	0.00521941	564523	serum/glucocorticoid regulated kinase family, member 3
sh2d5	SH2D5	-0.703064	0.000172698	0.0087249	ENSDARG00000014324	68.7986	-0.695862	0.186199	-3.73719	0.000186085	0.00911193	541529	SH2 domain containing 5
sh3bgrl	SH3BGRL	-1.28113	5.7e-16	1.36e-12	ENSDARG00000058302	153.098	-1.28146	0.151798	-8.44191	3.12e-17	9.1e-14	394184	SH3 domain binding glutamate-rich protein like
sh3gl1a	SH3GL1	-0.662288	0.00112951	0.0300376	ENSDARG00000067958	23.8103	-0.656087	0.202863	-3.23415	0.00122007	0.0312729	100005753	SH3-domain GRB2-like 1a
sh3kbp1	SH3KBP1	-0.596905	0.00226034	0.0471979	ENSDARG00000075853	56.1152	-0.59517	0.195023	-3.05179	0.0022748	0.0461052	793623	SH3-domain kinase binding protein 1
shc2	SHC2	-1.29295	1.15e-08	4.74e-06	ENSDARG00000062080	13.5402	-1.11734	0.241138	-4.6336	3.59e-06	0.000481382	562011	SHC (Src homology 2 domain containing) transforming protein 2
shroom2b	SHROOM2	-1.12256	3.32e-05	0.00250165	ENSDARG00000076371	45.6063	-1.12295	0.267949	-4.19092	2.78e-05	0.00210245	556551	shroom family member 2b
skiv2l2	SKIV2L2	0.47032	0.000532037	0.0192929	ENSDARG00000013457	125.612	0.485088	0.141547	3.42706	0.000610158	0.0203747	406795	superkiller viralicidic activity 2-like 2
slc10a4	SLC10A4	0.540955	0.000107996	0.00625067	ENSDARG00000009131	124.157	0.638191	0.139392	4.57838	4.69e-06	0.000580951	NA	solute carrier family 10, member 4
slc12a7b	SLC12A7	0.685453	1.56e-06	0.000282436	ENSDARG00000062058	1266.37	0.687914	0.142602	4.824	1.41e-06	0.000252272	567667	solute carrier family 12 (potassium/chloride transporter), member 7b
slc13a3	SLC13A3	0.919834	0.000885379	0.0256846	ENSDARG00000069478	48.9679	1.09643	0.272535	4.02309	5.74e-05	0.00386935	405838	solute carrier family 13 (sodium-dependent dicarboxylate transporter), member 3
slc16a4	SLC16A4	0.974527	1.26e-05	0.00122415	ENSDARG00000042807	228.319	0.938656	0.224078	4.18897	2.8e-05	0.00210695	567144	solute carrier family 16, member 4
slc20a1b	SLC20A1	0.951937	9.52e-05	0.00576398	ENSDARG00000010641	704.252	0.949564	0.242364	3.91792	8.93e-05	0.00539326	321541	solute carrier family 20 (phosphate transporter), member 1b
slc25a17	SLC25A17	-0.598573	4.08e-05	0.00293718	ENSDARG00000061684
slc25a1a	SLC25A1	0.816033	0.00164958	0.0388721	ENSDARG00000057110
slc26a2	SLC26A2	1.04019	2.69e-05	0.00210477	ENSDARG00000011618	263.48	0.915342	0.229189	3.99383	6.5e-05	0.00425655	557046	solute carrier family 26 (anion exchanger), member 2
slc26a6	SLC26A6	0.798921	0.00041241	0.0163243	ENSDARG00000055835	37.8306	0.798179	0.225705	3.53638	0.000405652	0.0159174	100005108	solute carrier family 26, member 6
slc29a1b	SLC29A1	-0.415298	0.000243432	0.0111569	ENSDARG00000054447	334.074	-0.38048	0.0944227	-4.02954	5.59e-05	0.00378665	100331439	solute carrier family 29 (equilibrative nucleoside transporter), member 1b
slc33a1	SLC33A1	0.572946	0.000762777	0.0238703	ENSDARG00000020085	44.8493	0.593086	0.18698	3.17192	0.00151436	0.0364635	394083	solute carrier family 33 (acetyl-CoA transporter), member 1
slc41a1	SLC41A1	0.763512	0.000116727	0.00656478	ENSDARG00000070214	261.994	0.803684	0.197415	4.07103	4.68e-05	0.00330594	325975	solute carrier family 41 (magnesium transporter), member 1
slc43a2a	SLC43A2	1.14933	1.38e-05	0.00129862	ENSDARG00000036848	243.609	0.983463	0.272364	3.61084	0.000305212	0.0131253	393221	solute carrier family 43 (amino acid system L transporter), member 2a
slc43a3b	SLC43A3	1.44866	4.51e-11	3.8e-08	ENSDARG00000057949	544.097	1.44494	0.219034	6.59684	4.2e-11	4.08e-08	556206	solute carrier family 43, member 3b
slc47a2	SLC47A2	1.07776	8.13e-05	0.00521008	ENSDARG00000060051	138.423	1.06079	0.269638	3.9341	8.35e-05	0.00516373	560024	solute carrier family 47 (multidrug and toxin extrusion), member 2
slco2a1	SLCO2A1	0.558823	0.00166443	0.0389882	ENSDARG00000061896	2373.07	0.546474	0.170973	3.19626	0.00139223	0.0344482	100038802	solute carrier organic anion transporter family, member 2A1
smarca1	SMARCA1	-0.672015	0.000185145	0.00923635	ENSDARG00000012776	57.1135	-0.675279	0.178423	-3.7847	0.000153891	0.00790065	559803	SWI/SNF related, matrix associated, actin dependent regulator of chromatin, subfamily a, member 1
smarca5	SMARCA5	0.693581	0.00186533	0.0419629	ENSDARG00000052348	103.51	0.693725	0.222033	3.12442	0.00178158	0.0404634	282615	SWI/SNF related, matrix associated, actin dependent regulator of chromatin, subfamily a, member 5
smarcd1	SMARCD1	-0.4008	0.000165915	0.00845387	ENSDARG00000019004	618.643	-0.400204	0.105495	-3.7936	0.00014848	0.00772495	323115	SWI/SNF related, matrix associated, actin dependent regulator of chromatin, subfamily d, member 1
snrpd1	SNRPD1	0.556247	0.00204473	0.0438687	ENSDARG00000011648	56.0684	0.558654	0.179827	3.10662	0.00189239	0.0417688	192331	small nuclear ribonucleoprotein D1 polypeptide
snrpd3	SNRPD3	-0.789023	0.000350884	0.0145264	ENSDARG00000013800	312.714	-0.774708	0.220216	-3.51794	0.000434915	0.0166786	415171	small nuclear ribonucleoprotein D3 polypeptide
spink4	SPINK4	-0.715825	0.00095009	0.0267415	ENSDARG00000091609	111.061	-0.708703	0.215936	-3.28201	0.00103071	0.0281309	100331208	serine peptidase inhibitor, Kazal type 4
srebf1	SREBF1	0.904139	8.01e-06	0.000884547	ENSDARG00000067607	24.2338	0.900745	0.203608	4.42391	9.69e-06	0.000980027	NA	sterol regulatory element binding transcription factor 1
srgn	SRGN	-0.345545	0.00220164	0.0462369	ENSDARG00000077069	197.771	-0.341754	0.112408	-3.04031	0.00236333	0.0474049	570867	serglycin
stag2a	STAG2	-0.443355	0.00152528	0.0368137	ENSDARG00000011783	98.1117	-0.439015	0.139206	-3.15371	0.00161211	0.0378782	567168	stromal antigen 2a
stbd1	STBD1	0.542273	0.00219904	0.0462369	ENSDARG00000098408	104.3	0.546905	0.175158	3.12236	0.00179408	0.0405199	792854	starch binding domain 1
steap4	STEAP4	-0.700387	0.00055254	0.0196647	ENSDARG00000055901	1121.4	-0.695225	0.201775	-3.44554	0.000569922	0.0194694	550429	STEAP family member 4
stk11ip	STK11IP	-0.574492	2.31e-05	0.00187719	ENSDARG00000070122	120.928	-0.569898	0.135373	-4.20983	2.56e-05	0.00199524	795019	serine/threonine kinase 11 interacting protein
sult1st3	SULT1A1	0.689048	0.000246056	0.0111569	ENSDARG00000018361	934.636	0.68461	0.185921	3.68225	0.00023118	0.010607	368270	sulfotransferase family 1, cytosolic sulfotransferase 3
sult1st5	SULT1A3	-0.663777	0.000577653	0.0202569	ENSDARG00000003475	38.8716	-0.668175	0.193265	-3.4573	0.000545618	0.019095	619193	sulfotransferase family 1, cytosolic sulfotransferase 5
syce2	SYCE2	0.709627	0.000532362	0.0192929	ENSDARG00000103187	67.9979	0.709658	0.154996	4.57856	4.68e-06	0.000580951	553132	synaptonemal complex central element protein 2
sympk	SYMPK	0.466999	0.000128461	0.0071042	ENSDARG00000059553	101.551	0.470436	0.122084	3.85338	0.000116499	0.00637409	570858	symplekin
syt5a	SYT5	1.25389	2.21e-06	0.000348219	ENSDARG00000037941	20.785	1.24103	0.262901	4.72051	2.35e-06	0.000370492	436686	synaptotagmin Va
taok3a	TAOK3	-0.934039	6.53e-06	0.000786236	ENSDARG00000060751	43.5912	-0.947432	0.209443	-4.52359	6.08e-06	0.00071452	798408	TAO kinase 3a
tars	TARS	0.609453	0.000760578	0.0238703	ENSDARG00000013250	222.202	0.589345	0.180049	3.27325	0.00106319	0.0285494	449661	threonyl-tRNA synthetase
tas1r3	TAS1R3	-1.28074	5.34e-09	2.45e-06	ENSDARG00000006341	121.506	-1.27151	0.218227	-5.82652	5.66e-09	2.54e-06	562318	taste receptor, type 1, member 3
tfdp1b	TFDP1	-0.842709	8.55e-05	0.00536701	ENSDARG00000016304	22.6806	-0.929377	0.2157	-4.30866	1.64e-05	0.00153129	393749	transcription factor Dp-1, b
tgfbi	TGFBI	-0.801293	0.00058299	0.0203841	ENSDARG00000071586	1459.63	-0.794665	0.231526	-3.43229	0.000598513	0.0201011	321421	transforming growth factor, beta-induced
thop1	THOP1	0.645869	0.000192769	0.0095277	ENSDARG00000013776	103.028	0.653312	0.174531	3.74325	0.000181656	0.00897042	436628	thimet oligopeptidase 1
thrap3a	THRAP3	0.806369	0.00155371	0.0373486	ENSDARG00000101989	123.508	0.89437	0.254387	3.51579	0.000438456	0.0166786	570454	thyroid hormone receptor associated protein 3a
tle3b	TLE3	-0.882386	8.82e-05	0.00550859	ENSDARG00000069006	128.544	-0.808486	0.222079	-3.64053	0.000272081	0.0120107	100007463	transducin-like enhancer of split 3b
tm4sf4	TM4SF4	-0.568958	1.59e-05	0.00142346	ENSDARG00000040747	702.806	-0.561137	0.131907	-4.25405	2.1e-05	0.00177292	445095	transmembrane 4 L six family member 4
tmcc1a	TMCC1	1.20575	7.1e-06	0.000838359	ENSDARG00000076747	32.3396	1.34961	0.258679	5.2173	1.82e-07	4.7e-05	100330322	transmembrane and coiled-coil domain family 1a
tmem220	TMEM220	0.540706	1.91e-05	0.00164686	ENSDARG00000088981	128.583	0.437347	0.128894	3.39307	0.000691151	0.0221099	100536710	transmembrane protein 220
tmsb4x	TMSB4X	-0.305804	0.00227505	0.0474221	ENSDARG00000077777	2088.06	-0.301539	0.0994777	-3.03122	0.0024357	0.0482592	793949	thymosin, beta 4 x
tnfrsf19	TNFRSF19	-0.679305	0.00150015	0.0365026	ENSDARG00000041869	24.5576	-0.693405	0.212837	-3.25791	0.00112236	0.0297272	559725	tumor necrosis factor receptor superfamily, member 19
tns2b	TNS2	1.38991	5.3e-07	0.000117077	ENSDARG00000068397	12.8544	1.36578	0.273671	4.99057	6.02e-07	0.000125284	565809	tensin 2b
tomm70a	TOMM70	0.426816	0.000783931	0.0242048	ENSDARG00000029639	382.333	0.431376	0.126803	3.40194	0.000669097	0.0217205	572969	translocase of outer mitochondrial membrane 70 homolog A (S. cerevisiae)
tor1l3	TOR1L	-1.12011	5.79e-06	0.000717256	ENSDARG00000026895	13.8947	-1.0566	0.247507	-4.26895	1.96e-05	0.00172087	393830	torsin family 1 like 3
tpt1	TPT1	-0.294284	0.000526779	0.0192335	ENSDARG00000092693	20709.3	-0.289791	0.0838911	-3.45437	0.000551576	0.0191311	30723	tumor protein, translationally-controlled 1
tspeara	TSPEAR	-0.655341	0.00143606	0.0355232	ENSDARG00000077580	128.406	-0.677994	0.210416	-3.22215	0.0012723	0.032094	570420	thrombospondin-type laminin G domain and EAR repeats a
ube2d2	UBE2D2	0.467603	0.000134247	0.00727559	ENSDARG00000043484	404.83	0.471361	0.122533	3.8468	0.00011967	0.00651699	393934	ubiquitin-conjugating enzyme E2D 2 (UBC4/5 homolog, yeast)
ube2h	UBE2H	0.366152	0.00197876	0.0430434	ENSDARG00000000019	457.61	0.370102	0.117948	3.13783	0.00170206	0.0392012	368425	ubiquitin-conjugating enzyme E2H (UBC8 homolog, yeast)
ube4b	UBE4B	0.410602	0.000129415	0.00711067	ENSDARG00000037017	212.864	0.393105	0.0901593	4.36011	1.3e-05	0.00127307	170784	ubiquitination factor E4B, UFD2 homolog (S. cerevisiae)
ubl3a	UBL3	0.478756	0.00165621	0.0388721	ENSDARG00000099532	738.175	0.48097	0.151058	3.18402	0.00145246	0.0352645	324710	ubiquitin-like 3a
ubqln4	UBQLN4	0.365156	0.00174792	0.0403103	ENSDARG00000052975	479.523	0.369069	0.116644	3.16406	0.00155583	0.0369979	334337	ubiquilin 4
uroc1	UROC1	0.430293	0.00172597	0.0399587	ENSDARG00000070394	2420.36	0.389292	0.126494	3.07756	0.00208702	0.0443918	556744	urocanate hydratase 1
uvssa	UVSSA	0.492814	0.0016127	0.0382574	ENSDARG00000100916	48.1029	0.482085	0.155944	3.09141	0.0019921	0.0432153	402864	UV-stimulated scaffold protein A
vars	VARS	0.481042	0.00243711	0.0499273	ENSDARG00000044575	154.639	0.484193	0.158553	3.05383	0.00225938	0.0459526	114427	valyl-tRNA synthetase
vcp	VCP	0.376915	0.000746119	0.0237226	ENSDARG00000020008	988.108	0.361487	0.111339	3.24671	0.00116746	0.0302346	327197	valosin containing protein
vldlr	VLDLR	-1.20137	2.14e-06	0.000348219	ENSDARG00000006257	41.032	-1.19437	0.252523	-4.72975	2.25e-06	0.000358875	393897	very low density lipoprotein receptor
vtg5	VTG5	0.859899	0.000404092	0.0161677	ENSDARG00000092126	195.97	0.865184	0.246679	3.50733	0.000452621	0.0169065	64260	vitellogenin 5
wdr47b	WDR47	-1.00628	1.26e-07	3.57e-05	ENSDARG00000099757	114.683	-0.998969	0.189895	-5.26065	1.44e-07	4.08e-05	567031	WD repeat domain 47b
wdr62	WDR62	-0.668936	0.000224078	0.0106441	ENSDARG00000060312	42.6118	-0.663491	0.180689	-3.672	0.00024066	0.0109557	570949	WD repeat domain 62
wu:fb55g09	WU:FB55G09	-0.404278	0.00113116	0.0300376	ENSDARG00000088449	264.02	-0.394949	0.129397	-3.05222	0.00227158	0.0461052	792924	wu:fb55g09
wu:fj29h11	WU:FJ29H11	-0.686567	7.89e-06	0.000884547	ENSDARG00000096562	103.866	-0.68175	0.152951	-4.45732	8.3e-06	0.000863561	335618	wu:fj29h11
xiap	XIAP	0.485478	0.00116077	0.0305515	ENSDARG00000016143	269.743	0.470801	0.155894	3.02	0.00252773	0.0494004	373108	X-linked inhibitor of apoptosis
xpot	XPOT	0.449276	0.00195431	0.0429124	ENSDARG00000099652	162.134	0.452513	0.14521	3.11627	0.00183157	0.0410502	558020	exportin, tRNA (nuclear export receptor for tRNAs)
yy1b	YY1	-0.533402	0.000107332	0.00624254	ENSDARG00000027978	121.555	-0.522283	0.135124	-3.86521	0.000110993	0.00624883	406394	YY1 transcription factor b
zc3h15	ZC3H15	0.476107	0.00206923	0.0442934	ENSDARG00000015889	302.909	0.481637	0.153779	3.13201	0.00173613	0.0396722	334307	zinc finger CCCH-type containing 15
zfyve16	ZFYVE16	0.733935	0.00150408	0.0365238	ENSDARG00000075747	26.4754	0.730364	0.229947	3.17623	0.00149202	0.0360748	794689	zinc finger, FYVE domain containing 16
